# Supplementary material for: Regulation of the Phytoplankton Heme b Iron Pool During the North Atlantic Spring Bloom
Source: Front Microbiol. 2019 Jul 11;10:1566. doi: 10.3389/fmicb.2019.01566 (PMC6637849; doi:10.3389/fmicb.2019.01566)
Supplement: Supplementary file 3 [file Data_Sheet_1.zip]

Archive with 2 entries (2 files):
- 16S_Chloroplast_sequences.csv
- 16S_sequences.csv
