# Supplementary material for: Regulation of the Phytoplankton Heme b Iron Pool During the North Atlantic Spring Bloom
Source: Front Microbiol. 2019 Jul 11;10:1566. doi: 10.3389/fmicb.2019.01566 (PMC6637849; doi:10.3389/fmicb.2019.01566)
Supplement: Supplementary file 3 [file Data_Sheet_1.zip › 16S_Chloroplast_sequences.csv]

Table 4: Eukaryotic Operational Taxonomic Unit (OTU) sequences after chloroplast 16S rRNA sequencing
>173_FJ002174 16SV6.GV14.G.60.070m.B_295019
ACGCGAGAAACCTTACCAGGGTTTGACATGATACGAATTTCTTTGAAAGAAGAAAGTGCCGGTTGGAACGTATACACAGGTGGTGCATGGCTGTCGTCAGCTCGTGTCGTGAGATGTTGGGTTAAGTCCCGCAACGAGCGCAACCCTTGTTTTTAGTTGCCTTTTATGGAACTCTAAAAAGACTGCTGGTTATAAACCGGAGGAAGGTGGGGATGACGTCAAGTCAGCATGCCCCTTACACCCTGGGCTACACACGTGCTACATTGGGCGAGACAATGAGATGCAAATCTGCGAAGATTAGCTAATCTATAAACTCGTTCTAAGTTCGGATTGTAGGCTGCAACTCGCCTACATGAAGGTGGAATCGCTAGTAATCGCTGGTCAGCTACACAGCGGTGA…
>285_FJ159134 16SV6.GV14.G.02.100m.B_4215649
ACGCGTCAAACCTTACCAGGGTTTGACATGATACGAATTTTCTTGAAAGAGAAAAGTGCCGTTTGGAACGTATACACAGGTGGTGCATGGCTGTCGTCAGCTCGTGTCGTGAGATGTTGGGTTAAGTCCCGCAACGAGCGCAACCCTTATTTTTAGTTGCCTTTTATGGAACTCTAGAAAGACTGCTGGTTATAAACCGGAGGAAGGCGGGGATGACGTCAAGTCAGCATGCCCCTTACACCCTGGGCTACACACGTGCTACATTGGGCGAGACAATGAGACGCAAACCTGCGAAGGTAAGCTAATCTATAAACTCGTTCTAAGTTCGGATTGTAGGCTGCAACTCGCCTGCATGAAGGTGGAATCGCTAGTAATCGCTGGTCAGCATACAGCGGTGAA…
>288_FJ649257 16SV6.GV14.G.17.187m.B_176857
ACGCGCGAAACCTTACCAGAACTTGACATACCATGGACATTTTTATGAAAATAATTAGTTCCTTCGGGACCATGGATACAGGTGGTGCATGGCTGTCGTCAGCTCGTGTCGTGAGATGTTGGGTTAAGTCCCGCAACGAGCGCAACCCTTGTCTTTTGTTACCCCTTTCGAGAGATTGGGGGAATCGAAAGAGACTGCCGGTCATAAACCGGAGGAAGGTGAGGATGACGTCAAGTCAGCATGCCCCTTACGTTCTGGGCCACACACGTGCTACAATGGGCAAGACAATAAGTAGCCAGCCTGCGAAGGTGCGCAAATCTAAGAAACTTGCCCTCAGTTCGGATTGGAGGCTGCAACTCGCCTCCATGAAGTCGGAATCGCTAGTAATCGCCGGTCAGC…
>3129_AM690833 16SV6.GV14.G.53.010m.A_4029350
ACGCGCGAAACCTTACCAGGGTTTGACATGATACGAATTTCTTTGAAAGAAGAAAGTGCCGTTTGGAACGTATACACAGGTGGTGCATGGCTGTCGTCAGCTCGTGTCGTGAGATGTTGGGTTAAGTCCCGCAACGAGCGCAACCCTTGTTTTTAGTTGCCTTTTATGGAACTCTAAAAAGACTGCTGGTTATAAACCGGAGGAAGGTGGGGATGACGTCAAGTCAGCATGCCCCTTACACCCTGGGCTACACACGTGCTACATTGGGCGAGACAATGAGATGCAAATCTGCGAAGATTAGCTAATCTATAAACTCGTTCTAAGTTCGGATTGTAGGCTGCAACTCGCCTACATGAAGTTGGAATCGCTAGTAAACGCTGGTCAGCTATACAGCGGTGA…
>3199_JF277151 16SV6.GV14.G.78.030m.A_1045613
ACGCGAGAAACCTTACCAGGGTTTGACATGATACGAATTTCTTTGAAAGAAGAAAGTGCCGTTTGGAACGTATACACAGGTGGTGCATGGCTGTCGTCAGCTCGTGTCGTGAGATGTTGGGTTAAGTCCCGCAACGAGCGCAACCCTTGTTTTTAGTTGCCTTTATGGAACTCTAGAAAGACTGCCGGTTATAAACCGGAGGAAGGCGGGGATGACGTCAAGTCAGCATGCCCCTTACACCCTGGGCTACACACGTGCTACATTGGGCGAGACAATGAGATGCAAATCTGTGAAGACTAGCTAATCTATAAACTCGTTCTAAGTTCGGATTGTAGGCTGCAACTCGCCTACATGAAGTTGGAATCGCTAGTAATCGCTGGTCAGCTATACAGCGGTGAA…
>3640_JF277135 16SV6.GV14.G.26.070m.A_7722447
ACGCGAAGAACCTTACCAGGGTTTGACATGATATGAATTTCTTTGAAAGAAGAAAGTGCCGTTTGGAACATATACACAGGTGGTGCATGGCTGTCGTCAGCTCGTGTCGTGAGATGTTGGGTTAAGTCCCGCAACGAGCGCAACCCTCATTTTTAGTTGCCTTATGGAACTCTAGAAAGACTGCCGGTTATAAACCGGAGGAAGGCGGGGATGACGTCAAGTCAGCATGCCCCTTACACCCTGGGCTACACACGTGCTACAATGGGTGAGACAATGAGATGCAACTCTGCGAAGACAAGCTAATCTATAAACTCGTTCTAAGTTCGGATTGTAGGCTGCAACTCGCCTGCATGAAGTTGGAATCGCTAGTAATCGCTGGTCAGCTATACAGCGGTGAAT…
>3675_JF277143 16SV6.GV14.G.78.030m.A_1044400
ACGCGAGAAACCTTACCAGGGTTTGACATGATACGAATTTCTTTGAAAGACGAAAGTGCCGTTTGGAACGTATACACAGGTGGTGCATGGCTGTCGTCAGCTCGTGCCGTGAGATGTTGGGTTAAGTCCCGCAACGAGCGCAACCCTCATTTTTAGTTGCCTTATGGAACTCTAAAAAGACTGCCGGTTATAAACCGGAGGAAGGCGGGGATGACGTCAAGTCAGCATGCCCCTTACACCCTGGGCTACACACGTGCTACAATGGGCGAGACAATGAGATGCAAATCTGCGAAGACTAGCTAATCTATAAACTCGTTCTAAGTTCGGATTGCAGGCTGCAACTCGCCTGCATGAAGTTGGAATCGCTAGTAATCGCTGGTCAGCTATACAGCGGTGAAT…
>3681_JF277129 16SV6.GV14.G.78.030m.A_1042371
ACGCGTGGAACCTTACCAGGGTTTGACATGATACGAATTTCTTTGAAAGAAGAAAGTGCCGTTTGGAACGTATACACAGGTGGTGCATGGCTGTCGTCAGCTCGTGTCGTGAGATGTTGGGTTAAGTCCCGCAACGAGCGCAACCCTTGTTTTTAGTTGCCTTATGGAACTCTAAAAAGACTGCCGGTTATAAACCGGAGGAAGGCGGGGATGACGTCAAGTCAGCATGCCCCTTACACCCTGGGCTACACACGTGCTACAATGGGCGAGACAATGAGATGCAAATCTGCGAAGACTAGCTAATCTATAAACTCGTTCTAAGTTCGGATTGCAGGCTGCAACTCGCCTGCATGAAGTTGGAATCGCTAGTAATCGCTGGTCAGCTATACAGCGGTGAAT…
>3996_JF277159 16SV6.GV14.G.78.030m.A_1040403
ACGCGAGGAACCTTACCAGGGTTTGACATGATACGAATTTCTTTGAAAAAAGAAAGTGCCTTATGGAACGTATACACAGGTGGTGCATGGCTGTCGTCAGCTCGTGTCGTGAGATGTTGGGTTAAGTCCCGCAACGAGCGCAACCCTCATTTTTAGTTGCCTTATGGAACTCTAGAAAGACTGCTGGTTATAAACCGGAGGAAGGTGGGGATGACGTCAAGTCAGCATGCCCCTTACACCCTGGGCTACACACGTGCTACATTGGGCGAGACAATGAGATGCAAATCTGCAAAGACTAGCTAATCTATAAACTCGTTCTAAGTTCGGATTGCAGGCTGCAACTCGCCTGCATGAAGGTGGAATCGCTAGTAATCGCTGGTCAGCTATACAGCGGTGAAT…
>4031_BABP01044881 16SV6.GV14.G.69.070m.B_3539711
ACGCGCCAAACCTTACCAGGGCTTGACATGCCGCGAATCCTCTTGAAAGAGAGGGGTGCCTTCGGGAACGCGGACACAGGTGGTGCATGGCTGTCGTCAGCTCGTGCCGTAAGGTGTTGGGTTAAGTCCCGCAACGAGCGCAACCCTCGTGTTTAGTTGCCATCGTTGAGTTTGGAACCCTGAACAGACTGCCGGTGATAAGCCGGAGGAAGGTGAGGATGACGTCAAGTCATCATGCCCCTTATGCCCTGGGCGACACACGTGCTACAATGGCCGGGACAAAGGGTCGCGATCCCGCGAGGGTGAGCTAACCCCAAAAACCCGTCCTCAGTTCGGATTGCAGGCTGCAACTCGCCTGCATGAAGCCGGAATCGCTAGTAATCGCCGGTCAGCCATACG…
>4466_GU591328 16SV6.GV14.G.78.030m.A_1042837
ACGCGATGAACCTTACCAGGGTTTGACATGATACGAATTTCTTTGAAAGAAGAAAGTGCCGTTTGGAACGTATACACAGGTGGTGCATGGCTGTCGTCAGCTCGTGTCGTGAGATGTTGGGTTAAGTCCCGCAACGAGCGCAACCCTTGTTTTTAGTTGCCTTTATGGAACTCTAGAAAGACTGCTGGTTATAAACCGGAGGAAGGCGGGGATGACGTCAAGTCAGCATGCCCCTTACACCCTGGGCTACACACGTGCTACAATGGGTGAGACAATGAGAAGCAAATCTGCGAAGACAAGCTAATCTATAAACTCACTCTAAGTTCGGATTGTAGGCTGCAACTCGCCTGCATGAAGTTGGAATCGCTAGTAATCGCTGGTCAGCTATACAGCGGTGAA…
>44_FJ002166 16SV6.GV14.G.26.025m.C_712008
ACGCGATGAACCTTACCAGGGTTTGACATGATACGAATTTTTGTGAAAGCAAAAAGTGCCGTTTGGAACGTATACACAGGTGGTGCATGGCTGTCGTCAGCTCGTGTCGTGAGATGTTGGGTTAAGTCCCGCAACGAGCGCAACCCTTATTTTTAGTTGCCTTTATGGAACTCTAGAAAGACTGCTGGTTATAAACCGGAGGAAGGCGGGGATGACGTCAAGTCAGCATGCCCCTTACACCCTGGGCTACACACGTGCTACATTGGGCGAGACAATGAGATGCAAATCTGCGAAGATAAGCTAATCTATAAACTCGTTCTAAGTTCGGATTGTAGGCTGCAACTCGCCTGCATGAAGGTGGAATCGCTAGTAATCGCTGGTCAGCTATACAGCGGTGAA…
>4559_JF277140 16SV6.GV14.G.78.030m.A_1041391
ACGCGCGGAACCTTACCAGGGTTTGACATGATACGAATTTCTTTGAAAGAAGAAAGTGCCTTTTGGAACGTATACACAGGTGGTGCATGGCTGTCGTCAGCTCGTGTCGTGAGATGTTGGGTTAAGTCCCGCAACGAGCGCAACCCTTATTTTTAGTTGCCTTTTGGAACTCTAAAAAGACTGCCGGTTATAAACCGGAGGAAGGCGGGGATGACGTCAAGTCAGCATGCCCCTTACACCCTGGGCTACACACGTGCTACAATGGGCGAGACAATGAGCTGCAAATCTGCGAAGATTAGCTAATCTATAAACTCGTTCTAAGTTCGGATTGCAGGCTGCAACTCGCCTGCATGAAGTTGGAATCGCTAGTAATCGCTGGTCAGCTACACAGCGGTGAAT…
>458_FJ002195 16SV6.GV14.G.78.200m.A_50381
ACGCGATAAACCTTACCAGGGTTTGACATGATACGAATTTTCGTGAAAGCGAAAAGTGCCGTTTGGAACGTATACACAGGTGGTGCATGGCTGTCGTCAGCTCGTGTCGTGAGATGTTGGGTTAAGTCCCGCAACGAGCGCAACCCTTATTTTTAGTTGCCTTTATAGGAACTCTAGAAAGACTGCTGGTTATAAACCGGAGGAAGGCGGGGATGACGTCAAGTCAGCATGCCCCTTACACCCTGGGCTACACACGTGCTACATTGGGCGAGACAATGAGATGCAAGTCTGCGAAGATAAGCTAATCTATAAACTCGTTCTAAGTTCGGATTGTAGGCTGCAACTCGCCTGCATGAAGGTGGAATCGCTAGTAATCGCTGGTCAGCTACACAGCGGTGA…
>461_HM594190 16SV6.GV14.G.04.008m.C_2171837
ACGCGCAAAACCTTACCAAGGCTTGACATGTCACGAATCTTTTTGAGAAAAAAGAGTGCCCTCGGGAACGTGAACACAGGTGGTGCATGGCTGTCGTCAGCTCGTGTCGTGAGATGTTGGGTTAAGTCCCGCAACGAGCGCAACCCTTGTCTTTAGTTACCATCATTTAGTTGGGGACTCTAGAGAGACTGCCGGTGACAAACCGGAGGAAGGTGAGGACGACGTCAAGTCAGCATGCCCCTTATGCCTTGGGCTACACACGTGCTACAATGGCTAAGACAAAGAGCAGCAAGCTTGCGAAAGTTAGCGAATCTCATAAACTTAGTCTAAGTTCGGATTGTAGGCTGCAACTCGCCTACATGAAGGCGGAATCGCTAGTAATCGCCGGTCAGCAATACG…
>4679_X82156 16SV6.GV14.G.34.020m.A_4486
ACGCGCGAAACCTTACCAGGGCTTGACATACTACAAATCTTTTCGAAACGAAAGAGTGCCTTCGGGAATGTAGATACAGGTGGTGCATGGCTGTCGTCAGCTCGTGTCGTGAGATGTTGGGTTAAGTCCCGCAACGAGCGCAACCCTCATTTTTAGTTGCCAATTTATTGGGATTTCTAGAGAGACTGCCGGTGACAAACCGGAGGAAGGTGAGGATGACGTCAAGTCAGCATGCCCCTTATGCCCTGGGCCACACACGTGCTACAATGGCGAAGACAAAGAGTCGCAAACCTGCGAAGGCTAGCTAATCTCGTAAACTTCGTCTAAGTTCGGATTGTAGGCTGCAACTCGCCTGCATGAAGTTGGAATCGCTAGTAATCGCTGGTCAGCTATACAGCG…
>4708_JN207202 16SV6.GV14.G.56.005m.A_578293
ACGCGCAGAACCTTACCAGGGTTTGACATGATACGAATTTCTTTGAAAGAAGAAAGTGCCGTTTGGAACGTATACACAGGTGGTGCATGGCTGTCGTCAGCTCGTGTCGTGAGATGTTGGGTTAAGTCCCGCAACGAGCGCAACCCTTGTTTTTAGTTGCCTTTTATGGAACTCTAAAAAGACTGCTGGTTATAAACCGGAGGAAGGTGGGGATGACGTCAAGTCAGCATGCCCCTTACACCCTGGGCTACACACGTGCTACATTGGGCGAGACAATGAGATGCAAATCTGCGAAGATTAGCTAATCTATAAACTCGGTCTAAGTTCGGATTGTAGGCTGCAACTCGCCTACATGAAGGTGGAATCGCTAGTAATCGCTGGTCAGCTACACAGCGGTGA…
>4787_JN207201 16SV6.GV14.G.61.080m.A_843712
ACGCGACAAACCTTACCAGGGTTTGACATGATACGAATTTCTTTGAAAGAAGAAAGTGCCGTTTGGAACGTATACACAGGTGGTGCATGGCTGTCGTCAGCTCGTGTCGTGAGATGTTGGGTTAAGTCCCGCAACGAGCGTAACCCTTGTTTTTAGTTGCCTTTTATGGAACTCTAAAAAGACTGCTGGTTATAAACCGGAGGAAGGTGGGGATGACGTCAAGTCAGCATGCCCCTTACACCCTGGGCTACACACGTGCTACATTGGGCGAGACAATGAGATGCAAATCTGCGAAGATTAGCTAATCTATAAACTCGTTCTAAGTTCGGATTGTAGGCTGCAACTCGCCTACATGAAGGTGGAATCGCTAGTAATCGCTGGTCAGCTACACAGCGGTGA…
>494_FJ002231 16SV6.GV14.G.78.200m.A_39102
ACGCGACAAACCTTACCAGGGTTTGACATGATACGAATTTCTTTGAAAGAAGAAAGTGCCGTTTGGAGCGTATACACAGGTGGTGCATGGCTGTCGTCAGCTCGTGTCGTGAGATGTTGGGTTAAGTCCCGCAACGAGCGCAACCCTTGTTTTTAGTTGCCTTTTATGGAACTCTAAAAAGACTGCTGGTTATAAACCGGAGGAAGGTGGGGATGACGTCAAGTCAGCATGCCCCTTACACCCTGGGCTACACACGTGCTACATTGGGCGAGACAATGAGATGCAAATCTGCAAAGACTAGCTAATCTATAAACTCGTTCTAAGTTCGGATTGTAGGCTGCAACTCGCCTACATGAAGGTGGAATCGCTAGTAATCGCTGGTCAGCCATACAGCGGTGA…
>4979_AB199885 16SV6.GV14.G.42.030m.A_769338
ACGCGTGGAACCTTACCAGGGCTTGACATACTACAAATTCTTTTGAGAAAGAGAAGTGCCTTCGGGAATGTAGATACAGGTGGTGCATGGCTGTCGTCAGCTCGTGTCGTGAGATGTTGGGTTAAGTCCCGCAACGAGCGCAACCCTTATTTTTAGTTACCAATTCGTTGGGTTTTTTAGAAAGACTGCCGGTGACAAACCGGAGGAAGGTGAGGATGACGTCAAGTCAGCATGCCCCTTATGTCCTGGGCTACACACGTGCTACAATGGTTAAGACAAAGAGTCGCAAGCTCGCGAGAGTTAGCTAATCTATTAAACTTAGCCTAAGTTCAGATTGTAGGCTGCAACTCGCCTACATGAAGTTGGAATCGCTAGTAATCGCTGGTCAGCCATACAGCG…
>4980_JN207230 16SV6.GV14.G.78.200m.A_45943
ACGCGAGGAACCTTACCAGGGTTTGACATGATACGAACTTTTGTGAAAGCAGAAGGTGCCGTTTGGAACGTATACACAGGTGGTGCATGGCTGTCGTCAGCTCGTGTCGTGAGATGTTGGGTTAAGTCCCGCAACGAGCGCAACCCTTGTTTTTAGTTGCCTTTATGGAACTCTAAAAAGACTGCCGGTTATAAACCGGAGGAAGGCGGGGATGACGTCAAGTCAGCATGCCCCTTACACCCTGGGCTACACACGTGCTACATTGGGCGAGACAATGAGATGCTAGTCTGCGAAGATAAGCTAATCTATAAACTCGTTCTAAGTTCGGATTGTAGGCTGCAACTCGCCTGCATGAAGGTGGAATCGCTAGTAATCGCTGGTCAGCTATACAGCGGTGAA…
>4994_FJ002228 16SV6.GV14.G.69.020m.C_91765
ACGCGTAAAACCTTACCAGGGTTTGACATGATACGAATTTCTTTGAAAGAAGAAAGTGCCGTTTGGAGCGTATACACAGGTGGTGCATGGCTGTCGTCAGCTCGTGTCGTGAGATGTTGGGTTAAGTCCCGCAACGAGCGCAACCCTTATTTTTAGTTGCCTTTATGGAACTCTAGAAAGACTGCTGGTTATAAACCGGAGGAAGGCGGGGATGACGTCAAGTCAGCATGCCCCTTACACCCTGGGCTACACACGTGCTACATTGGGCGAGACAATGAGATGCAACTCTGCGAAGATTAGCTAATCTATAAACTCGTTCTAAGTTCGGATTGCAGGCTGCAACTCGCCTGCATGAAGGTGGAATCGCTAGTAATCGCTGGTCAGCTATACAGCGGTGAA…
>503_FJ002176 16SV6.GV14.G.63.010m.A_2695425
ACGCGAAGAACCTTACCAGGGTTTGACATGATACGAATTTTTGTGAAAGCAAGAAGTGCCGTTTGGAACGTATACACAGGTGGTGCATGGCTGTCGTCAGCTCGTGTCGTGAGATGTTGGGTTAAGTCCCGCAACGAGCGCAACCCTTGTTTTTAGTTGCCTTTATAGGAACTCTAGAAAGACTGCCGGTTATAAACCGGAGGAAGGCGGGGATGACGTCAAGTCAGCATGCCCCTTACACCCTGGGCTACACACGTGCTACATTGGGCGAGACAATGAGATGCAACTCTGCGAAGATTAGCTAATCTATAAACTCGTTCTAAGTTCGGATTGCAGGCTGCAACTCGCCTGCATGAAGGTGGAATCGCTAGTAATCGCTGGTCAGCTATACAGCGGTGA…
>5047_JX282252 16SV6.GV14.G.78.030m.A_1054499
ACGCGATGAACCTTACCAGGGTTTGACATGATACGAATTTCTTTGAAAGAAGAAAGTGCCGTTTGGAACGTATACACAGGTGGTGCATGGCTGTCGTCAGCTCGTGTCGTGAGATGTTGGGTTAAGTCCCGCAACGAGCGCAACCCTTGTTTTTAGTTGCCTTATGGAACTCTAGAAAGACTGCTGGTTATAAACCGGAGGAAGGCGGGGATGACGTCAAGTCAGCATGCCCCTTACACCCTGGGCTACACACGTGCTACAATGGGTGAGACAATGAGAAGCAAATCTGCGAAGACAAGCTAATCTATAAACTCACTCTAAGTTCGGATTGTAGGCTGCAACTCGCCTGCATGAAGTTGGAATCGCTAGTAATCGCTGGTCAGCTATACAGCGGTGAAT…
>5145_JN207219 16SV6.GV14.G.60.020m.B_7181411
ACGCGCTAAACCTTACCAACACTTGACATGTTCGTCGCGACTCTAAGAGATTAGAGTTTTCGGTTCGGCCGGACGAAACACAGGTGGTGCATGGCTGTCGTCAGCTCGTGTCGTGAGATGTTGGGTTAAGTCCCGCAACGAGCGCAACCCTTGTTTTTAGTTGCTTTTTATAGAACTCTAGAAAGACTGCCGGTTATAAACCGGAGGAAGGCGGGGATGACGTCAAGTCAGCATGCCCCTTACACCCTGGGCTACACACGTACTACATTGGGCGAGACAATGAGACGCAAATCTGCGAAGACTAGCTAATCTATAAACTCGTTCTAAGTTCGGATTGTAGGCTGCAACTCGCCTACATGAAGTTGGAATCGCTAGTAATCGCTGGTCAGCTACACAGCG…
>5148_AF142905 16SV6.GV14.G.61.030m.C_3605369
ACGCGCGGAACCTTACCAGGGTTTGACATGATACGAATTTTTGTGAAAGCAAGAAGTGCCGTTTGAAACGTATACACAGGTGGTGCATGGCTGTCGTCAGCTCGTGTCGTGAGATGTTGGGTTAAGTCCCGCAACGAGCGCAACCCTTGTTTTTAGTTGCCTTTATAGGAACTCTAGAAAGACTGCCGGTTATAAACCGGAGGAAGGCGGGGATGACGTCAAGTCAGCATGCCCCTTACACCCTGGGCTACACACGTGCTACATTGGGCGAGACAATGAGATGCAAACTTGCGAAGGTAAGCTAATCTATAAACTCGTTCTAAGTTCGGATTGTAGGCTGCAACTCGCCTACATGAAGTTGGAATCGCTAGTAATCGCTGGTCAGCTATACAGCGGTGA…
>5210_FJ002180 16SV6.GV14.G.78.200m.A_46691
ACGCGTTGAACCTTACCAGGGTTTGACATGATACGAATTTCTTTGAAAGAAGAAAGTGCCGTTTGGAGCGTATACACAGGTGGTGCATGGCTGTCGTCAGCTCGTGTCGTGAGATGTTGGGTTAAGTCCCGCAACGAGCGCAACCCTTATTTTTAGTTGCCTTTTATGGAACTCTAGAAAGACTGCCGGTTATAAACCGGAGGAAGGCGGGGATGACGTCAAGTCAGCATGCCCCTTACACCCTGGGCTACACACGTGCTACATTGGGCGAGACAATGAGATGCAAATCTGTGAAGACTAGCTAATCTACAAACTCGCTCTAAGTTCGGATTGCAGGCTGCAACTCGCCTGCATGAAGTTGGAATCGCTAGTAATCGCTGGTCAGCTATACAGCGGTGA…
>5244_JN207221 16SV6.GV14.G.60.070m.B_311023
ACGCGTAAAACCTTACCAGGGTTTGACATGATACGAACTTTTGTGAAAGCAGAAGGTGCCGTTTGGAACGTATACACAGGTGGTGCATGGCTGTCGTCAGCTCGTGTCGTGAGATGTTGGGTTAAGTCCCGCAACGAGCGCAACCCTTGTTTTTAGTTGCCTTTATGGAACTCTAAAAAGACTGCTGGTTATAAACCGGAGGAAGGCGGGGATGACGTCAAGTCAGCATGCCCCTTACACCCTGGGCTACACACGTGCTACATTGGGCGAGACAATGAGATGCTAGTCTGTGAAGATAAGCTAATCTATAAACTCGTTCTAAGTTCGGATTGTAGGCTGCAACTCGCCTACATGAAGGTGGAATCGCTAGTAATCGCTGGTCAGCTATACAGCGGTGAA…
>5261_JN207218 16SV6.GV14.G.56.005m.A_571412
ACGCGCGAAACCTTACCAGGGGTTGACATGATACGAACTTTTGTGAAAGCAGAAGGTGCCGTTTGGAACGTATACACAGGTGGTGCATGGCTGTCGTCAGCTCGTGTCGTGAGATGTTGGGTTAAGTCCCGCAACGAGCGCAACCCTTGTTTTTAGTTGCCTTTATGGAACTCTAAAAAGACTGCTGGTTATAAACCGGAGGAAGGCGGGGATGACGTCAAGTCAGCATGCCCCTTACACCCTGGGCTACACACGTGCTACATTGGGCGAGACAATGAGATGCAAATCTGCGAAGATTAGCTAATCTATAAACTCGTTCTAAGTTCGGATTGTAGGCTGCAACTCGCCTACATGAAGGTGGAATCGCTAGTAATCGCTGGTCAGCTACACAGCGGTGAA…
>5265_JF277152 16SV6.GV14.G.19.050m.C_148003
ACGCGTGGAACCTTACCAGGGTTTGACATGATACGAATTTCTTTGAAAAAAGAAAGTGCCGTTCGGAACGTATACACAGGTGGTGCATGGCTGTCGTCAGCTCGTGTCGTGAGATGTTGGGTTAAGTCCCGCAACGAGCGCAACCCTCATTTTTAGTTGCCTTTATGGAACTCTAGAAAGACTGCCGGTTATAAACCGGAGGAAGGCGGGGATGACGTCAAGTCAGCATGCCCCTTACACCCTGGGCTACACACGTGCTACAATGGGCGAGACAATGAGATGCGACTCTGCGAAGATTAGCTAATCTAAAAACTCGTTCTAAGTTCGGATTGTAGGCTGCAACTCGCCTGCATGAAGTTGGAATCGCTAGTAATCGCTGGTCAGCTATACAGCGGTGAA…
>531_AF172719 16SV6.GV14.G.34.020m.A_7665
ACGCGTTAAACCTTACCAGGGCTTGACATACTGCGAATCTCTTGGAAAGGAGAGAGTGCCTTCGGGAATGCAGGTACAGGTGGTGCATGGCTGTCGTCAGCTCGTGTCGTGAGATGTTGGGTTAAGTCCCGCAACGAGCGCAACCCTTGTTTTTAGTTACCAACTTGTTGGGTTTTCTAGAAAGACTGCCGGTGACAAACCGGAGGAAGGTGAGGATGACGTCAAGTCAGCATGCCCCTTATGTCCTGGGCTACACACGTGCTACAATGGTTAGGACAAAGAGTTGCAAGTTTGTAAAAACAAGCTAATCTCGTAAACCTCACCTAAGTTCAGATTGTAGGCTGCAACTCGCCTACATGAAGTTGGAATCGCTAGTAATCGCTGGTCAGCCATACAGCG…
>5333_AB200263 16SV6.GV14.G.17.187m.B_176990
ACGCGAAGAACCTTACCAGGGCTTGACATACTACGAATTCTTTTGAAAGAGAGAAGTGCCTTCGGGAATGTAGATACAGGTGGTGCATGGCTGTCGTCAGCTCGTGTCGTGAGATGTTGGGTTAAGTCCCGCAACGAGCGCAACCCTTATTTTTAGTTACCAATTCGTTGGGTTTTTTAGAAAGACTGCCGGTGACAAACCGGAGGAAGGTGAGGATGACGTCAAGTCAGCATGCCCCTTATGTCCTGGGCTACACACGTGCTACAATGGTTAAGACAAAGAGTTGCGAGCTTGCAAAAGCCAGCTAATCTCATAAACTTAGCCTAAGTTCAGATTGTAGGCTGCAACTCGCCTGCATGAAGTTGGAATCGCTAGTAATCGCTGGTCAGCCATACAGCG…
>5335_AB196967 16SV6.GV14.G.34.020m.A_9422
ACGCGTTGAACCTTACCAGGGCTTGACATACTGCGAATCTTTTTGAAAGAAGAGAGTGCCTTCGGGAATGCAGATACAGGTGGTGCATGGCTGTCGTCAGCTCGTGTCGTGAGATGTTGGGTTAAGTCCCGCAACGAGCGCAACCCTTGTTTTTAGTTACCAATTCGTTGGGTTTTCTAGAAAGACTGCCGGTGACAAACCGGAGGAAGGTGAGGATGACGTCAAGTCAGCATGCCCCTTATGTCCTGGGCTACACACGTGCTACAATGGTTAGGACAAAGAGTCGCGAGTTCGCAAGAGCCAGCTAATCTCGTAAACCTAGCCTAAGTTCAGATTGTAGGCTGCAACTCGCCTACATGAAGTTGGAATCGCTAGTAATCGCTGGTCAGCCATACAGCG…
>5336_FJ002214 16SV6.GV14.G.78.045m.A_233122
ACGCGTTAAACCTTACCAGGGTTTGACATGATACGAATTTCTTTGAAAGAAGAAAGTGCCGTTTGGAGCGTATACACAGGTGGTGCATGGCTGTCGTCAGCTCGTGTCGTGAGATGTTGGGTTAAGTCCCGCAACGAGCGCAACCCTTATTTTTAGTTGCCTTTTATGGAACTCTAGAAAGACTGCCGGTTATAAACCGGAGGAAGGCGGGGATGACGTCAAGTCAGCATGCCCCTTACACCCTGGGCTACACACGTGCTACATTGGGCGAGACAATGAGATGCAAATCTGTGAAGACTAGCTAATCTATAAACTCGCTCTAAGTTCGGATTGCAGGCTGCAACTCGCCTGCATGAAGTTGGAATCGCTAGTAATCGCTGGTCAGCTATACAGCGGTGA…
>5367_AACY020080403 16SV6.GV14.G.78.045m.A_280131
ACGCGCGGAACCTTACCAGGGTTTGACATGACATGAATTTTTCTGAGAAGAAAAAGTGCCTTTTAGGAGCATGTACACAGGTGGTGCATGGCTGTCGTCAGCTCGTGTCGTGAGATGTTGGGTTAAGTCCCGCAACGAGCGCAACCCTTGTTTTTAGTTATTTTTCTAGAAAGACTGCCGGTTATAAGCCGGAGGAAGGCGGGGACGACGTCAAGTCAGCATGCCCCTTACACCCTGGGCTACACACGTGCTACATTGGGTAAGACAATGAGTCGCGAACCTGTGAAGGTCAGCAAATCTATAAACTTACTCTACGTTCGGATTGTAGGCTGTAACTCGCCTACATGAAGTTGGAATCGCTAGTAATCGCTGGTCAGCCATACAGCGGTGAATCCGTTC…
>5380_AB196966 16SV6.GV14.G.34.020m.A_5697
ACGCGATGAACCTTACCAGGGCTTGACATACTGCGAATCTCCTTGAAAGAGGAGAGTGCCTTCGGGAATGCAGATACAGGTGGTGCATGGCTGTCGTCAGCTCGTGTCGTGAGATGTTGGGTTAAGTCCCGCAACGAGCGCAACCCTTGTTTTTAGTTACCAACTCGTTGGGTTTTCTAGAAAGACTGCCGGTGACAAACCGGAGGAAGGTGAGGATGACGTCAAGTCAGCATGCCCCTTATGTCCTGGGCTACACACGTGCTACAATGGTGAGGACAAAGAGTCGCAAGTTTGCAAAAACAAGCTAATCTCATAAACCTAACCTAAGTTCAGATTGTAGGCTGCAACTCGCCTACATGAAGTTGGAATCGCTAGTAATCGCTGGTCAGCCATACAGCG…
>5421_AB199887 16SV6.GV14.G.34.020m.A_20395
ACGCGTGAAACCTTACCAAGGCTTGACATACTACAAATTTCTTTGAAAGAGGAAAGTGCCTTCGGGAATGTAGATACAGGTGGTGCATGGCTGTCGTCAGCTCGTGTCGTGAGATGTTGGGTTAAGTCCCGCAACGAGCGCAACCCTTATTTTTAGTCGCTAATTTATTAGGTTTTCTAGAAAGACTGCCGGTGACAAACCGGAGGAAGGTGAGGATGACGTCAAGTCAGCATGCCCCTTATGCCTTGGGCTACACACGTGCTACAATGGTTAAGACAAAGAGTTGCGAGCTCGCGAGAGTCAGCTAATCTCATAAACTTAGCCTAAGTTCGGATTGTAGGCTGCAACTCGCCTACATGAAGTCGGAATCGCTAGTAATCGCTGGTCAGCCATACAGCG…
>5456_FJ002206 16SV6.GV14.G.78.200m.A_74242
ACGCGCGAAACCTTACCAGGGTTTGACATGATACGAATTTCTTTGAAAGAAGAAAGTGCCGTTTGGAACGTATACACAGGTGGTGCATGGCTGTCGTCAGCTCGTGTCGTGAGATGTTGGGTTAAGTCCCGCAACGAGCGCAACCCTTGTTTTTAGTTGCCTTTTAAGGAACTCTAAAAAGACTGCTGGTTATAAACCGGAGGAAGGTGGGGATGACGTCAAGTCAGCATGCCCCTTACACCCTGGGCTACACACGTGCTACATTGGGCGAGACAATGAGATGCAAGTCTGCGAAGATTAGCTAATCTATAAACTCGTTCTAAGTTCGGATTGTAGGCTGCAACTCGCCTACATGAAGGTGGAATCGCTAGTAATCGCTGGTCAGCTACACAGCGGTGA…
>5855_NC_012097 16SV6.GV14.G.04.035m.A_465847
ACGCGTTAAACCTTACCAGGGTTTGACATACCAGGAAGGTCCTTTAAACGGGACTGTGCCTTCGGGAATCTGGATACAGGTGGTGCATGGCTGTCGTCAGCTCGTGTCGTGAGATGTTGGGTTAAGTCCCGCAACGAGCGCAACCCCTATCGTACGTTACCTATAAGGCTCTCGTGCGAGACTGCCGGTGATAAGTCGGAGGAAGGTGGGGATGACGTCAAGTCAGCATGCCCCTTACACCCTGGGCTACACACGTGCTACAATGGCCGGGACAAAGGGAAGCCAACCCGCGAGGGGGAGCAAATCTCATAAACCCGGTCTCAGTTCGGATCGTAGGCTGCAACTCGCCTACGTGAAGTTGGAATCGCTAGTAATCGCGGGTCAGCTATACCGCGGTGA…
>6191_NC_007288 16SV6.GV14.G.34.020m.A_4733
ACGCGCAAAACCTTACCAGGGCTTGACATACTACAAATCTTTTCGAAACGAAAGAGTGCCTTCGGGAATGTAGATACAGGTGGTGCATGGCTGTCGTCAGCTCGTGTCGTGAGATGTTGGGTTAAGTCCCGCAACGAGCGCAACCCTCATTTTTAGTTGCCAATTTATTGGGATTTCTAGAGAGACTGCCGGTGACAAACCGGAGGAAGGTGAGGATGACGTCAAGTCAGCATGCCCCTTATGCCCTGGGCCACACACGTGCTACAATGGCGAAGACAAAGAGTCGCAAACCTGCGAAGGCTAGCTAATCTCGTAAACTTCGTCTAAGTTCGGATTGCAGGCTGCAACTCGCCTGCATGAAGTTGGAATCGCTAGTAATCGCTGGTCAGCTATACAGCG…
>6254_GU119711 16SV6.GV14.G.19.050m.C_155853
ACGCGATAAACCTTACCAGGGTTTGACATGATACGAATTTCTTTGAAAAAAGAAAGTGCCTTACGGAGCGTATACACAGGTGGTGCATGGCTGTCGTCAGCTCGTGTCGTGAGATGTTGGGTTAAGTCCCGCAACGAGCGCAACCCTTATTTTTAGTTGCCGTATAGAACTCTAGAAAGACTGCTGGTTATAAACCGGAGGAAGGCGGGGATGACGTCAAGTCAGCATGCCCCTTACACCCTGGGCTACACACGTGCTACAATGGGTGAGACAATGAGATGCAAATCTGCGAAGACAAGCTAATCTATAAACTCATTCTAAGTTCGGATTGTAGGCTGCAACTCGCCTGCATGAAGTTGGAATCGCTAGTAATCGCTGGTCAGCTATACAGCGGTGAAT…
>6273_EF574473 16SV6.GV14.G.40m.010m.A_131319
ACGCGATAAACCTTACCAGGGCTTGACATACTACAAATTCTTTTGAGAAAAAGAAGTGCCTTCGGGAATGTAGATACAGGTGGTGCATGGCTGTCGTCAGCTCGTGTCGTGAGATGTTGGGTTAAGTCCCGCAACGAGCGCAACCCTTATTTTTAGTTACCAATTCGTTGGGTTTTTTAGAAAGACTGCCGGTGACAAACCGGAGGAAGGTGAGGATGACGTCAAGTCAGCATGCCCCTTATGTCCTGGGCTACACACGTGCTACAATGGTTAAGACAAAGAGTCGCGAGCTCGTGAGAGTAAGCTAATCTACTAAACTTAGCCTAAGTTCAGATTGTAGGCTGCAACTCGCCTACATGAAGTTGGAATCGCTAGTAATCGCTGGTCAGCCATACAGCG…
>6275_JX015817 16SV6.GV14.G.34.020m.A_20720
ACGCGATGAACCTTACCAGGGTTTGACATGGTATGAATTTTTCTGAGAAGAAAAAGTGCTTTTATTAGAACATACACACAGGTGGTGCATGGCTGTCGTCAGCTCGTGTCGTGAGATGTTGGGTTAAGTCCCGCAACGAGCGCAACCCTCATTTTTAGTTAATATTCTAGAAAGACTGCCGGTTATAAGCTGGAGGAAGGTGGGGATGACGTCAAGTCAGCATGCCCCTTATATCCTGGGCTACACACGTGCTACATTGGGTAAGACAATGAGTTGCAAGCCTGTGAAGGTTAGCTAATCTACAAACTTATTCGTAGTTCGGATTGTAGGCTGAAACTCGCCTACATGAAGTTGGAATCGCTAGTAATCGCTGGTCAGCCATACAGCGGTGAATTCGTT…
>6284_GQ472793 16SV6.GV14.G.78.030m.A_1043579
ACGCGATAAACCTTACCAGGGTTTGACATGATACGAATTTCTTTGAAAGAAGAAAGTGCCGTTTGGAACGTATACACAGGTGGTGCATGGCTGTCGTCAGCTCGTGTCGTGAGATGTTGGGTTAAGTCCCGCAACGAGCGCAACCCTCATTTTTAGTTGCCTTATGGAACTCTAGAAAGACTGCCGGTCATAAACCGGAGGAAGGCGGGGATGACGTCAAGTCAGCATGCCCCTTACACCCTGGGCTACACACGTGCTACAATGGACGAGACAATGAGATGCAAATCTGCGAAGACTAGCTAATCTACAAACTCGTTCTAAGTTCGGATTGCAGGCTGCAACTCGCCTGCATGAAGTTGGAATCGCTAGTAATCGCTGGTCAGCTATACAGCGGTGAAT…
>6286_HQ242623 16SV6.GV14.G.36.200m.B_2274769
ACGCGAGGAACCTTACCAGGACTTGACATACTACAAATTTCTTTGAAAAAAGGAAGTGCCTTCGGGAATGTAGATACAGGTGGTGCATGGCTGTCGTCAGCTCGTGTCGTGAGATGTTGGGTTAAGTCCCGCAACGAGCGCAACCCTTATTTTTAGTTACTAATTAATTAGGTTTTCTAGAAAGACTGCCGGTGACAAACCGGAGGAAGGTGAGGATGACGTCAAGTCAGCATGCCCCTTATGTCCTGGGCTACACACGTGCTACAATGGTTAAAACAAAGGGTCGCGAGCTCGTGAGAGTCAGCTAATCCCATAAATTTAGCCTAAGTTCAGATTGTAGGCTGCAACTCGCCTGCATGAAGTTGGAATCGCTAGTAATCGCGTAACAGCATGACGCGG…
>6288_HQ672070 16SV6.GV14.G.71.010m.A_968119
ACGCGAAAAACCTTACCAGGGCTTGACATACTACAAATTCTTTAGAGATAGAGAAGTGCCTTCGGGAATGTAGATACAGGTGGTGCATGGCTGTCGTCAGCTCGTGTCGTGAGATGTTGGGTTAAGTCCCGCAACGAGCGCAACCCTTATTTTTAGTTACTAACTTGTTAGGTTTTCTAGAAAGACTGCCGGTGACAAACCGGAGGAAGGTGAGGATGACGTCAAGTCAGCATGCCCCTTATGTCCTGGGCTACACACGTGCTACAATGGTTAAGACAAAGAGTCGCGAGCTCGCAAGAGTCAGCTAATCTCATAAACTTAGCCTAAGTTCAGATTGTAGGCTGCAACTCGCCTGCATGAAGTTGGAATCGCTAGTAATCGCTGGTCAGCCATACAGCG…
>629_FJ159133 16SV6.GV14.G.53.160m.A_5358490
ACGCGTTAAACCTTACCAGGGTTTGACATGATACGAATTTCTTTGAAAGAAGAAAGTGCCGTTTGGAACGTATACACAGGTGGTGCATGGCTGTCGTCAGCTCGTGTCGTGAGATGTTGGGTTAAGTCCCGCAACGAGCGCAACCCTTGTTTTTAGTTGCCTTTTATGGAACTCTAAAAAGACTGCTGGTTATAAACCGGAGGAAGGTGGGGATGACGTCAAGTCAGCATGCCCCTTACACCCTGGGCTACACACGTGCTACATTGGGCGAGACAATGAGACGCAAATCTGCAAAGACTAGCTAATCTATAAACTCGTTCTAAGTTCGGATTGTAGGCTGCAACTCGCCTACATGAAGTTGGAATCGCTAGTAATCGCTGGTCAGCTATACAGCGGTGA…
>6301_JQ753196 16SV6.GV14.G.01.034m.B_2325482
ACGCGCAGAACCTTACCAGGGTTTGACATGATACGAATTTCTTTGAAAGAAGAAAGTGCCGTTTGGAGCGTATACACAGGTGGTGCATGGCTGTCGTCAGCTCGTGTCGTGAGATGTTGGGTTAAGTCCCGCAACGAGCGCAACCCTTATTTTTAGTTGCTTTTAAAGAACTCTAGAAAGACTGCTGGTTATAAACCGGAGGAAGGCGGGGATGACGTCAAGTCAGCATGCCCCTTACACCCTGGGCTACACACGTGCTACATTGGGCGAGACAATGAGATGCAACTCTGTGAAGATTAGCTAATCTATAAACTCGTTCTAAGTTCGGATTGTAGGCTGCAACTCGCCTGCATGAAGGTGGAATCGCTAGTAATCGCTGGTCAGCTACACAGCGGTGAA…
>6305_GQ452891 16SV6.GV14.G.78.200m.A_65425
ACGCGTTAAACCTTACCAGGGTTTGACATGATACGAATTTCTTTGAAAGAAGAAAGTGCCGTTTGGAACGTATACACAGGTGGTGCATGGCTGTCGTCAGCTCGTGTCGTGAGATGTTGGGTTAAGTCCCGCAACGAGCGCAACCCTTGTTTTTAGTTGCCTTTTAAGGAACTCTAAAAAGACTGCTGGTTATAAACCGGAGGAAGGTGGGGATGACGTCAAGTCAGCATGCCCCTTACACCCTGGGCTACACACGTGCTACATTGGGCGAGACAATGAGATGCAAATCTGCAAAGACTAGCTAATCTATAAACTCGTTCTAAGTTCGGATTGTAGGCTGGAACTCGCCTACATGAAGGTGGAATCGCTAGTAATCGCTGGTCAGCTACACAGCGGTGA…
>6320_JQ753198 16SV6.GV14.G.78.030m.A_1046387
ACGCGAAAAACCTTACCAGGGTTTGACATGATACGAATTTCTTTGAAAGAAGAAAGTGCCGTTTGGAGCGTATACACAGGTGGTGCATGGCTGTCGTCAGCTCGTGTCGTGAGATGTTGGGTTAAGTCCCGCAACGAGCGCAACCCTTATTTTTAGTTGCCTTTTATGGAACTCTAGAAAGACTGCCGGTTATAAACCGGAGGAAGGCGGGGATGACGTCAAGTCAGCATGCCCCTTACACCCTGGGCTACACACGTGCTACATTGGGCGAGACAATGAGATGCAAATCTGTGAAGACTAGCTAATCTATAAACTCGTTCTAAGTTCGGATTGTAGGCTGCAACTCGCCTACATGAAGGTGGAATCGCTAGTAATCGCTGGTCAGCTACACAGCGGTGA…
>6324_HM057742 16SV6.GV14.G.78.200m.A_45574
ACGCGATGAACCTTACCAGGGTTTGACATGATACGAATTTCTTTGAAAGAAGAAAGTGCCGTTCGGAACGTATACACAGGTGGTGCATGGCTGTCGTCAGCTCGTGTCGTGAGATGTTGGGTTAAGTCCCGCAACGAGCGCAACCCTTGTTTTTAGTTGCCTATATGGAACTCTAGAAAGACTGCTGGTTATAAACCGGAGGAAGGTGGGGATGACGTCAAGTCAGCATGCCCCTTACACCCTGGGCTACACACGTGCTACATTGGGCGAGACAATGAGACGCAAATCTGCGAAGACTAGCTAATCTATAAACTCGTTCTAAGTTCGGATTGTAGGCTGCAACTCGCCTACATGAAGGTGGAATCGCTAGTAATCGCTGGTCAGCTACACAGCGGTGAA…
>6330_GU234935 16SV6.GV14.G.29.005m.C_327981
ACGCGCTGAACCTTACCAAGGCTTGACATACTACAGATTTCTTTGAAAGAGGAAAGTGCCTTCGGGAATGTAGATACAGGTGGTGCATGGCTGTCGTCAGCTCGTGTCGTGAGATGTCGGGTTAAGTCCCGCAACGAGCGCAACCCTTATTTTTAGTTGCTAATTTATTTTAGGTTTTCTAGAAAGACTGCCGGTGACAAACCGGAGGAAGGTGAGGATGACGTCAAGTCAGCATGCCCCTTATGCCTTGGGCTACACACGTGCTACAATGGTTAAGACAAAGAGTTGCGAGCTCGTGAGAGTCAGCTAATCTCATAAACTTAGCCTAAGTTCGGATTGTAGGCTGCAACTCGCCTGCATGAAGTCGGAATCGCTAGTAATCGCTGGTCAGCCATACAG…
>6343_FJ456816 16SV6.GV14.G.23.009m.A_568
ACGCGTGAAACCTTACCAGGGTTTGACATGGTGCGAATTTCTTTGAAAGAAGAAAGTGCCATTCGGAACGCACACACAGGTGGTGCATGGCTGTCGTCAGCTCGTGTCGTGAGATGTTGGGTTAAGTCCCGCAACGAGCGCAACCCTTATTTTTAGTTGCCTTTATGGAACTCTAGAAAGACTGCCGGTTATAAACCGGAGGAAGGCGGGGATGACGTCAAGTCAGCATGCCCCTTACACCCTGGGCTACACACGTGCTACATTGGGCGAGACAATGAGACGCTAATCTGCGAAGATACGCTAATCTATAAACTCGTTCTAAGTTCGGATTGTAGGCTGCAACTCGCCTACATGAAGATGGAATCGCTAGTAATCGCTGGTCAGCATACAGCGGTGAAT…
>6344_HQ203931 16SV6.GV14.G.78.200m.A_53584
ACGCGTGAAACCTTACCAGGGTTTGACATGATACGAATTTCTTTGAAAGAAGAAAGTGCCGTTTGGAACGTATACACAGGTGGTGCATGGCTGTCGTCAGCTCGTGTCGTGAGATGTTGGGTTAAGTCCCGCAACGAGCGCAACCCTTGTTTTTAGTTGCCTTTATGGAACTCTAAAAAGACTGCTGGTTATAAACCGGAGGAAGGTGGGGATGACGTCAAGTCAGCATGCCCCTTACACCCTGGGCTACACACGTGCTACATTGGGCGAGACAATGAGATGCAAATCTGCAAAGACTAGCTAATCTATAAACTCGTTCTAAGTTCGGATTGCAGGCTGCAACTCGCCTGCATGAAGGTGGAATCGCTAGTAATCGCTGGTCAGCTATACAGCGGTGAA…
>6354_JX016502 16SV6.GV14.G.29.005m.C_325552
ACGCGCGGAACCTTACCAGGGCTTGACATACTGCGAATCTTTTTGAAAGAAGAGAGTGCCTTCGGGAATGCAGATACAGGTGGTGCATGGCTGTCGTCAGCTCGTGTCGTGAGATGTTGGGTTAAGTCCCGCAACGAGCGCAACCCTTGTTTTTAGTTACCAATTCGTTGGGTTTTCTAGAAAGACTGCCGGTGACAAACCGGAGGAAGGTGAGGATGACGTCAAGTCAGCATGCCCCTTATGTCCTGGGCTACACACGTGCTACAATGGCTAGGACAAAGAGTTGCAAGTTTGCAAAAACAAGCTAATCTCGTAAACCTAGCCTAAGTTCAGATTGTAGGCTGCAACTCGCCTACATGAAGTTGGAATCGCTAGTAATCGCTGGTCAGCCATACAGCG…
>6367_JX016969 16SV6.GV14.G.40m.010m.A_128658
ACGCGAAGAACCTTACCAGGGCTTGACATACTACAGATTCTTTTGAGAAAGAGAAGTGCCTTCGGGAATGTAGATACAGGTGGTGCATGGCTGTCGTCAGCTCGTGTCGTGAGATGTTGGGTTAAGTCCCGCAACGAGCGCAACCCTTATTTTTAGTTACCAACTCGTTGGGTTTTTTAGAAAGACTGCCGGTGACAAACCGGAGGAAGGTGAGGATGACGTCAAGTCAGCATGCCCCTTATGTCCTGGGCTACACACGTGCTACAATGGTTAAGACAAAGAGTTGCGAGCTCGTGAGAGTAAGCTAATCTATTAAACTTAGCCTAAGTTCAGATTGTAGGCTGCAACTCGCCTACATGAAGTTGGAATCGCTAGTAATCGCTGGTCAGCCATACAGCG…
>6375_HQ781491 16SV6.GV14.G.69.070m.B_3539657
ACGCGAGAAACCTTACCAGGGCTTGACATGCCGCGAATCCTCTTGAAAGAGAGGGGTGCCTTCGGGAACGCGGACACAGGTGGTGCATGGCTGTCGTCAGCTCGTGCCGTAAGGTGTTGGGTTAAGTCCCGCAACGGGCGCAACCCTCGTGTTTAGTTGCCATCGTTGAGTTTGGAACCCTGAACAGACTGCCGGTGATAAGCCGGAGGAAGGTGAGGATGACGTCAAGTCATCATGCCCCTTATGCCCTGGGCGACACACGTGCTACAATGGCCGGGACAAAGGGTCGCGATCCCGCGAGGGTGAGCTAACCCCAAAAACCCGTCCTCAGTTCGGATTGCAGGCTGCAACTCGCCTGCATGAAGCCGGAATCGCTAGTAATCGCCGGTCAGCCATACG…
>6391_JF830226 16SV6.GV14.G.56.030m.A_1612791
ACGCGAGAAACCTTACCAGGGTTTGACATGATACGAATTTCTTTGAAAGAAGAAAGTGCCGTTTGGAACGTATACACAGGTGGTGCATGGCTGTCGTCAGCTCGTGTCGTGAGATGTTGGGTTAAGTCCCGCAACGAGCGCAACCCTTGTTTTTAGTTGCCTTTTATGGAACTCTAAAAAGACTGCTGGTTATAAACCGGAGGAAGGTGGGGATGACGTCAAGTCAGCATGCCCCTTACACCCTGGGCTACACACGTGCTACATTGGGCGAGACAATGAGATGCAAATCTGCAAAGACTAGCTAATCTATAAACTCGTTCTAAGTTCGGATTGTAGGCTGCAACTCGCCTACATGAAGTTGGAATCGCTAGTAATCGCTGGTCAGCTACACAGCGGTGA…
>6396_EF575130 16SV6.GV14.G.29.005m.C_320417
ACGCGCAAAACCTTACCAGGACTTGACATACTACGAATCCTTTTGAGAAAAAGGAGTGCCTTCGGGAATGTAGATACAGGTGGTGCATGGCTGTCGTCAGCTCGTGTCGTGAGATGTTGGGTTAAGTCCCGCAACGAGCGCAACCCTTATTTTTAGTTACCAACTTGTTGGACTCTCTAGAAAGACTGCCGGTGACAAACCGGAGGAAGGTGAGGATGACGTCAAGTCAGCATGCCCCTTATGTCCTGGGCTACACACGTGCTACAATGGCTAAGACAAAGAGTTGCGAGCTTGCGAAAGTCAGCTAATCTCATAAACTTAGCCTAAGTTCAGATTGTAGGCTGCAACTCGCCTACATGAAGTTGGAATCGCTAGTAATCGCTGGTCAGCTACACAGCG…
>6403_EU592338 16SV6.GV14.G.34.020m.A_10499
ACGCGTGAAACCTTACCAGGACTTGACATACTACGAATCCTTCTGAGAAGAAGGAGTGCCTTCGGGAATGTAGATACAGGTGGTGCATGGCTGTCGTCAGCTCGTGTCGTGAGATGTTGGGTTAAGTCCCGCAACGAGCGCAACCCTTATTTTTAGTTACCAATTCGTTGGGTTCTCTAGAAAGACTGCCGGTGACAAACCGGAGGAAGGTGAGGATGACGTCAAGTCAGCATGCCCCTTATGTCCTGGGCTACACACGTGCTACAATGGCTAAGACAAAGAGTCGCGAGCTTGCAAAAGTCAGCTAATCTCATAAACTTAGCCTAAGTTCAGATTGTAGGCTGCAACTCGCCTACATGAAGTTGGAATCGCTAGTAATCGCTGGTCAGCCATACAGCG…
>6409_HQ672137 16SV6.GV14.G.34.020m.A_11370
ACGCGTTGAACCTTACCAGGACTTGACATACTACAAATTCTTTTGAGAAAAAGAAGTGCCTTCGGGAATGTAGATACAGGTGGTGCATGGCTGTCGTCAGCTCGTGTCGTGAGATGTTGGGTTAAGTCCCGCAACGAGCGCAACCCTTATTTTTAGTTACCAATTCGTTGGGTTCTCTAGAAAGACTGCCGGTGACAAACCGGAGGAAGGTGAGGATGACGTCAAGTCAGCATGCCCCTTATGTCCTGGGCTACACACGTGCTACAATGGTTAAGACAAAGAGTCGCGAGCTCGCAAGAGTCAGCTAATCTCATAAACTTAGCCTAAGTTCAGATTGTAGGCTGCAACTCGCCTACATGAAGTTGGAATCGCTAGTAATCGCTGGTCAGCCATACAGCG…
>6441_AY702176 16SV6.GV14.G.11.006m.A_495650
ACGCGTGGAACCTTACCAGGACTTGACATGAAGAGAAGTTTTTTGAAAGAAAGATGTGCTACGGCCTCTTACACAGGTGGTGCATGGCTGTCGTCAGCTCGTGTCGTGAGATGTTGGGTTAAGTCCCGCAACGAGCGCAACCCTTGTTTCTAGTTGATACTCTAGAAAGACTGCCGATTATAAATCGGAGGAAGGTGAGGATGACGTCAAGTCATCATGCCCCTTACGTCCTGGGCTACACACGTGCTACAATGGGTGTGACAATTAGTTGCAAACTCGTGAGAGTGAGCTAATCTTTAAACACATCCCTAGTTCAGATTGTAGGCTGCAACTCGCCTACATGAAGGTGGAATCGCTAGTAATCGCAGGTCAGCAACACTGCGGTGAATCCGTTCCCGG…
>6455_JQ347416 16SV6.GV14.G.19.050m.C_152250
ACGCGTAGAACCTTACCAGGGCTTGACATGTCACAGATCTTTCTGAAAGGAAAGAGTGCCTTCGGGAATGTGAACACAGGTGGTGCATGGCTGTCGTCAGCTCGTGTCGTGAGATGTTGGGTTAAGTCCCGCAACGAGCGTAACCCTTGTCTTTAGTTGCCATCATTTAGTTGGGCACTTTAAAGAGACTGCCGGTGATAAACCGGAGGAAGGTGAGGACGACGTCAAGTCAGCATGCCCCTTACGCCCTGGGCTACACACGTACTACAATGGCCGAGACAAAGAGTCGCAAGTCTGCAAAGGCAAGCTAATCTCATAAACTCGGTCTCAGTTCGGATTGCAGGCTGCAACTCGCCTACATGAAGTTGGAATCGCTAGTAATCGCCGGTCAGCCATACG…
>6456_HM057706 16SV6.GV14.G.78.030m.A_1038535
ACGCGAGGAACCTTACCAGGGTTTGACATGATACGAATTTCTTTGAAAGAAGAAAGTGCCGTTTGGAACGTATACACAGGTGGTGCATGGCTGTCGTCAGCTCGTGTCGTGAGATGTTGGGTTAAGTCCCGCAACGAGCGCAACCCTTGTTTTTAGTTGCCTTTATGGAACTCTAAAAAGACTGCTGGTTATAAACCGGAGGAAGGTGGGGATGACGTCAAGTCAGCATGCCCCTTACACCCTGGGCTACACACGTGCTACATTGGGCGAGACAATGAGATGCAAATCTGCAAAGACTAGCTAATCTATAAACTCACTCTAAGTTCGGATTGTAGGCTGCAACTCGCCTGCATGAAGTTGGAATCGCTAGTAATCGCTGGTCAGCTATACAGCGGTGAA…
>6461_FJ826217 16SV6.GV14.G.23.009m.A_104
ACGCGCGGAACCTTACCAGGGCTTGACATACTACAGATTCTTTTGAAAAAGAGAAGTGCCTTCGGGAATGTAGATACAGGTGGTGCATGGCTGTCGTCAGCTCGTGTCGTGAGATGTTGGGTTAAGTCCCGCAACGAGCGCAACCCTTATTTTTAGTTACCAATTCGTTGGGTTTTTTAGAAAGACTGCCGGTGACAAACCGGAGGAAGGTGAGGATGACGTCAAGTCAGCATGCCCCTTATGTCCTGGGCCACACACGTGCTACAATGGTTAAGACAAAGAGTTGCGAACTCGTGAGAGTCAGCTAATCTACTAAACTTAGCCTAAGTTCAGATTGTAGGCTGCAACTCGCCTGCATGAAGTTGGAATCGCTAGTAATCGCTGGTCAGCCATACAGCG…
>6475_EF574864 16SV6.GV14.G.13.035m.A_351579
ACGCGTAGAACCTTACCAAGGCTTGACATACTACAAATTTCTTTGAAAAAGGAAAGTGCCTTCGGGAATGTAGATACAGGTGGTGCATGGCTGTCGTCAGCTCGTGTCGTGAGATGTTGGGTTAAGTCCCGCAACGAGCGCAACCCTTATTTTTAGTTGCCAATTTATTGGGTTCTCTAGAAAGACTGCCGGTGACAAACCGGAGGAAGGTGAGGATGACGTCAAGTCAGCATGCCCCTTATGCCTTGGGCTACACACGTGCTACAATGGTTAAGACAAAGAGTTGCGAGCTCGTGAGAGTCAGCTAATCTCATAAACTTAGCCTAAGTTCGGATTGTAGGCTGCAACTCGCCTGCATGAAGTCGGAATCGCTAGTAATCGCTGGTCAGCCATACAGCG…
>6477_FN396740 16SV6.GV14.G.61.020m.B_596740
ACGCGTGGAACCTTACCAGGGTTTGACATGATACGAATTTTTGTGAAAGCAAGAAGTGCCGTTTGGAACGTATACACAGGTGGTGCATGGCTGTCGTCAGCTCGTGTCGTGAGATGTTGGGTTAAGTCCCGCAACGAGCGCAACCCTTGTTTTTAGTTGCCTTTATAGGAACTCTAGAAAGACTGCCGGTTATAAACCGGAGGAAGGCGGGGATGACGTCAAGTCAGCATGCCCCTTACACCCTGGGCTACACACGTGCTACATTGGGCGAGACAATGAGACGCAAACTTGCGAAGGTAAGCTAATCTATAAACTCGTTCTAAGTTCGGATTGCAGGCTGCAACTCGCCTGCATGAAGGTGGAATCGCTAGTAATCGCTGGTCAGCTATACAGCGGTGA…
>6486_EF573710 16SV6.GV14.G.78.200m.A_73107
ACGCGCAGAACCTTACCAGGGCTTGACATACTACGAATTTTCTTGAAAAAGAAAAGTGCCTTCGGGAATGTAGATACAGGTGGTGCATGGCTGTCGTCAGCTCGTGTCGTGAGATGTTGGGTTAAGTCCCGCAACGAGCGCAACCCTTATTTTTAGTTACCAATTCGTTGGGTTCTCTAGAAAGACTGCCGGTGACAAACCGGAGGAAGGTGAGGATGACGTCAAGTCAGCATGCCCCTTATGTCCTGGGCTACACACGTGCTACAATGGCTAAGACAAAGAGTTGCGAGCTCGCGAGAGTCAGCTAATCTCATAAACTTAGCCTAAGTTCAGATTGTAGGCTGCAACTCGCCTACATGAAGTTGGAATCGCTAGTAATCGCTGGTCAGCTATACAGCG…
>6494_HQ672034 16SV6.GV14.G.17.187m.B_184829
ACGCGTGAAACCTTACCAGGGCTTGACATACTACGAATTCTCTTGAAAAAGAGAAGTGCCTTCGGGAATGTAGATACAGGTGGTGCATGGCTGTCGTCAGCTCGTGTCGTGAGATGTTGGGTTAAGTCCCGCAACGAGCGCAACCCTTATTTTTAGTTACCAATTGGTTGGGTTCTCTAGAAAGACTGCCGGTGACAAACCGGAGGAAGGTGAGGATGACGTCAAGTCAGCATGCCCCTTATGTCCTGGGCTACACACGTGCTACAATGGCGGAGACAAAGAGTCGCGAGCTCGCGAGAGTCAGCTAATCTCATAAACTTCGCCTAAGTTCAGATTGCAGGCTGCAACTCGCCTGCATGAAGTTGGAATCGCTAGTAATCGCTGGTCAGCCATACAGCG…
>6512_AF001655 16SV6.GV14.G.13.035m.A_344211
ACGCGCGGAACCTTACCAGGGCTTGACATACTACGAATTCTTTAGAGATAAAGAAGTGCCTTCGGGAATGTAGATACAGGTGGTGCATGGCTGTCGTCAGCTCGTGTCGTGAGATGTTGGGTTAAGTCCCGCAACGAGCGCAACCCTTGTTTTTAGTTGCTAATTCGTTAGGTTTTCTAGAAAGACTGCCGGTGACAAACCGGAGGAAGGTGAGGATGACGTCAAGTCAGCATGCCCCTTATGCCCTGGGCTACACACGTGCTACAATGGTTAAGACAAAGAGTCGCGAGCTCGTGAGAGTCAGCTAATCTCATAAACTTAGCCTAAGTTCAGACTGTAGGCTGCAACTCGCCTACATGAAGTTGGAATCGCTAGTAATCGCTGGTCAGCCATACAGCG…
>6517_HQ671857 16SV6.GV14.G.19.050m.C_139895
ACGCGTTAAACCTTACCAGGGCTTGACATACTACAGATTCCTTTGAAAAAAGGAAGTGCCTTCGGGAATGTAGATACAGGTGGTGCATGGCTGTCGTCAGCTCGTGTCGTGAGATGTTGGGTTAAGTCCCGCAACGAGCGCAACCCTTATTTTTAGTTACCAATTCGTTGGGTTCTCTAGAAAGACTGCCGGTGACAAACCGGAGGAAGGTGAGGATGACGTCAAGTCAGCATGCCCCTTATGTCCTGGGCTACACACGTGCTACAATGGCTAAGACAAAGAGTCGCGAGCTTGCAAGAGTCAGCTAATCTCATAAACTTAGCCTAAGTTCAGATTGTAGGCTGCAACTCGCCTACATGAAGTTGGAATCGCTAGTAATCGCTGGTCAGCCATACAGCG…
>6519_JQ753195 16SV6.GV14.G.40m.010m.A_116904
ACGCGTAAAACCTTACCAGGGTTTGACATGATACGAATTTTCTTGAAATAGAAAAGTGCCGTTCGGAGCGTATACACAGGTGGTGCATGGCTGTCGTCAGCTCGTGTCGTGAGATGTTGGGTTAAGTCCCGCAACGAGCGCAACCCTTGTTTTTAGTTGCCACTTATGGAAATCTAAAAAGACTGCCGGTTATAAACCGGAGGAAGGCGGGGATGACGTCAAGTCAGCATGCCCCTTACACCCTGGGCTACACACGTGCTACATTGGGCGAGACAATGAGACGCAAATCTGCGAAGACTAGCTAACCTATAAACTCGTTCTAAGTTCGGATTGCAGGCTGCAACTCGCCTGCATGAAGGTGGAATCGCTAGTAATCGCTGGTCAGCTACACAGCGGTGA…
>6531_FJ745174 16SV6.GV14.G.17.187m.B_177660
ACGCGACGAACCTTACCAGGACTTGACATACTACGAATCCTTTTGAGAAAAAGGAGTGCCTTCGGGAATGTAGATACAGGTGGTGCATGGCTGTCGTCAGCTCGTGTCGTGAGATGTTGGGTTAAGTCCCGCAACGAGCGCAACCCTTATTTTTAGTTACCAATTCGTTGGGTTCTCTAGAAAGACTGCCGGTGACAAACCGGAGGAAGGTGAGGATGACGTCAAGTCAGCATGCCCCTTATGTCCTGGGCTACACACGTGCTACAATGGTTAAGACAAAGAGTCGCGAGCTTGCAAAAGTCAGCTAATCTCATAAACTTAGCCTAAGTTCAGATTGTAGGCTGCAACTCGCCTACATGAAGTTGGAATCGCTAGTAATCGCTGGTCAGCCATACAGCG…
>6581_HQ671788 16SV6.GV14.G.29.005m.C_327095
ACGCGTTGAACCTTACCAGGGCTTGACATACTACAAATTCTTTTGAGAAAGAGAAGTGCCTTCGGGAATGTAGATACAGGTGGTGCATGGCTGTCGTCAGCTCGTGTCGTGAGATGTTGGGTTAAGTCCCGCAACGAGCGCAACCCTTATTTTTAGTTACCAATTCGTTGGGTTCTCTAGAAAGACTGCCGGTGACAAACCGGAGGAAGGTGAGGATGACGTCAAGTCAGCATGCCCCTTATGTCCTGGGCTACACACGTGCTACAATGGCTAAGACAAAGAGTCGCAAGCTCGCGAGAGTCAGCTAATCTCATAAACTTAGCCCAAGTTCAGATTGCAGGCTGCAACTCGCCTGCATGAAGTTGGAATCGCTAGTAATCGCTGGTCAGCCATACAGCG…
>6584_HQ203812 16SV6.GV14.G.78.200m.A_66103
ACGCGTAGAACCTTACCAGGGTTTGACATGATACGAATTTCTTTGAAAGAAGAAAGTGCCGTTTGGAACGTATACACAGGTGGTGCATGGCTGTCGTCAGCTCGTGTCGTGAGATGTTGGGTTAAGTCCCGCAACGAGCGCAACCCTTGTTTTTAGTTGCCTTTATGGAACTCTAAAAAGACTGCTGGTTATAAACCGGAGGAAGGTGGGGATGACGTCAAGTCAGCATGCCCCTTACACCCTGGGCTACACACGTGCTACATTGGACGAGACAATGAGATGCAAACATGCAAAGACTAGCTAATCTATAAACTCGTTCTAAGTTCGGATTGTAGGCTGCAACTCGCCTACATGAAGGTGGAATCGCTAGTAATCGCTGGTCAGCTACACAGCGGTGAA…
>6588_HQ672216 16SV6.GV14.G.23.009m.A_2617
ACGCGACAAACCTTACCAGGGTTTGACATGACAGGGATTCCTCTGAGAAGAGGAAGTGCCTTTTTAAGGAACCTGTACACAGGTGGTGCATGGCTGTCGTCAGCTCGTGTCGTGAGATGTTGGGTTAAGTCCCGCAACGAGCGCAACCCTTGTTTTTAGTTATTTTTCTAGAAAGACTGCCGGTTATAAGCCGGAGGAAGGCGGGGACGACGTCAAGTCAGCATGCCCCTTACACCCTGGGCTACACACGTGCTACATTGGATAAGACAATGAGTCGCGAACCTGTGAAGGTCAGCAAATCTATAACTTATTCTAAGTTCGGATTGTAGGCTGCAACTCGCCTACATGAAGCTGGAATCGCTAGTAATCGCTGGTCAGCCATACAGCGGTGAATTCGTT…
>6596_EF574706 16SV6.GV14.G.34.020m.A_10613
ACGCGCGAAACCTTACCAGGACTTGACATACTACAAATTCTTTTGAGAAAAAGAAGTGCCTTCGGGAATGTAGATACAGGTGGTGCATGGCTGTCGTCAGCTCGTGTCGTGAGATGTTGGGTTAAGTCCCGCAACGAGCGCAACCCTTATTTTTAGTTACCAATTCGTTGGGTTCTCTAGAAAGACTGCCGGTGACAAACCGGAGGAAGGTGAGGATGACGTCAAGTCAGCATGCCCCTTATGTCCTGGGCTACACACGTGCTACAATGGTTAAGACAAAGAGTCGCGAGCTCGTAAGAGTCAGCTAATCTCATAAACTTAGCCCAAGTTCAGATTGTAGGCTGCAACTCGCCTGCATGAAGTTGGAATCGCTAGTAATCGCTGGTCAGCCATACAGCG…
>6605_JX016417 16SV6.GV14.G.32.070m.C_1315426
ACGCGAAAAACCTTACCAGGGCTTGACATGTCACAAATTTTTCTGAAAGGAGAGAGTGCCTTCGGGAATGTGAACACAGGTGGTGCATGGCTGTCGTCAGCTCGTGTCGTGAGATGTTGGGTTAAGTCCCGCAACGAGCGTAACCCTTGTCTTTAGTTGCCATCATTCAGTTGGGCACTTTAAAGAGACTGCCGGTGATAAACCGGAGGAAGGTGAGGACGACGTCAAGTCAGCATGCCCCTTACGCCCTGGGCTACACACGTACTACAATGGCCGAGACAAAGAGTCGCAAGTTTGCAAAGACAAGCCAATCTCATAAACTCGGTCTCAGTTCGGATTGTAGGCTGCAACTCGCCTACATGAAGTTGGAATCGCTAGTAATCGCCGGTCAGCTATACG…
>6611_JX537886 16SV6.GV14.G.63.050m.A_3580491
ACGCGCAGAACCTTACCAGGGTTTGACATGATACGAATTTCTTTGAAAAGAGAAAGTGCCGTTTGGAACGTATACACAGGTGGTGCATGGCTGTCGTCAGCTCGTGTCGTGAGATGTTGGGTTAAGTCCCGCAACGAGCGCAACCCTTATTTTTAGTTGCCTTTATGGAACTCTAGAAAGACTGCTGGTTATAAACCGGAGGAAGGCGGGGATGACGTCAAGTCAGCATGCCCCTTACACCCTGGGCTACACACGTGCTACATTGGGCGAGACAATGAGATGCTACTCTGCGAAGACAAGCTAATCTATAAACTCGTTCTAAGTTCGGATTGCAGGCTGCAACTCGCCTGCATGAAGGTGGAATCGCTAGTAATCGCTGGTCAGCTATACAGCGGTGAA…
>6617_JX016292 16SV6.GV14.G.23.009m.A_3040
ACGCGAGGAACCTTACCAGGGTTTGACATGATACGAATCTTTTTGAAAGAAAAGAGTGTCGTTTGGAACGTATACACAGGTGGTGCATGGCTGTCGTCAGTTCGTGTCGTGAGATGTTGGGTTAAGTCCCGCAACGAGCGCAACCCTTATTTTTAGTTGCCTTTTAAGGAACTCTAGAAAGACTGCTGGTTATAAACCGGAGGAAGGCGGGGATGACGTCAAGTCAGCATGCCCCTTACACCCTGGGCTACACACGTGCTACATTGGGCGAGACAATGAGATGCAAACCTGCGAAGGCTAGCTAATCTATAAACTCGTTCTAAGTTCGGATGGCAGGCTGCAACTCGCCTGCATGAAGGTGGAATCGCTAGTAATCGCTGGTCAGCATACAGCGGTGAA…
>6618_GU062135 16SV6.GV14.G.26.007m.C_2233335
ACGCGAGAAACCTTACCAGGGTTTGACATGATATGAATTTCTTTGAAAGAAGAAAGTACCTTTTGGAACATATACACAGGTGGTGCATGGCTGTCGTCAGCTCGTGTCGTGAGATGTTGGGTTAAGTCCCGCAACGAGCGCAACCCTTATTTTTAGTTGCCTTATGGAACTCTAGAAAGACTGCCGGTTATAAACCGGAGGAAGGCGGGGATGACGTCAAGTCAGCATGCCCCTTACACCCTGGGCTACGCACGTGCTACAATGGATGAGACAATGAGATGCAACTCTGCGAAGACAAGCTAATCTAGAAACTCATCCTAAGTTCGGATTGTAGGCTGCAACTCGCCTGCATGAAGTTGGAATCGCTAGTAATCGCTGGTCAGCTACACAGCGGTGAAT…
>6635_JF344683 16SV6.GV14.G.78.035m.A_2408088
ACGCGACGAACCTTACCAGGGTTTGACATGATACGAATTTCTTTGAAAGAAGAAAGTGCCGTTTGGAACGTATACACAGGTGGTGCATGGCTGTCGTCAGCTCGTGTCGTGAGATGTTGGGTTAAGTCCCGCAACGAGCGCAACCCTCATTTTTAGTTGCCTTATGGAACTCTAGAAAGACTGCCGGTCATAAACCGGAGGAAGGCGGGGATGACGTCAAGTCAGCATGCCCCTTACACCCTGGGCTACACACGTGCTACAATGGACGAGACAATGAGATGCAACTCTGCGAAGACAAGCTAATCTATAAACTCGTTCTAAGTTCGGATTGTAGGCTGCAACTCGCCTGCATGAAGTTGGAATCGCTAGTAATCGCTGGTCAGCTATACAGCGGTGAAT…
>664_AF514855 16SV6.GV14.G.04.035m.A_462675
ACGCGATGAACCTTACCAGGGTTTGACATGATACGAATTTTTTTGAAAGAAAAAAGTGCCGTTTGGAACGTATACACAGGTGGTGCATGGCTGTCGTCAGCTCGTGTCGTGAGATGTTGGGTTAAGTCCCGCAACGAGCGCAACCCTCATTTTTAGTTGCCTTATGGAACTCTAGAAAGACTGCCGGTTATAAACCGGAGGAAGGCGGGGATGACGTCAAGTCAGCATGCCCCTTACACCCTGGGCTACACACGTGCTACAATGGGCGAGACAATGAGATGCAAATCTGTGAAGACTAGCTAATCTATAAACTCACTCTAAGTTCGGATTGTAGGCTGCAACTCGCCTGCATGAAGTTGGAATCGCTAGTAATCGCTGGTCAGCTATACAGCGGTGAAT…
>6661_EU394562 16SV6.GV14.G.34.020m.A_5914
ACGCGTAGAACCTTACCAGGGCTTGACATACTGCGAATCTTTCCGAAAGGAAAGAGTGCCTTCGGGAATGCAGATACAGGTGGTGCATGGCTGTCGTCAGCTCGTGTCGTGAGATGTTGGGTTAAGTCCCGCAACGAGCGCAACCCTTGTTTTTAGTTACCAATTCGTTGGGTTTTCTAGAAAGACTGCCGGTGACAAACCGGAGGAAGGTGAGGATGACGTCAAGTCAGCATGCCCCTTATGTCCTGGGCTACACACGTGCTACAATGGTTAGGACAAAGAGTTGCGAGCTTGTGAAAGTCAGCTAATCTCATAAACCTAGCCCAAGTTCAGATTGTAGGCTGCAACTCGCCTACATGAAGTTGGAATCGCTAGTAATCGCTGGTCAGCCATACAGCG…
>6666_GU119871 16SV6.GV14.G.29.005m.C_335185
ACGCGAAGAACCTTACCAGGGTTTGACATGATACGAATTTCTTTGAAAGAAGAAAGTGCCTTTTGGAACGTATACACAGGTGGTGCATGGCTGTCGTCAGCTCGTGTCGTGAGATGTTGGGTTAAGTCCCGCAACGAGCGCAACCCTCATTTTTAGTTGCCTTATGGAACTCTAGAAAGACTGCCGGTTATAAACCGGAGGAAGGCGGGGATGACGTCAAGTCAGCATGCCCCTTACACCCTGGGCTACACACGTGCTACAATGGGTGAGACAATGAGCTGCTAATCTGCGAAGACAAGCTAATCTATAAACTCACTCTAAGTTCGGATTGCAGGCTGCAACTCGCCTGCATGAAGTTGGAATCGCTAGTAATCGCTGGTCAGCTATACAGCGGTGAAT…
>6676_EF574510 16SV6.GV14.G.11.006m.A_487665
ACGCGAAGAACCTTACCAGGGCTTGACATACTACAGATCCCTTTGAGAAAAGGGAGTGCCTTCGGGAATGTAGATACAGGTGGTGCATGGCTGTCGTCAGCTCGTGTCGTGAGATGTTGGGTTAAGTCCCGCAACGAGCGCAACCCTTATTTTTAGTTACTAATTCGTTAGGTTCTCTAGAAAGACTGCCGGTGACAAACCGGAGGAAGGTGAGGATGACGTCAAGTCAGCATGCCCCTTATGCCCTGGGCTACACACGTGCTACAATGGTTAAGACAAAGAGTCGCGAGCTCGTGAGAGTCAGCTAATCTCGTAAACTTTGCCTAAGTTCAGATTGTAGGCTGCAACTCGCCTGCATGAAGTTGGAATCGCTAGTAATCGCTGGTCAGCCATACAGCG…
>6697_GU061466 16SV6.GV14.G.34.060m.A_1412343
ACGCGAAGAACCTTACCAGGGTTTGACATGATACGAATTTTTGTGAAAGCAGAAAGTGCCGTTTGGAGCGTATACACAGGTGGTGCATGGCTGTCGTCAGCTCGTGTCGTGAGATGTTGGGTTAAGTCCCGCAACGAGCGCAACCCTTGTTTTTAGTTGCTTTTTATAGAACTCTAGAAAGACTGCCGGTTATAAACCGGAGGAAGGCGGGGATGACGTCAAGTCAGCATGCCCCTTACACCCTGGGCTACACACGTGCTACATTGGGCGAGACAATGAGATGCAAATCTGTGAAGACTAGCTAATCTATAAACTCGTTCTAAGTTCGGATTGTAGGCTGCAACTCGCCTACATGAAGTTGGAATCGCTAGTAATCGCTGGTCAGCTATACAGCGGTGA…
>6705_JX537880 16SV6.GV14.G.04.100m.A_5977895
ACGCGACAAACCTTACCAGGGTTTGACATGATACGAATTTTTGTGAAAACAAAAAGTGCCGTTTGGAACGTATACACAGGTGGTGCATGGCTGTCGTCAGCTCGTGTCGTGAGATGTTGGGTTAAGTCCCGCAACGAGCGCAACCCTTGTTTTTAGTTGCCTTTATGGAACTCTAGAAAGACTGCCGGTTATAAACCGGAGGAAGGCGGGGATGACGTCAAGTCAGCATGCCCCTTACACCCTGGGCTACACACGTGCTACATTGGGCGAGACAATGAGATGCAAACCTGTGAGGGTAAGCTAATCTATAAACTCGTTCTAAGTTCGGATTGTAGGCTGCAACTCGCCTACATGAAGTTGGAATCGCTAGTAATCGCTGGTCAGCTATACAGCGGTGAA…
>6720_JX017139 16SV6.GV14.G.23.009m.A_674
ACGCGTTAAACCTTACCAAGGCTTGACATACTACAGATTTCTTTGAAAGAGGAAAGTGCCTTCGGGAATGTAGATACAGGTGGTGCATGGCTGTCGTCAGCTCGTGTCGTGAGATGTTGGGTTAAGTCCCGCAACGAGCGCAACCCTTATTTTTAGTTGCTAATTTAGTTTAGGTTTTCTAGAAAGACTGCCGGTGACAAACCGGAGGAAGGTGAGGATGACGTCAAGTCAGCATGCCCCTTATGCCTTGGGCTACACACGTGCTACAATGGTTAAGACAAAGAGTTGCGAGCTCGTGAGAGTCAGCTAATCTCATAAACTTAGCCGAAGTTCGGATTGTAGGCTGCAACTCGCCTGCATGAAGTCGGAATCGCTAGTAATCGCTGGTCAGCCATACAG…
>6745_EF574561 16SV6.GV14.G.19.050m.C_148928
ACGCGAGAAACCTTACCAGGGCTTGACATACTACAGATTCTTTTGAGAGAGAGAAGTGCCTTCGGGAATGTAGATACAGGTGGTGCATGGCTGTCGTCAGCTCGTGTCGTGAGATGTTGGGTTAAGTCCCGCAACGAGCGCAACCCTTATTTTTAGTTACCAATTCGTTGGGTTCTCTAGAAAGACTGCCGGTGACAAACCGGAGGAAGGTGAGGATGACGTCAAGTCAGCATGCCCCTTATGTCCTGGGCTACACACGTGCTACAATGGCTAAGACAAAGAGTTGCGAGCTCGCGAGAGTAAGCTAATCTCATAAACTTAGCCTAAGTTCAGATTGTAGGCTGCAACTCGCCTACATGAAGTTGGAATCGCTAGTAATCGCTGGTCAGCCATACAGCG…
>6747_HQ671978 16SV6.GV14.G.40m.010m.A_138250
ACGCGAAAAACCTTACCAGGGCTTGACATACTACAGATCCCTTTGAAAAAAGGGAGTGCCTTCGGGAATGTAGATACAGGTGGTGCATGGCTGTCGTCAGCTCGTGTCGTGAGATGTTGGGTTAAGTCCCGCAACGAGCGCAACCCTTATTTTTAGTTACCAATTCGTTGGGTTCTCTAGAAAGACTGCCGGTGACAAACCGGAGGAAGGTGAGGATGACGTCAAGTCAGCATGCCCCTTATGTCCTGGGCTACACACGTGCTACAATGGCTAAGACAAAGAGTCGCAAGCTCGCGAGAGTCAGCTAATCTCATAAACTTAGCCCAAGTTCAGATTGCAGGCTGCAACTCGCCTGCATGAAGTTGGAATCGCTAGTAATCGTGGATCAGCATGCCACGG…
>6777_JX017189 16SV6.GV14.G.40m.010m.A_117490
ACGCGCTAAACCTTACCAGGGCTTGACATGTCACAAATCTTTCTGAAAGGAAAGAGTGCCTTCGGGAATGTGAACACAGGTGGTGCATGGCTGTCGTCAGCTCGTGTCGTGAGATGTTGGGTTAAGTCCCGCAACGAGCGTAACCCTTGTCTTTAGTTGCCATCATTCAGTTGGGCACTTTAAAGAGACTGCCGGTGATAAACCGGAGGAAGGTGAGGACGACGTCAAGTCAGCATGCCCCTTACGCCCTGGGCTACACACGTACTACAATGGCCGAGACAAAGAGCAGCAAGTTTGCAAAGACAAGCCAATCTCATAAACTCGGTCTCAGTTCGGATTGCAGGCTGCAACTCGCCTGCATGAAGTTGGAATCGCTAGTAATCGCCGGTCAGCTATACG…
>6788_HQ672106 16SV6.GV14.G.34.020m.A_21613
ACGCGTCAAACCTTACCAGGGCTTGACATACTACAAATTCTTTTGAAAAAAAGAAGTGCCTTCGGGAATGTAGATACAGGTGGTGCATGGCTGTCGTCAGCTCGTGTCGTGAGATGTTGGGTTAAGTCCCGCAACGAGCGCAACCCTTATTTTTAGTTACCAATTCGTTGGGTTCTCTAGAAAGACTGCCGGTGACAAACCGGAGGAAGGTGAGGATGACGTCAAGTCAGCATGCCCCTTATGTCCTGGGCTACACACGTGCTACAATGACTAAGACAAAGAGTTGCAAACTTGTAAGAGTAAGCTAATCTCATAAACTTAGCCTAAGTTCAGATTGTAGGCTGCAACTCGCCTACATGAAGTTGGAATCGCTAGTAATCGCTGGTCAGCCATACAGCG…
>6796_EF574942 16SV6.GV14.G.19.025m.A_1203353
ACGCGTGAAACCTTACCAGGGCTTGACATACTACAAATTCTTTAGAGATGAAGAAGTGCCTTCGGGAATGTAGATACAGGTGGTGCATGGCTGTCGTCAGCTCGTGTCGTGAGATGTTGGGTTAAGTCCCGCAACGAGCGCAACCCTTATTTTTAGTTACTAACTTGTTAGGTTCTCTAGAAAGACTGCCGGTGACAAACCGGAGGAAGGTGAGGATGACGTCAAGTCAGCATGCCCCTTATGTCCTGGGCTACACACGTGCTACAATGGTTAAGACAAAGAGTCGCGAGCTCGCGAGAGTCAGCTAATCTCATAAACTTAGCCTAAGTTCAGATTGTAGGCTGCAACTCGCCTACATGAAGTTGGAATCGCTAGTAATCGCTGGTCAGCCATACAGCG…
>6801_EU919835 16SV6.GV14.G.71.070m.A_3150325
ACGCGCGGAACCTTACCAGGGCTTGACATACTACAAATTCTTTGGAAACAGAGAAGTGCCTTCGGGAATGTAGATACAGGTGGTGCATGGCTGTCGTCAGCTCGTGTCGTGAGATGTTGGGTTAAGTCCCGCAACGAGCGCAACCCTTATTTTTAGTTACCAATTCGTTGGGTTCTCTAGAAAGACTGCCGGTGACAAACCGGAGGAAGGTGAGGATGACGTCAAGTCAGCATGCCCCTTATGTCCTGGGCTACACACGTGCTACAATGGTTAAGACAAAGAGTCGCTAGCTTGCAAGAGTCAGCTAATCTCATAAACTTAGCCTAAGTTCAGATTGTAGGCTGCAACTCGCCTACATGAAGTTGGAATCGCTAGTAATCGCTGGTCAGCCATACAGCG…
>6807_HM057788 16SV6.GV14.G.25.200m.C_1372542
ACGCGATGAACCTTACCAGGGTTTGACATGATACGAATTTCTTTGAAAGAAGAAAGTGCCGTTTGGAACGTATACACAGGTGGTGCATGGCTGTCGTCAGCTCGTGTCGTGAGATGTTGGGTTAAGTCCCGCAACGAGCGCAACCCTCATTTTTAGTTGCCAAATGGAACTCTAGAAAGACTGCCGGTTATAAACCGGAGGAAGGCGGGGATGACGTCAAGTCAGCATGCCCCTTACACCCTGGGCTACACACGTGCTACAATGGGCGAGACAATGAGATGCAACTCTGCAAAGACTAGCTAATCTATAAACTCGTTCTAAGTTCGGATTGTAGGCTGCAACTCGCCTACATGAAGTTGGAATCGCTAGTAATCGCTGGTCAGCTACACAGCGGTGAAT…
>6809_GU119858 16SV6.GV14.G.04.008m.C_2160076
ACGCGTGGAACCTTACCAGGACTTGACATACTACAAATTCTTTTGAGAAAGAGAAGTGCCTTCGGGAATGTAGATACAGGTGGTGCATGGCTGTCGTCAGCTCGTGTCGTGAGATGTTGGGTTAAGTCCCGCAACGAGCGCAACCCTTATTTTTAGTTACCAATTCGTTGGGTTCTCTAGAAAGACTGCCGGTGACAAACCGGAGGAAGGTGAGGATGACGTCAAGTCAGCATGCCCCATATGTCCTGGGCTACACACGTGCTACAATGGTTAAGACAAAGAGTTGCGAGCTCGTGAGAGTCAGCTAATCTCATAAACTTAGCCCAAGTTCAGATTGTAGGCTGCAACTCGCCTACATGAAGTTGGAATCGCTAGTAATCGCTGGTCAGCCATACAGCG…
>6812_JX537814 16SV6.GV14.G.69.020m.B_452622
ACGCGTGGAACCTTACCAGGGTTTGACATGATACGAATTTCTTTGAAAGAAGAAAGTGCCGTTTGGAGCGTATACACAGGTGGTGCATGGCTGTCGTCAGCTCGTGTCGTGAGATGTTGGGTTAAGTCCCGCAACGAGCGCAACCCTTATTTTTAGTTGCCTTTATGGAACTCTAGAAAGACTGCTGGTTATAAACCGGAGGAAGGCGGGGATGACGTCAAGTCAGCATGCCCCTTACACCCTGGGCTACACACGTGCTACATTGGGCGAGACAATGAGACGCAAATCTGCGAAGACTAGCTAACCTATAAACTCGTTCTAAGTTCGGATTGCAGGCTGCAACTCGCCTGCATGAAGGTGGAATCGCTAGTAATCGCTGGTCAGCTACACAGCGGTGAA…
>6814_EF574443 16SV6.GV14.G.17.187m.B_181937
ACGCGTAAAACCTTACCAGGGCTTGACATACTACAGATTCTTTAGAGATAAAGAAGTGCCTTCGGGAATGTAGATACAGGTGGTGCATGGCTGTCGTCAGCTCGTGTCGTGAGATGTTGGGTTAAGTCCCGCAACGAGCGCAACCCTTATTTTTAGTTACTAATTCGTTAGGTTCTCTAGAAAGACTGCCGGTGACAAACCGGAGGAAGGTGAGGATGACGTCAAGTCAGCATGCCCCTTATGCCCTGGGCTACACACGTGCTACAATGGTTAAGACAAAGAGTCGCGAGCTCGCGAGAGTCAGCTAATCTCATAAACTTAGCCTAAGTTCAGATTGTAGGCTGCAACTCGCCTACATGAAGTTGGAATCGCTAGTAATCGCTGGTCAGCCATACAGCG…
>6816_HM057655 16SV6.GV14.G.78.030m.A_1043159
ACGCGCAGAACCTTACCAGGGTTTGACATGATACGAATTTTTGTGAAAGCAAAAAGTGCCGTTTGGAACGTATACACAGGTGGTGCATGGCTGTCGTCAGCTCGTGTCGTGAGATGTTGGGTTAAGTCCCGCAACGAGCGCAACCCTTGTTTTTAGTTGCTTTTTAAAGAACTCTAGAAAGACTGCCGGTTATAAACCGGAGGAAGGCGGGGATGACGTCAAGTCAGCATGCCCCTTACACCCTGGGCTACACACGTGCTACATTGGGCGAGACAATGAGACGCAAATCTGTGAAGACTAGCTAATCTATAAACTCGTTCTAAGTTCGGATTGTAGGCTGCAACTCGCCTACATGAAGTTGGAATCGCTAGTAATCGCTGGTCAGCTATACAGCGGTGA…
>6823_JX016404 16SV6.GV14.G.19.050m.C_143750
ACGCGCTAAACCTTACCAGGGTTTGAAATCATTTTAAAACTCCTTGAAAAAGGAGCCTCCTTCGGGATGAAATGACAGGTGGTGCATGGCTGTCGTCAGCTCGTGTTGTGAAATGTCGAGTTAAGTCTCGTAACGAGCGCAACCCATGTCTCTTGTTGCTCATTGAGTGCTTAAGAGAGACTGCCGACCAACATCGGAGGAAGGTGTGGATGATGTCAAGTCAGCATGCCCCTTACATCCTGGGCTACACACGTACTACAATGGTAGGGACAATGAGCTGCAATCCTGCGAAGGCTAGCCAATCTCAAAAACCCTATCTCAGTTCGGATTGTACTCTGCAACTCGAGTGCATGAAGGTGGAATCGCTAGTAATCGCTGGTCAGCTATACAGCGGTGAAT…
>6828_GU061483 16SV6.GV14.G.38.015m.B_3424971
ACGCGAAGAACCTTACCAAGGCTTGACATACTACAAGTTTCTTTGAGAAAGGAAAGTGCCTTCGGGAATGTAGATACAGGTGGTGCATGGCTGTCGTCAGCTCGTGTCGTGAGATGTTGGGTTAAGTCCCGCAACGAGCGCAACCCTTGTTTTTAGTTGCCAATTTATTGGGTTTTCTAGAAAGACTGCCGGTGACAAACCGGAGGAAGGTGAGGATGACGTCAAGTCAGCATGCCCCTTATGCCTTGGGCTACACACGTGCTACAATGGTTAAGACAAAGAGTTGCGAGCTCGCGAGAGTCAGCTAATCTCATAAACTTAGCCTAAGTTCGGATTGTAGGCTGCAACTCGCCTGCATGAAGTCGGAATCGCTAGTAATCGCTGGTCAGCCATACAGCG…
>6843_FJ826098 16SV6.GV14.G.34.020m.A_14489
ACGCGATAAACCTTACCAGGGTTTGAAATCATTTCAAAACTCCTTGAAAGAGGAGCCTCCTTCGGGATGAAATGACAGGTGGTGCATGGCTGTCGTCAGCTCGTGTTGTGAAATGTCGAGTTAAGTCTCGTAACGAGCGCAACCCATGTCTCTTGTTGCTCATTGAGTGCTTAAGAGAGACTGCCGACCAACATCGGAGGAAGGTGTGGATGATGTCAAGTCAGCATGCCCCTTACATCCTGGGCTACACACGTACTACAATGGTAGGGACAATGAGCTGCGATCCTGCGAAGGCTAGCCAATCTCAAAAACCCTATCTCAGTTCGGATTGTACTCTGCAACTCGAGTACATGAAGGTGGAATCGCTAGTAATCGCTGGTCAGCTATACAGCGGTGAAT…
>6853_FJ612181 16SV6.GV14.G.40m.010m.A_138910
ACGCGAAGAACCTTACCAGGGTTTGACATGATACGAATTTCTTTGAAAGAAGAAAGTGCCGTTTGGAGCGTATACACAGGTGGTGCATGGCTGTCGTCAGCTCGTGTCGTGAGATGTTGGGTTAAGTCCCGCAACGAGCGCAACCCTCATTTTTAGTTGCCTTATAGGAACTCTAGAAAGACTGCTGGTTATAAACCGGAGGAAGGCGGGGATGACGTCAAGTCAGCATGCCCCTTACACCCTGGGCTACACACGTGCTACAATGGGTGAGACAATGAGACGCAAATCTGCGAAGACAAGCTAATCTATAAACTCATTCTAAGTGCGGATTGTAGGCTGCAACGCGCCTGCATGAAGTTGGAATCGCTAGTAATCGCTGGTCAGCTATACAGCGGTGAA…
>6854_EF574672 16SV6.GV14.G.13.035m.A_352469
ACGCGATAAACCTTACCAAGGCTTGACATACTACAAATTTCTTTGAGAAAAGAAAGTGCCTTCGGGAATGTAGATACAGGTGGTGCATGGCTGTCGTCAGCTCGTGTCGTGAGATGTTGGGTTAAGTCCCGCAACGAGCGCAACCCTTATTTTTAGTTGCCAATTTATTGGGTTTTCTAGAAAGACTGCCGGTGACAAACCGGAGGAAGGTGAGGATGACGTCAAGTCAGCATGCCCCTTATGTCTTGGGCTACACACGTGCTACAATGGTTAAGACAAAGAGTTGCGAGCTCGCAAGAGTCAGCTAATCTCATAAACTTAGCCTAAGTTCGGATTGTAGGCTGCAACTCGCCTACATGAAGTCGGAATCGCTAGTAATCGCTGGTCAGCCATACAGCG…
>6861_JN457994 16SV6.GV14.G.61.040m.B_1124342
ACGCGAGGAACCTTACCAGGGTTTGACATGACATGAATTCTTTTGAGAAAAAGAAGTGCCTTTTAGGAACATGTACACAGGTGGTGCATGGCTGTCGTCAGCTCGTGTCGTGAGATGTTGGGTTAAGTCCCGCAACGAGCGCAACCCTTGTTTTTAGTTATTTTTCTAGAAAGACTGCCGGTTATAAGCCGGAGGAAGGCGGGGACGACGTCAAGTCAGCATGCCCCTTACACCCTGGGCTACACACGTGCTACATTGGGTAAGACAATGAGTCGCGAGCCTGTGAAGGTCAGCAAATCTAAAAACTTACTCTAAGTTCAGATTGTAGGCTGTAACTCGCCTACATGAAGTTGGAATCGCTAGTAATCGCTGGTCAGCCATACAGCGGTGAATCCGTTC…
>6866_EU005664 16SV6.GV14.G.34.050m.B_1274796
ACGCGAAGAACCTTACCAGGGTTTGACATGATACGAATTTTTTTGAAAAAGAAAAGTGCCATTTGGAACGTATACACAGGTGGTGCATGGCTGTCGTCAGCTCGTGTCGTGAGATGTTGGGTTAAGTCCCGCAACGAGCGCAACCCCTATTTTTAGTTGCCTTTATGGAACTCTAAAAAAACTGCTGGTTATAAACCGGAGGAAGGCGGGGATGACGTCAAGTCAGCATGCCCCTTACACCCTGGGCTACACACGTGCTACATTGGGCGAGACAATGAGATGCAACTCTGCGAAGATTAGCTAATCTATAAACTCGTTCTAAGTTCGGATTGTAGGCTGCAACTCGCCTGCATGAAGGTGGAATCGCTAGTAATCGCTGGTCAGCTATACAGCGGTGAA…
>6878_HQ242211 16SV6.GV14.G.04.035m.A_482922
ACGCGTTAAACCTTACCAGGGCTTGACATACTACAGATTCTTTAGAGATAGAGAAGTGCCTTCGGGAATGTAGATACAGGTGGTGCATGGCTGTCGTCAGCTCGTGTCGTGAGATGTTGGGTTAAGTCCCGCAACGAGCGCAACCCTTATTTTTAGTTACCAATTCGTTGGGTTCTCTAGAAAGACTGCCGGTGACAAACCGGAGGAAGGTGAGGATGACGTCAAGTCAGCATGCCCCTTATGTCCTGGGCTACACACGTGCTACAATGGTTAAGACAAAGAGTCGCGAGCTTGCAAAAGTCAGCTAATCTCATAAACTTAGCCTAAGTTCAGATTGTAGGCTGCAACTCGCCTGCATGAAGTTGGAATCGCTAGTAATCGCTGGTCAGCCATACAGCG…
>6883_HM057648 16SV6.GV14.G.04.035m.A_468008
ACGCGACAAACCTTACCAGGGTTTGACATGATACGAATTTTTGTGAAAGCAAAAAGTGCCGTTTGGAACGTATACACAGGTGGTGCATGGCTGTCGTCAGCTCGTGTCGTGAGATGTTGGGTTAAGTCCCGCAACGAGCGCAACCCTTGTTTTTAGTTGCCTTTATGGAACTCTAGAAAGACTGCCGGTTATAAACCGGAGGAAGGCGGGGATGACGTCAAGTCAGCATGCCCCTTACACCCTGGGCTACACACGTGCTACATTGGGCGAGACAATGAGATGCAAATCTGTGAAGACTAGCTAATCTATAAACTCGCTCTAAGTTCGGATTGTAGGCTGCAACTCGCCTACATGAAGGTGGAATCGCTAGTAATCGCTGGTCAGCTATACAGCGGTGAA…
>6892_EF574836 16SV6.GV14.G.19.050m.C_142550
ACGCGCCAAACCTTACCAGGGCTTGACATACTACAGATTCTTCAGAGATGAAGAAGTGCCTTCGGGAATGTAGATACAGGTGGTGCATGGCTGTCGTCAGCTCGTGTCGTGAGATGTTGGGTTAAGTCCCGCAACGAGCGCAACCCTTATTTTTAGTTACTAATTCGTTAGGCTCTCTAGAAAGACTGCCGGTGACAAACCGGAGGAAGGTGAGGATGACGTCAAGTCAGCATGCCCCTTATGCCCTGGGCTACACACGTGCTACAATGGTTAAGACAAAGAGTCGCGAGCTCGCGAGAGTCAGCTAATCTCATAAACTTAGCCTAAGTTCAGATTGTAGGCTGCAACTCGCCTACATGAAGTTGGAATCGCTAGTAATCGCTGGTCAGCCATACAGCG…
>6928_FJ849120 16SV6.GV14.G.78.030m.A_1057217
ACGCGTCAAACCTTACCAGGGTTTGACATGATACGAATTTCTTTGAAAGAAGAAAGTGCCGTTTGGAACGTATACACAGGTGGTGCATGGCTGTCGTCAGCTCGTGTCGTGAGATGTTGGGTTAAGTCCCGCAACGAGCGCAACCCTCATTTTTAGTTGCCTTATGGAACTCTAGAAAGACTGCCGGTCATAAACCGGAGGAAGGCGGGGATGACGTCAAGTCAGCATGCCCCTTACACCCTGGGCTACACACGTGCTACAATGGACGAGACAATGAGATGCAACTCTGCGAAGATTAGCTAATCTATAAACTCGTTCTAAGTTCGGATTGTAGGCTGCAACTCGCCTGCATGAAGTTGGAATCGCTAGTAATCGCTGGTCAGCTATACAGCGGTGAAT…
>6943_FJ826341 16SV6.GV14.G.34.020m.A_26690
ACGCGCTGAACCTTACCAGGGCTTGACATACTGCAGATCTTTTTGAGAAAGAAGAGTGCCTTCGGGAATGCAGATACAGGTGGTGCATGGCTGTCGTCAGCTCGTGTCGTGAGATGTTGGGTTAAGTCCCGCAACGAGCGCAACCCTTATTTTTAGTTACCAACTTGTTGGGTTCTCTAGAAAGACTGCCGGTGACAAACCGGAGGAAGGTGAGGATGACGTCAAGTCAGCATGCCCCTTATGTCCTGGGCTACACACGTGCTACAATGGTTAAGACAAAGAGTCGCGAGTTCGTGAGAACCAGCTAATCTCGTAAACTTAGCCTAAGTTCAGATTGTAGGCTGCAACTCGCCTACATGAAGTTGGAATCGCTAGTAATCGCTGGTCAGCTATACAGCG…
>6952_FJ612431 16SV6.GV14.G.78.200m.A_78225
ACGCGAAAAACCTTACCAGGGTTTGACATGATACGAATTTCTTTGAAAGAAGAAAGTGCCGTTTGGAACGTATACACAGGTGGTGCATGGCTGTCGTCAGCTCGTGTCGTGAGATGTTGGGTTAAGTCCCGCAACGAGCGCAACCCTTGTTTTTAGTTGCCTTTTATGGAACTCTAAAAAGACTGCTGGTTATAAACCGGAGGAAGGTGGGGATGACGTCAAGTCAGCATGCCCCTTACACCCTGGGCTACACACGTGCTACATTGGGCGAGACAATGAGATGCAAATCTGCAAAGACTAGCTAATCTATAAACTCGTTCTAAGTTCGGAATGTAGGCTGCAACTCGCCTACATGAAGTTGGAATCGCTAGTAATCGCTGGTCAGCTACACAGCGGTGA…
>6965_HM129678 16SV6.GV14.G.40m.010m.A_138427
ACGCGTTAAACCTTACCAGGGCTTGACATACTACGGATTTTTTTGAAAGAGAAAAGTGCCTTCGGGAATGTAGATACAGGTGGTGCATGGCTGTCGTCAGCTCGTGTCGTGAGATGTTGGGTTAAGTCCCGCAACGAGCGCAACCCTTATTTTTAGTTACCAACTCGTTGGGTTCTCTAGAAAGACTGCCGGTGACAAACCGGAGGAAGGTGAGGATGACGTCAAGTCAGCATGCCCCTTATGTCCTGGGCTACACACGTGCTACAATGGTTAAGACAAAGAGTTGCGAGCTTGTAAAAGTCAGCTAATCTCGTAAACTTAGCCTAAGTTCAGATTGTAGGCTGCAACTCGCCTGCATGAAGTTGGAATCGCTAGTAATCGCTGGTCAGCCATACAGCG…
>7004_JX015718 16SV6.GV14.G.40m.010m.A_124008
ACGCGTTGAACCTTACCAGGGCTTGACATACTGCGAATCTTTTTGAAAAGAAAGAGTGCCTTCGGGAATGCAGATACAGGTGGTGCATGGCTGTCGTCAGCTCGTGTCGTGAGATGTTGGGTTAAGTCCCGCAACGAGCGCAACCCTTGTTTTTAGTTACCAATTCGTTGGGTTTTCTAGAAAGACTGCCGGTGACAAACCGGAGGAAGGTGAGGATGACGTCAAGTCAGCATGCCCCTTATGTCCTGGGCTACACACGTGCTACAATGGTTAGGACAAAGAGTTGCAAATTTGCAAAAATTAGCTAATCTCGTAAACCTAGCCTAAGTTCAGATTGTAGGCTGCAACTCGCCTACATGAAGTTGGAATCGCTAGTAATCGCTGGTCAGCCATACAGCG…
>7005_JQ013163 16SV6.GV14.G.71.040m.A_599197
ACGCGATAAACCTTACCAGGGTTTGACATGATACGAATTTCTTTGAAAGAAGAAAGTGCCGTTTGGAACGTATACACAGGTGGTGCATGGCTGTCGTCAGCTCGTGTCGTGAGATGTTGGGTTAAGTCCCGCAACGAGCGCAACCCCTATTTTTAGTTGCCTTTATGGAACTCTAGAAAGACTGCTGGTTATAAACCGGAGGAAGGCGGGGATGACGTCAAGTCAGCATGCCCCTTACACCCTGGGCTACACACGTGCTACATTGGGCGAGACAATGAGACGCAAATCTGTGAAGACTAGCTAATCTATAAACTCGTTCTAAGTTCGGATTGTAGGCTGCAACTCGCCTACATGAAGTTGGAATCGCTAGTAATCGCTGGTCAGCTATACAGCGGTGAA…
>7011_GQ452893 16SV6.GV14.G.78.045m.A_264062
ACGCGTGGAACCTTACCAGGGTTTGACATGATACGAATTTCTTTGAAAGAAGAAAGTGCCTTTTGGAACGTATACACAGGTGGTGCATGGCTGTCGTCAGCTCGTGTCGTGAGATGTTGGGTTAAGTCCCGCAACGAGCGCAACCCTTATTTTTAGTTGCCTTTTGGAACTCTAAAAAGACTGCCGGTTATAAACCGGAGGAAGGCGGGGATGACGTCAAGTCAGCATGCCCCTTACACCCTGGGCTACACACGTGCTACAATGGGCGAGACAATGAGCTGCAAATCTGCAAAGACTAGCTAATCTATAAACTCGCTCTAAGTTCGGATTGCAGGCTGCAACTCGCCTGCATGAAGTTGGAATCGCTAGTAATCGCTGGTCAGCTACACAGCGGTGAAT…
>7034_AM259746 16SV6.GV14.G.34.020m.A_19455
ACGCGCTGAACCTTACCAGGGCTTGACATACTACGAATTCTTTTGAAAGAGAGAAGTGCCTTCGGGAATGTAGATACAGGTGGTGCATGGCTGTCGTCAGCTCGTGTCGTGAGATGTTGGGTTAAGTCCCGCAACGAGCGCAACCCTTATTTTTAGTTACCAATTCGTTGGGTTTTTTAGAAAGACTGCCGGTGACAAACCGGAGGAAGGTGAGGATGACGTCAAGTCAGCATGCCCCTTATGTCCTGGGCTACACACGTGCTACAATGGTTAAGACAAAGAGTTGCGAGCTTGTAAAAGTCAGCTAATCTCATAAACTTAGCCTAAGTTCAGATTGTAGGCTGCAACTCGCCTGCATGAAGTTGGAATCGCTAGTAATCGCTGGTCAGCCATACAGCG…
>7050_GU062154 16SV6.GV14.G.01.065m.A_1104655
ACGCGCGGAACCTTACCAGGGTTTGACATGATACGAATTTCTTTGAAAGAAGAAAGTGCCGTTTGGAACGTATACACAGGTGGTGCATGGCTGTCGTCAGCTCGTGTCGTGAGATGTTGGGTTAAGTCCCGCAACGAGCGCAACCCTCATTTTTAGTTGCCTTTATGGAACTCTAGAAAGACTGCCGGTTATAAACCGGAGGAAGGCGGGGATGACGTCAAGTCAGCATGCCCCTTACACCCTGGGCTACACACGTGCTACATTGGGCGAGACAATGAGATGCAAACCTGCGAAGGCTAGCTAATCTATAAACTCGTTCTAAGTTCGGATTGTAGGCTGCAACTCGCCTACATGAAGTTGGAATCGCTAGTAATCGCTGGTCAGCTATACAGCGGTGAA…
>7060_EF574408 16SV6.GV14.G.23.051m.C_1688192
ACGCGTGGAACCTTACCAGGGCTTGACATACTACAGATTCTTTAGAGATAAAGAAGTGCCTTCGGGAATGTAGATACAGGTGGTGCATGGCTGTCGTCAGCTCGTGTCGTGAGATGTTGGGTTAAGTCCCGCAACGAGCGCAACCCTTATTTTTAGTTACCAACTTGTTGGGTTTTCTAGAAAGACTGCCGGTGACAAACCGGAGGAAGGTGAGGATGACGTCAAGTCAGCATGCCCCTTATGCCCTGGGCTACACACGTGCTACAATGGCTAAGACAAAGAGTCGCGAACTTGCAAAAGTCAGCTAATCTCATAAACTTAGTCTAAGTTCAGATTGTAGGCTGCAACTCGCCTACATGAAGTTGGAATCGCTAGTAATCGCTGGTCAGCCATACAGCG…
>7068_EF575250 16SV6.GV14.G.15.005m.C_512159
ACGCGCGGAACCTTACCAACACTTGACATGTTCGTCGCGACTCTAAGAGATTAGAGTTTTCGGTTCGGCCGGACGAAACACAGGTGGTGCATGGCTGTCGTCAGCTCGTGTCGTGAGATGTTGGGTTAAGTCCCGCAACGAGCGCAACCCTCGTTTTTAGTTGCCAATTTATTGGGTTTTTAGAAAGACTGCCGGTGACAAACCGGAGGAAGGTGAGGATGACGTCAAGTCAGCATGCCCCTTATGTCCTGGGCCACACACGTGCTACAATGGCAAAGACAAAGAGTTGCAAATTCGCGAGGATAAGCTAATCTCATAAACTTTGCCTAAGTTCGGATTGTAGGCTGCAACTCGCCTACATGAAGTTGGAATCGCTAGTAATCGCTGGTCAGCTATACA…
>7074_EF573999 16SV6.GV14.G.32.020m.B_2825743
ACGCGAGGAACCTTACCAGGGCTTGACATACTGCAATTTTCTTGAAAGAGAAAAGTGCCTTCGGGAATGCAGATACAGGTGGTGCATGGCTGTCGTCAGCTCGTGTCGTGAGATGTTGGGTTAAGTCCCGCAACGAGCGCAACCCTCGTTTTTAGTTGCCATTTTATGGGTTCTCTAGAAAGACTGCCGGTGACAAACCGGAGGAAGGTGGGGATGACGTCAAGTCAGCATGCCCCTTATGCCCTGGGCTACACACGTGCTACAATGGCTAAGACAAAGAGTCGCGAATTCGCGAGAATCAGATAATCTCATAAACTTAGTCTAAGTTCAGATTGTAGGCTGCAACTCGCCTACATGAAGTTGGAATCGCTAGTAATCGCTGGTCAGCCATACAGCGGT…
>7080_KC425548 16SV6.GV14.G.78.200m.A_84826
ACGCGATAAACCTTACCAGGGTTTGACATGATACGAATTTCTTTGAAAGAAGAAAGTGCCGTTTGGAACGTATACACAGGTGGTGCATGGCTGTCGTCAGCTCGTGTCGTGAGATGTTGGGTTAAGTCCCGCAACGAGCGCAACCCTTGTTTTTAGTTGCCTTTTATGGAACTCTAAAAAGACTGCTGGTTATAAACCGGAGGAAGGTGGGGATGACGTCAAGTCAGCATGCCCCTTACACCCTGGGCTACACACGTGCTACATTGGGCGAGACAATGAGACGCAAATCTGTGAAGACTAGCTAATCTATAAACTCGTTCTAAGTTCGGATTGTAGGCTGCAACTCGCCTACATGAAGGTGGAATCGCTAGTAATCGCTGGTCAGCTATACAGCGGTGA…
>7081_GQ340169 16SV6.GV14.G.17.187m.C_4980595
ACGCGACGAACCTTACCAGGGTTTGACATGATACGAATTTCTTTGAAAGGAGAAAGTGCCGTTTGGAACGTATACACAGGTGGTGCATGGCTGTCGTCAGCTCGTGTCGTGAGATGTTGGGTTAAGTCCCGCAACGAGCGCAACCCTTGTTTTTAGTTGCCTTTTATGGAACTCTAAAAAGACTGCTGGTTATAAACCGGAGGAAGGTGGGGATGACGTCAAGTCAGCATGCCCCTTACACCCTGGGCTACACACGTGCTACATTGGGCGAGACAATAAGACGCAAATCTGCAAAGACTAGCTAATCTATAAACTCGTTCTAAGTTCGGATTGTAGGCTGCAACTCGCCTACATGAAGGTGGAATCGCTAGTAATCGCTGGTCAGCTACACAGCGGTGA…
>7082_HQ672197 16SV6.GV14.G.78.200m.A_46587
ACGCGTGGAACCTTACCAGGGTTTGACATGACAGGAATTCTTCTGAGAAGAAGAAGTGCCTTTTTAAGGAACCTGTACACAGGTGGTGCATGGCTGTCGTCAGCTCGTGTCGTGAGATGTTGGGTTCAGTCCCGCAACGAGCGCAACCCTTGTTTTTAGTTATTTTTCTAGAAAGACTGCCGGTTATAAGCCGGAGGAAGGCGGGGACGACGTCAAGTCAGCATGCCCCTTACACCCTGGGCTACACACGTGCTACATTGGATAAGACAATGAGTCGCGAACCTGCGAAGGTCAGCAAATCTATAAACTTATTCTAAGTTCGGATTGTAGGCTGCAACTCGCCTACATGAAGCTGGAATCGCTAGTAATCGCTGGTCAGCCATACAGCGGTGAATTCGT…
>7088_FJ826342 16SV6.GV14.G.04.035m.A_485635
ACGCGCCAAACCTTACCAGGGCTTGACATACTACAAATTCTTTAGAGATAGAGAAGTGCCTTCGGGAATGTAGATACAGGTGGTGCATGGCTGTCGTCAGCTCGTGTCGTGAGATGTTGGGTTAAGTCCCGCAACGAGCGCAACCCTTGTTTTTAGTTACTAATTCGTTAGGTTTTCTAGAAAGACTGCCGGTGACAAACCGGAGGAAGGTGAGGATGACGTCAAGTCAGCATGCCCCTTATGTCCTGGGCTACACACGTGCTACAATGGTTAAGACAAAGAGTCGCGAGCTCGCGAGAGTCAGCTAATCTCATAAACTTAGCCTAAGTTCAGATTGTAGGCTGCAACTCGCCTACATGAAGTTGGAATCGCTAGTAATCGCTGGTCAGCCATACAGCG…
>7093_JN417595 16SV6.GV14.G.53.160m.A_5347907
ACGCGTGAAACCTTACCAGGGTTTGACATGATACGAATTTCTTTGAAAGAAGAAAGTGCCGTTTGGAACGTATACACAGGTGGTGCATGGCTGTCGTCAGCTCGTGTCGTGAGATGTTGGGTTAAGTCCCGCAACGAGCGCAACCCTCATTTTTAGTTGCCTTATGGAACTCTAGAAAGACTGCCGGTTATAAACCGGAGGAAGGCGGGGATGACGTCAAGTCAGCATGCCCCTTACACCCTGGGCTACACACGTGCTACAATGGGTGAGACAATCAGATGCTACTCTGCGAAGACAAGCTAATCTATAAACTCATCCTAAGTTCGGATTGTAGGCTGCAACTCGCCTGCATGAAGTTGGAATCGCTAGTAATCGCTGGTCAGCTACACAGCGGTGAAT…
>7095_JF344518 16SV6.GV14.G.78.030m.A_1038721
ACGCGCGGAACCTTACCAGGGTTTGACATGATACGAATTTCTTTGAAAGAAGAAAGTGCCGTTTGGAACGTATACACAGGTGGTGCATGGCTGTCGTCAGCTCGTGTCGTGAGATGTTGGGTTAAGTCCCGCAACGAGCGCAACCCTCATTTTTAGTTGCCTTATGGAACTCTAAAAAGACTGCCGGTTATAAACCGGAGGAAGGCGGGGATGACGTCAAGTCAGCATGCCCCTTACACCCTGGGCTACACACGTGCTACATTGGGCGAGACAATGAGATGCAAATCTGCAAAGACTAGCTAATCTATAAACTCGTTCTAAGTTCGGATTGCAGGCTGCAACTCGCCTGCATGAAGGTGGAATCGCTAGTAATCGCTGGTCAGCTATACAGCGGTGAAT…
>7118_GU119599 16SV6.GV14.G.34.050m.B_1287030
ACGCGAAGAACCTTACCAGGGTTTGACATGATACGAACTTTTGTGAAAGCAGAAGGTGCCGTTTGGAACGTATACACAGGTGGTGCATGGCTGTCGTCAGCTCGTGTCGTGAGATGTTGGGTTAAGTCCCGCAACGAGCGCAACCCTTGTTTTTAGTTGCCTTAATGGAACTCTAAAAAGACTGCTGGTTATAAACCGGAGGAAGGCGGGGATGACGTCAAGTCAGCATGCCCCTTACACCCTGGGCTACACACGTGCTACATTGGGCGAGACAATGAGACGCAAATCTGTGAGGATAAGCTAATCTATAAACTCGTTCTAAGTTCGGATTGCAGGCTGCAACTCGCCTGCATGAAGGTGGAATCGCTAGTAATCGCTGGTCAGCTACACAGCGGTGAA…
>7130_EF574660 16SV6.GV14.G.29.005m.C_322766
ACGCGAAGAACCTTACCAGGGCTTGACATACTGCGAATCTCTTTGAAAGAAGAGAGTGCCTTCGGGAATGCAGATACAGGTGGTGCATGGCTGTCGTCAGCTCGTGTCGTGAGATGTTGGGTTAAGTCCCGCAACGAGCGCAACCCTTGTTTTTAGTTACTAATTTATTTAGGTTTTCTAGAAAGACTGCCGGTGACAAACCGGAGGAAGGTGAGGATGACGTCAAGTCAGCATGCCCCTTATGTCCTGGGCCACACACGTGCTACAATGGTTAAGACAAAGAGTCGCAAATTCGCAAGGATAAGCTAATCTCATAAACTTAGCCTAAGTTCAGATTGTAGGCTGCAACTCGCCTACATGAAGTTGGAATCGCTAGTAATCGCTGGTCAGCATACAGCG…
>7154_HM057791 16SV6.GV14.G.60.070m.B_307928
ACGCGACAAACCTTACCAGGGTTTGACATGATACGAATTTTTGTGAAAGCAAAAAGTGCCGTTTGGAACGTATACACAGGTGGTGCATGGCTGTCGTCAGCTCGTGTCGTGAGATGTTGGGTTAAGTCCCGCAACGAGCGCAACCCTTGTTTTTAGTTGCCTTAATGGAACTCTAAAAAGACTGCCGGTTATAAACCGGAGGAAGGCGGGGATGACGTCAAGTCAGCATGCCCCTTACACCCTGGGCTACACACGTGCTACATTGGGCGAGACAATGAGATGCAAACCTGCGAGGGTAAGCTAATCTATAAACTCGTTCTAAGTCCGGATTGTAGGCTGCAACTCGCCTACATGAAGGTGGAATCGCTAGTAATCGCTGGTCAGCTACACAGCGGTGAA…
>7165_FJ425629 16SV6.GV14.G.19.050m.C_165446
ACGCGTCAAACCTTACCAGGGCTTGACATACTGCGAATCTCCTTGAAAGGGGAGAGTGCCTTCGGGAATGCAGATACAGGTGGTGCATGGCTGTCGTCAGCTCGTGTCGTGAGATGTTGGGTTAAGTCCCGCAACGAGCGCAACCCTTGTTTTTAGTTACCAATTCGTTGGGTTTTCTAGAAAGACTGCCGGTGACAAACCGGAGGAAGGTGAGGATGACGTCAAGTCAGCATGCCCCTTATGTCCTGGGCTACACACGTGCTACAATGGTTAGGACAAAGAGTTGCAAGTTTGCAAAAACAAGCTAATCTCGTAAACCTAACCTAAGTTCAGATTGTAGGCTGCAACTCGCCTACATGAAGTTGGAATCGCTAGTAATCGCTGGTCAGCCATACAGCG…
>7180_JX016649 16SV6.GV14.G.78.045m.A_240927
ACGCGTCGAACCTTACCAGGGTTTGACATGATACGAATTTTTTTGAAAGAAAAAAGTGCCGTTTGGAACGTATACACAGGTGGTGCATGGCTGTCGTCAGCTCGTGTCGTGAGATGTTGGGTTAAGTCCCGCAACGAGCGCAACCCTTATTTTTAGTTGCCTTTTATGGAACTCTAGAAAGACTGCTGGTTATAAACCGGAGGAAGGCGGGGATGACGTCAAGTCAGCATGCCCCTTACACCCTGGGCTACACACGTGCTACATTGGGCGAGACAATGAGACGCAAACCTGCGAAGGCTAGCTAATCTATAAACTCGTTCTAAGTTCGGATTGTAGGCTGCAACTCGCCTGCATGAAGGTGGAATCGCTAGTAATCGCTGGTCAGCATACAGCGGTGAA…
>7197_KC425580 16SV6.GV14.G.71.080m.A_959057
ACGCGTCGAACCTTACCAGGGTTTGACATGATACGAATTTCTTTGAAAAAAGAAAGTGCCTTTTGGAACGTATACACAGGTGGTGCATGGCTGTCGTCAGCTCGTGTCGTGAGATGTTGGGTTAAGTCCCGCAACGAGCGCAACCCTCATTTTTAGTTGCCTTATGGAACTCTAGAAAGACTGCTGGTTATAAACCGGAGGAAGGCGGGGATGACGTCAAGTCAGCATGCCCCTTACACCCTGGGCTACACACGTGCTACAATGGGTGAGACAATGAGATGCAAATCTGCGAAGACAAGCTAATCTATAAACTCACTCTAAGTTCGGATTGCAGGCTGCAACTCGCCTGCATGAAGTTGGAATCGCTAGTAATCGCTGGTCAGCTATACAGCGGTGAAT…
>7198_EF574676 16SV6.GV14.G.34.020m.A_21395
ACGCGTGAAACCTTACCAGGACTTGACATACTACGAATTCTTCTGAGAAGAAGAAGTGCCTTCGGGAACGTAGATACAGGTGGTGCATGGCTGTCGTCAGCTCGTGTCGTGAGATGTTGGGTTAAGTCCCGCAACGAGCGCAACCCTTATTTTTAGTTACTAACTCGTTAGGTTCTCTAGAAAGACTGCCGGTGACAAACCGGAGGAAGGTGAGGATGACGTCAAGTCAGCATGCCCCTTATGTCCTGGGCTACACACGTGCTACAATGGTTAAGACAAAGAGTCGCGAGCTCGCGAGAGTCAGCTAATCTCATAAACTTAGCCTAAGTTCAGATTGTAGGCTGCAACTCGCCTACATGAAGTTGGAATCGCTAGTAATCGCTGGTCAGCCATACAGCG…
>7222_JQ013153 16SV6.GV14.G.34.020m.A_34827
ACGCGAGAAACCTTACCAGGGTTTGACATGATACGAATCTTTTTGAAAGAAAAGAGTGCCATTTGGAGCGTATACACAGGTGGTGCATGGCTGTCGTCAGCTCGTGTCGTGAGATGTTGGGTTAAGTCCCGCAACGAGCGCAACCCTTATTTTTAGTTGCCTTTATGGAACTCTAGAAAGACTGCTGGTTATAAACCGGAGGAAGGCGGGGATGACGTCAAGTCAGCATGCCCCTTACACCCTGGGCTACACACGTGCTACATTGGGCGAGACAATGAGATGCAACTCTGCAAAGATTAGCTAATCTATAAACTCGTTCTAAGTTCGGATTGCAGGCTGCAACTCGCCTGCATGAAGGTGGAATCGCTAGTAATCGCTGGTCAGCTACACAGCGGTGAA…
>7233_HQ781632 16SV6.GV14.G.69.070m.B_3530834
ACGCGCAGAACCTTACCAGGGCTTGACATGCCGCGAATCCTCTTGAAAGAGAGGGGTGCCTTCGGGAACGCGGACACAGGTGGTGCATGGCTGTCGTCAGCTCGTGCCGTAAGGTGTTGGGTTAAGTCCCGCAACGAGCGCAACCCTCGTGTTTAGTTGCCATCGTTGAGTTTGGAACCCTGAACAGACTGCCGGTGATAAGCCGGAGGAAGGTGAGGATGACGTCAAGTCATCATGCCCCTTATGCCCTGGGCGACACACGTGCTACAATGGCCGGGACAAAGGGTCGCGATCCCGCGAGGGTGAGCTAACCTCAAAAACCCGTCCTCAGTTCGGATTGCAGGCTGCAACTCGCCTGCATGAAGCCGGAATCGCTAGTAATCGCCGGTCAGCCATACG…
>7235_GU119856 16SV6.GV14.G.04.035m.A_468007
ACGCGAAGAACCTTACCAGGGTTTGACATGATACGAATTTCTTAGAAACAAGAAAGTGCCTTTTGGAACGTATACACAGGTGGTGCATGGCTGTCGTCAGCTCGTGTCGTGAGATGTTGGGTTAAGTCCCGCAACGAGCGCAACCCTTATTTTTAGTTGCCTTTTAGGAACTCTAGAAAGACTGCTGGTTATAAACCGGAGGAAGGCGGGGATGACGTCAAGTCAGCATGCCCCTTACACCCTGGGCTACACACGTGCTACAATGGGTGAGACAATGAGATGCAAATCCGCGAGGACAAGCTAATCTATAAACTCATTCTAAGTTCGGATTGTAGGCTGCAACTCGCCTGCATGAAGTTGGAATCGCTAGTAATCGCTGGTCAGCTATACAGCGGTGAA…
>7236_JQ712399 16SV6.GV14.G.78.200m.A_39208
ACGCGAGAAACCTTACCAGGGTTTGACATGATACGAATTTCTTTGAAAAAAGAAAGTGCCGTTTGGAGCGTATACACAGGTGGTGCATGGCTGTCGTCAGCTCGTGTCGTGAGATGTTGGGTTAAGTCCCGCAACGAGCGCAACCCTTGTTTTTAGTTGCCTTTTATGGAACTCTAGAAAGACCGCCGGTTATAAACCGGAGGAAGGCGGGGATGACGTCAAGTCAGCATGCCCCTTACACCCTGGGCTACACACGTGCTACATTGGACGAGACAATGAGATGCAACTCTGCGAAGACTAGCTAATCTATAAACTCGTTCTAAGTTCGGATTGCAGGCTGCAACTCGCCTGCATGAAGGTGGAATCGCTAGTAATCGCTGGTCAGCTATACAGCGGTGA…
>7246_JN977301 16SV6.GV14.G.60.070m.B_293571
ACGCGTGAAACCTTACCAGGGTTTGACATGATACGAATTTTTGTGAAAGCAAAAAGTGCCGTTTGGAACGTATACACAGGTGGTGCATGGCTGTCGTCAGCTCGTGTCGTGAGATGTTGGGTTAAGTCCCGCAACGAGCGCAACCCTTGTTTTTAGTTGCCTTAATGGAACTCTAAAAAGACTGCCGGTTATAAACCGGAGGAAGGCGGGGATGACGTCAAGTCAGCATGCCCCTTACACCCTGGGCTACACACGTGCTACATTGGGCGAGACAATGAGATGCAAACCTGCGAGGGTAAGCTAATCTATAAACTCGTTCTAAGTTCGGATTGTAGGCTGCAACTCGCCTACATGAAGGTGGAATCGCTAGTAATCGCTGGTCAGCTACACAGCGGTGAA…
>7252_EF575247 16SV6.GV14.G.34.020m.A_10910
ACGCGAGGAACCTTACCAGGGCTTGACATACTACAAATTCTTTTGAAAGAAAGAAGTGCCTTCGGGAATGTAGATACAGGTGGTGCATGGCTGTCGTCAGCTCGTGTCGTGAGATGTTGGGTTAAGTCCCGCAACGAGCGCAACCCTTATTTTTAGTTACCAATTCGTTGGGTTCTCTAGAAAGACTGCCGGTGACAAACCGGAGGAAGGTGAGGATGACGTCAAGTCAGCATGCCCCTTATGCCCTGGGCTACACACGTGCTACAATGGCTAAGACAAAGAGTCGCGAACTTGCAAGAGTCAGCTAATCTCATAAACTTAGTCTAAGTTCAGATTGTAGGCTGCAACTCGCCTACATGAAGTTGGAATCGCTAGTAATCGCTGGTCAGCCATACAGCG…
>7258_HQ241996 16SV6.GV14.G.34.020m.A_4971
ACGCGTTGAACCTTACCAGGGCTTGACATACTACAGATCCCTTTGAAAAAAGGGAGTGCCTTCGGGAATGTAGATACAGGTGGTGCATGGCTGTCGTCAGCTCGTGTCGTGAGATGTTGGGTTAAGTCCCGCAACGAGCGCAACCCTTATTTTTAGTTACCAATTCGTTGGGTTCTCTAGAAAGACTGCCGGTGACAAACCGGAGGAAGGTGAGGATGACGTCAAGTCAGCATGCCCCTTATGTCCTGGGCTACACACGTGCTACAATGGCTAAGACAAAGAGTCGCGAGCTCGCGAGAGTCAGCTAATCTCATAAACTTAGCCCAAGTTCAGATTGCAGGCTGCAACTCGCCTGCATGAAGTTGGAATCGCTAGTAATCGCTGGTCAGCCATACAGCG…
>7259_U32671 16SV6.GV14.G.17.187m.B_189828
ACGCGAGGAACCTTACCAGGGCTTGACATACTACGAATTCTTTTGAAAAAGAGAAGTGCCTTCGGGAATGTAGATACAGGTGGTGCATGGCTGTCGTCAGCTCGTGTCGTGAGATGTTGGGTTAAGTCCCGCAACGAGCGCAACCCTTATTTTTAGTTACCAATTCGTTGGGTTCTTTAGAAAGACTGCCGGTGACAAACCGGAGGAAGGTGAGGATGACGTCAAGTCAGCATGCCCCTTATGTCCTGGGCTACACACGTGCTACAATGGTTAAGACAAAGAGTCGCGAGCTTGTAAAAGTCAGCTAATCTCGTAAACTTAGCCTAAGTTCAGATTGTAGGCTGCAACTCGCCTGCATGAAGTTGGAATCGCTAGTAATCGCTGGTCAGCCATACAGCG…
>7263_EU919855 16SV6.GV14.G.56.030m.A_1630492
ACGCGCTGAACCTTACCAGGGCTTGACATGTCACAAATCTTTTTGAAAGAAAAGAGTGCCTCCGGGAATGTGAACACAGGTGGTGCATGGCTGTCGTCAGCTCGTGTCGTGAGATGTTGGGTTAAGTCCCGCAACGAGCGTAACCCTTGTCTTTAGTTGCCATCATTCAGTTGGGCACTTTAAAGAGACTGCCGGTGATAAACCGGAGGAAGGTGAGGACGACGTCAAGTCAGCATGCCCCTTACGCCCTGGGCTACACACGTACTACAATGGCCGAGACAAAGAGTCGCAAGTTTGCAAAGACAAGCTAATCTCATAAACTCGGTCTCAGTTCGGATTGCAGGCTGCAACTCGCCTGCATGAAGTTGGAATCGCTAGTAATCGCCGGTCAGCTATACG…
>7271_JX016173 16SV6.GV14.G.34.020m.A_7147
ACGCGTGAAACCTTACCAGGGTTTGACATGGGACTTAGCTTTTTGAGAAAAAAGTAACCTTCGGGAGGTCCACACAGGTGGTGCATGGCTGTCGTCAGCTCGTGTCGTGAGATGTTGGGTTAAGTCCCGCAACGAGCGCAACCCTTGTTTTTAGTTAATTGGTTCGCCTATTCTAAAAAGACTATCGGTTATAAACCGGGGGAAGGTGAGGACGACGTCAAGTCAGCATGCCCCTTACATCCTGGGCTACACACGTGCTACATTGGGTTAGGACAATGAGATACAATTTCGTGAGAAAAAGTCAATCTATAAACCTACTCTAAGTTCAGATTGTAGGCTGCAACTCGCCTACATGAAGTTGGAATCGCTAGTAATCGCTGGTCAGCTACACAGCGGTGA…
>7274_EF574682 16SV6.GV14.G.13.035m.A_346645
ACGCGTAGAACCTTACCAGGGCTTGACATACTGCGAATCTTTTTGAGAAAGAAGAGTGCCTTCGGGAATGCAGATACAGGTGGTGCATGGCTGTCGTCAGCTCGTGTCGTGAGATGTTGGGTTAAGTCCCGCAACGAGCGCAACCCTTGTTTTTAGTTACTAATTTATTAGGTTTTCTAGAAAGACTGCCGGTGACAAACCGGAGGAAGGTGAGGATGACGTCAAGTCAGCATGCCCCTTATGTCCTGGGCCACACACGTGCTACAATGGTTAAGACAAAGAGTCGCGAATTCGTGAGAATCAGCTAATCTCATAAACTTAATCTAAGTTCAGATTGTAGGCTGCAACTCGCCTACATGAAGTTGGAATCGCTAGTAATCGCTGGTCAGCTATACAGCG…
>7279_JX017206 16SV6.GV14.G.19.050m.A_1542884
ACGCGCGAAACCTTACCAACACTTGACATGTTCGTCGCGACTCTAAGAGATTAGAGTTTTCGATTCGGCCGGACGAAACACAGGTGGTGCATGGCTGTCGTCAGCTCGTGTCGTGAGATGTTGGGTTAAGTCCCGCAACGAGCGCAACCCTTATTTTTAGTTACCAACTTGTTGGGTTCTCTAGAAAGACTGCCGGTGACAAACCGGAGGAAGGTGAGGATGACGTCAAGTCAGCATGCCCCTTATGTCCTGGGCTACACACGTGCTACAATGGTTAAGACAAAGAGTCGCGAGCTCGCAAGAGTCAGCTAATCTCATAAACTTAGCCTAAGTTCAGATTGTAGGCTGCAACTCGCCTACATGAAGTTGGAATCGCTAGTAATCGCTGGTCAGCCATAC…
>7287_HM057665 16SV6.GV14.G.53.025m.A_882582
ACGCGACAAACCTTACCAGGGTTTGACATGATACTAATTTCTTTGAAAGAAGGAAGTGCCGTTTGGAAAGTATACACAGGTGGTGCATGGCTGTCGTCAGCTCGTGTCGTGAGATGTTGGGTTAAGTCCCGCAACGAGCGCAACCCTTGTTTTTAGTTGCCTTTTATGGAACTCTAAAAAGACTGCTGGTTATAAACCGGAGGAAGGTGGGGATGACGTCAAGTCAGCATGCCCCTTACACCCTGGGCTACACACGTGCTACATTGGGCGAGACAATGAGATGCAAATCTGCGAAGACTAGCTAATCTATAAACTCGTTCTAAGTTCGGATTGTAGGCTGCAACTCGCCTACATGAAGGTGGAATCGCTAGTAATCGCTGGTCAGCTACACAGCGGTGA…
>7292_HQ671893 16SV6.GV14.G.56.005m.A_562290
ACGCGCAGAACCTTACCAGGGCTTGACATACTACAGATTCTTTAGAGATAGAGAAGTGCCTTCGGGAATGTAGATACAGGTGGTGCATGGCTGTCGTCAGCTCGTGTCGTGAGATGTTGGGTTAAGTCCCGCAACGAGCGCAACCCTTATTTTTAGTTACCAATTCGTTGGGTTCTCTAGAAAGACTGCCGGTGACAAACCGGAGGAAGGTGAGGATGACGTCAAGTCAGCATGCCCCTTATGTCCTGGGCTACACACGTGCTACAATGGTTAAGACAAAGAGTCGCGAGCTTGCAAGAGTCAGCTAATCTCATAAACTTAGCCTAAGTTCAGATTGTAGGCTGCAACTCGCCTGCATGAAGTTGGAATCGCTAGTAATCGCTGGTCAGCCATACAGCG…
>7306_JQ269285 16SV6.GV14.G.04.035m.A_472459
ACGCGCTAAACCTTACCAGGGTTTGAAATCATTTCAAAACTCCTTGAAAGAGGAGCCTCCTTCGGGATGAAATGACAGGTGGTGCATGGCTGTCGTCAGCTCGTGTTGTGAAATGTCGAGTTAAGTCTCGTAACGAGCGCAACCCATGTCTCTTGTTGCTCACTGAGTGCTTAAGAGAGACTGCCGACCAACATCGGAGGAAGGTGTGGATGATGTCAAGTCAGCATGCCCCTTACATCCTGGGCTACACACGTACTACAATGGTAAGGACAATGAGCTGCGATCCTGCGAAGGCTAGCCAATCTCAAAAACCTTATCTCAGTTCGGATTGCACTCTGCAACTCGAGTGCATGAAGGTGGAATCGCTAGTAATCGCTGGTCAGCTATACAGCGGTGAAT…
>7309_JX537863 16SV6.GV14.G.42.010m.B_3371339
ACGCGCTAAACCTTACCAGGGTTTGACATGATACGAATTTTTTTGAAAGAAAAAAGTGCCGTTTGGAACGTATACACAGGTGGTGCATGGCTGTCGTCAGCTCGTGTCGTGAGATGTTGGGTTAAGTCCCGCAACGAGCGCAACCCTTATTTTTAGTTGCCTTTTATGGAACTCTAGAAAGACTGCTGGTTATAAACCGGAGGAAGGCGGGGATGACGTCAAGTCAGCATGCCCCTTACACCCTGGGCTACACACGTGCTACATTGGGCGAGACAATGAGATGCAACTCTGCGAAGATTAGCTAATCTATAAACTCGTTCTAAGTTCGGATTGCAGGCTGCAACTCGCCTGCATGAAGGTGGAATCGCTAGTAATCGCTGGTCAGCTATACAGCGGTGA…
>7315_HQ672013 16SV6.GV14.G.34.020m.A_15761
ACGCGTGGAACCTTACCAGGGTTTGAAATCATTTCAAAACTCCTTGAAAGAGGAGCCTCCTTCGGGATGAAATGACAGGTGGTGCATGGCTGTCGTCAGCTCGTGTTGTGAAATGTCGAGTTAAGTCTCGTAACGAGCGCAACCCATGTCTCTTGTTGCTCATTGAGTGCTTAAGAGAGACTGCCGACCAACATCGGAGGAAGGTGTGGATGATGTCAAGTCAGCATGCCCCTTACATCCTGGGCTATACACGTACTACAATGGTAGGGACAATGAGCTGCGATCCTGCGAAGGCTAGCCAATCTCAAAAACCCTATCTCAGTTCGGATTGTACTCTGCAACTCGAGTACATGAAGGTGGAATCGCTAGTAATCGCTGGTCAGCTATACAGCGGTGAAT…
>7320_JN625650 16SV6.GV14.G.23.009m.A_1137
ACGCGCAAAACCTTACCAAGGTTTGAAATCATTTCAAAACTCTTTGAAAGAAGAGCCTCCTTCGGGATGGAATGACAGGTGGTGCATGGCTGTCGTCAGCTCGTGTTGTGAAATGTCAAGTTAAGTCTTGTAACGAGCGCAACCCATGTCTTTTGTTGCTGTTTACAGTGCTTAAAAGAGACTGCCGCTCTACAGCGGAGGAAGGTGTGGATGATGTCAAGTCAGCATGCCCCTTATATCTTGGGCTACACACGTACTACAATGGTAGGGACAATGAGTCGCAAACCTGCGAAGGCTAGCCAAGCTCAAAAACCCTATCTCAGTTCGGATTGTACTCTGCAACTCGAGTGCATGAAGGTGGAATCGCTAGTAATCGCTGGTCAGCATACAGCGGTGAAT…
>7330_GU061735 16SV6.GV14.G.02.100m.C_7652006
ACGCGCGAAACCTTACCAGGGCTTGACATACTGCGAATCTTTTTGAAAAAAGAGAGTGCCTTCGGGAATGCAGATACAGGTGGTGCATGGCTGTCGTCAGCTCGTGTCGTGAGATGTTGGGTTAAGTCCCGCAACGAGCGCAACCCTTGTTTTTAGTTACTAATTTATTAGGTTTTCTAGAAAGACTGCCGGTGACAAACCGGAGGAAGGTGAGGATGACGTCAAGTCAGCATGCCCCTTATGTCCTGGGCCACACACGTGCTACAATGGCTAAGACAAAGAGTCGCAAATTCGTGAGAATAAGCTAATCTCGTAAACTTAGCCTAAGTTCAGATTGTAGGCTGCAACTCGCCTACATGAAGTTGGAATCGCTAGTAATCGCTGGTCAGCTATACAGCG…
>7335_JX297813 16SV6.GV14.G.23.009m.A_1289
ACGCGTTGAACCTTACCAGGGTTTGACATGGTGTTAATTCTTTGAAAAAAGAAGTACCGTTCGCGGTAGACACACACAGGTGGTGCATGGCTGTCGTCAGCTCGTGTCGTGAGATGTTGGGTTAAGTCCCGCAACGAGCGCAACCCCTGTTTTTAGTTACAAGTAATCTAAAAAGACTATCGGTTATAAACCGGAGGAAGGTGGGGACGACGTCAAGTCAGCATGCCCCTTATACCCTGGGCTACACACGTGCTACATTGGGTAGGACAATGAGACGCCAAACCGTGAGGTCGAGCTAATCTACAAACCTACTCTAAGTGCGGATTGGAGGCTGCAACTCGCCTCCATGAAGTTGGAATCGCTAGTAATCGCTGGTCAGCAACACAGCGGTGAATCCGT…
>7337_FN396639 16SV6.GV14.G.78.200m.A_39460
ACGCGTTGAACCTTACCAGGGTTTGACATGATACGAATTTCTTTGAAAGAAGAAAGTGCCTTTTGGAACGTATACACAGGTGGTGCATGGCTGTCGTCAGCTCGTGTCGTGAGATGTTGGGTTAAGTCCCGCAACGAGCGCAACCCTTGTTTTTAGTTGCCTTTTATGGAACTCTAAAAAGACTGCTGGTTATAAACCGGAGGAAGGTGGGGATGACGTCAAGTCAGCATGCCCCTTACACCCTGGGCTACACACGTGCTACATTGGGCGAGACAATGAGATGCAAATCTGCAAAGACTAGCTAATCTATAAACTCGTTCTAAGTTCGGATTGTAGGCTGCAACTCGCCTACATGAAGGTGGAATCGCTAGTAATCGCTGGTCAGCTACACAGCGGTGA…
>7348_GQ348575 16SV6.GV14.G.23.009m.A_2423
ACGCGCGAAACCTTACCAGGGTTTGACATGACATGAATTCTTCTGAGAAGAAGAAGTGCCTTTTAGGAACATGTACACAGGTGGTGCATGGCTGTCGTCAGCTCGTGTCGTGAGATGTTGGGTTAAGTCCCGCAACGAGCGCAACCCTTGTTTTTAGTTATTTTTCTAGAAAGACTGCCGGTTATAAGCCGGAGGAAGGCGGGGACGACGTCAAGTCAGCATGCCCCTTACACCCTGGGCTACACACGTGCTACATTGGGTAAGACAATGAGTCGCGAGCCTGTGAAGGTCAGCAAATCTATAAACTTACTCTAAGTTCGGATTGTAGGCTGTAACTCGCCTACATGAAGTTGGAATCGCTAGTAATCGCTGGTCAGCCATACAGCGGTGAATCCGTTC…
>7355_HQ203795 16SV6.GV14.G.23.009m.A_935
ACGCGTGGAACCTTACCAGGGTTTGACATGATACGAATTTCTTTGAAAAAAGAAAGTGCCTTTTGGAACGTATACACAGGTGGTGCATGGCTGTCGTCAGCTCGTGTCGTGAGATGTTGGGTTAAGTCCCGCAACGAGCGCAACCCTCATTTTTAGTTGCCTTATAGGAACTCTAGAAAGACTGCTGGTTATAAACCGGAGGAAGGCGGGGATGACGTCAAGTCAGCATGCCCCTTACACCCTGGGCTACACACGTGCTACAATGGGTGAGACAATGAGATGCAAATCTGCGAAGACAAGCTAATCTATAAACTCATTCTAAGTTCGGATTGTAGGCTGCAACTCGCCTGCATGAAGTTGGAATCGCTAGTAATCGCTGGTCAGCTATACAGCGGTGAA…
>7357_HQ672112 16SV6.GV14.G.34.020m.A_7505
ACGCGTCAAACCTTACCAGGGTTTGACATGGTATGAATTCTTTTGAAAGAAAGAAGTGCCTTAGGGAACATACACACAGATGGTGCATGGCTGTCGTCAGCTCGTGTCGTGAGATGTTGGGTTAAGTCCCGCAACGAGCGCAACCCTTATTTTTAGTTACTTTTCTAGAAAGACTGCCGGTTATAAACCGGAGGAAGGTGGGGACGACGTCAAGTCAGCATGCCTCTTACACCCTGGGCTACACACGTGCTACATTGGGTAAGACAATGAGATGCAATATCGTGAGATGGAGCAAATCTTTAAACTTACTCTAAGTTCGGATTGTAGGCTGCAACTCGCCTATATGAAGTTGGAATCGCTAGTAATCGCAGGTCAGCTACACTGCGGTGAATCCGTTCC…
>7360_EU005687 16SV6.GV14.G.26.025m.C_717671
ACGCGAGAAACCTTACCAGGGTTTGACATGATACGAATTTTTTTGAAAGAAAAAAGTGCCGTTTGGAACGTATACACAGGTGGTGCATGGCTGTCGTCAGCTCGTGTCGTGAGATGTTGGGTTAAGTCCCGCAACGAGCGCAACCCTCATTTTTAGTTGCCTTATGGAACTCTAGAAAGACTGCTGGTTATAAACCGGAGGAAGGCGGGGATGACGTCAAGTCAGCATGCCCCTTACACCCTGGGCTACACACGTGCTACAATGGGCGAGACAATGAGATGCAAATCTGCGAAGACTAGCTAATCTATAAACTCGTTCTAAGTTCGGATTGTAGGCTGCAACTCGCCTGCATGAAGTTGGAATCGCTAGTAATCGCTGGTCAGCTATACAGCGGTGAAT…
>7378_HQ671898 16SV6.GV14.G.34.020m.A_5513
ACGCGAAGAACCTTACCAGGGCTTGACATACTACAAATTCTTTTGAAAAAAAGAAGTGCCTTCGGGAATGTAGATACAGGTGGTGCATGGCTGTCGTCAGCTCGTGTCGTGAGATGTTGGGTTAAGTCCCGCAACGAGCGCAACCCTTATTTTTAGTTACTTTTCTAGAAAGACTGCTGGTGACAAACCAGAGGAAGGTGAGGATGACGTCAAGTCAGCATGCCCCTTATGTCCTGGGCTACACACGTGCTACAATGACTAAGACAAAGGGTCGCGAGCTCGCAAGAGTCAGCTAATCCCGTAAACTTAGCCTAAGTTCAGATTGTAGGCTGCAACTCGCCTACATGAAGTTGGAATCGCTAGTAATCGCTGGTCAGCCATACAGCGGTGAATCCGTTC…
>7380_EF574021 16SV6.GV14.G.29.005m.C_325796
ACGCGCTGAACCTTACCAGGGCTTGACATACTACAGATTCTTTTGAGAGAGAGAAGTGCCTTCGGGAATGTAGATACAGGTGGTGCATGGCTGTCGTCAGCTCGTGTCGTGAGATGTTGGGTTAAGTCCCGCAACGAGCGCAACCCTTATTTTTAGTTACCAATTCGTTGGGTTCTCTAGAAAGACTGCCGGTGACAAACCGGAGGAAGGTGAGGATGACGTCAAGTCAGCATGCCCCTTATGTCCTGGGCTACACACGTGCTACAATGGTTAAGACAAAGAGTTGCGAGCTCGCGAGAGTAAGCTAATCTCATAAACTTAGCCTAAGTTCAGATTGTAGGCTGCAACTCGCCTACATGAAGTTGGAATCGCTAGTAATCGCTGGTCAGCCATACAGCG…
>7388_EU805239 16SV6.GV14.G.19.050m.C_173142
ACGCGTCGAACCTTACCAACACTTGACATGTTCGTCGCGACTCTAAGAGATTAGAGTTTTCGGTTCGGCCGGACGAAACACAGGTGCTGCATGGCTGTCGTCAGCTCGTGTCGTGAGATGTTGGGTTAAGTCCCGCAACGAGCGCAACCCTTATTTTTAGTTACCAATTCGTTGGGTTCTCTAGAAAGACTGCCGGTGACAAACCGGAGGAAGGTGAGGATGACGTCAAGTCAGCATGCCCCTTATGTCCTGGGCTACACACGTGCTACAATGGCTAAGACAAAGAGTCGCGAGCTTGCAAGAGTCAGCTAATCTCATAAACTTAGCCTAAGTTCAGATTGTAGGCTGCAACTCGCCTACATGAAGTTGGAATCGCTAGTAATCGCTGGTCAGCCATAC…
>7399_EF574253 16SV6.GV14.G.19.050m.C_144811
ACGCGAAAAACCTTACCAGGGCTTGACATACTACAAATTCTTTTGAGAAAAAGAAGTGCCTTCGGGAATGTAGATACAGGTGGTGCATGGCTGTCGTCAGCTCGTGTCGTGAGATGTTGGGTTAAGTCCCGCAACGAGCGCAACCCTTATTTTTAGTTACCAATTCGTTGGGTTCTCTAGAAAGACTGCCGGTGACAAACCGGAGGAAGGTGAGGATGACGTCAAGTCAGCATGCCCCTTATGTCCTGGGCTACACACGTGCTACAATGGCTAAGACAAAGAGTCGCGAACTTGCAAGAGTCAGCTAATCTCATAAACTTAGTCTAAGTTCAGATTGTAGGCTGCAACTCGCCTACATGAAGTTGGAATCGCTAGTAATCGCTGGTCAGCCATACAGCG…
>7400_JX537830 16SV6.GV14.G.13.076m.A_400580
ACGCGAGGAACCTTACCAGGACTTGACATGAAGAGAAATTTTTCGAAAGAAAAATGTGCTAAGGCCTCTTACACAGGTGGTGCATGGCTGTCGTCAGCTCGTGTCGTGAGATGTTGGGTTAAGTCCCGCAACGAGCGCAACCCTTGTCTCTAGTTGATACTCTAGAGAGACTGCCGATTATAAATCGGAGGAAGGTGAGGATGACGTCAAGTCATCATGCCCCTTACGTCCTGGGCTACACACGTGCTACAATGGGTGTGACAATTAGTTGCCAATTCGCGAGAATGAGCTAATCTTTAAACACATCCTTAGTTCAGATTGTAGGCTGCAACTCGCCTACATGAAGGTGGAATCGCTAGTAATCGCAGGTCAGCAATACTGCGGTGAATCCGTTCCCGG…
>7420_JQ347456 16SV6.GV14.G.01.080m.C_5188564
ACGCGATAAACCTTACCAGGGTTTGACATGATATGAATTTCTTTGAAAGAAGAAAGTGCCGTTTGGAACATATACACAGGTGGTGCATGGCTGCCGCCAGCTCGTGTCGTGAGATGTTGGGTTAAGTCCCGCAACGAGCGCAACCCTCATTTTTAGTTGCCTTATGGAACTCTAGAAAGACTGCCGGTTATAAACCGGAGGAAGGCGGGGATGACGTCAAGTCAGCATGCCCCTTACACCCTGGGCTACACACGTGCTACAATGGGTGAGACAATGAGATGCTACTCTGCGAAGACAAGCTAATCTATAAACTCATTCTAAGTTCGGATTGTAGGCTGCAACTCGCCTGCATGAAGTTGGAATCGCTAGTAATCGCTGGTCAGCTACACAGCGGTGAAT…
>7430_FR684736 16SV6.GV14.G.69.020m.B_441451
ACGCGCCAAACCTTACCAGGGTTTGAAATAATTTCAAAACTTCTTGAAAGAGAAGCCTCCTTCGGGATGGAATTACAGGTGGTGCATGGCTGTCGTCAGCTCGTGTTGTGAAATGTCAAGTTAAGTCTTGTAACGAGCGCAACCCATGTCTCTTGTTGCTGTTTACAGTGCTTAAGAGAAACTGCCGATCAACATCGGAGGAAGGTGTGGATGATGTCAAGTCAGCATGCCCCTTACATCCTGGGCTACACACGTACTACAATGGTCGAGACAAAGGGTCGCTAACCTGCGAAGGTATGCCAATCTCATAAACTCGATCTCAGTTCGGATTGCACTCTGCAACTCGAGTACATGAAGGTGGAATCGCTAGTAATCGCTGGTCAGCATACAGCGGTGAAT…
>7434_GU119861 16SV6.GV14.G.23.009m.A_3118
ACGCGTTGAACCTTACCAGGACTTGACATGAAGAGAAGTTTTTTGAAAGAAAAATGTGCTACGGCCTCTTACACAGGTGGTGCATGGCTGTCGTCAGCTCGTGTCGTGAGATGTTGGGTTAAGTCTCGCAACGAGCGCAACCCTTGTTTCTAGTTGATACTCTAGAAAGACTGCCGATTATAAATCGGAGGAAGGTGAGGATGACGTCAAGTCATCATGCCCCTTACGTCCTGGGCTACACACGTGCTACAATGGGTGTGACAATTAGTTGCCAACTCGTGAGAGTGAGCTAATCTTTAAACACATCCCTAGTTCAGATTGTAGGCTGCAACTCGCCTACATGAAGGTGGAATCGCTAGTAATCGCAGGTCAGCAATACTGCGGTGAATCCGTTCCCGG…
>7438_HQ671832 16SV6.GV14.G.23.009m.A_222
ACGCGAGAAACCTTACCAGGGTTTGACATGGTACAAAATTTTTCGAAAGAAAATGGGTCATAGACACGTACACACAGGTGGTGCATGGCTGTCGTCAGCTCGTGTCGTGAGATGTTGGGTTAAGTCCCGCAACGAGCGCAACCCTTGTTTTTAGTTTAATCTAGAAAGACTATCGGTTATACACCGGAGGAAGGTGAGGACGACGTCAAGTCAGCATGCCCCTTATACCCTGGGCTACACACGTGCTACATTGGGTAGAACAATGAGATGCGATTTTGCGAAAAAAAGCCAATCTATAAATCTACTCTAAGTTCGGATTGTAGGCTGAAACTCGCCTGCATGAAGTTGGAATCGCTAGTAATCGCTGGTCAGCTACACAGCGGTGAATTCGTTCCCGGG…
>7444_JF272026 16SV6.GV14.G.26.070m.B_2345393
ACGCGTGGAACCTTACCAGGGTTTGACATGATATGAATTTCTTTGAAAGAAGAAAGTACCTTTTGGAACATATACACAGGTGGTGCATGGCTGTCGTCAGCTCGTGTCGTGAGATGTTGGGTTAAGTCCCGCAACGAGCGCAACCCTTATTTCTAGTTGCCTTATGGAACTCTAGAAAGACTGCCGGTTATAAACCGGAGGAAGGCGGGGATGACGTCAAGTCAGCATGCCCCTTACACCCTGGGCTACACACGTGCTACAATGGATGAGACAATGAGATGCAACTCTGCGAAGATAAGCTAATCTATAAACTCATTCTAAGTTCGGATTGTAGGCTGCAACTCGCCTGCATGAAGTTGGAATCGCTAGTAATCGCTGGTCAGCTACACAGCGGTGAAT…
>7446_GU061402 16SV6.GV14.G.34.010m.A_223731
ACGCGCCAAACCTTACCAGGGCTTGACATGCCGCGAATCGCTATGAAAATAGTGGAGCCGAAAGGCGCGGTCACAGGTGGTGCATGGCTGTCGTCAGCTCGTGTCGTGAGATGTTGGGTTAAGTTCCGCAACGAGCGCAACCCTTATCCCCAGTTACCTTTTTAGGAACCTGTGGAGACTGCCGGTGTTAAGCCGGAGGAAGGTGAGGACGACGTCAAGTCATCATGCCCCTTACGCCCTGGGCTACTCACGTGCTACAATGGCTAGGACAATGGGATGCCACCCTGCGAAGGCGAGCTAACCCCAAAAACCTAGTCTTAGTTCGGATTGTAGGCTGCAACTCGCCTACATGAAGCCGGAATCGCTAGTAATCGCTGGTCAGCAATACAGCGGTGAATA…
>7448_HQ671819 16SV6.GV14.G.23.009m.A_546
ACGCGCTAAACCTTACCAGGGTTTGACATGATACGAATTTCTTTGAAAGAAGAAAGGCCATTTATGGAACGTATACACAGGTGGTGCATGGCTGTCGTCAGCTCGTGTCGTGAGATGTTGGGTTAAGTCCCGCAACGAGCGCAACCCTCATTTTTAGTTGCCTTATGGAACTCTAGAAAGACTGCTGGTTATAAACCGGAGGAAGGCGGGGATGACGTCAAGTCAGCATGCCCCTTACACCCTGGGCTACACACGTGCTACAATGGGTGAGACAATGAGAAGCTAATCTGCGAAGACAAGCCAATCTATAAACTCATTCTAAGTTCGGATTGTAGGCTGCAACTCGCCTGCATGAAGTTGGAATCGCTAGTAATCGCTGGTCAGCTATACAGCGGTGAA…
>7450_JX016811 16SV6.GV14.G.34.020m.A_3951
ACGCGAAGAACCTTACCAGGGCTTGACATACTACAAATTCTTTTGAGAAAGAGAAGTGCCTTCGGGAATGTAGATACAGGTGGTGCATGGCTGTCGTCAGCTCGTGTCGTGAGATGTTGGGTTAAGTCCCGCAACGAGCGCAACCCTTATTTTTAGTTACCAATTCGTTGGGTTTTTTAGAAAGACTGCCGGTGACAAACCGGAGGAAGGTGAGGATGACGTCAAGTCAGCATGCCCCTTATGTCCTGGGCTACACACGTGCTACAATGGTTAAGACAAAGAGTCGCAAGCTCGTGAGGGTGAGCTAATCTACTAAACTTAGCCTAAGTGCAGATTGTAGGCTGCAACTCGCCTGCATGAAGTTGGAATCGCTAGTAATCGCTGGTCAGCCATACAGCG…
>7463_HQ242646 16SV6.GV14.G.40m.010m.A_122560
ACGCGTGAAACCTTACCAGGGCTTGACATGTCACAAATCTTCCTGAAAGGGAAGAGTGCCTTCGGGAATGTGAACACAGGTGGTGCATGGCTGTCGTCAGCTCGTGTCGTGAGATGTTGGGTTAAGTCCCGCAACGAGCGTAACCCTTGTCTTTAGTTGCCATCATTAAGTTGGGCACTTTAAAGAGACTGCCGGTGATAAACCGGAGGAAGGTGAGGACGACGTCAAGTCAGCATGCCCCTTACGCCCTGGGCTACACACGTACTACAATGGCCGAGACAAAGAGTCGCAAGTTTGCAAGAACAAGCTAATCTCATAAACTCGGTCTCAGTTCGGATTGCAGGCTGCAACTCGCCTGCATGAAGTTGGAATCGCTAGTAATCGCCGGTCAGCCATACG…
>7479_HQ203750 16SV6.GV14.G.78.030m.A_1041922
ACGCGCAGAACCTTACCAGGGTTTGACATGATACGAATTTCTTTGAAAGAAGAAAGTGCCGTTTGGAACGTATACACAGGTGGTGCATGGCTGTCGTCAGCTCGTGTCGTGAGATGTTGGGTTAAGTCCCGCAACGAGCGCAACCCTTGTTTTTAGTTGCCTTTATGGAACTCTAAAAAGACTGCTGGTTATAAACCGGAGGAAGGTGGGGATGACGTCAAGTCAGCATGCCCCTTACACCCTGGGCTACACACGTGCTACATTGGGCGAGACAATGAGATGCAAATCTGCAAAGGCTAGCTAATCTATAAACTCGTTCTAAGTTCGGATTGCAGGCTGCAACTCGCCTGCATGAAGGTGGAATCGCTAGTAATCGCTGGTCAGCTATACAGCGGTGAA…
>7481_GQ347890 16SV6.GV14.Jenni_1708662
ACGCGATGAACCTTACCAGGGTTTGACATGATACGAATTTTTGTGAAAGCAAAAAGTGCCGTTTGGAACGTATACACAGGTGGTGCATGGCTGTCGTCAGCTCGTGTCGTGAGATGTTGGGTTAAGTCCCGCAACGAGCGCAACCCTTGTTTTTAGTTGCCTTTATGGAACTCTAAAAAGACTGCCGGTTATAAACCGGAGGAAGGCGGGGATGACGTCAAGTCAGCATGCCCCTTACACCCTGGGCTACACACGTGCTACATTGGGCGAGACAATGAGATGCAAACCTGTGAAGGTAAGCTAATCTATAAACTCGTTCTAAGTTCGGATTGTAGGCTGCAACTCGCCTACATGAAGGTGGAATCGCTAGTAATCGCTGGTCAGCTATACAGCGGTGAA…
>7495_EF574730 16SV6.GV14.G.60.070m.B_295141
ACGCGTCAAACCTTACCAGGGCTTGACATACTACAAATTTTTTGGAAACAGAAAAGTGCCTTCGGGAATGTAGATACAGGTGGTGCATGGCTGTCGTCAGCTCGTGTCGTGAGATGTTGGGTTAAGTCCCGCAACGAGCGCAACCCTTATTTTTAGTTACCAATTCGTTGGGTTCTCTAGAAAGACTGCCGGTGACAAACCGGAGGAAGGTGAGGATGACGTCAAGTCAGCATGCCCCTTATGTCCTGGGCTACACACGTGCTACAATGGTTAAGACAAAGAGTCGCTAGCTTGCAAAAGTTTGCTAATCTCATAAACTCAGCCTAAGTTCAGATTGTAGGCTGCAACTCGCCTACATGAAGTTGGAATCGCTAGTAATCGCTGGTCAGCCATACAGCG…
>7497_EU268091 16SV6.GV14.G.04.035m.B_2144971
ACGCGAAGAACCTTACCAGGGTTTGAAATCATTTTAAAACTCCTTGAAAGAGGAGCCTCCTTCGGGATGAAATGACAGGTGGTGCATGGCTGTCGTCAGCTCGTGTTGTGAAATGTCGAGTTAAGTCTCGTAACGAGCGCAACCCATGTCTCTTGTTGCTCATTGAGTGCTTAAGAGAGACTGCCGACCAACATCGGAGGAAGGTGTGGATGATGTCAAGTCAGCATGCCCCTTACATCCTGGGCTACACACGTACTACAATGGTAGGGACAATGAGCTGCGATCCTGCGAAGGCTAGCCAATCTCAAAAACCTTATCTCAGTTCGGATTGCACTCTGCAACTCGAGTGCATGAAGGTGGAATCGCTAGTAATCGCTGGTCAGCATACAGCGGTGAATA…
>7535_GU969274 16SV6.GV14.G.71.100m.A_5629285
ACGCGTGAAACCTTACCAGGGTTTGACATGATACGAATTTTTTTGAAAGAAAAAAGTGCCGTTTGGAACGTATACACAGGTGGTGCATGGCCGTCGTCAGCTCGTGTCGTGAGATGTTGGGTTAAGTCCCGCAACGAGCGCAACCCTTATTTTTAGTTGCCTTTTATGGAACTCTAGAAAGACTGCTGGTTATAAACCGGAGGAAGGCGGGGATGACGTCAAGTCAGCATGCCCCTTACACCCTGGGCTACACACGTGCTACATTGGGCGAGACAATGAGACGCAAACCTGCGAAGGCTAGCTAATCTATAAACTCGTTCTAAGTTCGGATTGTAGGCTGCAACTCGCCTGCATGAAGGTGGAATCGCTAGTAATCGCTGGTCAGCATACAGCGGTGAA…
>7541_HQ671746 16SV6.GV14.G.32.025m.C_1147604
ACGCGCGGAACCTTACCAGGGTTTGACATGGTATAAAATTTTTCGAAAGAAAATGGGTGTTTCACATATACACACAGGTGGTGCATGGCTGTCGTCAGCTCGTGTCGTGAGATGTTGGGTTAAGTCCCGCAACGAGCGCAACCCTTGTTCTTAGTTTAATCTAGGAAGACTATCGGTTATACACCGGAGGAAGGTGAGGACGACGTCAAGTCAGCATGCCCCTTATACCCTGGGCTACACACGTGCTACATTGGGTAGAACAATGAGATGCGACTTTGTGAAAAGAAGCCAATCTATAAATCTACTCTAAGTTCGGATTGTAGGCTGAAACTCGCCTACATGAAGTTGGAATCGCTAGTAATCGCTGGTCAGCTACACAGCGGTGAATTCGTTCCCGGG…
>7548_GQ250620 16SV6.GV14.G.13.035m.A_339904
ACGCGATAAACCTTACCAGGGTTTGACATGACAGGAATTTTTCTGAGAAGAGAAAGTGCCTTTTAGGAACCTGTACACAGGTGGTGCATGGCTGTCGTCAGCTCGTGTCGTGAGATGTTGGGTTAAGTCCCGCAACGAGCGCAACCCTTGTTTTTAGTTATTTTTCTAGAAAGACTGCCGGTTATAAGCCGGAGGAAGGCGGGGACGACGTCAAGTCAGCATGCCCCTTACACCCTGGGCTACACACGTGCTACATTGGGTAAGACAATGAGTCGCGAGCCTGTGAAGGTCAGCAAATCTATAAAATTACTCTAAGTTCGGATTGTAGGCTGTAACTCGCCTACATGAAGTTGGAATCGCTAGTAATCGCTGGTCAGCCATACAGCGGTGAATCCGTTC…
>7551_GQ346773 16SV6.GV14.G.34.020m.A_36236
ACGCGAGGAACCTTACCAGGGTTTGACATGGTGTTAATTCTTTGAAAAAAGAAGTACCGTTCGCGGTAGACACACACAGGTGGTGCATGGCTGTCGTCAGCTCGTGTCGTGAGATGTTGGGTTAAGTCCCGCAACGAGCGCAACCCTTGTTTTTAGTTACTAGTAATCTAAAAAGACTATCGGTTATAAACCGGAGGAAGGTGGGGACGACGTCAAGTCAGCATGCCCCTTATACCCTGGGCTACACACGTGCTACATTGGGTTAGGACAATGAGATGCCAAGCCGCGAGGCCGAGCTAATCTACAAACCTACTCTAAGTTCGGATTGGAGGCTGCAACTCGCCTCCATGAAGTTGGAATTGCTAGTAATCGCTGGTCAGCAACACAGCGGTGAATCCG…
>7555_JF344318 16SV6.GV14.G.78.045m.A_283486
ACGCGAAGAACCTTACCAGGGTTTGACATGATACGAATTTCTTTGAAAGAAGAAAGTGCCGTTTGGAACGTATACACAGGTGGTGCATGGCTGTCGTCAGCTCGTGTCGTGAGATGTTGGGTTAAGTCCCGCAACGAGCGCAACCCTCATTTTTAGTTGCCTTAATGGAACTCTAGAAAGACTGCCGGTTATAAACCGGAGGAAGGCGGGGATGACGTCAAGTCAGCATGCCCCTTACACCCTGGGCTACACACGTGCTACAATGGGCGAGACAATGAGATGCAAATCTGCGAAGAATAGCTAATCTATAAACTCGTTCTAAGTTCGGATTGTAGGCTGCAACTCGCCTGCATGAAGTTGGAATCGCTAGTAATCGCTGGTCAGCTACACAGCGGTGAA…
>7556_GU061833 16SV6.GV14.G.34.020m.A_9096
ACGCGTGGAACCTTACCAGGATTTGACATACTACAAATCTTTTTGAGAAAAAAGAGCGCCTTCGGGAATGTAGATACAGGTGGTGCATGGCTGTCGTCAGCTCGTGTCGTGAGATGTTGGGTTAAGTCCCGCAACGAGCGCAACCCTTATTTTTAGTTACTAACTTGTTAGGTTCTCTAGAAAGACTGCCGGTGACAAACCGGAGGAAGGTGAGGATGACGTCAAGTCAGCATGCCCCTTATATCCTGGGCTACACACGTGCTACAATGGTTAAGACAATGAGTCGCAAGCTCGCGAGAGTCTGCTAATCTGGTAAACTTTGCCTAAGTTCAGATTGTAGGCTGCAACTCGCCTACATGAAGTTGGAATCGCTAGTAATCGCTGGTCAGCCACACAGCG…
>7557_EF574908 16SV6.GV14.G.17.187m.B_202768
ACGCGCAAAACCTTACCAAGGCTTGACATACTACAAATTTCTTTGAAAAAGGAAAGTGCCTTCGGGAATGTAGATACAGGTGGTGCATGGCTGTCGTCAGCTCGTGTCGTGAGATGTTGGGTTAAGTCCCGCAACGAGCGCAACCCTTATTTTTAGTTGCCAATTTATTGGGTTCTCTAGAAAGACTGCCGGTGACAAACCGGAGGAAGGTGAGGATGACGTCAAGTCAGCATGCCCCTTATGCCTTGGGCTACACACGTGCTACAATGGTTAAGACAAAGAGTTGCCAGCTTGCAAAAGTCAGCTAATCTCATAAACTTAGCCTAAGTTCGGATTGTAGGCTGCAACTCGCCTGCATGAAGTCGGAATCGCTAGTAATCGCTGGTCAGCCATACAGCG…
>7559_HQ671968 16SV6.GV14.G.34.010m.A_212242
ACGCGTAAAACCTTACCAGGGCTTGACATACTGCAAATTTTCTTGAAAGAGAAAAGTGCCTTCGGGAATGCAGATACAGGTGGTGCATGGCTGTCGTCAGCTCGTGTCGTGAGATGTTGGGTTAAGTCCCGCAACGAGCGCAACCCTCGTTTTTAGTTGCCATTTTATGGGTTCTCTAGAAAGACTGCCGGTGACAAACCGGAGGAAGGTGAGGATGACGTCAAGTCAGCATGCCCCTTATGCCTTGGGCTACACACGTGCTACAATGGTTAAGACAAAGAGTTGCGAGCTCGCGAGAGTCAGCTAATCTCATAAACTTAGCCTAAGTTCGGATTGTAGGCTGCAACTCGCCTGCATGAAGTCGGAATCGCTAGTAATCGCTGGTCAGCCATACAGCGG…
>7564_HM057746 16SV6.GV14.G.04.035m.A_482875
ACGCGACAAACCTTACCAGGGTTTGACATGACATGAATTCTCTGAGAAGAGAAGTGCCTTTTAGGAACATGTACACAGGTGGTGCATGGCTGTCGTCAGCTCGTGTCGTGAGATGTTGGGTTAAGTCCCGCAACGAGCGCAACCCTTATTTTTAGTTACTTTTCTAGAAAGACTGCCGGTTACAAGCCGGAGGAAGGCGGGGACGACGTCAAGTCAGCATGCCCCTTACACCCTGGGCTACACACGTGCTACATTGGGTAAGACAGTGAGTCGCGAGCCTGTGAAGGTCAGCAAATCTATAAACTTACTCTAAGTTCAGATTGTAGGCTGTAACTCGCCTACATGAAGTTGGAATCGCTAGTAATCGCTGGTCAGCCATACAGCGGTGAATCCGTTCCC…
>7575_GQ903342 16SV6.GV14.G.34.020m.A_4765
ACGCGATGAACCTTACCAGGGCTTGACATACTGCGAATCTTTCCGAAAGGAAAGAGTGCCTTCGGGAATGCAGATACAGGTGGTGCATGGCTGTCGTCAGCTCGTGTCGTGAGATGTTGGGTTAAGTCCCGCAACGAGCGCAACCCTTGTTTTTAGTTACCAATTCGTTGGGTTTTCTAGAAAGACTGCCGGTGACAAACCGGAGGAAGGTGAGGATGACGTCAAGTCAGCATGCCCCTTATGTCCTGGGCTACACACGTGCTACAATGGTTAGGACAAAGAGTTGCGAGCTTGTGAAAGTCAGCTAATCTCGTAAACCTAGCCCAAGTTCAGATTGTAGGCTGCAACTCGCCTACATGAAGTTGGAATCGCTAGTAATCGCTGGTCAGCCATACAGCG…
>7582_JX016622 16SV6.GV14.G.01.006m.A_1168203
ACGCGTGGAACCTTACCAGGGTTTGAAATCATTTCAAAACTCCTTGAAAGAGGAGCCTCCTTCGGGATGAAATGACAGGTGGTGCATGGCTGTCGTCAGCTCGTGTTGTGAAATGTCGAGTTAAGTCTCGTAACGAGCGCAACCCATGTCTCTTGTTGCTCTTTGAGTGCTTAAGAGAGACTGCCGACCAACATCGGAGGAAGGTGTGGATGATGTCAAGTCAGCATGCCCCTTACATCCTGGGCTACACACGTACTACAATGGTAAGGACAATGAGCTGCAAGCCTGCGAAGGTTAGCCAATCTCAAAAACCTTATCTCAGTTCGGATTGCACTCTGCAACTCGAGTGCATGAAGGTGGAATCGCTAGTAATCGCTGGTCAGCATACAGCGGTGAATA…
>7586_FN396754 16SV6.GV14.G.78.200m.A_41867
ACGCGCGGAACCTTACCAGGGTTTGACATGATACGAATTTTTGTGAAAGCAAGAAGTGCCGTTTGGAACGTATACACAGGTGGTGCATGGCTGTCGTCAGCTCGTGTCGTGAGATGTTGGGTTAAGTCCCGCAACGAGCGCAACCCTTGTTTTTAGTTGCCTTTATAGGAACTCTAGAAAGACTGCCGGTTATAAACCGGAGGAAGGCGGGGATGACGTCAAGTCAGCATGCCCCTTACACCCTGGGCTACACACGTGCTACATTGGGCGAGACAATGAGATGCAAACTTGCGAAGGTAAGCTAATCTATAAACTCGTTCTAAGTTCGGATTGTAGGCTGCAACTCGCCTACATGAAGTTGGAATCGCTAGTAATCGCTGGTCAGCTATACAGCGGTGA…
>7587_JX016595 16SV6.GV14.G.69.020m.C_94818
ACGCGCAGAACCTTACCAGGGTTTGACATGGTGCGAATTTTTTTGAAAAAAGAAAGTGCCATTCGGAACGCACACACAGGTGGTGCATGGCTGTCGTCAGCTCGTGTCGTGAGATGTTGGGTTAAGTCCCGCAACGAGCGCAACCCTTATTTTTAGTTGCCTTTATGGAACTCTAGAAAGACTGCCGGTTATAAACCGGAGGAAGGCGGGGATGACGTCAAGTCAGCATGCCCCTTACACCCTGGGCTACACACGTGCTACATTGGGCGAGACAATGAGATGCTAATCTGCGAAGAGGCGCTAATCTATAAACTCGTTCTAAGTTCGGATTGTAGGCTGCAACTCGCCTACATGAAGATGGAATCGCTAGTAATCGCTGGTCAGCATACAGCGGTGAAT…
>7595_FJ202828 16SV6.GV14.G.60.005m.A_2472519
ACGCGACAAACCTTACCAGGGTTTGACATGATACGAATTTCTTTGAAAGAAGAAAGTGCCGTTTGGAGCGTATACACAGGTGGTGCATGGCTGTCGTCAGCTCGTGTCGTGAGATGTTGGGTTAAGTCCCGCAACGAGCGCAACCCTTATTTTTAGTTGCCTTTATGGAACTCTAGAAAGACTGCTGGTTATAAACCGGAGGAAGGCGGGGATGACGTCAAGTCAGCATGCCCCTTACACCCTGGGCTACACACGTGCTACATTGGGCGAGACAATGAGATGCAACTCTGCGAAGATTAGCTAATCTATAAACTCGTTCTAAGTTCGGATTGTAGGCTGCAACTCGCCTGCATGAAGTTGGAATCGCTAGTAATCGCTGGTCAGCTACACAGCGGTGAA…
>7597_HQ242008 16SV6.GV14.G.13.035m.A_349291
ACGCGAGAAACCTTACCAGGGCTTGACATACTACAGATTCTTTAGAGATAGAGAAGTGCCTTCGGGAATGTAGATACAGGTGGTGCATGGCTGTCGTCAGCTCGTGTCGTGAGATGTTGGGTTAAGTCCCGCAACGAGCGCAACCCTTATTTTTAGTTACCAATTCGTTGGGTTCTCTAGAAAGACTGCCGGTGACAAACCGGAGGAAGGTGAGGATGACGTCAAGTCAGCATGCCCCTTATGTCCTGGGCTACACACGTGCTACAATGGCTAAGACAAAGAGTCGCGAGCTCGCAAGAGTCAGCTAATCTCATAAACTTAGCCTAAGTTCAGATTGTAGGCTGCAACTCGCCTGCATGAAGTTGGAATCGCTAGTAATCGCTGGTCAGCCATACAGCG…
>7607_HQ671772 16SV6.GV14.G.34.020m.A_4144
ACGCGAAAAACCTTACCAAGGCTTGACATACTACAGATTTCTTTGAAAGAGGAAAGTGCCTTCGGGAATGTAGATACAGGTGGTGCATGGCTGTCGTCAGCTCGTGTCGTGAGATGTTGGGTTAAGTCCCGCAACGAGCGCAACCCTTATTTTTAGTTGCTAATTTATTTTAGGTTTTCTAGAAAGACTGCCGGTGACAAACCGGAGGAAGGTGAGGATGACGTCAAGTCAGCATGCCCCTTATGCCTTGGGCTACACACGTGCTACAATGGTTAAGACAAAGAGTTGCGAGCTCGCGAGAGTCAGCTAATCTCATAAACTTAGCCTAAGTTCGGATTGTAGGCTGCAACTCGCCTGCATGAAGTCGGAATCGCTAGTAATCGCTGGTCAGCCATACAG…
>7615_FJ826213 16SV6.GV14.G.40m.010m.A_126410
ACGCGCGGAACCTTACCAGGACTTGACATACTACAAATTCTTTTGAGAAAAAGAAGTGCCTTCGGGAATGTAGATACAGGTGGTGCATGGCTGTCGTCAGCTCGTGTCGTGAGATGTTGGGTTAAGTCCCGCAACGAGCGCAACCCTTATTTTTAGTTACCAATTCGTTGGGTTCTCTAGAAAGACTGCCGGTGACAAACCGGAGGAAGGTGAGGATGACGTCAAGTCAGCATGCCCCTTATGTCCTGGGCTACACACGTGCTACAATGGTTAAGACAAAGAGTCGCGAGCTCGTAAGAGTCAGCTAATCTCATAAACTTAGCCTAAGTTCAGATTGTAGGCTGCAACTCGCCTACATGAAGTTGGAATCGCTAGTAATCGCTGGTCAGCCATACAGCG…
>7617_EF574839 16SV6.GV14.G.02.011m.B_7857679
ACGCGTAGAACCTTACCAGGACTTGACATACTACAGATCCTTTTGAGAAAAGGGAGTGCCTTCGGGAATGTAGATACAGGTGGTGCATGGCTGTCGTCAGCTCGTGTCGTGAGATGTTGGGTTAAGTCCCGCAACGAGCGCAACCCTTATTTTTAGTTACTAATTCGTTAGGTTCTCTAGAAAGACTGCCGGTGACAAACCGGAGGAAGGTGAGGATGACGTCAAGTCAGCATGCCCCTTATGTCCTGGGCTACACACGTGCTACAATGGTTAAGACAAAGAGTCGCGAGCTCGCGAGAGTCAGCTAATCTCATAAACTTAGCCTAAGTTCAGATTGTAGGCTGCAACTCGCCTACATGAAGTTGGAATCGCTAGTAATCGCTGGTCAGCCATACAGCG…
>7619_JX537910 16SV6.GV14.G.34.050m.B_1272937
ACGCGTGGAACCTTACCAGGGTTTGACATGATACGAATTTTTTTGAAAGAAAAAAGTGCCGTTTGGAACGTATACACAGGTGGTGCATGGCTGTCGTCAGCTCGTGTCGTGAGATGTTGGGTTAAGTCCCGCAACGAGCGCAACCCCTATTTTTAGTTGCCTTTATGGAACTCTAGAAAGACTGCTGGTTATAAACCGGAGGAAGGCGGGGATGACGTCAAGTCAGCATGCCCCTTACACCCTGGGCTACACACGTGCTACATTGGGCGAGACAATGAGATGCAACTCTGCGAAGATTAGCTAATCTATAAACTCGTTCTAAGTTCGGATTGTAGGCTGCAACTCGCCTACATGAAGGTGGAATCGCTAGTAATCGCTGGTCAGCTATACAGCGGTGAA…
>7622_HQ230156 16SV6.GV14.G.61.005m.A_2576607
ACGCGCTAAACCTTACCAGGGTTTGACATGATACGAATTTCTTTGAAAGAAGAAAGTGCCGTTTGGAACGTATACACAGGTGGTGCATGGCTGTCGTCAGCTCGTGTCGTGAGATGTTGGGTTAAGTCCCGCAACGAGCGCAACCCTCATTTTTAGTTGCCTTAGGGAACTCTAGAAAGACTGCCGGTTATAAACCGGAGGAAGGCGGGGATGACGTCAAGTCAGCATGCCCCTTACACCCTGGGCTACACACGTGCTACAATGGGGGAGACAATGAGATGCAAATCTGCAAAGACTAGCTAATCTATAAACTCTCTCTAAGTTCGGATTGCAGGCTGCAACTCGCCTGCATGAAGTTGGAATCGCTAGTAATCGCTGGTCAGCTATACAGCGGTGAAT…
>7625_JX016902 16SV6.GV14.G.23.009m.A_2145
ACGCGCGGAACCTTACCAGGGCTTGACATACTACAAATTCTTTTGAGAAAAAGAAGTGCCTTCGGGAATGTAGATACAGGTGGTGCATGGCTGTCGTCAGCTCGTGTCGTGAGATGTTGGGTTAAGTCCCGCAACGAGCGCAACCCTTATTTTTAGTTACTAATTCGTTAGGTTCTCTAGAAAGACTGCCGGTGACAAACCGGAGGAAGGTGAGGATGACGTCAAGTCAGCATGCCCCTTATGCCCTGGGCTACACACGTGCTACAATGGTTAAGACAAAGAGTCGCGAGCTCGCGAGAGTCAGCTAATCTCATAAACTTAGCCTAAGTTCAGATTGTAGGCTGCAACTCGCCTACATGAAGTTGGAATCGCTAGTAATCGCTGGTCAGCCATACAGCG…
>7626_EU804830 16SV6.GV14.G.36.050m.C_4701989
ACGCGCGGAACCTTACCAGGGCTTGACATACTGCAAATTCTTTTGAAAAATAGAAGTGCCTTCGGGAATGCAGATACAGGTGGTGCATGGCTGTCGTCAGCTCGTGTCGTGAGATGTTGGGTTAAGTCCCGCAACGAGCGCAACCCTTATTTTTAGTTACCAATTCGTTGGGTTTTTTAGAAAGACTGCCGGTGACAAACCGGAGGAAGGTGAGGATGACGTCAAGTCAGCATGCCCCTTATGTCCTGGGCTACACACGTGCTACAATGGTTAAGACAAAGAGTCGCAAGCCTGTGAGGGTAAGCTAATCTAATAAACTTAGCCTAAGTTCAGATTGTAGGCTGCAACTCGCCTACATGAAGTTGGAATCGCTAGTAATCGCTGGTCAGCCATACAGCG…
>7630_HQ671892 16SV6.GV14.G.19.050m.C_149508
ACGCGTTGAACCTTACCAGCCCTTGACATCCCGGTCGCGAAAAGTAGAGATACTTTTTTTCAGTTAGGCTGGACCGGTGACAGGTGCTGCATGGCTGTCGTCAGCTCGTGTCGTGAGATGTTGGGTTAAGTCCCGCAACGAGCGCAACCCCTGTTTTTAGTTACAAGTAATCTAAAAAGACTATCGGTTATAAACCGGAGGAAGGTGGGGACGACGTCAAGTCAGCATGCCCCTTATACCCTGGGCTACACACGTGCTACATTGGGTAGGACAATGAGACGCCAAACCGTGAGGTCGAGCTAATCTACAAACCTACTCTAAGTTCGGATTGGAGGCTGCAACTCGCCTCCATGAAGTTGGAATCGCTAGTAATCGCTGGTCAGCAACACAGCGGTGAAT…
>7645_EF574585 16SV6.GV14.G.36.003m.B_821818
ACGCGCAGAACCTTACCAGGGCTTGACATACTGCGAATCTTTTTGAAAGAAGAGAGTGCCTTCGGGAATGCAGATACAGGTGGTGCATGGCTGTCGTCAGCTCGTGTCGTGAGATGTTGGGTTAAGTCCCGCAACGAGCGCAACCCTTGTTTTTAGTTACCAACTTGTTGGGTTTTCTAGAAAGACTGCCGGTGACAAACCGGAGGAAGGTGAGGATGACGTCAAGTCAGCATGCCCCTTATGTCCTGGGCTACACACGTGCTACAATGGCTAGGACAAAGAGTCGCAAGTTTGCAAAAACAAGCTAATCTCGTAAACCTAGCCTAAGTTCAGATTGTAGGCTGCAACTCGCCTACATGAAGTTGGAATCGCCAGTAATCGCTGGTCAGCCATACAGCG…
>7651_JF830136 16SV6.GV14.G.78.030m.A_1051316
ACGCGTAGAACCTTACCAGGGTTTGACATGATACGAATTTCTTTGAAAGAAGAAAGTGCCGTTTGGAACGTATACACAGGTGGTGCATGGCTGTCGTCAGCTCGTGTCGTGAGATGTTGGGTTAAGTCCCGCAACGAGCGCAACCCTTGTTTTTAGTTGCCTTTATGGAACTCTAAAAAGACTGCTGGTTATAAACCGGAGGAAGGTGGGGATGACGTCAAGTCAGCATGCCCCTTACACCCTGGGCTACACACGTGCTACATTGGGCGAGACAATGAGATGCAAATCTGCAAAGACTAGCTAATCTATAAACTCGTTCTAAGTTCGGATTGCAGGCTGCAACTCGCCTGCATGAAGGTGGAATCGCTAGTAATCACTGGTCAGCTATACAGCGGTGAA…
>7685_JQ347326 16SV6.GV14.G.53.160m.A_5365179
ACGCGCGAAACCTTACCAGGGTTTGACATGATACGAATTTCTTTGAAAGAAGAAAGTGCCGTTTGGAACGTATACACAGGTGGTGCATGGCTGTCGTCAGCTCGTGTCGTGAGATGTTGGGTTAAGTCCCGCAACGAGCGCAACCCTTATTTTTAGTTGCCTTTTAGGAACTCTAGAAAGACTGCCGGTTATAAACCGGAGGAAGGCGGGGATGACGTCAAGTCAGCATGCCCCTTATACCCTGGGCTACACACGTGCTACAATGGGCGAGACAATGAGATGCAAATCTGCGAAGAATAGCTAATCTAAAAACTCGTTCTAAGTTCGGATTGTAGGCTGCAACTCGCCTGCATGAAGTTGGAATCGCTAGTAATCGCTGGTCAGCTACACAGCGGTGAA…
>7699_EF574745 16SV6.GV14.G.23.009m.A_234
ACGCGAAGAACCTTACCAGGGCTTGACATACTGCAAATTTTCTTGAAAGAGAAAAGTGCCTTCGGGAATGCAGATACAGGTGGTGCATGGCTGTCGTCAGCTCGTGTCGTGAGATGTTGGGTTAAGTCCCGCAACGAGCGCAACCCTCGTTTTTAGTTGCCATTTTATGGGTTCTCTAGAAAGACTGCCGGTGACAAACCGGAGGAAGGTGGGGATGACGTCAAGTCAGCATGCCCCTTATGCCCTGGGCTACACACGTGCTACAATGGCTAAGACAAAGAGTCGCGAATTCGCGAGAATCAGCTAATCTCATAAACTTAGTCTAAGTTCAGATTGTAGGCTGCAACTCGCCTACATGAAGTTGGAATCGCTAGTAATCGCTGGTCAGCCATACAGCGG…
>7704_HQ916629 16SV6.GV14.G.78.045m.A_236089
ACGCGTGGAACCTTACCAGGGTTTGACATGATATGAATTTCTTTGAAAGAAGAAAGTGCCGTTTGGAACATATACACAGGTGGTGCATGGCTGTCGTCAGCTCGTGTCGTGAGATGTTGGGTTAAGTCCCGCAACGAGCGCAACCCTTATTTTTAGTTGCCTTATGGAACTCTAGAAAGACTGCCGGTTATAAACCGGAGGAAGGCGGGGATGACGTCAAGTCAGCATGCCCCTTACACCCTGGGCTACACACGTGCTACAATGGGTGAGACAATGAGATGCAACTCTGCGAAGACAAGCTAATCTATAAACTCACTCTAAGTTCGGATTGCAGGCTGCAACTCGCCTGCATGAAGTTGGAATCGCTAGTAATCGCTGGTCAGCTACACAGCGGTGAAT…
>7734_HQ672114 16SV6.GV14.G.60.070m.B_302586
ACGCGCTGAACCTTACCAGGGCTTGACATGTCATAAATCTTTCTGAAAGGAAAGAGTGCCTTCGGGAATGTGAACACAGGTGGTGCATGGCTGTCGTCAGCTCGTGTCGTGAGATGTTGGGTTAAGTCCCGCAACGAGCGCAACCCTTGTCTTTAGTTGCCATCATTCAGGTGGGCACTTTAAAGAGACTGCCGGTGATAAACCGGAGGAAGGTGAGGATGACGTCAAGTCAGCATGCCCCTTACGCTCTGGGCTACACACGTACTACAATGGCCGAGACAAAGAGTCGCAAGTCTGTAAAGGCAAGCTAATCTCATAAACTCGGTCTCAGTTCGGATTGCAGGCTGCAACTCGCCTGCGTGAAGTTGGAATCGCTAGTAATCGCCGGTCAGCCATGCG…
>7750_EF575303 16SV6.GV14.G.34.020m.A_5239
ACGCGTCAAACCTTACCAGGGTTTGACATGACAGGAATTCTTTTGAGAAAAAGAAGTGCCTTTTAGGAACCTGTACACAGGTGGTGCATGGCTGTCGTCAGCTCGTGTCGTGAGATGTTGGGTTAAGTCCCGCAACGAGCGCAACCCTTGTTTTTAGTTACTTTTCTAGAAAGACTGCCGGTTATAAGCCGGAGGAAGGCGGGGACGACGTCAAGTCAGCATGCCCCTTACACCCTGGGCTACACACGTGCTACATTGGATAAGACAATGAGTCGCGAACCTGCGAAGGTCAGCAAATCTATAAACTTATTCTAAGTTCGGATTGTAGGCTGAAACTCGCCTACATGAAGCTGGAATCGCTAGTAATCGCTGGTCAGCCATACAGCGGTGAATCCGTTC…
>7766_HQ203940 16SV6.GV14.G.56.005m.A_554720
ACGCGAGGAACCTTACCAGGGTTTGACATGATACGAATTTCTTTGAAAGAAGAAAGTGCCGTTTGGAACGTATACACAGGTGGTGCATGGCTGTCGTCAGCTCGTGTCGTGAGATGTTGGGTTAAGTCCCGCAACGAGCGCAACCCTTGTTTTTAGTTGCCTTTTATGGAACTCTAAAAAGACTGCTGGTTATAAACCGGAGGAAGGTGGGGATGACGTCAAGTCAGCATGCCCCTTACACCCTGGGCTACACACGTGCTACATTGGGCGAGACAATGAGATGCAAATCTGTAAAGACTAGCTAATCTATAAACTCGTTCTAAGTTCGGATTGTAGGCTGCAACTCGCCTACATGAAGGTGGAATCGCTAGTAATCGCTGGTCAGCTACACAGCGGTGA…
>7770_HQ672103 16SV6.GV14.G.23.009m.A_625
ACGCGTGAAACCTTACCAGGGTTTGAAATAATTTCAAAACTTCTTGAAAGAGAAGCCTCCTTCGGGATGGAATTACAGGTGGTGCATGGCTGTCGTCAGCTCGTGTTGTGAAATGTCAAGTTAAGTCTTGTAACGAGCGCAACCCATGTCTCTTGTTGCTGTTTACAGTGCTTAAGAGAAACTGCCGATCAACATCGGAGGAAGGTGTGGATGATGTCAAGTCAGCATGCCCCTTACATCCTGGGCTACACACGTACTACAATGGTCGAGACAAAGGGTCGCTAACCTGCGAAGGTATGCCAATCTCATAAACTCGATCTCAGTTCGGATTGTACTCTGCAACTCGAGTACATGAAGGTGGAATCGCTAGTAATCGCTGGTCAGCATACAGCGGTGAAT…
>7783_EF574962 16SV6.GV14.G.23.009m.A_28
ACGCGTGGAACCTTACCAGGACTTGACATGAAGAGAAGTTTTTTGAAAGAAAAATGTGCTACGGCCTCTTACACAGGTGGTGCATGGCTGTCGTCAGCTCGTGTCGTGAGATGTTGGGTTAAGTCCCGCAACGAGCGCAACCCTTGTTTCTAGTTGAATCTCTAGAAAGACTGCCGATTATAAATCGGAGGAAGGTGAGGATGACGTCAAGTCATCATGCCCCTTACGTCCTGGGCTACACACGTGCTACAATGGATGTGACAAAAAGTTGCCAGTTCGCGAGAACGAGCTAATCTCTAAACACATCCCCAGTTCAGATTGTTGGCTGCAACTCGCCAGCATGAAGGTGGAATCGCTAGTAATCGCAGGTCAGCTATACTGCGGTGAATCCGTTCCCGG…
>7788_FJ745242 16SV6.GV14.G.25.020m.B_743692
ACGCGCAAAACCTTACCAGGGCTTGACATGAAGAGAAGTTTTCCGAAAAGAAAATGTGCTACGGCCTCTTACACAGGTGGTGCATGGCTGTCGTCAGCTCGTGTCGTGAGATGTTGGGTTAAGTCCCGCAACGAGCGCAACCCTTGTTTCTAGTTGATTCTCTAGAAAGACTGCCGATTATAAATCGGAGGAAGGTGAGGATGACGTCAAGTCATCATGCCCCTTACGCCCTGGGCTACACACGTGCTACAATGGGTATGACAAAAAGTTGCCAATTCGCGAGAATGAGCTAATCTCTAAACATATCCCTAGTTCGGATTGTAGGCTGCAACTCGCCTACATGAAGGTGGAATCGCTAGTAATCGCAGGTCAGCTATACTGCGGTGAATCCGTTCCCGG…
>7798_JX559213 16SV6.GV14.G.34.020m.A_5442
ACGCGAGGAACCTTACCAGGGTTTGACATGGTGTTAATTTTTTGAAAAAAAAAGTGCCGTTCGCGGCAAACACACACAGGTGGTGCATGGCTGTCGTCAGCTCGTGTCGTGAGATGTTGGGTTAAGTCCCGCAACGAGCGCAACCCTTGTTTTTAGTTACTAGTAATCTAAAAAGACTATCGGTTATAAACCGGAGGAAGGTGGGGACGACGTCAAGTCAGCATGCCCCTTATACCCTGGGCTACACACGTGCTACATTGGGTATGGACAATGAGATGCCAAGCCGCGAGGCTGAGCTAATCTACAAACCTACTCTAAGTTCGGATTGGAGGCTGCAACTCGCCTCCATGAAGTTGGAATCGCTAGTAATCGCTGGTCAGCAACACAGCGGTGAATCCG…
>7799_JN976406 16SV6.GV14.G.78.045m.A_266979
ACGCGATGAACCTTACCAGGGTTTGAAATCATTTCAAAACTCCTTGAAAGAGGAGCCTCCTTCGGGATGGAATGACAGGTGGTGCATGGCTGTCGTCAGCTCGTGTTGTGAAATGTCGAGTTAAGTCTCGTAACGAGCGCAACCCATGTCTCTTGTTGCTCACTGAGTGCTTAAGAGAGACTGCCGACCAACATCGGAGGAAGGTGTGGATGATGTCAAGTCAGCATGCCCCTTACATCCTGGGCTACACACGTACTACAATGGTAAGGACAATGAGCTGCGATCCTGCGAAGGCTAGCCAATCTCAAAAACCTTATCTCAGTTCGGATTGCACTCTGCAACTCGAGTGCATGAAGGTGGAATCGCTAGTAATCGCTGGTCAGCTATACAGCGGTGAAT…
>7802_JF272096 16SV6.GV14.G.53.160m.A_5347863
ACGCGTAGAACCTTACCAGGGTTTGACATGATACGAATTTTTTTGAAAAAAAAAAGTGCCGTTTGGAACGTATACACAGGTGGTGCATGGCTGTCGTCAGCTCGTGTCGTGAGATGTTGGGTTAAGTCCCGCAACGAGCGCAACCCTTATTTTTAGTTGCCTTATGGAACTCTAGAAAGACTGCCGGTTATAAACCGGAGGAAGGCGGGGATGACGTCAAGTCAGCATGCCCCTTACACCCTGGGCTACACACGTGCTACAATGGGCGAGACAATGAGATGCGACTCTGCGAAGATTAGCTAATCTATAAACTCGTTCTAAGTTCGGATTGTAGGCTGCAACTCGCCTGCATGAAGTTGGAATCGCTAGTAATCGCTGGTCAGCTATACAGCGGTGAAT…
>7806_HM127595 16SV6.GV14.G.11.006m.A_489035
ACGCGTTAAACCTTACCAGGACTTGACATGAAGAGAAGTTTTTTGAAAGAAGAATGTGCTACGGCCTCTTACACAGGTGGTGCATGGCTGTCGTCAGCTCGTGTCGTGAGATGTTGGGTTAAGTCCCGCAACGAGCGCAACCCTTGTTTCTAGTTGGCTTTGCACTCTAGAAAGACTGCCGATTATAAATCGGAGGAAGGTGAGGATGACGTCAAGTCATCATGCCCCTTACGTCCTGGGCTACACACGTGCTACAATGGGTGTGACAAAAAGTTGCAAACTCGTGAGAGTAAGCTAATCTTTAAACACATCCCTAGTTCAGATTGTAGGCTGCAACTCGCCTACATGAAGGTGGAATCGCTAGTAATCGCAGGTCAGCTATACTGCGGTGAATCCGTT…
>7828_JQ013176 16SV6.GV14.G.78.200m.A_56857
ACGCGATGAACCTTACCAGGGTTTGACATGATACGAATTTTTGTGAAAGCAGAAAGTGCCGTTTGGAACGTATACACAGGTGGTGCATGGCTGTCGTCAGCTCGTGTCGTGAGATGTTGGGTTAAGTCCCGCAACGAGCGCAACCCTTGTTTTTAGTTGCCTTAATGGAACTCTAAAAAGACTGCCGGTTATAAACCGGAGGAAGGCGGGGATGACGTCAAGTCAGCATGCCCCTTACACCCTGGGCTACACACGTGCTACATTGGGCGAGACAATGAGATGCAAACCTGCGAGGGTAAGCTAATCTATAAACTCGTTCTAAGTTCGGATTGTAGGCTGCAACTCGCCTACATGAAGGTGGAATCGCTAGTAATCGCTGGTCAGCTATACAGCGGTGAA…
>7832_HQ672204 16SV6.GV14.G.34.020m.A_4087
ACGCGTTAAACCTTACCAGGGCTTGACATACTGTGAATCACTATGAAAATAGCCGAGCCGAAAGGCACAGATACAGGTGGTGCATGGCTGTCGTCAGCTCGTGTCGTGAGATGTTGGGTTAAGTCCCGCAACGAGCGCAACCCTTATCCTCAGTTACCTTTTAGGAACCTGAGGAGACTGCCGGTGTTAAGCCGGAGGAAGGTGAGGACGACGTCAAGTCATCATGCCCCTTATGCCCTGGGCTACTCACGTGCTACAATGGATAGGACAATGGGATGCCACCCTGCGAAGGCGAGCTAACCCCAAAAACCTATTCTTAGTTCGGATTGTAGGCTGCAACTCGCCTACATGAAGCTGGAATCGCTAGTAATCGCTGGTCAGCTATACAGCGGTGAATAC…
>7835_HQ203770 16SV6.GV14.G.02.141m.A_4559423
ACGCGAGGAACCTTACCAGGGTTTGACATGATACGAATTTCTTTGAAAGAAGAAAGTGCCGTTTGGAACGTATACACAGGTGGTGCATGGCTGTCGTCAGCTCGTGTCGTGAGATGTTGGGTTAAGTCCCGCAACGAGCGCAACCCTTGTTTTTAGTTGCCTTTTATGGAACTCTAAAAAGACTGCCGGTTATAAACCGGAGGAAGGTGGGGATGACGTCAAGTCAGCATGCCCCTTACACCCTGGGCTACACACGTGCTACATTGGGCGAGACAATGAGATGCAAATCTGTGAAGACTAGCTAATCTATAAACTCGTTCTAAGTTCGGATTGTAGGCTGCAACTCGCCTACATGAAGGTGGAATCGCTAGTAATCGCTGGTCAGCCATACAGCGGTGA…
>7841_HQ242461 16SV6.GV14.G.78.045m.A_227923
ACGCGTTGAACCTTACCAAGGCTTGACATACTACAAGTTTCTTTGAAAGAGGAAAGTGCCTTCGGGAATGTAGATACAGGTGGTGCATGGCTGTCGTCAGCTCGTGTCGTGAGATGTTGGGTTAAGTCCCGCAACGAGCGCAACCCTTATTTTTAGTTGCTAATTTATTAGGTTTTCTAAAGAGACTGCCGGTGACAAACCGGAGGAAGGTGAGGATGACGTCAAGTCAGCATGCCCCTTATGCCTTGGGCTACACACGTGCTACAATGGTTAAGACAAAGAGTTGCGAGCTCGCGAGAGTCAGCTAATCTCATAAACTTAGCCTAAGTTCGGATTGTAGGCTGCAACTCGCCTACATGAAGTCGGAATCGCTAGTAATCGCTGGTCAGCCATACAGCG…
>7842_EU005693 16SV6.GV14.G.69.020m.C_102518
ACGCGTCGAACCTTACCAGGGTTTGACATGATACGAATTTCTATGAAAATAGAAAGTGCCTTATGGAACGTATACACAGGTGGTGCATGGCTGTCGTCAGCTCGTGTCGTGAGATGTTGGGTTAAGTCCCGCAACGAGCGCAACCCTCATTTTTAGTTGCCTTATAGGAACTCTAGAAAGACTGCTGGTTATAAACCGGAGGAAGGCGGGGATGACGTCAAGTCAGCATGCCCCTTACACCCTGGGCTACACACGTGCTACAATGGGTGAGACAATGAGAAGCAAATCTGCGAGGACAAGCTAATCTATAAACTCATTCTAAGTTCGGATTATAGGCTGCAACTCGCCTGTATGAAGTTGGAATCGCTAGTAATCGCTGGTCAGCTATACAGCGGTGAA…
>7845_HQ672098 16SV6.GV14.G.23.009m.A_117
ACGCGATGAACCTTACCAGGGTTTGACATGGTGTTAATTCTTTGAAAAAAGAAGTACCGTTCGCGGTAGACACACACAGGTGGTGCATGGCTGTCGTCAGCTCGTGTCGTGAGATGTTGGGTTAAGTCCCGCAACGAGCGCAACCCTTGTTTTTAGTTACTAGTAATCTAAAAAGACTATCGGTTATAAACCGGAGGAAGGTGGGGACGACGTCAAGTCAGCATGCCCCTTATACCCTGGGCTACACACGTGCTACATTGGGTTAGGACAATGAGATGCCAAGCCGCGAGGCCGAGCTAATCTACAAACCTACTCTAAGTTCGGATTGGAGGCTGCAACTCGCCTCCATGAAGTTGGAATCGCTAGTAATCGCTGGTCAGCAACACAGCGGTGAATCCG…
>7846_EF574861 16SV6.GV14.G.29.005m.C_327717
ACGCGCAGAACCTTACCAGGGCTTGACATACTGCGAATCTTTTTGAAAGAAGAGAGTGCCTTCGGGAATGCAGATACAGGTGGTGCATGGCTGTCGTCAGCTCGTGTCGTGAGATGTTGGGTTAAGTCCCGCAACGAGCGCAACCCTTGTTTTTAGTTACCAACTTGTTGGGTTTTCTAGAAAGACTGCCGGTGACAAACCGGAGGAAGGTGAGGATGACGTCAAGTCAGCATGCCCCTTATGTCCTGGGCTACACACGTGCTACAATGGTTAGGACAAAGAGTTGCGAGTTCGCGAGGACCAGCTAATCTCATAAACCTAGCCTAAGTTCAGATTGTAGGCTGCAACTCGCCTACATGAAGTTGGAATCGCTAGTAATCGCTGGTCAGCCATACAGCG…
>7850_DQ395642 16SV6.GV14.G.34.020m.A_20567
ACGCGTGGAACCTTACCAGGACTTGACATACTACAAATTTCTTTGAAAAAAGGAAGTGCCTTCGGGAATGTAGATACAGGTGGTGCATGGCTGTCGTCAGCTCGTGTCGTGAGATGTTGGGTTAAGTCCCGCAACGAGCGCAACCCTTATTTTTAGTTACTAATTAATTAGGTTTTCTAGAAAGACTGCCGGTGACAAACCGGAGGAAGGTGAGGATGACGTCAAGTCAGCATGCCCCTTATGTCCTGGGCTACACACGTGCTACAATGGTTAAAACAAAGGGTCGCGAGCTCGTGAGAGTCAGCTAATCCCATAAATTTAGCCTAAGTTCAGATTGTAGGCTGCAACTCGCCTGCATGAAGTTGGAATCGCTAGTAATCGCTGGTCAGCCATACAGCG…
>7858_AY135682 16SV6.GV14.G.34.020m.A_9019
ACGCGTTGAACCTTACCAGGGTTTGACATGGTGTTAATTCTTTGAAAAAAGAAGTACTGTTCGCAGTAGACACACACAGGTGGTGCATGGCTGTCGTCAGCTCGTGTCGTGAGATGTTGGGTTAAGTCCCGCAACGAGCGCAACCCTTGTTTTTAGTTACAAGTAATCTAAAAAGACTATCGGTTATAAACCGGAGGAAGGTGGGGACGACGTCAAGTCAGCATGCCCCTTATACCCTGGGCTACACACGTGCTACATTGGGTAGGACAATGAGATGCCAAACAGCGAGGTCGAGCTAATCTACAAACCTACTCTAAGTTCGGATTGGAGGCTGCAACTCGCCTCCATGAAGTTGGAATCGCTAGTAATCGCTGGTCAGCAACACAGCGGTGAATCCGT…
>7861_JQ586285 16SV6.GV14.G.78.200m.A_40032
ACGCGCGGAACCTTACCAGGGTTTGACATGATACGAATTTCTTTGAAAGAAGAAAGTGCCGTTTGGAACGTATACACAGGTGGTGCATGGCTGTCGTCAGCTCGTGTCGTGAGATGTTGGGTTAAGTCCCGCAACGAGCGCAACCCTTGTTTTTAGTTGCCTTTTAAGGAACTCTAAAAAGACTGCTGGTTATAAACCGGAGGAAGGTGGGGATGACGTCAAGTCAGCATGCCCCTTACACCCTGGGCTACACACGTGCTACATTGGGCGAGACAATGAGATGCAAGTCTGCGAAGATTAGCTAATCTATAAACTCGTTCTAAGTTCGGATTGTAGGCTGCAACTCGCCTACATGAAGGTGGAATCGCTAGTAATCGCTGGTCAGCTACACAGCGGTGA…
>7863_GQ441196 16SV6.GV14.G.26.035m.A_2739728
ACGCGACAAACCTTACCAGGGTTTGACATGATACGAATTTTTTGAAAGAAAAAAGTGCCGTTTGGAACGTATACACAGGTGGTGCATGGCTGTCGTCAGCTCGTGTCGTGAGATGTTGGGTTAAGTCCCGCAACGAGCGCAACCCTCATTTTTAGTTGCCTTATGGAACTCTAGAAAGACTGCCGGTTATAAACCGGAGGAAGGCGGGGATGACGTCAAGTCAGCATGCCCCTTACACCCTGGGCTACACACGTGCTACAATGGGCGAGACAATGAGATGCAAATCTGCGAAGACTAGCTAATCTATAAACTCGTTCTAAGTTCGGATTGTAGGCTGCAACTCGCCTGCATGAAGTTGGAATCGCTAGTAATCGCTGGTCAGCTACACAGCGGTGAATT…
>7876_HQ672126 16SV6.GV14.G.71.040m.A_600307
ACGCGCAAAACCTTACCAGGGCTTGACATACTACGAATCCTTTTGAGAAAAAGGAGTGCCTTCGGGAATGTAGATACAGGTGGTGCATGGCTGTCGTCAGCTCGTGTCGTGAGATGTTGGGTTAAGTCCCGCAACGAGCGCAACCCTTATTTTTAGTTACCAATTCGTTGGGTTCTCTAGAAAGACTGCCGGTGACAAACCGGAGGAAGGTGAGGATGACGTCAAGTCAGCATGCCCCTTATGTCCTGGGCTACACACGTGCTACAATGGCTAAGACAAAGAGTTGCGAGCTCGCAAGAGTCAGCTAATCTCATAAACTTAGCCTAAGTTCAGATTGTAGGCTGCAACTCGCCTACATGAAGTTGGAATCGCTAGTAATCGCTGGTCAGCCATACAGCG…
>7881_JF344327 16SV6.GV14.G.26.025m.B_2362356
ACGCGACGAACCTTACCAGGGTTTGACATGATACGAATTTCTTTGAAAAAAGAAAGTGCCTTTTGGAACGTATACACAGGTGGTGCATGGCTGTCGTCAGCTCGTGTCGTGAGATGTTGGGTTAAGTCCCGCAACGAGCGCAACCCTAATTTTTAGTTGCCTTAATGGAACTCTAGAAAGACTGCTGGTTATAAACCGGAGGAAGGCGGGGATGACGTCAAGTCAGCATGCCCCTTACACCCTGGGCTACACACGTGCTACAATGGGTGAGACAATGAGATGCAAATCTGCGAAGACAAGCTAATCTATAAACTCATTCTAAGTTCGGATTGTAGGCTGCAACTCGCCTGCATGAAGTTGGAATCGCTAGTAATCGCTGGTCAGCTATACAGCGGTGAA…
>7883_JX016584 16SV6.GV14.G.34.050m.B_1301172
ACGCGCGAAACCTTACCAGGGCTTGACATACTACAAATTCTTTTGAAAGAGAGAAGTGCCTTCGGGAATGTAGATACAGGTGGTGCATGGCTGTCGTCAGCTCGTGTCGTGAGATGTTGGGTTAAGTCCCGCAACGAGCGCAACCCTTATTTTTAGTTACCAATTCGTTGGGTTTTTTAGAAAGACTGCCGGTGACAAACCGGAGGAAGGTGAGGATGACGTCAAGTCAGCATGCCCCTTATGTCCTGGGCTACACACGTGCTACAATGGTTAAGACAAAGAGTTGCGAGCTCGTGAGAGTAGGCTAATCTAATAAACTTAGCCTAAGTTCAGATTGTAGGCTGCAACTCGCCTGCATGAAGTTGGAATCGCTAGTAATCGCTGGTCAGCCATACAGCG…
>7884_GU208415 16SV6.GV14.G.78.030m.A_1039798
ACGCGTGGAACCTTACCAGGGTTTGACATGATACGAATTTCTTTGAAAGAAGAAAGTGCCGTTTGGAACGTATACACAGGTGGTGCATGGCTGTCGTCAGCTCGTGTCGTGAGATGTTGGGTTAAGTCCCGCAACGAGCGCAACCCTTGTTTTTAGTTGCCTTTATGGAACTCTAAAAAGACTGCTGGTTATAAACCGGAGGAAGGTGGGGATGACGTCAAGTCAGCATGCCCCTTACACCCTGGGCTACACACGTGCTACATTGGGCGAGACAATGAGATGCAAATCTGCAAAGACTAGCTAATCTATAAACTCGTTCTAAGTTCGGATTGCAGGCTGCAACTCGCCTGCATGAAGGTGGAATCGCTAGTAATCGCTGGTCAGTTACACAGCGGTGAA…
>7886_FN396684 16SV6.GV14.G.78.200m.A_80354
ACGCGTTAAACCTTACCAGGGTTTGACATGATACGAATTTTTGTGAAAGCGAAAAGTGCCGTTTGGAACGTATACACAGGTGGTGCATGGCTGTCGTCAGCTCGTGTCGTGAGATGTTGGGTTAAGTCCCGCAACGAGCGCAACCCTTGTTTTTAGTTGCCTTTATGGAACTCTAAAAAGACTGCCGGTTATAAACCGGAGGAAGGCGGGGATGACGTCAAGTCAGCATGCCCCTTACACCCTGGGCTACACACGTGCTACATTGGGCGAGACAATGAGACGCAAACTTGCGAAGGTAAGCTAATCTATAAACTCGTTCTAAGTTCGGATTGCAGGCTGCAACTCGCCTGCATGAAGGTGGAATCGCTAGTAATCGCTGGTCAGCTATACAGCGGTGAA…
>7889_JN874342 16SV6.GV14.G.19.050m.C_142558
ACGCGTAAAACCTTACCAGGGCTTGACATACTGTGAATCACTATGAAAATAGCCGAGCCGAAGGGCACAGATACAGGTGGTGCATGGCTGTCGTCAGCTCGTGTCGTGAGATGTTGGGTTAAGTCCCGCAACGAGCGCAACCCTTATCCTCAGTTACCTTTTAGGAACCTGAGGAGACTGCCGGTGTTAAGCCGGAGGAAGGTGAGGATGACGTCAAGTCATCATGCCCCTTATGCCCTGGGCTACTCACGTGCTACAATGGATAGGACAATGGGATGCCACCCTGCGAAGGCGAGCTAACCCCAAAAACCTATTCTTAGTTCGGATTGTAGGCTGCAACTCGCCTACATGAAGCTGGAATCGCTAGTAATCGCTGGTCAGCTATACAGCGGTGAATAC…
>7891_EF574742 16SV6.GV14.G.34.020m.A_8646
ACGCGCCAAACCTTACCAGGGTTTGACATGGTGTTAATTCTTTGAAAAAAGAAGTACTGTTCACAGTAGACACACACAGGTGGTGCATGGCTGTCGTCAGCTCGTGTCGTGAGATGTTGGGTTAAGTCCCGCAACGAGCGCAACCCTTGTTTTTAGTTACAAGTAATCTAAAAAGACTATCGGTTATAAACCGGAGGAAGGTGGGGACGACGTCAAGTCAGCATGCCCCTTATACCCTGGGCTACACACGTGCTACATTGGGTAGGACAATGAGATGCCAAACCGCGAGGTCGAGCTAATCTACAAACCTACTCTAAGTTCGGATTGGAGGCTGCAACTCGCCTCCATGAAGTTGGAATCGCTAGTAATCGCTGGTCAGCAACACAGCGGTGAATCCGT…
>7904_HQ672178 16SV6.GV14.G.34.020m.A_8859
ACGCGTGGAACCTTACCAGGGTTTGACATGGTGTTAATTCTTTGAAAAAAGAAGTACCGTTCGCGGTAGACACACACAGGTGGTGCATGGCTGTCGTCAGCTCGTGTCGTGAGATGTTGGGTTAAGTCCCGCAACGAGCGCAACCCCTGTTTTTAGTTACAAGTAATCTAAAAAGACTATCGGTTATAAACCGGAGGAAGGTGGGGACGACGTCAAGTCAGCATGCCCCTTATACCCTGGGCTACACACGTGCTACATTGGGTAGGACAATGAGACGCCAAACCGCGAGGTCGAGCTAATCTACAAACCTACGCTAAGTTCGGATTGGAGGCTGCAACTCGACTCCATGAAGTTGGAATCGCTAGTAATCGCTGGTCAGCAACACAGCGGTGAATCCGT…
>7909_HQ671918 16SV6.GV14.G.34.020m.A_4917
ACGCGAAAAACCTTACCAGGGCTTGACATACTACAGATCCCTTTGAAAAAAGGGAGTGCCTTCGGGAATGTAGATACAGGTGGTGCATGGCTGTCGTCAGCTCGTGTCGTGAGATGTTGGGTTAAGTCCCGCAACGAGCGCAACCCTTATTTTTAGTTACCAATTCGTTGGGTTCTCTAGAAAGACTGCCGGTGACAAACCGGAGGAAGGTGAGGATGACGTCAAGTCAGCATGCCCCTTATGTCCTGGGCTACACACGTGCTACAATGGCTAAGACAAAGAGTCGCAAGCTCGCGAGAGTCAGCTAATCTCATAAACTTAGCCCAAGTTCAGATTGCAGGCTGCAACTCGCCTGCATGAAGTTGGAATCGCTAGTAATCGCTGGTCAGCCATACAGCG…
>7911_HQ672159 16SV6.GV14.G.34.020m.A_28893
ACGCGCGAAACCTTACCAGGGCTTGACATACTACAAATTCTTTTGAAAGAGAGAAGTGCCTTCGGGAATGTAGATACAGGTGGTGCATGGCTGTCGTCAGCTCGTGTCGTGAGATGTTGGGTTAAGTCCCGCAACGAGCGCAACCCTTATTTTTAGTTACCAATTCGTTGGGTTCTCTAGAAAGACTGCCGGTGACAAACCGGAGGAAGGTGAGGATGACGTCAAGTCAGCATGCCCCTTATGCCCTGGGCTACACACGTGCTACAATGGCTAAGACAAAGAGTCGCGAGCTTGTAAGAGTCAGCTAATCTCATAAACTTAGCCTAAGTTCAGATTGTAGGCTGCAACTCGCCTACATGAAGTTGGAATCGCTAGTAATCGCTGGTCAGCCATACAGCG…
>7924_U32670 16SV6.GV14.G.04.035m.A_462544
ACGCGCAGAACCTTACCAGGGTTTGACATGATACGAATTTTTATGAAAGTAAAAAGTGCCGTTTGGAACGTATACACAGGTGGTGCATGGCTGTCGTCAGCTCGTGTCGTGAGATGTTGGGTTAAGTCCCGCAACGAGCGCAACCCTTATTTTTAGTTGCCTTTTGGAACTCTAGAAAGACTGCCGGTTATAAACCGGAGGAAGGCGGGGATGACGTCAAGTCAGCATGCCCCTTACACCCTGGGCTACACACGTGCTACATTGGGCGAGACAATGAGATGCAAGTCTGCGAAGATAAGCTAATCTATAAACTCGTTCTAAGTTCGGATTGTAGGCTGCAACTCGCCTACATGAAGGTGGAATCGCTAGTAATCGCTGGTCAGCTATACAGCGGTGAAT…
>7930_HQ672210 16SV6.GV14.G.23.009m.A_551
ACGCGATAAACCTTACCAGGGTTTGACATGACAGGAATTCTTCTGAGAAGAGGAAGTGCCTTTTTAAGGAACCTGTACACAGGTGGTGCATGGCTGTCGTCAGCTCGTGTCGTGAGATGTTGGGTTAAGTCCCGCAACGAGCGCAACCCTTGTTTTTAGTTATTTTTCTAGAAAGACTGCCGGTTATAAGCCGGAGGAAGGCGGGGACGACGTCAAGTCAGCATGCCCCTTACACCCTGGGCTACACACGTGCTACATTGGATAAGACAATGAGTCGCGAACCTGTGAAGGTCAGCAAATCTATAAACTTATTCTAAGTTCGGATTGTAGGCTGCAACTCGCCTACATGAAGCTGGAATCGCTAGTAATCGCAGGTCAGCCATACTGCGGTGAATTCGT…
>7938_EF573851 16SV6.GV14.G.23.009m.A_1149
ACGCGAGGAACCTTACCAGGGCTTGACATACTACAGATCTTTTTGAGAAAAAAGAGCGCCTTCGGGAATGTAGATACAGGTGGTGCATGGCTGTCGTCAGCTCGTGTCGTGAGATGTTGGGTTAAGTCCCGCAACGAGCGCAACCCTTATTTTTAGTTACCAACTTGTTGGGCTTTCTAGAAAGACTGCCGGTGACAAACCGGAGGAAGGTGAGGATGACGTCAAGTCAGCATGCCCCTTATGTCCTGGGCTACACACGTGCTACAATGGTTAAGACAAAGAGTCGCGAGTTCGTGAGAACCAGCTAATCTCGTAAACTTAGCCTAAGTTCAGATTGTAGGCTGCAACTCGCCTACATGAAGTTGGAATCGCTAGTAATCGCTGGTCAGCTATACAGCG…
>7939_HQ242621 16SV6.GV14.G.17.187m.B_198430
ACGCGTTGAACCTTACCAGGGCTTGACATACTACAAATTCTTTTGAGAAAAAGAAGTGCCTTCGGGAATGTAGATACAGGTGGTGCATGGCTGTCGTCAGCTCGTGTCGTGAGATGTTGGGTTAAGTCCCGCAACGAGCGCAACCCTTATTTTTAGTTACTAATTCGTTAGGTTCTCTAGAAAGACTGCCGGTGACAAACCGGAGGAAGGTGAGGATGACGTCAAGTCAGCATGCCCCTTATGTCCTGGGCTACACACGTGCTACAATGGTTAAGACAAAGAGTCGCGAGCTCGTGAGAGTCAGCTAATCTCGTAAACTTAGCCTAAGTTCAGATTGTAGGCTGCAACTCGCCTACATGAAGTTGGAATCGCTAGTAATCGCAGGTCAGCCATACTGCG…
>7941_EF573980 16SV6.GV14.G.19.050m.C_146975
ACGCGCTGAACCTTACCAGGGCTTGACATACTACAGGTTCTTTTGAGAAAAAGAAGTGCCTTCGGGAATGTAGATACAGGTGGTGCATGGCTGTCGTCAGCTCGTGTCGTGAGATGTTGGGTTAAGTCCCGCAACGAGCGCAACCCTTATTTTTAGTTACTAATTCGTTAGGTTCTCTAGAAAGACTGCCGGTGACAAACCGGAGGAAGGTGAGGATGACGTCAAGTCAGCATGCCCCTTATGTCCTGGGCTACACACGTGCTACAATGGTTAAGACAAAGAGTCGCGAGCTCGCGAGAGTCAGCTAATCTCATAAACTTAGCCTAAGTTCAGATTGTAGGCTGCAACTCGCCTGCATGAAGTTGGAATCGCTAGTAATCGCTGGTCAGCCATACAGCG…
>7944_JF272023 16SV6.GV14.G.26.025m.C_707409
ACGCGAAAAACCTTACCAGGGTTTGACATGATATGAATTTCTTTGAAAGAAGAAAGTACCTTTTGGAACATATACACAGGTGGTGCATGGCTGTCGTCAGCTCGTGTCGTGAGATGTTGGGTTAAGTCCCGCAACGAGCGCAACCCTTATTTTTAGTTGCCTTATGGAACTCTAGAAAGACTGCCGGTTATAAACCGGAGGAAGGCGGGGATGACGTCAAGTCAGCATGCCCCTTACACCCTGGGCTACACACGTGCTACAATGGATGAGACAATGAGATGCAACTCTGCGAAGACAAGCTAATCTAGAAACTCATCCTAAGTTCGGATTGTAGGCTGCAACTCGCCTGCATGAAGTTGGAATCGCTAGTAATCGCTGGTCAGCTACACAGCGGTGAAT…
>7958_HQ671873 16SV6.GV14.G.40m.010m.A_127153
ACGCGTTGAACCTTACCAGGGTTTGACATGACAGGGATTCTTCTGAGAAGAAGAAGTGCCTTTTTAAGGAACCTGTACACAGGTGGTGCATGGCTGTCGTCAGCTCGTGTCGTGAGATGTTGGGTTAAGTCCCGCAACGAGCGCAACCCTTGTTTTTAGTTATTTTTCTAGAAAGACTGCCGGTTATAAGCCGGAGGAAGGCGGGGACGACGTCAAGTCAGCATGCCCCTTACACCCTGGGCTACACACGTGCTACATTGGATAAGACAATGAGTCGCGAACCTGTGAAGGTCAGCAAATCTATAAACTTATTCTAAGTTCGGATTGTAGGCTGCAACTCGCCTACATGAAGCTGGAATCGCTAGTAATCGCAGGTCAGCCATACTGCGGTGAATTCGT…
>7960_JF272162 16SV6.GV14.G.78.030m.A_1040768
ACGCGTGGAACCTTACCAGGGTTTGACATGATACGAATTTCTTTGAAAGAAGAAAGTGCCGTTTGGAACGTATACACAGGTGGTGCATGGCTGTCGTCAGCTCGTGTCGTGAGATGTTGGGTTAAGTCCCGCAACGAGCGCAACCCTCATTTTTAGTTGCCTTATGGAACTCTAGAAAGACTGCTGGTTATAAACCGGAGGAAGGCGGGGATGACGTCAAGTCAGCATGCCCCTTACACCCTGGGCTACACACGTGCTACAATGGGTGAGACAATGAGAAGCAAATCTGCGAAGACAAGCTAATCTATAAACTCACTCTAAGTTCGGATTGTAGGCTGCAACTCGCCTGCATGAAGTTGGAATCGCTAGTAATCGCTGGTCAGCTATACAGCGGTGAAT…
>7970_HM057658 16SV6.GV14.G.40m.010m.A_119330
ACGCGCGGAACCTTACCAGGGTTTGACATGATACGAATTTCTTTGAAAGAAGAAAGTGCCGTTTGGAACGTATACACAGGTGGTGCATGGCTGTCGTCAGCTCGTGTCGTGAGATGTTGGGTTAAGTCCCGCAACGAGCGCAACCCTTGTTTTTAGTTGCCTTTATGGAACTCTAAAAAGACTGCTGGTTATAAACCGGAGGAAGGTGGGGATGACGTCAAGTCAGCATGCCCCTTACACCCTGGGCTACACACGTGCTACATTGGGCGAGACAATGAGATGCAAACCTGCGAAGGCTAGCTAATCTATAAACTCGTTCTAAGTTCGGATTGCAGGCTGCAACTCGCCTGCATGAAGGTGGAATCGCTAGTAATCGCTGGTCAGCTATACAGCGGTGAA…
>7974_HQ672084 16SV6.GV14.G.34.020m.A_21220
ACGCGTGGAACCTTACCAGGACTTGACATACTACAAATTCTTTTGAGAAAAAGAAGTGCCTTCGGGAATGTAGATACAGGTGGTGCATGGCTGTCGTCAGCTCGTGTCGTGAGATGTTGGGTTAAGTCCCGCAACGAGCGCAACCCTTATTTTTAGTTACCAATTCGTTGGGTTCTCTAGAAAGACTGCCGGTGACAAACCGGAGGAAGGTGAGGATGACGTCAAGTCAGCATGCCCCTTATGTCCTGGGCTACACACGTGCTACAATGGTTAAGACAAAGAGTCGCGAGCTCGTGAGAGCCAGCTAATCTCATAAACTTAGCCCAAGTTCAGATTGTAGGCTGCAACTCGCCTACATGAAGTTGGAATCGCTAGTAATCGCTGGTCAGCCATACAGCG…
>7976_EU805127 16SV6.GV14.G.19.050m.C_140595
ACGCGAGGAACCTTACCAGGGCTTGACATACTACAAATTCTTTAGAGATAGAGAAGTGCCTTCGGGAATGTAGATACAGGTGGTGCATGGCTGTCGTCAGCTCGTGTCGTGAGATGTTGGGTTAAGTCCCGCAACGAGCGCAACCCTTATTTTTAGTTACTAATTCGTTAGGTTCTCTAGAAAGACTGCCGGTGACAAACCGGAGGAAGGTGAGGATGACGTCAAGTCAGCATGCCCCTTATGTCCTGGGCTACACACGTGCTACAATGGTTAAGACAAAGAGTCGCGAGCTCGCGAGAGTCAGCTAATCTCATAAACTTAGCCTAAGTTCAGATTGCAGGCTGCAACTCGCCTGCATGAAGTTGGAATCGCTAGTAATCGCTGGTCAGCCATACAGCG…
>7988_GU940753 16SV6.GV14.G.34.020m.A_15534
ACGCGAAGAACCTTACCAGGGCTTGACATACTACAAATCTTTTAGAGATAGAAGAGTGCTTTCGAGAATGTAGATACAGGTGGTGCATGGCTGTCGTCAGCTCGTGTCGTGAGATGTTGGGTTAAGTCCCGCAACGAGCGCAACCCTCGTTTTTAGTTGCCAATTTATTGGTTTTTTTAGAAAGACTGCCGGTGACAAACCGGAGGAAGGTGAGGATGACGTCAAGTCAGCATGCCCCTTATGTCCTGGGCTACACACGTGCTACAATGATGGGGACAAAGAGTTGCCAATCTGCGAAGATGAGCTAATCTCGTAAACTCCATCCAAGTTCGGATTGTAGGCTGCAACTCGCCTGCATGAAGTTGGAATCGCTAGTAATCGCTGGTCAGCCATACAGCG…
>7991_FJ612433 16SV6.GV14.G.40m.010m.A_122473
ACGCGTGAAACCTTACCAGGGCTTGACATGTCACAAATCTTTCTGAAAGGAGAGAGTGCCTTCGGGAATGTGAACACAGGTGGTGCATGGCTGTCGTCAGCTCGTGTCGTGAGATGTTGGGTTAAGTCCCGCAACGAGCGTAACCCTTGTCTTTAGTTGCCATCATTCAGTTGGGCACTTTAAAGAGACTGCCGGTGATAAACCGGAGGAAGGTGAGGACGACGTCAAGTCAGCATGCCCCTTACGCCCTGGGCTACACACGTACTACAATGGCCGAGACAAAGAGTCGCAAGTTTGCAAAGACAAGCCAATCTCATAAACTCGGTCTCAGTTCGGATTGTAGGCTGCAATTCGCCTACATGAAGTTGGAATCGCTAGTAATCGCCGGTCAGCTATACG…
>7992_JF272166 16SV6.GV14.G.11.054m.A_858304
ACGCGCGAAACCTTACCAGGGTTTGACATGATATGAATTTCTTTGAAAAAAGAAAGTGCCTTTTGGAACATATACACAGGTGGTGCATGGCTGTCGTCAGCTCGTGTCGTGAGATGTTGGGTTAAGTCCCGCAACGAGCGCAACCCTTATTTTTAGTTGCCTTATGGAACTCTAGAAAGACTGCCGGTTATAAACCGGAGGAAGGCGGGGATGACGTCAAGTCAGCATGCCCCTTACACCCTGGGCTACACACGTGCTACAATGGGTAAGACAATGAGATGCAACTCTGCGAAGATAAGCTAATCTATAAACTTACTCTAAGTTCGGATTGTAGGCTGCAACTCGCCTGCATGAAGTTGGAATCGCTAGTAATCGCTGGTCAGCTACACAGCGGTGAAT…
>7995_EF575192 16SV6.GV14.G.23.009m.A_718
ACGCGTAGAACCTTACCAGGGCTTGACATACTGCGAATCTTCTTGAAAGAGAAGAGTGCCTTCGGGAATGCAGATACAGGTGGTGCATGGCTGTCGTCAGCTCGTGTCGTGAGATGTTGGGTTAAGTCCCGCAACGAGCGCAACCCTTGTTTTTAGTTACCAACTTGTTGGGTTTTCTAGAAAGACTGCCGGTGACAAACCGGAGGAAGGTGAGGATGACGTCAAGTCAGCATGCCCCTTATGTCCTGGGCTACACACGTGCTACAATGGTTAGGACAAAGAGTTGCAAGTTTGCAAAAACAAGCTAATCTCGTAAACCTAGCCTAAGTTCAGATTGTAGGCTGCAACTCGCCTACATGAAGTTGGAATCGCTAGTAATCGCTGGTCAGCCATACAGCG…
>8002_EF573661 16SV6.GV14.G.78.200m.A_49615
ACGCGATGAACCTTACCAAGGCTTGACATACTACAAATTTTTCTGAGAAGAGAAAGTGCCTTCGGGAATGTAGATACAGGTGGTGCATGGCTGTCGTCAGCTCGTGTCGTGAGATGTTGGGTTAAGTCCCGCAACGAGCGCAACCCTTGTTTTTAGTTGCCAATTTATTGGGTTTTCTAGAAAGACTGCCGGTGACAAACCGGAGGAAGGTGAGGATGACGTCAAGTCAGCATGCCCCTTATGCCTTGGGCTACACACGTGCTACAATGGCTAGGACAAAGAGTTGCGAGCTCGCGAGAGTCAGCTAATCTCATAAACTTAGCCTAAGTTCGGATTGTAGGCTGCAACTCGCCTACATGAAGTCGGAATCGCTAGTAATCGCTGGTCAGCCATACAGCG…
>8010_JX537894 16SV6.GV14.G.34.020m.A_7330
ACGCGTGGAACCTTACCAGGGCTTGACATGTCACAAATCTTCCTGAAAGGGAAGAGTGCCTTCGGGAATGTGAACACAGGTGGTGCATGGCTGTCGTCAGCTCGTGTCGTGAGATGTTGGGTTAAGTCCCGCAACGAGCGTAACCCTTGTCTTTAGTTGCCATCATTTAGTTGGGCACTTTAAAGAGACTGCCGGTGATAAACCGGAGGAAGGTGAGGACGACGTCAAGTCAGCATGCCCCTTACGCCCTGGGCTACACACGTACTACAATGGCCGAGACAAAGAGTCGCAAGTTTGCAAAGACAAGCTAATCTCATAAACTCGGTCTCAGTTCGGATTGTAGGCTGCAACTCGCCTACATGAAGTTGGAATCGCTAGTAATCGCCGGTCAGCTATACG…
>8013_GU061468 16SV6.GV14.G.34.020m.A_12592
ACGCGAAAAACCTTACCAGGGCTTGACATACTACAAATCTTTTAGAGATAGAAGAGTGCTTTCGAGAATGTAGATACAGGTGGTGCATGGCTGTCGTCAGCTCGTGTCGTGAGATGTTGGGTTAAGTCCCGCAACGAGCGCAACCCTCGTTTTTAGTTGCCAATTTATTGGTTTTTTTAGAAAGACTGCCGGTGACAAACCGGAGGAAGGTGAGGATGACGTCAAGTCAGCATGCCCCTTATGTCCTGGGCTACACACGTGCTACAATGATGGGGACAAAGAGTTGCCAATCTGCGAAGATGAGCTAATCTCGTAAACTCCATCCAAGTTCGGATTGTAGGCTGCAACTCGCCTGCATGAAGTTGGAATTGCTAGTAATCGCTGGTCAGCCATACAGCG…
>8014_HQ672015 16SV6.GV14.G.49.020m.A_548519
ACGCGCGAAACCTTACCAGGACTTGACATACTACAGATCCTTTTGAGAAAAAAGAGTGCCTTCGGGAATGTAGATACAGGTGGTGCATGGCTGTCGTCAGCTCGTGTCGTGAGATGTTGGGTTAAGTCCCGCAACGAGCGCAACCCTTATTTTTAGTTACTAATTCGTTAGGTTCTCTAGAAAGACTGCCGGTGACAAACCGGAGGAAGGTGAGGATGACGTCAAGTCAGCATGCCCCTTATGTCCTGGGCTACACACGTGCTACAATGGTTAAGACAAAGAGTCGCGAGCTCGCAAGAGTCAGCTAATCTCATAAACTTAGCCTAAGTTCAGATTGTAGGCTGCAACTCGCCTACATGAAGTTGGAATCGCTAGTAATCGCTGGTCAGCCATACAGCG…
>8019_HQ203943 16SV6.GV14.G.04.100m.B_3342962
ACGCGAGGAACCTTACCAGGGTTTGACATGATACGAATTTCTTTGAAAGAAGAAAGTGCCGTTTGGAGCGTATACACAGGTGGTGCATGGCTGTCGTCAGCTCGTGTCGTGAGATGTTGGGTTAAGTCCCGCAACGAGCGCAACCCTTGTTTTTAGTTGCCTTTTATGGAACTCTAAAAAGGCTGCCGGTTATAAACCGGAGGAAGGTGGGGATGACGTCAAGTCAGCATGCCCCTTACACCCTGGGCTACACACGTGCTACATTGGGCGAGACAATGAGATGCAAATCTGCAAAGACTAGCTAATCTATAAACTCGTTCTAAGTTCGGATTGTAGGCTGCAACTCGCCTACATGAAGGTGGAATCGCTAGTAATCGCTGGTCAGCCATACAGCGGTGA…
>8021_JX016925 16SV6.GV14.G.19.050m.C_146876
ACGCGCGGAACCTTACCAGGACTTGACATACTACAAATCCTTTTGAGAAAAAGGAGTGCCTTCGGGAATGTAGATACAGGTGGTGCATGGCTGTCGTCAGCTCGTGTCGTGAGATGTTGGGTTAAGTCCCGCAACGAGCGCAACCCTTATTTGTAGTTACCAATTCGTTGGGTTCTCTAGAAAGACTGCCGGTGACAAACCGGAGGAAGGTGAGGATGACGTCAAGTCAGCATGCCCCTTATGTCCTGGGCTACACACGTGCTACAATGGTTAAGACAAAGAGTCGCGAGCTCGTAAGAGTCAGCTAATCTCATAAACTTAGCCCAAGTTCAGATTGTAGGCTGCAACTCGCCTGCATGAAGTTGGAATCGCTAGTAATCGCTGGTCAGCCATACAGCG…
>802_FJ002202 16SV6.GV14.G.78.200m.A_41135
ACGCGTTAAACCTTACCAGGGTTTGACATGATACGAATTTCTTTGAAAGAAGAAAGTGCCGTTTGGAACGTATACACAGGTGGTGCATGGCTGTCGTCAGCTCGTGTCGTGAGATGTTGGGTTAAGTCCCGCAACGAGCGCAACCCTTGTTTTTAGTTGCCTATTATGGAACTCTAAAAAGACTGCTGGTTATAAACCGGAGGAAGGTGGGGATGACGTCAAGTCAGCATGCCCCTTACACCCTGGGCTACACACGTGCTACATTGGGCGAGACAATGAGATGCAACTCTGCGAAGATTAGCTAATCTATAAACTCGTTCTAAGTTCGGATTGTAGGCTGCAACTCGCCTACATGAAGGTGGAATCGCTAGTAATCGCTGGTCAGCTACACAGCGGTGA…
>8051_FO082259 16SV6.GV14.G.13.035m.A_344101
ACGCGTGGAACCTTACCAGGGTTTGAAATAATTTCAAAACTTCTTGAAAGAGAAGCCTCCTTCGGGATGGAATTACAGGTGGTGCATGGCTGTCGTCCGCTCGTGTTGTGAAATGTCAAGTTAAGTCTTGTAACGAGCGCAACCCATGTCTCTTGTTGCTGTTTACAGTGCTTAAGAGAAACTGCCGATCAACATCGGAGGAAGGTGTGGATGATGTCAAGTCAGCATGCCCCTTACATCCTGGGCTACACACGTACTACAATGGTCGAGACAAAGGGTCGCTAACCTGCGAAGGTATGCCAATCTCATAAACTCGATCTCAGTTCGGATTGTACTCTGCAACTCGAGTACATGAAGGTGGAATCGCTAGTAATCGCTGGTCAGCATACAGCGGTGAAT…
>8054_JP297615 16SV6.GV14.G.01.065m.A_1095552
ACGCGAAGAACCTTACCAGGGTTTGACATGATACGAATTTCTTTGAAAGAAGAAAGTGCCGTTTGGAACGTATACACAGGTGGTGCATGGCTGTCGTCAGCTCGTGTCGTGAGATGTTGGGTTAAGTCCCGCAACGAGCGCAACCCTTGTTTTTAGTTGCCGTATGGAACTCTAAAAAGACTGCTGGTTATAAACCGGAGGAAGGTGGGGATGACGTCAAGTCAGCATGCCCCTTACACCCTGGGCTACACACGTGCTACATTGGGCGAGACAATGAGATGCAAACCTGCGAAGGCTAGCTAATCTATAAACTCGTTCTAAGTTCGGATTGTAGGCTGCAACTCGCCTGCATGAAGGTGGAATCGCTAGTAATCGCTGGTCAGCTATACAGCGGTGAAT…
>926_U70723 16SV6.GV14.G.34.020m.A_31703
ACGCGCAAAACCTTACCAAGGCTTGACATGTCACGAATCTTCTTGAGAGGGAAGAGTGCCTTCGAGAACGTGAACACAGGTGGTGCATGGCTGTCGTCAGCTCGTGTCGTGAGATGTTGGGTTAAGTCCCGCAACGAGCGCAACCCTTGTCTTTAGTTACCATCATTTAGTTGGGGACTCTAGAGAGACTGCCGGTGACAAACCGGAGGAAGGTGAGGACGACGTCAAGTCAGCATGCCCCTTATGCCTTGGGCTACACACGTGCTACAATGGCTAAGACAAAGAGCAGCAAGCTTGCAAAAGTTAGCGAATCTCATAAACTTAGTCTAAGTTCGGATTGTAGGCTGCAACTCGCCTACATGAAGGCGGAATCGCTAGTAATCGCCGGTCAGCAATACG…
>940_HM594191 16SV6.GV14.G.02.035m.B_2297131
ACGCGCGGAACCTTACCAAGGCTTGACATGTCACGAATCTTTTTGAGAAGAAAGAGTGCCCTCGGGAACGTGAACACAGGTGGTGCATGGCTGTCGTCAGCTCGTGTCGTGAGATGTTGGGTTAAGTCCCGCAACGAGCGCAACCCTTGTCTTTAGTTACCATCATTTAGTTGGGGACTCTAGAGAGACTGCCGGTGACAAACCGGAGGAAGGTGAGGACGACGTCAAGTCAGCATGCCCCTTATGCCTTGGGCTACACACGTGCTACAATGGCTATGACAAAGAGCAGCAAGCTTGTGAAAGTTAGCAAATCTCGTAAACTTAGTCTAAGTTCGGATTGTAGGCTGCAAAGCGCCTACATGAAGGCGGAATCGCTAGTAATCGCCGGTCAGCAATACG…
>956_EU123324 16SV6.GV14.G.04.035m.A_482937
ACGCGCGAAACCTTACCAGGGCTTGACATGTCACAAATCTTCCTGAAAGGGAAGAGCGCCTTCGGGAATGTGAACACAGGTGGTGCATGGCTGTCGTCAGCTCGTGTCGTGAGATGTTGGGTTAAGTCCCGCAACGAGCGTAACCCTTGTCTTTAGTTGCCATCATTTAGTTGGGCACTTTAAAGAGACTGCCGGTGATAAACCGGAGGAAGGTGAGGACGACGTCAAGTCAGCATGCCCCTTACGCCCTGGGCTACACACGTACTACAATGGCCGAGACAAAGAGTCGCAAGTTTGCAAAGACAGGCTAATCTCATAAACTCGGTCTCAGTTCGGATTGTAGGCTGCAACTCGCCTACATGAAGTTGGAATCGCTAGTAATCGCCGGTCAGCTATGCG…
>960_AB164406 16SV6.GV14.G.71.010m.A_970380
ACGCGAGAAACCTTACCAGGGCTTGACATGTCACAAATCTTCTTGAAAGAGAAGAGTGCCTTCGGGAATGTGAACACAGGTGGTGCATGGCTGTCGTCAGCTCGTGTCGTGAGATGTTGGGTTAAGTCCCGCAACGAGCGTAACCCTTGTCTTTAGTTGCCATCATTCAGTTGGGCACTTTAAAGAGACTGCCGGTGATAAACCGGAGGAAGGTGAGGACGACGTCAAGTCAGCATGCCCCTTACGCCCTGGGCTACACACGTACTACAATGGCCGAGACAAAGAGTCGCAAGTTTGCGAAAACAAGCTAATCTCATAAACTCGGTCTCAGTTCGGATTGCAGGCTGCAACTCGCCTGCATGAAGTTGGAATCGCTAGTAATCGCCGGTCAGCCATACG…
>961_AJ536458 16SV6.GV14.G.56.005m.A_553815
ACGCGTTGAACCTTACCAGGGTTTGACATGATACGAATTTCTTTGAAAGAAGAAAGTGCCGTTTGGAACGTATACACAGGTGGTGCATGGCTGTCGTCAGCTCGTGTCGTGAGATGTTGGGTTAAGTCCCGCAACGAGCGCAACCCTTGTTTTTAGTTGCCTTTTATGGAACTCTAAAAAGACTGCTGGTTATAAACCGGAGGAAGGTGGGGATGACGTCAAGTCAGCATGCCCCTTACACCCTGGGCTACACACGTGCTACATTGGGCGAGACAATGAGATGCAAATCTGTGAAGATTAGCTAATCTATAAACTCGTTCTAAGTTCGGATTGTAGGCTGCAACTCGCCTACATGAAGGTGGAATCGCTAGTAATCGCTGGTCAGCTACACAGCGGTGA…
>984_AB164407 16SV6.GV14.G.34.020m.A_19322
ACGCGAGAAACCTTACCAGGGCTTGACATGTCACAAATCTTCCTGAAAGGGAAGAGTGCCTTCGGGAATGTGAACACAGGTGGTGCATGGCTGTCGTCAGCTCGTGTCGTGAGATGTTGGGTTAAGTCCCGCAACGAGCGTAACCCTTGTCTTTAGTTGCCATCATTTAGTTGGGCACTTTAAAGAGACTGCCGGTGATAAACCGGAGGAAGGTGAGGACGACGTCAAGTCAGCATGCCCCTTACGCCCTGGGCTACACACGTACTACAATGGCCGAGACAAAGAGTCGCAAGTTTGCAAAGACAAGCTAATCTCATAAACTCGGTCTCAGTTCGGATTGTAGGCTGCAACTCGCCTACATGAAGTTGGAATCGCTAGTAATCGCCGGTCAGCTATACG…
>988_FJ002238 16SV6.GV14.G.78.200m.A_40722
ACGCGAGAAACCTTACCAGGGTTTGACATGATACGAATTTCTTTGAAAAAAGAAAGTGCCTTATGGAACGTATACACAGGTGGTGCATGGCTGTCGTCAGCTCGTGTCGTGAGATGTTGGGTTAAGTCCCGCAACGAGCGCAACCCTCATTTTTAGTTGCCTTATGGAACTCTAGAAAGACTGCTGGTTATAAACCGGAGGAAGGCGGGGATGACGTCAAGTCAGCATGCCCCTTACACCCTGGGCTACACACGTGCTACAATGGGTGAGACAATGAGAAGCAAATCTGCGAAGACAAGCTAATCTATAAACTCACTCTAAGTTCGGATTGTAGGCTGCAACTCGCCTGCATGAAGTTGGAATCGCTAGTAATCGCTGGTCAGCTATACAGCGGTGAAT…
>New.CleanUp.ReferenceOTU0 16SV6.GV14.G.71.040m.A_600280
ACGCGTGGAACCTTACCAGGGTTTGACATGATACGGATCTTTTTGAAAAAAAAGAGACCTTTATTGGAAACGTATACACAGGTGGTGCATGGCTGTCGTCAGCTCGTGTCGTGAGATGTTGGGTTAAGTCCCGCAACGAGCGCAACCCTCATTTTTAGTTGCTTTTTCAAGAACTCTAAAAAGACTGCCGGTTATAAACCGGAGGAAGGCGGGGATGACGTCAAGTCAGCATGCCCCTTACACCCTGGGCTACACACGTGCTACAATGGACGAGACAATGAGGCGCAATTCTGCAAAGACTAGCAAATCTATAAACTCGTTCTAAGTTCGGATTGTAGGCTGCAACTCGCCTGCATGAAGTTGGAATCGCTAGTAATCGCTGGTCAGCTACACAGCGGT…
>New.CleanUp.ReferenceOTU1 16SV6.GV14.G.69.020m.B_458142
ACGCGTGAAACCTTACCAGGGTTTGACATGGTGCGAATTTTTTTGAAAAAAGAAAGTGCCATTCGGAACGCACACACAGGTGGTGCATGGCTGTCGTCAGCTCGTGTCGTGAGATGTTGGGTTAAGTCCCGCAACGAGCGCAACCCTTATTTTTAGTTGCCTTTATGGAACTCTAGAAAGACTGCCGGTTATAAACCGGAGGAAGGCGGGGATGACGTCAAGTCAGCATGCCCCTTACACCCTGGGCTACACACGTGCTACATTGGGCGAGACAATGAGATGCTAATCTGCGAAGAGGCGCTAATCTATAAACTCGTTCTAAGTTCGGATTGTAGGCTGCAACTCGCCTACATGAAGATGGAATCGCTAGTAATCGCTGGTCAGCATACAGCGGTGAAT…
>New.CleanUp.ReferenceOTU10 16SV6.GV14.G.40m.007m.A_1029502
ACGCGTGAAACCTTACCAGGGTTTGACATGATACGAATTTCTTTGAAAAAAGAAAGTGCCTTATGGAACGTATACACAGGTGGTGCATGGCTGTCGTCAGCTCGTGTCGTGAGATGTTGGGTTAAGTCCCGCAACGAGCGCAACCCTCATTTTTAGTTGCCTTATAGGAACTCTAGAAAGACTGCTGGTTATAAACCGGAGGAAGGCGGGGATGACGTCAAGTCAGCATGCCCCTTACACCCTGGGCTACACACGTGCTACAATGGGTGAGACAATGAGACGCAAATCTGCGAAGACAAGCTAATCTATAAACTCATTCTAAGTTCGGATTGTAGGCTGCAACTCGCCTGCATGAAGTTGGAATCGCTAGTAATCGCTGGTCAGCTATACAGCGGTGAA…
>New.CleanUp.ReferenceOTU100 16SV6.GV14.G.26.025m.C_709153
ACGCGACAAACCTTACCAGGGTTTGACATGATATGAATTTCTTTGAAAGAAGAAAGTACCTTTTGGAACATATACACAGGTGGTGCATGGCTGTCGTCAGCTCGTGTCGTGAGATGTTGGGTTAAGTCCCGCAACGAGCGCAACCCTTATTTTTAGTTGCCTTATGGAACTCTAGAAAGACTGCCGGTTATAAACCGGAGGAAGGCGGGGATGACGTCAAGTCAGCATGCCCCTTACACCCTGGGCTACACACGTGCTACAATGGATGAGACAATGAGATGCAACTCTGCGAAGACAAGCTAATCTAGAAACTCATCCTAAGTTCGGATTGTAGGCTGCAACTCGCCTGCATGAAGTTGGAATCGCTAGTAATCGCTGGTCAGCTACACAGCGGTGAAT…
>New.CleanUp.ReferenceOTU1000 16SV6.GV14.G.71.010m.A_978525
ACGCGTTAAACCTTACCAGGGCTTGACATACTGCGAATCTTTTTGAAAGAAGAGAGTGCCTTCGGGAATGCAGATACAGGTGGTGCATGGCTGTCGTCAGCTCGTGTCGTGAGATGTTGGGTTAAGTCCCGCAACGCGCGCAACCCTTGTTTTTAGTTACCAATTCGTTGGGTTTTCTAGAAAGACTGCCGGTGACAAACCGGAGGAAGGTGAGGATGACGTCAAGTCAGAATGCCCCTTATGTCCTGGGCTACACACGTGCTACAATGGCTAGGACAAAGAGTTGCAAGTTTGCAAAAACAAGCTAATCTCGTAAACCTAGCCTAAGTTCAGATTGTAGGCTGCAACTCGCCTACATGAAGTTGGAATCGCTAGTAATCGCTGGTCAGCCATACAGCG…
>New.CleanUp.ReferenceOTU1001 16SV6.GV14.G.15.200m.B_4434062
ACGCGTTAAACCTTACCAGGGCTTGACATACTGTGAATCACTATGAAAATAGCCGAGCCGAAAGGCACAGATACAGGTGGTGCATGGCTGTCGTCAGCTCGTGTCGTGAGATGTTGGGTTAAGTCCCGCAACGAGCGCAACCCTTATCCTCAGTTACCTTCTAGGAACCTGAGGAGACTGCCGGTGTTAAGCCGGAGGAAGGTGAGGTTGACGTCAAGTCATCATCCCCCTTATCCCCTGGGCTACTCACGTGCTACAATGGATAGGACAATGGGATGCCACCCTGCGAAGGCGAGCTAACCCCAAAAACCTATTCTTAGTTCGGATTGTAGGCTGCAACTCGCCTGCATGAAGCTGGAATCGCTAGTAATCGCTGGTCAGCTATACAGCGGTGAATAC…
>New.CleanUp.ReferenceOTU1002 16SV6.GV14.G.60.030m.C_6409649
ACGCGTTAAACCTTACCAGGGCTTGACATCCTACAAATTCTTTTGAGAAAGAGAAGTGCCTTCGGGAATGTAGATACAGGTGGTGCATGGCTGTCGTCAGCTCGTGTCGTGAGATGTTGGGTTAAGTCCCGCAACGAGCGCAACCCTTATTTTTAGTTACCAATTCGTTGGATTTTTTAGAAAGACTGCCGGTGACAAACCGGAGGAAGGTGAGGATGACGTCAAGTCAGCATGCCCCTTATGTCCTGGGCTACACACGTGCTACAATGGTTAAGACAAAGAGTCGCAAGCTCGTGAGAGTAAGCTAAACTAATAAACTTAGCCTAAGTTTAGATTGTAGGCTGCAACTCGGCTACATGAAGGTGGAATCGCTAGTAATCGCTGGTCAGCCATACAGCG…
>New.CleanUp.ReferenceOTU1003 16SV6.GV14.G.36.050m.C_4705590
ACGCGTTAAACCTTACCAGGGCTTGACATGTCACAAATCTTCCTGAAAGGGAAGAGTGCCTTCGGGAATGTAGATACAGGTGGTGCATGGCTGTCGTCAGCTCGTGTCGTGAGATGTTGGGTTAAGTCCCGCAACGAGCGCAACCCTTATTTTTAGTTACCAATTCGTTGGATTTTTTAGAAAGACTGCCGGTGACAAACCGGAGGAAGGTGAGGATGACGTCAAGTCAGCATGCCCCTTATGTCCTGGGCTACACACGTGCTACAATGGTTAAGACAAAGAGTCGCAAGCTCGTGAGAGTAAGCTAATCGAATAAACTTAGCCTAAGTTCAGATTGTAGGCTGCAACTCGCCTACATGAAGTTGGAATCGCTAGTAATCGCTGGTCAGCCATACAGCG…
>New.CleanUp.ReferenceOTU1004 16SV6.GV14.G.29.054m.C_2792145
ACGCGTTAAACCTTACCAGGGCTTGACATGTCACAAATCTTCCTGAAAGGGAGGAGTGCCTTCGGGAATGTGAACACAGGTGGTGCATGGCTGTCGTCAGCTCGTGTCGTGAGATGTTGGGTTAAGTCCCGCAACGAGCGTAACCCTTGTCTTTAGTTGCCATCATTTAGTTGGGCACTTTAAAGAGACTGCCGGTGATAAACCGGAGGAAGGTGAGGACGACGTCAAGTCAGCATGCCCCTTACGCCCTGGGCTACACACGTACTACAATGGCCGAGACAAAGAGTCGCAAGTTTGCAAAGACAAGCTAATCTCATAAACTCGGGCTCAGTTCGGGTTGTAGGCTGCAACTCGCCTACATGAAGGTGGAATCGCTAGTAATCGCCGGTCAGCTATACG…
>New.CleanUp.ReferenceOTU1005 16SV6.GV14.G.71.070m.A_3152031
ACGCGTTAAACCTTACCAGGGGTTGACATGATACGAATTTCTATGAAAATAGAAAGTGCCTTATGGAACGTATACACAGGTGGTGCATGGCTGTCGTCAGCTCGTGTCGTGAGATGTTGGGTTAAGTCCCGCAACGAGCGCAACCCTCATTTTTAGTTGCCTTATAGGAACTCTAGAAAGACTGCTGGTTATAAACCGGAGGAAGGCGGGGATGACGTCAAGTCAGCATGCCCCTTACACCCTGGGCTACACACGTGCTACAATGGGTGAGACAATGAGAAGCAAATCTGCGAGGACAAGCTAATCTATAAACTCATTCTAAGTTCGGATTCTAGGCTGCAACTCGCCTACATGAAGCTGGAATCGCTAGTAATCGCTGGTCAGCATACAGCGGTGAAT…
>New.CleanUp.ReferenceOTU1006 16SV6.GV14.G.38.015m.B_3420525
ACGCGTTAAACCTTACCAGGGGTTGACATGGGACTTAGCTTTTTGAGAAAAAAGTAACCTTTGGGAGGTCCACACAGGTGGTGCATGGCTGTCGTCAGCTCGTGTCGTGAGATGTTGGGTTAAGCCCCGCAACGAGCGCAACCCTTGTTTTTAGTTAATTGGTTCGCCTATTCTAAAAAGACTATCGGTTATAAACCGGGGGAAGGTGAGGACGACGTCAAGTCAGCATGCCCCTTACATCCTGGGCTACACACGTGCTACATTGGGTTAGGACAATGAGATACAATTTCGTGAGAAAAAGTCAATCTATAAACCTACTCTAAGTTCAGATTGTAGGCTGCAACTCGCCTACATGAAGTTGGAATCGCTAGTAATCGCTGGTCAGCTACGCAGCGGTGA…
>New.CleanUp.ReferenceOTU1007 16SV6.GV14.G.11.054m.C_7819442
ACGCGTTAAACCTTACCAGGGTTTGAAATAATTTCAAAACTTCTTGAAAGAGAAGCCTCCTTCGGGATGGAATTACAGGTGGTGCATGGCTGTCGTCAGCTCGTGTTGTGAAATGTCAAGTTAAGTCTTGTAACGAGCGCAACCCATGTCTCTTGTTGCTGTTTACAGTGCTTAAGAGAAACTGCCGATCAACATCGGAGGAAGGTGTGGATGATGTCAAGTCAGCATGCCCCTTACATCCTGGGCTACACACGTACTACAATGGTCGAGACAAAGGGTCGCTAACCTGCGAAGGTATGCCAATCTCATAAACTCGATCTCAGTTCGGATTGTACTCTGCAACTCGAGTACATGAAGGTGGAATCGCTAGTAATCGTATATCAGCAATGATACGGTGAA…
>New.CleanUp.ReferenceOTU1008 16SV6.GV14.G.42.010m.A_4349163
ACGCGTTAAACCTTACCAGGGTTTGAAATAATTTCAAAACTTCTTGAAAGAGAAGCCTCCTTCGGGATGGAATTACAGGTGGTGCATGGCTGTCGTCAGCTCGTGTTGTGAAATGTCAAGTTAAGTCTTGTAACGAGCGCAACCCATGTCTCTTGTTGCTGTTTACAGTGCTTAAGAGAAACTGCCGATCGACATCGGAGGAAGGTGTGGATGATGTCAAGTCAGCATGCCCCTTACAACCTGGGCTACACACGTACTACAATGGTCGAGACAAAGGGTCGCTAACCTGCGAAGGTATGCCAATCTCATAAACTCGATCTCAGTTCGGATTGTACTCTGCAACTCGAGTACATGAAGGTGGAATCGCTAGTAATCGTGGATCAGCGTGCCACGGTGAAT…
>New.CleanUp.ReferenceOTU1009 16SV6.GV14.G.44.005m.B_7378201
ACGCGTTAAACCTTACCAGGGTTTGAAATAATTTCAAAACTTCTTGAAAGAGAAGCCTCCTTCGGGATGGAATTACAGGTGGTGCATGGCTGTCGTCAGCTCGTGTTGTGAACTGTCAAGTTAAGTCTTGTAACGAGCGCAACCCATGTCTCTTGTTGCTGTTTACAGTGCTTAAGAGAAACTGCCGATCAACATCGGAGGAAGGTGTGGATGATGTCAAGTCAGCATGCCCCTTACATCCTGGGCTACACACGTACTACAATGGTCGAGACAAAGGGTAGCTAACCTGCGAAGGTATGCCAAACTCATAAACTAGATCTCAGTTCGGATTGTACTCTGCAACTCGAGTACATGAAGGTGGAATCGCTAGTAATCGCTGGTCAGCATACAGCGGTGAAT…
>New.CleanUp.ReferenceOTU101 16SV6.GV14.G.42.010m.A_4348164
ACGCGACAAACCTTACCAGGGTTTGACATGGTATGAATTTTTCTGAGAAGAAAAAGTGCTTTTATTGGAACATACACACAGGTGGTGCATGGCTGTCGTCAGCTCGTGTCGTGAGATGTTGGGTTAAGTCCCGCAACGAGCGCAACCCTCATTTTTAGTTGATATTCTAGAAAGACTGCCGGTTATAAGCTGGAGGAAGGTGGGGATGACGTCAAGTCAGCATGCCCCTTATATCCTGGGCTACACACGTGCTACATTGGATAAGACAATGAGTTGCAAACCTGTGAAGGTTAGCTAATCTACAAACTTATTCGTAGTTCGGATTGTAGGCTGAAACTCGCCTACATGAAGTTGGAATCGCTAGTAATCGCTGGTCAGCCATACAGCGGTGAAACCGTT…
>New.CleanUp.ReferenceOTU1010 16SV6.GV14.G.40m.030m.A_2550451
ACGCGTTAAACCTTACCAGGGTTTGAAATAATTTCAAAATTTCTTGAAAGAGAAGCCTCCTTCGGGATGGAATTACAGGTGTTGCATGGCTGTCGTCAGCTCGTGTTGTGAAATGTCAAGTTAAGTCTTGTAACGAGCGCAACCCATGTCTCTTGTTGCTGTTTACAGTGCTTAAGCGAAACTGCCGATCAACATCGGAGGAAGGTGTGGATGATGTCAAGTCAGCATGCCCCTTACATCCTGGGCTACACACGTACTACAATGGTCGAGACAAAGGGTTGCTAACCTGCGAGGGTATGCCAATCTCATAAACTCGGTCTCAGTTCGGATTGTACTCTGCAACTCGAGTACATGAAGGTGGAATCGCTAGTAATCGCTGGTCAGCATACAGCGGTGAAT…
>New.CleanUp.ReferenceOTU1011 16SV6.GV14.G.32.005m.B_6109410
ACGCGTTAAACCTTACCAGGGTTTGACATGACATGAATTCTTCTGAGAAGAAGAAGTGCCTTTTAGGAACATGTACACAGGTGGTGCATGGCTGTCGTCAGCTCGTGTCGTGAGATGTTGGGTTAAGTCCCGCAACGAGCGCAACCCTTGTTTTTAGTTATTTTTCTAGAAAGACTGCCGGTTATAAGCCGGAGGAAGGCGGGGATGACGTCAAGTCAGCATGCCCCTTATATCCTGGGCTACACACGTGCTACATTGGGTAAGACAATGAGTCGCCAGCCTGCGAAGGTCAGCAAATCTGAAAATTTACTCTAAGTTCAGATTATAGGCTGTAACTCGCCTATATGAAGTTGGAATCGCTAGTAATCGCTGGTCAGCCATACAGCGGTGAATCCGTTC…
>New.CleanUp.ReferenceOTU1012 16SV6.GV14.G.49.030m.C_8097727
ACGCGTTAAACCTTACCAGGGTTTGACATGATACGAATTTCTCTGAAAATAGAAAGTGCCTTATGGAACGTATACACAGGTGGTGCATGGCTGTCGTCAGCTCGTGTCGTGAGATGTTGGGTTAAGTCCCGCAACGAGCGCAAACCTCCTTTTTAGTTGCCTTATAGGAACTCTAGAAAGACTGCTGGTTATAAACCGGCGGAAGGCGGGGATGACGTCAAGTCAGCATGCCCCTTACCCCCTGGGCTACACACGTGCTACAATGGGTGAGACAATGAGAAGCAAATCTGCGAGGACAAGCTAATCTATAAACTCATTCTAAGTTCGGATTATAGGCTGCAACTCGCCTGTATGAAGTTGGAATCGCTAGTAATCGCTGGTCAGCTATACAGCGGTGAA…
>New.CleanUp.ReferenceOTU1013 16SV6.GV14.G.44.010m.C_8418676
ACGCGTTAAACCTTACCAGGGTTTGACATGATACGAATTTCTTTGAAAGAAGAAAGTGCTGCTTGGAGCGTATACACAGGTGGTGCATGGCTGTCGTCAGCTCGTGTCGTGAGATGTTGGGTTAAGTCCCGCAACAAGCGCAACCCTTATTTTTAGTTGCCTTTATGGAACTCTAGAAAGACTGCTGGTTATAAACCGGAGGAAGGCGGGGATGACGTCAAGTCAGCATGCCCCTTACACCCTGGGCTACACACGTGCTACATTGGGCGAGACAATGAGATGCAACTCTGCGAAGATTAGCTAATCTATAAACTCGTTCTAAGTTCGGATTGCAGGCTGCAAATCGACTGCATGAAGGTGGAATCGCTAGTAATCGCTGGTCAGCTATACAGCGATGAA…
>New.CleanUp.ReferenceOTU1014 16SV6.GV14.G.32.450m.B_5319362
ACGCGTTAAACCTTACCAGGGTTTGACATGATACGAATTTTTGTGAAAGCAAAAAGTGCCGTTTGGAACGTATACACAGGTGGTGCATGGCTGTCGTCAGCTCGTGTCGTGAGATGTTGGGTTAAGTCCCGCAACGAGCGCAACCCTTGTTTTTAGTTGCCTTTATGTAACTCTAGAAAGACTGCCGGTTATAAACCGGAGGAAGGTGGGGATGACGTCAAGTCAGCATGCCCCTTACACCCTGGGCTACACACGTGCTACATTGGGCGAGACAATGAGATGCAAATCTGCAAAGACTAGCTAATCTATAAACTCGTTCTAAGTTCGGATTGTAGGCTGCAACTCGCCTACATGAAGGTGGAATCGCTAGTAATCGCTGGTCAGCCATACAGCGGTGAA…
>New.CleanUp.ReferenceOTU1015 16SV6.GV14.G.78.100m.A_7524728
ACGCGTTAAACCTTACCAGGGTTTGACATGATACGAATTTTTGTGAAAGCAAGAAGTGCCGTTTGGAACGTATACACAGGTGGTGCATGGCTGTCGTCAGCTCGTGTCGTGCGATGTTGGGTTAAGTCCCGCAACGAGCGCAACCCTTGTTTTTAGTTGCCTTTATAGGAACTCTAGAACGACTGCCGGTTATAAACCGGAGGAAGGCGGGGATGACGTCAAGTCAGCATGCCCCTTACACCCTGGGCTACACACGTGCTACATTGGGCGAGACAATGAGAGGCAAACTTGCGAAGGTAAGCTAATCTATAAACGCGTTCTAAGTTCGGATTGTAGGCTGCAACTCGCCTACATGAAGTTGGAATCGCTAGTAATCGCTGGTCAGCTATACAGCGGTGA…
>New.CleanUp.ReferenceOTU1016 16SV6.GV14.G.32.005m.B_6115803
ACGCGTTAAACCTTACCAGGGTTTGACATGATACGAATTTTTTGGAAACAAGAAAGTGCCTTTTGGAACGTATACACAGGTGGTGCATGGCTGTCGTCAGCTCGTGTCGTGAGATGTTGGGTTAAGTCCCGCAACGAGCGCAACCCTCATTTTTAGTTGCCTTATAGGAACTCTAGAAAGACTGCTGGTTATAAACCGGAGGAAGGCGGGGATGACGTCAAGTCAGCATGCCCCTTACACCCTGGGCTACACACGTGCTACAATGGGTGAGACAATGAGATGCAAATCCGCGAGGACAAGCGAATCTATAAACTCAGTCTAAGTTCGGATGGTAGGCTGCAACTCGCCTGCATGAAGTTGGAATCGCTAGTAATCGCTGGTCAGCTATACAGCGGTGAA…
>New.CleanUp.ReferenceOTU1017 16SV6.GV14.G.29.054m.A_5888970
ACGCGTTAAACCTTACCAGGGTTTGACATGGTATGAATTCTTTTGAAAGAAAGAAGTGCCTTAGGGAACATACACACAGATGGTGCATGGCTGTCGTCAGCTCGTGTCGTGAGATGTTGGGTTAAGTCCCGCAACGAGCGCAACCCTTATTTTTAGTTACTTTTCTAGAAAGACTGCCGGTTATAAACCGGAGGAAGGTGGGGACGACGTCAAGTCAGCATGCCTCTTACACCCTGGGCTACACACGTGCTACATTGGGTAAGACAATGAGATGCAATATCGTGAGATGGAGCAAATCTTTAAACTTACTCTAAGTTCGGATTGTAGGCTGCAACTCGCCTATATGAAGTTGGAATCGCTAGTAATCGCAGGTCAGCTACACTGCGGTGAATTTGTCTC…
>New.CleanUp.ReferenceOTU1018 16SV6.GV14.G.34.004.A_2525013
ACGCGTTAAACCTTACCAGGGTTTGACATGGTGTTAATTCTTTGAAAAAAGAAGTACCGTTCGCGGTAGATACACACAGGTGGTGCATGGCTGTCGTCAGCTCGTGTCGTGAGATGTTGGGTCAAGTCCCGCAACGAGCGCAACCCTTGTTTTTAGTTACTAGTAATCTAAAAAGACTATCGGTTATAAACCGGAGGAAGGTGGGGACGAGGTCAAGTCAGCATGCCCCTTATACCCTGGGCTACACACGGGCTACATTGGGTTAGGACAATGAGATGCCAAGCCGCGAGGCCGAGCTAATCTACAAACCTACTCTAAGTTCGGATTGGAGGCTGCAACTCGCCTCCATGAAGTTGGAATCGCTAGTAATCGCTGGTCAGCAACACAGCGGTGAATCCG…
>New.CleanUp.ReferenceOTU1019 16SV6.GV14.G.13.076m.A_395439
ACGCGTTAAACCTTACCTACTCTTGACATACTTGCAGGCTCTTGTAATGAGAGCGTGCCTTTTGGAACCAAGATACAGGTGCTGCATGGCTGTCGTCAGCTCGTGTCGTGAGATGTTGGGTTAAGTCCCGCAACGAGCGCAACCCCTGTTTTTAGTTACAAGTAATCTAAAAAGACTATCGGTTATAAACCGGAGGAAGGTGGGGACGACGTCAAGTCAGCATGCCCCTTATACCCTGGGCTACACACGTGCTACATTGGGTAGGACAATGAGACGCCAAACCGTGAGGTCGAGCTAATCTACAAACCTACTCTAAGTTCGGAGTGGAGGCTGCAACTCGCCTCCATGAAGTTGGAATCGCTAGTAATCGCTGGTCAGCAACACAGCGGTGAATCCGTT…
>New.CleanUp.ReferenceOTU102 16SV6.GV14.G.11.025m.C_6389090
ACGCGACGAACCTTACCAGGGCTTGACATACTGCGAATCTCCTTGAAAGGGGAGAGTGCCTTCGGGAATGCAGATACAGGTGGTGCATGGCTGTCGTCAGCTCGTGTCGTGAGATGTTGGGTTAAGTCCCGCAACGAGCGCAACCCTTGTTTTTAGTTACCAACTTGTTGGGTTTTCTAGAAAGACTGCCGGTGACAAACCGGAGGAAGGTGAGGATGACGTCAAGTCAGCATGCCCCTTATGTCCTGGGCTACACACGTGCTACAATGGTTTGGACAAAGAGTCGCAAGTTTGCAAGAACAAGCTAATCTCATAAACCTGACCTAAGTTCAGATTGTAGGCTGCAACTCGCCTACATGAAGTTGGAATCGCTAGTAATCGCTGGTCAGCCATACAGCG…
>New.CleanUp.ReferenceOTU1020 16SV6.GV14.G.32.020m.A_5066921
ACGCGTTGAACCTTACCAACCCTTGACATGTTTGTCGCGAAACTAAGAGATTAGTTTCTTCAGTTCGGCTGGACAATGTACAGGTGCTGCATGGCTGTCGTCAGCTCGTGTCGTGAGATGTTGGGTTAAGTCCCGCAACGAGCGCAACCCTCGTTTTTAGTTGCCATTTTATGGGTTCTCTAGAAAGACTGCCGGTGACAAACCGGAGGAAGGTGGGGATGACGTCAAGTCAGCATGCCCCTTATGCCCTGGGCTACACACGTGCTACAATGGCTAAGACAAAGAGTCGCGAATTCGCGAGAATCAGCTAATCTCATAAACTTAGTCTAAGTTCAGATTGTAGGCTGCAACTCGCCTACATGAAGTTGGAATCGCTAGTAATCGCTGGTCAGCCATACA…
>New.CleanUp.ReferenceOTU1021 16SV6.GV14.G.02.011m.B_7857790
ACGCGTTGAACCTTACCAAGGATTGACATGGTACGAAGTTTTATGAAAGTAGAATGTGCCTCTTTGAGGAACGTACACACAGGTGGTGCATGGCTGTCGTCAGCTCGTGCAGTAATGTGTTGGGTTAAGTCCCGCAACGAGCGAAACCCTTGTATTTAGTTATTTATCTAGATAGACTGCCGATGTGAAATCGGAGGAAGGAGAGGATGACGTCAAGTCAGCATGCCCCTTACATCTTGGGCTACACGCGTACTACAATGGGTAAGACAATGAGATGCCACTCTGCGAAGAGGCGCTAACCTCAAAAACTTATCCTCAGTTCAGATTGTAGATTGCAACTCATCTACATGAAGCCGGATTCACTAGTAATCGCTGGTCAGCTATACAGCGGTGAATACG…
>New.CleanUp.ReferenceOTU1022 16SV6.GV14.G.21.070m.A_7975477
ACGCGTTGAACCTTACCAAGGCTTGAAATCATTTCAAAACTCTTTGAAAGAAGAGCCTCCTTCGGGATGGAATGACAGGTGGTGCATGGCTGTCGTCAGCTCGTGTTGTGAAATGTTAAGTTAAGTCGTGTAACGAGCGCAACCCATGTCTTTTGTTGCTGTTTACAGTGCTTAAAAGAGACTGCCGCTCTACAGCGGAGGAAGGTGTGGATGATGGCAAGTCAGCATGCCCCTTATATCTTGGGCTACACACGTACTACAATGGTAGGGACAATGAGTCGCAAAGCTGCGAAGGCTAGCCAATCTCAAAAACCCTATCTCAGTTCGGATTGTACTCTGCAACTCGAGTGCATGAAGGTGGAATCGCTAGTAATCGCTGGTCAGCATACCGCGGTGAAT…
>New.CleanUp.ReferenceOTU1023 16SV6.GV14.G.53.160m.A_5355428
ACGCGTTGAACCTTACCAAGGCTTGACATACTACAGATTTCTTTGAAAGAGGAAAGTGCCTTCGGGAATGTAGATACAGGTGGTGCATGGCTGTCGTCAGCTCGTGTCGTGAGATGTTGGGTTAAGTCCCCCAACGAGCGCAACCCTTATTTTTAGTTGCTAATTTATTTTAGGTTTTCTAGAAAGACTGCCGGTGACAAACCGGAGGAAGGTGAGGATGACGTCAAGTCAGCATGCCCCTTATGCCTTGGGCTACACACGTGCTACAATGGTTAAGCCAAAGAGTTGCGAGCTCGGGAGAGTCAGCTAATCTCATAAACTTAGCCTAAGTTCGGATTGTAGGCTGCAACTCGCCTGCATGAAGTTGGAATCGCTAGTAATCGCTGGTCAGCTATACAG…
>New.CleanUp.ReferenceOTU1024 16SV6.GV14.G.32.025m.B_6572005
ACGCGTTGAACCTTACCAAGGCTTGACATACTACAGATTTCTTTGAAAGAGGAAAGTGCCTTCGGGAATGTAGATACAGGTGGTGCATGGCTGTCGTCAGCTCGTGTCGTGAGATGTTGGGTTAAGTCCCGCAACGAGCGCAACCCTTATTTTTAGTTGCTAATTTATTTTAGGTTTTCTAGAAAGACTGCCGGTGACAAACCGGAGGAAGGTGAGGATGACGTCAAGTCAGCATGCCCCTTATGCCTTGGGCTACACACGTGCTACAATGGTTAAGACAAAGAGTTGCGAGCTCGTGAGAGTCAGCTAATCTCATAAACTTAGCCTAAGTTCGGATTGTAGGCTGCAACTCGCCTGCATGAAGTCGGAATCGCTAGTAATCGTAGATCAGAATGCTAC…
>New.CleanUp.ReferenceOTU1025 16SV6.GV14.G.69.025m.C_7128686
ACGCGTTGAACCTTACCAAGGCTTGACATACTACAGATTTCTTTGAAAGAGGAAAGTGCCTTCGGGAATGTAGATACAGGTGGTGCATGGCTGTCGTCAGCTCGTGTCGTGAGATGTTGGGTTAAGTCCCGCAACGAGCGCAACCCTTATTTTTAGTTGCTAATTTATTTTAGGTTTTCTAGAAGGACTGCCGGTGACAAACCGGAGGAAGGTGAGGATTACGTCAAGTCAGCATGCCCCTTATTCCTTGGGCTAGACACGTGCTACAATGGTTAAGACAAAGAGTTGCGAGCTCGCGAGAGTCAGCTAATCTCATAAACTTAGCCTAAGTTCGGATTGGAGGCTGCAACTCGCCTGCATGAAGTCGGAATCGCTAGTAATCGCTGGTCAGCCATACAG…
>New.CleanUp.ReferenceOTU1026 16SV6.GV14.G.53.030m.C_706504
ACGCGTTGAACCTTACCAAGGCTTGACATACTCCAGATTTCTTTGAAAGAGGAAAGTGCCTTCGGGAATGTAGATACAGGTGGTGCATGGCTGTCGTCAGCTCGTGTCGTGAGATGTTGGGTTAAGTCCCGCAACGAGCGCAACCCTTATTTTTAGTTGCTAATTTATTTTAGGTTTTCTAGAAAGACTGCCGGTGACAAACCGGAGGAAGGTGAGGATGACGTCAAATCAGCATGACCCTTATGCCTTGGGCTACCCACGTGCTACAATGGTTAAGACAAAGAGTTGCGAGCTCGCGCGAGTCAGCTAATCTCATAAACATAGCCTAAGTTCGGATTGTAGGCTGCAACTCGCCTGCATGAAGTCGGAATCGCTAGGAATCGCTGGTCAGCCATACAG…
>New.CleanUp.ReferenceOTU1027 16SV6.GV14.G.32.005m.B_6124588
ACGCGTTGAACCTTACCAGGACTTGACATACTACAAATTCTTTTGAGAAAAAGAAGTGCCTTCGGGAATGTAGATACAGGTGGTGCATGGCTGTCGTCAGCTCGTGTCGTGAGATGTTGGGTTAAGTCCCGCAACGAGCGCAACCCTTATTTTTAGTTACCAATTCGTTGGGTTCTCTAGAAAGACTGCCGGTGACAAACCGGAGGAAGGTGAGGATGACGTCAAGTCAGCATGCCCCTTATGTCCTGGGCTACACACGTGCTAAAATGGTTAAGACAAAGAGTCGCGAGCTCGTAAGAGTCAGCTAATCTCATAAAAGTAGCCCAAGTTCAGAGTGTAGGCTGCAACTCGCCTGCATGAAGTTGGAATCGCTAGTAATCGCTGGTCAGCCATACAGCG…
>New.CleanUp.ReferenceOTU1028 16SV6.GV14.G.32.025m.B_6591589
ACGCGTTGAACCTTACCAGGACTTGACATACTACAGATCCTTTTGAGAAAAAGGAGTGCCTTCGGGAATGTAGATACAGGTGGTGCATGGCTGTCGTCAGCTCGTGTCGTGAGATGTTGGGTTAAGTCCCGCAACGAGCGCAACCCTTATTTTTAGTTACTAATTCGTTAGGTTCTCTAGAAAGACTGCCGGTGACAAACCGGAGGAAGGTGAGGATGACGTCAAGTCAGCATGCCCCTTATGTCCTGGGCTACACACGTGCTACAATGGTTAAGACAAAGAGTCGCGAATTCGCGAGAATCAGCTAATCTCATAAACTTAGTCTAAGTTCAGATTGTAGGCTGCAACTCGCCTACATGAAGTTGGAATCGCTAGTAATCGCTGGTCAGCCATACAGCG…
>New.CleanUp.ReferenceOTU1029 16SV6.GV14.G.64.030m.B_1818586
ACGCGTTGAACCTTACCAGGACTTGACATGAAGAGAAATTTTTCGAAAGAAAAATGTGCTAAGGCCTCTTACACAGGTGGTGCATGGCTGTCGTCAGCTCGTGTCGTGAGATGTTGGGTTAAGTCCCGCAACGAGCGCAACCCTTGTCTCTAGTTGATACTCTAGAGAGACTGCCGATTATAAATCGGAGGAAGGTGAGGATGACGTCAAGTCATCATGCCCCTTACGTCCTGGGCTACACACGTGCTACAATGGGTGTGACAATTAGTTGCCAATTCGCGAGAATGAGCTAATCTTTAAACACATCCTTAGTTCAGATTGTAGGCTGCAACTCGCCTACATGAAGGTGGAATCGCTAGTAATGGTACATCATCTACGGTACCGTGAATACGTTCCCGG…
>New.CleanUp.ReferenceOTU103 16SV6.GV14.G.21.015m.C_4093157
ACGCGACGAACCTTACCAGGGCTTGACATGAAAAGAAGTTTTCCGAAAAGAAAATGTGCTACGGCCTTTTACACAGGTGGTGCATGGCTGTCGTCAGCTCGTGTCGTGAGATGTTGGGTTAAGTCCCGCAACGAGCGCAACCCTTGTTTCTAGTTGATTCTCTAGAAAGACTGCCGATTATAAATCGGAGGAAGGTGAGGATGACGTCAAGTCATCATGCCCCTTACGCCCTGGGCTACACACGTGCTACAATGGATGTGACAAAAAGTTGCCAGTTCGCGAGAATGAGCTAATCTCTAAACACATCCCTAGTTCGGATTGTAGGCTGCAACTCGCCTACATGAAGGTGGAATCGCTAGTAATCGCAGGTCAGCTATACTGCGGTGAATCCGTTCCCGG…
>New.CleanUp.ReferenceOTU1030 16SV6.GV14.G.01.034m.B_2323452
ACGCGTTGAACCTTACCAGGACTTGACATGAAGAGAAATTTTTTGAAAAAGAAACGTGCTACGGCCTCTTACACAGGTGGTGCATGGCTGTCGTCAGCTCGTGTCGTGAGATGTTGGGTTAAGTCCCGCAACGAGCGCAACCCTTGTCTTTAGTTGATACTCTAAAGAGACTGCCGATTATAAATCGGAGGAAGGTGAGGATGACGTCAAGTCATCATGCCCCTTACGTCCTGGGCTACACACGTGCTACAATGGATGTGACAATTAGTTGCAAATTCGTGAGAATGAGCTAATCTGTAAACACATCCCTAGTTCAGATTGTAGGCTGCAACTCGCCTACATGAAGGTGGAATCGCTAGTAATCGCAGGTCAGCAATACTGCGGTGAATCCGTTCCCGG…
>New.CleanUp.ReferenceOTU1031 16SV6.GV14.G.32.020m.B_2834459
ACGCGTTGAACCTTACCAGGGCTTGACATACTACAAATTCTCTTGAGAAAGAGAAGTGCCTTCGGGAATGTAGATACAGGTGGTGCATGGCTGTCGTCAGCTCGTGTCGTGAGATGTTGGGTTAAGTCCCGCAACGAGCGCAACCCTTATTTTTAGTTACCAACTCGTTGGGTTTTTTAGAAAGACTGCCGGTGACAAACCGGAGGAAGGTGAGGATGACGTCAAGTCAGCATGCCCCTTATGTCCTGGGCTACACACGTGCTACAATGGTTAAGACAAAGAGTCGCTAGCTCGTGAGAGTAAGCTAATCTATTAAACTTAGCCTAAGTTCAGATTGTAGGCTGCAACTCGCCTACATGAAGTTGGAATCGCTAGTAATCGTGGATCAGCGTGCCACGG…
>New.CleanUp.ReferenceOTU1032 16SV6.GV14.G.17.001m.C_3228382
ACGCGTTGAACCTTACCAGGGCTTGACATACTACAAATTCTTTTGAGAAAAAGAAGTGCCTTCGGGAATGTAGATACAGGTGGTGCATGGCTGTCGTCAGCTCGTGTCGTGAGATGTTGGGTTAAGTCCCGCAACGAGCGCAACCCTTATTTTTAGTTACTAATTCGTTAGGTTCTCTAGAAAGACTGCCGGTGACAAACCGGAGGAAGGTGAGGATGACGTCAAGTCAGCATGCCCCTTATGTCCTGGGCCACACACGTGCTACAATGGTTAAGACAAAGAGTTGCGAACTCGTGAGAGTCAGCTAATCTACTAAACTTAGCCTAAGTTCAGATTGTAGGCTGCAACTCGCCTGCATGAAGTTGGAATCGCTAGTAATCGCTGGTCAGCCATACAGCG…
>New.CleanUp.ReferenceOTU1033 16SV6.GV14.G.34.004.B_5508195
ACGCGTTGAACCTTACCAGGGCTTGACATACTACAAATTCTTTTGAGAAAGAGAAGTGCCTTCGGGAATGTAGATACAGGTGGTGCATGGCTGTCGTCAGCTCGTGTCGTGAGATGTTGGGTTAAGTCCCGCAACGAGCGCAACCCTTATTTTTAGTTACCAATTCGTTGGGTTTTTTAGAAAGACTGCCGGTGACAAACCGGAGGAAGGTGAGGATGACGTCAAGTCAGCATGCCCCTTATGTCCTGGGCTACACACGTGCTACAATGGTTAAGACAAAGAGTCGCGAATTCGCGAGAATCAGCTAATCTCATAAACTTAGTCTAAGTTCAGATTGTAGGCTGCAACTCGCCTACATGAAGTTGGAATCGCTAGTAATCGCTGGTCAGCCATACAGCG…
>New.CleanUp.ReferenceOTU1034 16SV6.GV14.G.01.011m.C_4834981
ACGCGTTGAACCTTACCAGGGCTTGACATACTACAAATTTTTCTGAGAAGAAAAAGTGCCTTCGGGAATGTAGATACAGGTGGTGCATGGCTGTCGTCAGCTCGTGTCGTGAGATGTTGGGTTAAGTCCCGCAACGAGCGCAACCCTCGTTTTTAGTTGCCAACTTGTTGGGTTTTCTAGAGAGACTGCCGGTGACAAATCGGAGGAAGGTGAGGATGACGTCAAGTCAGCATGCCCCTTATGTCCTGGGCTACACACGTGCTACAATGGTTAAGACAAAGAGTTGCGAATTCGCGAGAATCAGCTAATCTCATAAACTTAGCCTAAGTTCGGATTGTAGGCTGCAACTCGCCTACATGAAGTCGGAATCGCTAGTAATCGCTGGTCAGCCATACAGCG…
>New.CleanUp.ReferenceOTU1035 16SV6.GV14.G.38.015m.B_3421807
ACGCGTTGAACCTTACCAGGGCTTGACATACTACAGATTCTTTTGAGAAAAAGAAGTGCCTTCGGGAATGTAGATACAGGTGGTGCATGGCTGTCGTCAGCTCGTGTCGTGAGATGTTGGGTTAAGTCCCGCAACGAGCGCAACCCTTATTTTTAGTTACTAATTCGTTAGGTTCTCTAGAAAGACTGCCGGTGACAAACCGGAGGAAGGTGAGGATGACGTCAAGTCAGCATGCCCCTTATGTCCTGGGGTACACACGTGCTACAATGGCTAAGACAAAGAGTCGCGAGCTCGCAAGAGTGAGCTAAACTCATAAACTTAGCCTAAGTTCAGATTGTAGGCTGCAACTCGCCTACATGAAGTTGGAATCGCTAGTAATCGCTGGTCAGCCATACAGCG…
>New.CleanUp.ReferenceOTU1036 16SV6.GV14.G.02.011m.A_4322078
ACGCGTTGAACCTTACCAGGGCTTGACATACTACGAATCTCTTTGAAAAAAGAGAGTGCCTTCGGGAATGTAGATACAGGTGGTGCATGGCTGTCGTCAGCTCGTGTCGTGAGATGTTGGGTTAAGTCCCGCAACGAGCGCAACCCTTATTTTTAGTTACCAATTCGTTGGGTTTTCTAGAAAGACTGCCGGTGACAAACCGGAGGAAGGTGAGGATGACGTCAAGTCAGCATGCCCCTTATGTCCTGGGCTACACACGTGCTACAATGGTTAGGACAAAGAGTCGCAAGTTTGCAAGAACAAGCTAATCTCGTAAACCTAGCCTAAGTTCAGATTGTAGGCTGCAACTCGCCTGCATGAAGTTGGAATCGCTAGTAATCGCTGGTCAGCCATACAGCG…
>New.CleanUp.ReferenceOTU1037 16SV6.GV14.G.56.020m.A_4384816
ACGCGTTGAACCTTACCAGGGCTTGACATACTACGAATTCTTTTGAAAAAGAGAAGTGCCTTCGGGAATGTAGATACAGGTGGTGCATGGCTGTCGTCAGCTCGTGTCGTGAGATGTTGGGTTAAGTCCCGCAACGAGCGCAACCCTTATTTTTAGTTACCAATTCGTGGGGTTCTTTAGAAAGACTGCCGGTGACAAACCGGAGGAAGGTGAGGATGACGTCAAGTCAGCATGCCCCTTATGTCCTGGGCTACACACGTGCTACAATGGTTAAGACAAAGAGTCGCGAGCTTGTAAAAGTCAGCTAATCTCGTAAACTTAGCCTAAGTTCAGATTGTAGGCTGCAACTCGCCTGCATGAAGTTGGAATCGCTAGTAATCGTGAATCAGAATGTCACGG…
>New.CleanUp.ReferenceOTU1038 16SV6.GV14.G.36.003m.B_826266
ACGCGTTGAACCTTACCAGGGCTTGACATACTACGAATTCTTTTGAAAAAGAGAAGTGCCTTCGGGAATGTAGATACAGGTGGTGCATGGCTGTCGTCAGCTCGTGTCGTGAGATGTTGGGTTAAGTCCCGCAACGAGCGCAACCCTTATTTTTAGTTACCAATTCGTTGGGTTCTTTAGAAAGACTGCCGGTGACAAACCGGAGGAAGGTGAGGATGACGTCAAGTCAGCATGCCCCTTATGTCCTGGGCTACACACGTGCTACAATGGTTAAGACAAAGAGTCGCGAGCTTGTAAAAGTCAGCTAATCTCGTAAACTTAGCCTAAGTTCAGATTGTAGGCTGCAACTCGCCTGCATGAAGTTGGAATCGCTAGTAATCGTGGATCAGCGTGCCACGG…
>New.CleanUp.ReferenceOTU1039 16SV6.GV14.G.34.010m.B_8019174
ACGCGTTGAACCTTACCAGGGCTTGACATACTGCAAATTTTCTTGAAAGAGAAAAGTGCCTTCGGGAATGCAGATACAGGTGGTGCATGGCTGTCGTCAGCTCGTGTCGTGAGATGTTGGGTTAAGTCCCGCAACGAGCGCAACCCTCGTTTTTAGTTGCCATTTTATGGGTTCTCTAGAAAGACTGCCGGTGACAAACCGGAGGAAGGTGGGGATGACGTCAAGTCAGCATGCCCCTTATGCCCTGGGCTACACACGTGCTACAATGGCTAAGACAAAGAGTCGCAAGCTCGCGAGAGTCTGCTAATCTGGTAAACTTTGCCTAAGTTCAGATTGTAGGCTGCAACTCGCCTACATGAAGTTGGAATCGCTAGTAATCGCTGGTCAGCCACACAGCGG…
>New.CleanUp.ReferenceOTU104 16SV6.GV14.G.60.005m.A_2474394
ACGCGACGAACCTTACCAGGGTTTGACATGATACGAATTTCTTTGAAAGAAGAAAGTGCCGTTTGGAGCGTATACACAGGTGGTGCATGGCTGTCGTCAGCTCGTGTCGTGAGATGTTGGGTTAAGTCCCGCAACGAGCGCAACCCTTGTTTTTAGTTGCCACTTATGGAAATCTAAAAAGACTGCCGGTTATAAACCGGAGGAAGGCGGGGATGACGTCAAGTCAGCATGCCCCTTACACCCTGGGCTACACACGTGCTACATTGGGCGAGACAATGAGACGCAAATCTGCGAAGACTAGCTAACCTATAAACTCGTTCTAAGTTCGGATTGCAGGCTGCAACTCGCCTGCATGAAGGTGGAATCGCTAGTAATCGCTGGTCAGCTACACAGCGGTGA…
>New.CleanUp.ReferenceOTU1040 16SV6.GV14.G.32.005m.A_8238350
ACGCGTTGAACCTTACCAGGGCTTGACATACTGCGAACTTCTTTGAAAAGAGAAGGTGCCTTCGGGAACGCAGATACAGGTGGTGCATGGCTGTCGTCAGCTCGTGTCGTGAGATGTTGGGTTAAGTCCCGCAACGAGCGCAACCCTTGTTTTTAGTTGCCATTTTATGGGTTCTCTAGAAAGACTGCCGGTGACAAACCGGAGGAAGGTGGGGATGACGTCAAGTCAGCATGCCCCTTATGCCCTGGGCTACACACGTGCTACAATGGCTAAGACAAAGAGTCGCGAATTCGCGAGAATCAGCTAATCTCATAAACTTAGTCTAAGTTCAGATTGTAGGCTGCAACTCGCCTACATGAAGTTGGAATCGCTAGTAATCGCTGGTCAGCCATACAGCGG…
>New.CleanUp.ReferenceOTU1041 16SV6.GV14.G.25.020m.A_3038364
ACGCGTTGAACCTTACCAGGGCTTGACATACTGCGAATCTCTTTGAAAGGAGAGAGTGCCTTCGGGGATGCAGATACAGGTGGTGCATGGCTGTCGTCAGCTCGTGTCGTGAGATGTTGGGTTAAGTCCCGCAACGAGCGCAACCCTTGTTTTTAGTTACCAATTCGTTGGGTTTTCTAGAAAGACTGCCGGTGACAAACCGGAGGAAGGTGAGGATGACGTCAAGTCAGCATGCCCCTTATGTCCTGGGCTACACGCGTGCTACAATGGTTAGGACAAAGAGTCGCAAGTTTGCAAGAACAAGCTAATCTCGTAAACCTAACCTAAGTTCAGATTGTAGGCTGCAACTCGCCTACATGAAGTTGGAATCGCTAGTAATCGCTGGTCAGCCATACAGCG…
>New.CleanUp.ReferenceOTU1042 16SV6.GV14.G.17.060m.C_7040596
ACGCGTTGAACCTTACCAGGGCTTGACATACTGCGAATCTTTCCGAAAGGAAAGAGTGCCTTCGGGAATGCAGATACAGGTGGTGCATGGCTGTCGTCAGCTCGTGTCGTGAGATGTTGGGTTAAGTCCCGCAACGAGCGCAACCCTTGTTTTTAGTTACCAATTCGTTGGGTTTTCTAGAAAGACTGCCGGTGACAAACCGGAGGAAGGTGAGGATGACGTCAAGTCAGCATGCCCCTTATGTCCTGGGCTACACACGTGCTACAATGGTTATGACAAAGAGTTGCGAGCTTGTGAAAGTCAGCTAATCTCATAAACCTAGCCCAAGTTCAGATTGTAGGCTGCAACTCGCCTACATGAAGTTGGAATCGCTAGTAATCGCAGGTCAGAATACTGCGG…
>New.CleanUp.ReferenceOTU1043 16SV6.GV14.G.32.025m.B_6583086
ACGCGTTGAACCTTACCAGGGCTTGACATACTGCGAATTTCTTTGAAAGAAGAAAGTGCCTTCGGGAATGCAGATACAGGTGGTGCATGGCTGTCGTCAGCTCGTGTCGTGAGATGTTGGGTTAAGTCCCGCAACGAGCGCAACCCTTGTTTTTAGTTACTAATTTATTTAGGTTTTCTAGAAAGACTGCTGGTGACAAACCGGAGGAAGGTGAGGATGACGTCAAGTCAGCATGCCCCTTATGTCCTGGGCTACACACGTGCTACAATGGTTAAGACAAAGAGTCGCAGATTCGTAAGGATAAGCTAATCTCATAAACTTAGCCTAAGTTCAGATTGTAGGCTGCAACTCGCCTACATGAAGTTGGAATCGCTAGTAATCGCTGGTCAGCATACAGCG…
>New.CleanUp.ReferenceOTU1044 16SV6.GV14.G.53.160m.A_5367073
ACGCGTTGAACCTTACCAGGGTTTGACATGATACGAATTTCTTTGAAAAAAGAAAGTGCCTTATGGAACGTATACACAGGTGGTGCATGGCTGTCGTCAGCTCGTGTCGTGAGATGTTGGGTTAAGTCCCGAACGAGCGCAACCCTCATTTTTAGTTGCCTTATGGAACTCTAGAAAGACTGCTGGTTATAAACCGGAGGAAGGAGGGGATGACGTCAAGTCAACATGCCCCTTACACCCTGGCTAAACACGTGCTACAATGGGTGAGAAAATGAGAAGCAAATCTGCGAAGCCAAGCTAATCTATAAACTCACTCTAAGTTCGGATTGTAGGCTGCAACTCGCCTGCATGAAGTTGGAATCGCTAGTAATCGCTGGTCAGCTATACAGCGGTGAATTC…
>New.CleanUp.ReferenceOTU1045 16SV6.GV14.G.15.005m.C_516497
ACGCGTTGAACCTTACCAGGGTTTGACATGATACGAATTTCTTTGAAAGAAGAAAGGCCTTTTATGGAACGTATACACAGGTGGTGCATGGCTGTCGTCAGCTCGTGTCGTGAGATGTTGGGTTACGTACCGCAACGAGCGCAACCCTCATTTTTAGTTGCCTTATGGAACTCTAGAAAGACTGCTGGTTATAAACCGGAGGAAGGCGGGGATGACGTCAAGGCAGCATGCCCCTTACACCCTGGGCTACACACGTGCTACAATGGGTGAGACAATGAGAAGCTAATCTGCGAAGACAAGCCAATCTATAAACTCATTCTAAGTTCGGATTGTAGGCTGCAACTCGCCTGCATGAAGTTGGAATCGCTAGTAATCGCTGGTCAGCTATACAGCGGTGAA…
>New.CleanUp.ReferenceOTU1046 16SV6.GV14.G.56.040m.A_3866198
ACGCGTTGAACCTTACCAGGGTTTGACATGATACGAATTTCTTTGAAAGAAGAAAGTGCCGTTTGGAACGTATACACAGGTGGTGCATGGCTGTCGTCAGCTCGTGTCGTGAGATGTTGGGTTAAGTCCCGCAACGAGCGCAACCCTTGTTTTTAGTTGCCTTTTATGGAACTCTAAAAAGACTGCTGGTTATAAACCGGAGGAAGGTGGGGATGGCGTCAAGTCAGCATGCCCCTTACACCCTGGGCTACACACGTGCTACATTGGGCGAGACAATGAGATGCAAATCTGCAAAGACTAGCTAATCTATAAACTCATTCTAAGTTCGGATTATAGGCTGCAACTCGCCTGTATGAAGTTGGAATCGCTAGTAATCGCTGGTCAGCTATACAGCGGTGA…
>New.CleanUp.ReferenceOTU1047 16SV6.GV14.G.40m.030m.A_2556440
ACGCGTTGAACCTTACCAGGGTTTGACATGATACGAATTTCTTTGAAAGAAGAAAGTGCCGTTTGGAGCGTATACACAGGTGGTGCATGGCTGTCGTCAGCTCGTGTCGCGAGATGTTGGGTTAAGTCCCGCAACGAGCGCAACCCTTATTTTTAGTTGCCTTTATGGAACTCTAGAAAGACTGCTGGTTATAAACCGGAGGAAGGCGGGTATGACGTCAAGTCAGCATGCCCCTTACACCCTGGGCTACACACGGGCTACATTGGGAGAGACAATGAGATGCAACTCTGAGAAGATTAGCTAATCTATAAACTCGTTCTAAGTTCGGATTGCAGGCTGCAACTCGCCTGCATGAAGGTGGAATCGCTAGTAATCGCTGGTCAGCTATACAGCGGTGAA…
>New.CleanUp.ReferenceOTU1048 16SV6.GV14.G.42.010m.B_3366322
ACGCGTTGAACCTTACCAGGGTTTGACATGATACGAATTTCTTTGAAAGAAGAAAGTGCCGTTTGGAGCGTATACACAGGTGGTGCATGGCTGTCGTCAGCTCGTGTCGTGAGATGTTGGGTTAAGTCCCGCAACGAGCGCAACCCTTATTTTTAGTTGCCTTTATGGAACTCTAGAAAGACTGCTGGTTATAAACCGGAGGAAGGCGGGGATGACGTCAAGTCAGCATGCCCCTTACACCCTGGGCTACACACGTGCTACATTGGGCGAGACAATGAGATGCAACTCTGCGAAGATTAGGCAATCTTTAAACTCGTTCTTAGTTTCGGATGGAGGCTGCAACTCGCCTGCATGAAGGTGGAATCGCTAGTAATCGCTGGTCAGCTATACAGCGGTGAA…
>New.CleanUp.ReferenceOTU1049 16SV6.GV14.G.78.100m.A_7536470
ACGCGTTGAACCTTACCAGGGTTTGACATGATACGAATTTTTGTGAAAGCAAGAAGTGCCGTTTGGAACGTATACACAGGTGGTGCATGGCTGTCGTCAGCTCGTGTCGTGAGATGTTGGGTTAAGTCCCGCAACGAGCGCAACCCTTGTTTTTAGTTGCCTTTATAGGAACTCTAGAAAGACTGCCGGTTATAAACCGGAGGAAGGCGGGGATGACGTCAAGTCAGCATGGCCCTTACACCCTGGGCTACACACGTGCTACATTGGGCGAGACAATGAGATGCAAACTTGCGAAGGTAAGCGAATCTATAAACTCGTTCTAAGTTCGGATGGGAGGCTGCAACTCGCCTACATGAAGCTGGAATCGCTAGTAATCGCTGATCAGCTATACACCGGTGA…
>New.CleanUp.ReferenceOTU105 16SV6.GV14.G.32.025m.C_1147092
ACGCGAGAAACCTTACCAAGGCTTGACATACTACAGATTTCTTTGAAAGAGAAAAGTGCCTTCGGGAATGCAGATACAGGTGGTGCATGGCTGTCGTCAGCTCGTGTCGTGAGATGTTGGGTTAAGTCCCGCAACGAGCGCAACCCTCGTTTTTAGTTGCCATTTTATGGGTTCTCTAGAAAGACTGCCGGTGACAAACCGGAGGAAGGTGGGGATGACGTCAAGTCAGCATGCCCCTTATGCCCTGGGCTACACACGTGCTACAATGGCTAAGACAAAGAGTCGCGAATTCGCGAGAATCAGCTAATCTCATAAACTTAGTCTAAGTTCAGATTGTAGGCTGCAACTCGCCTACATGAAGTTGGAATCGCTAGTAATCGCTGGTCAGCCATACAGCGG…
>New.CleanUp.ReferenceOTU1050 16SV6.GV14.G.17.001m.C_3219290
ACGCGTTGAACCTTACCAGGGTTTGACATGGTGCGAATTTCTTTGAAAGAAGAAAGTGCCATTCGGAACGCACACACAGGTGGTGCATGGCTGTCGTCAGCTCGTGTCGTGAGATGTTGGGTTAAGTCCCGCAACGAGCGCAACCCTTATTTTTAGTTGCCTTTATGGAACTCTAGAAAGACTGCCGGTTATAAACCGGAGGAAGGCGGGGATGACGTCAAGTCAGCATGCCCCTTACACCCTGGGCTACACACGTGCTACATTGGGCGAGACAATGAGATGCAAATCTGCGAAGATAAGCTAATCTATAAACTCATTCTAAGTTCGGATTGTAGGCTGCAACTCGCCTGCATGAAGTTGGAATCGCTAGTAATCGCTGGTCAGCTATACAGCGGTGAA…
>New.CleanUp.ReferenceOTU1051 16SV6.GV14.G.49.050m.A_8493937
ACGCGTTGAACCTTACCAGGGTTTGACATGGTGCGAATTTTTTTGAAAAAAGAAAGTGCCATTCGGAACGCACACACAGGTGGTGCATGGCTGTCGTCAGCTCGTGTCGTGAGATGTTGGGTTAAGTCCCGCAACGAGCGCAACCCTTATTTTTAGTTGCCTGTATGGAACTCTAAAAAAACTGCCGGTTATAAACCGGAGGAAGGCGGGGATGACGTCAAGTCAGCATGCCCCTTACACCCTGGGCTACACACGTGCTACAGTGGGCAAGACAATGAGATGCTAATCTGCGAAGACGCGCTAATCTATAAACTCGTTCTAAGTTCGGATTGTAGGCTGCAACTCGACTACATGAAGATGGAATCGCTAGTAATCGCTGGTCAGCATACAGCGGTGAAT…
>New.CleanUp.ReferenceOTU1052 16SV6.GV14.G.34.010m.B_8021322
ACGCGTTGAACCTTACCAGGGTTTGACATGGTGTTAATTCTTTGAAAAAAGAAGTACCGTTCGCGGTAGACACACACAGGTGGTGCATGGCTGTCGTCAGCTCGTGTCGTGAGATGTTGGGTTAAGTCCCGCAACGAGCGCAACCCTTGTTTTTAGTTACTAGTAATCTAAAAAGACTATCGGTTATAAACCGGAGGAAGGTGGGGACGACGTCAAGTCAGCATGCCCCTTAAACCCTGGGCTACACACGTGCTACAGTGGGTTAGGACAATGAGATGCCAAGCCGCGAGGCCGAGCTAATCTACAAACCTACTCTAAGTTCGGATTGGAGGCTGCAAATCGGCTCCATGAAGTTGGAATCGCTAGTAATCGCTGGTCAGCAACACAGCGGTGAATCCG…
>New.CleanUp.ReferenceOTU1053 16SV6.GV14.G.71.100m.A_5639150
ACGCGTTGAACCTTACCTGGGTTTGACATACGCCGGAAAGCCGTAGAGATACGGCCCCTTTTAGTCGGTGTACAGGTGGTGCATGGCTGTCGTCAGCTCGTGTCGTGAGATGTTGGGTTAAGTCCCGCAACGAGCGCAACCCTTATTTCTAGTTACCAACTCGTTGGGTTTTTTAGAAAGACTGCCGGTGACAAACCGGAGGAAGGTGAGGATGACGTCAAGTCAGCATGCCCCTTATGTCCTGGGCTACACACGTGCTACAATGGTTAAGACAAAGAGTCGCAAGCTCGTGAGAGTTAGCTAATCTATTAAACTTAGCCTAAGTTCAGATTGTAGGCTGCAACTCGCCTGCATGAAGTTGGAATCGCTAGTAATCGCTGGTCAGCCATACAGCGGTGA…
>New.CleanUp.ReferenceOTU106 16SV6.GV14.G.34.050m.C_4670643
ACGCGAGAAACCTTACCAGGACTTGACATACTACGAATCCTTCTGAGAAGAAGGAGTGCCTTCGGGAATGTAGATACAGGTGGTGCATGGCTGTCGTCAGCTCGTGTCGTGAGATGTTGGGTTAAGTCCCGCAACGAGCGCAACCCTTATTTTTAGTTACCAATTCGTTGGGTTCTCTAGAAAGACTGCCGGTGACAAACCGGAGGAAGGTGAGGATGACGTCAAGTCAGCATGCCCCTTATGTCCTGGGCTACACACGTGCTACAATGGCTAAGACAAAGAGTCGCGAGCTTGCAAAAGTCAGCTAATCTCATAAACTTAGCCTAAGTTCGGATTGTAGGCTGCAACTCGCCTGCATGAAGTCGGAATCGCTAGTAATCGCTGGTCAGCCATACAGCG…
>New.CleanUp.ReferenceOTU107 16SV6.GV14.G.49.030m.A_1260825
ACGCGAGAAACCTTACCAGGACTTGACATGAAGAGAAATTTTTCGAAAGAAAAATGTGCTAAGGCCTCTTACACAGGTGGTGCATGGCTGTCGTCAGCTCGTGTCGTGAGATGTTGGGTTAAGTCCCGCAACGAGCGCAACCCTTGTCTCTAGTTGATACTCTAGAGAGACTGCCGATTATAAATCGGAGGAAGGTGAGGATGACGTCAAGTCATCATGCCCCTTACGTCCTGGGCTACACACGTGCTACAATGGGTGTGACAATTAGTTGCCAATTCGCGAGAATGAGCTAATCTTTAAACACATCCTTAGTTCAGATTGTAGGCTGCAACTCGCCTACATGAAGGTGGAATCGCTAGTAATCGCGAATCAGCATGTCGCGGTGAATACGTTCTCGGG…
>New.CleanUp.ReferenceOTU108 16SV6.GV14.G.32.005m.B_6127358
ACGCGAGAAACCTTACCAGGGCTTGACATACTACGAATTCTCTTGAAAAAGAGAAGTGCCTTCGGGAATGTAGATACAGGTGGTGCATGGCTGTCGTCAGCTCGTGACGTGAGATGTTGGGTTAAGTCCCGCAACGAGCGCAACCCTTATTTTTAGTTACCAATTCGTTGGGTTCTCTAGAAAGACTGCCGGTGACAAACCGGAGGAAGGTGAGGATGACGTCAAGTCAGCATGCCCCTTATGTCCTGGGCTACACACGTGCTACAATGGTTAAGACAAAGAGTCGCAAGCTCGTGAGAGTGAGCTAATCTACTAAACTTAGCCTAAGTTCAGATTGTAGGCTGCAACTCGCCTGCATGAAGTTGGAATCGCTAGTAATCGCTGGTCAGCCATACAGCG…
>New.CleanUp.ReferenceOTU109 16SV6.GV14.G.34.004.B_5514202
ACGCGAGAAACCTTACCAGGGCTTGACATACTGCAAATTTTCTTGAAAGAGGAAAGTGCCTTCGGGAATGTAGATACAGGTGGTGCATGGCTGTCGTCAGCTCGTGTCGTGAGATGTTGGGTTAAGTCCCGCAACGAGCGCAACCCTTATTTTTAGTTGCTAATTTATTTTAGGTTTTCTAGAAAGACTGCCGGTGACAAACCGGAGGAAGGTGAGGATGACGTCAAGTCAGCATGCCCCTTATGCCTTGGGCTACACACGTGCTACAATGGTTAAGACAAAGAGTTGCGAGCTCGTGAGAGTCAGCTAATCTCATAAACTTAGCCTAAGTTCGGATTGTAGGCTGCAACTCGCCTGCATGAAGTCGGAATCGCTAGTAATCGCTGGTCAGCCATACAG…
>New.CleanUp.ReferenceOTU11 16SV6.GV14.G.49.010m.A_1636025
ACGCGAGGAACCTTACCAAGGCTTGACATACTACAGATTTCTTTGAAAGAGGAGAGTGCCTTCGGGAATGTAGATACAGGTGGTGCATGGCTGTCGTCAGCTCGTGTCGTGAGATGTTGGGTTAAGTCCCGCAACGAGCGCAACCCTTATTTTTAGTTGCTAATTTATTTAGGTTTTCTAGAAAGACTGCCGGTGACAAACCGGAGGAAGGTGAGGATGACGTCAAGTCAGCATGCCCCTTATGCCTTGGGCTACACACGTGCTACAATGGTTGAGACAAAGAGTTGCAAGCTTGTGAAAGTTAGCTAATCTCATAAACTTAGCCTAAGTTCGGATTGTAGGCTGCAACTCGCCTGCATGAAGTCGGAATCGCTAGTAATCGCTGGTCAGCCATACAGC…
>New.CleanUp.ReferenceOTU110 16SV6.GV14.G.01.170m.A_5390588
ACGCGAGAAACCTTACCAGGGCTTGACATACTGCGAATCTTTTTGAAAGAAGAGAGTGCCTTCGGGAATGCAGATACAGGTGGTGCATGGCTGTCGTCAGCTCGTGTCGTGAGATGTTGGGTTAAGTCCCGCAACGAGCGCAACCCTTATTTTTAGTTATCAATTCGTTGGGTTTTCTAGAAAGACTGCCGGTGACAAACCGGAGGAAGGTGAGGATGACGTCAAGTCAGCATGCCCCTTATGTCCTGGGCTACACACGTGCTACAATGGTTAGGACAAAGAGTTGCAAGTTTGTAAAAACAAGCTAATCTCATAAACCTATCCTAAGTTCAGATTGTAGGCTGCAACTCGCCTACATGAAGTTGGAATCGCTAGTAATCGCTGGTCAGCCATACAGCG…
>New.CleanUp.ReferenceOTU111 16SV6.GV14.G.13.850m.A_4651884
ACGCGAGAAACCTTACCAGGGCTTGACATACTGTGAATCACTATGAAAATAGCCGAGCCGAAAGGCACAGATACAGGTGGTGCATGGCTGTCGCCAGCTCGTGTCGTGAGATGTTGGGTTAAGTCCCGCAACGAGCGCAACCCTTATCCTCAGTTACCTTCTAGGAACCTGAGGAGACTGCCGGTGTTAAGCCGGAGGAAGGTGAGGATGACGTCAAGTCATCATGCCCCTTATGCCCTGGGCTACTCACGTGCTACAATGGATAGGACAATGGGATGCCACCCTGCGAAGGCGAGCTAACCCCAAAAACCTATTCTTAGTTCGGATTGTAGGCTGCAACTCGCCTACATGAAGCTGGAATCGCTAGTAATCGCTGGTCAGCATGCCGCGGTGAATACG…
>New.CleanUp.ReferenceOTU112 16SV6.GV14.G.32.020m.B_2834265
ACGCGAGAAACCTTACCAGGGTTTGACATGACATGAATTTTTTTGAAAAAAAAAAGTGCCTTTTAGGAACATGTACACAGGTGGTGCATGGCTGTCGTCAGCTCGTGTCGTGAGATGTTGGGTTAAGTCCCGCAACGAGCGCAACCCCTATTTTTAGTTATTTTTCTAGAAAGACTGCCGGTTATAAGCCGGAGGAAGGCGGGGATGACGTCAAGTCAGCATGCCCCTTATATCCTGGGCTACACACGTGCTACATTGGGTAAGACAATGAGTCGCCAGCCTGCGAAGGTCAGCAAATCTAAAAATTTACTCTAAGTTCAGATTATAGGCTGTAACTCGCCTATATGAAGTTGGAATCGCTAGTAATCGCTGGTCAGCCATACAGCGGTGAATCCGTTC…
>New.CleanUp.ReferenceOTU113 16SV6.GV14.G.38.029m.B_1834663
ACGCGAGAAACCTTACCAGGGTTTGACATGATACGAATTTCTTTGAAAGAAGAAAGGCCATTTATGGAACGTATACACAGGTGGTGCATGGCTGTCGTCAGCTCGTGTCGTGAGATGTTGGGTTAAGTCCCGCAACGAGCGCAACCCTCATTTTTAGTTGCCTTATGGAACTCTAGAAAGACTGCTGGTTATAAACCGGAGGAAGGCGGGGATGACGTCAAGTCAGCATGCCCCTTACACCCTGGGCTACACACGTGCTACAATGGGTGAGACAATGAGAAGCTAATCTGCGAAGACAAGCCAATCTATAAACTCATTCTAAGTTCGGATTGTAGGCTGCAACTCGCCTGCATGAAGTTGGAATCGCTAGTAATCGCGTATCAGCAATGACGCGGTGAA…
>New.CleanUp.ReferenceOTU114 16SV6.GV14.G.63.060m.A_4080720
ACGCGAGAAACCTTACCAGGGTTTGACATGATACGAATTTCTTTGAAAGAAGAAAGTGCCGTTTGGAGCGTATACACAGGTGGTGCATGGCTGTCGTCAGCTCGTGTCGTGAGATGTTGGGTTAAGTCCCGCAACGAGCGCAACCCTTATTTTTAGTTGCCTTTTATGGAACTCTAGAAAGACTGCCGGTTATAAACCGGAGGAAGGCGGGGATGACGTCAAGTCAGCATGCCCCTTACACCCTGGGCTACACACGTGCTACATTGGGCGAGACAATGAGATGCAAATCTGTGAAGACTAGCTAATCTATAAACTCGCTCTAAGTTCGGATTGCAGGCTGCAACTCGCCTGCATGAAGTTGGAATCGCTAGTAATCGCGTAACAGCATGACGCGGTGAA…
>New.CleanUp.ReferenceOTU115 16SV6.GV14.G.53.160m.A_5354849
ACGCGAGAAACCTTACCAGGGTTTGACATGATACGAATTTTTGTGAAAGCAAGAAGTGCCGTTTGGAACGTATACACAGGTGGTGCATGGCTGTCGTCAGCTCGTGTCGTGAGATGTTGGGTTAAGTCCCGCAACGAGCGCAACCCTTGTTTTTAGTTGCCTTTTAAGGAACTCTAAAAAGACTGCTGGTTATAAACCGGAGGAAGGTGGGGATGACGTCAAGTCAGCATGCCCCTTACACCCTGGGCTACACACGTGCTACATTGGGCGAGACAATGAGATGCAAGTCTGCGAAGATTAGCTAATCTATAAACTCGTTCTAAGTTCGGATTGTAGGCTGCAACTCGCCTACATGAAGGTGGAATCGCTAGTAATCGCTGGTCAGCTACACAGCGGTGA…
>New.CleanUp.ReferenceOTU116 16SV6.GV14.G.34.193m.B_8147358
ACGCGAGAAACCTTACCAGGGTTTGACATGATACGGATCTTTTTGAAAGAGAAGAGGCCTTTATTGGAAACGTATACACAGGTGGTGCATGGCTGTTGTCAGCTCGTGTCGTGAGATGTTGGGTTAAGTCCCGCAACGAGCGCAACCCTCATTTTTAGTTGCTTTTTCAAGAACTCTAGAAAGACTGCCGGTTATAAACCGGAGGAAGGCGGGGATGACGTCAAGTCAGCATGCCCCTTACACCCTGGGCTACACACGTGCTACAATGGACGAGACAATGAGATGCAATTCTGCAAAGACTAGCTAATCTATAAACTCGTTCTAAGTTCGGATTGTAGGCTGCAACTCGCCTGCATGAAGTTGGAATCGCTAGTAATCGCTGGTCAGCTACACAGCGGT…
>New.CleanUp.ReferenceOTU117 16SV6.GV14.G.01.025m.C_6915230
ACGCGAGAAACCTTACCAGGGTTTGACATGGCATACTTTCTTCTGAGAAGAAGATTTCCTTTATTGGAGTGTGCACACAGGTGGTGCATGGCTGTCGTCAGCTCGTGTCGTGAGATGTTGGGTTAAGTCCCGCAACGAGCGCAACCCTCGTTTTTAGTTGATTTTTCTAGAAAGACTGCCGGTTATAAGCTGGAGGAAGGTGAGGATGACGTCAAGTCAGCATGCCCCTTATACCCTGGGCTACACACGTGCTACATTGGGTAAGACAATGAGTAGCTAGCCTGCGAAGGTCGGCAAATCTATAAACTTACTCTAAGTTCGGATTGTAGGCTGTAACTCGCCTACATGAAGTTGGAATCGCTAGTAATCGCTGGTCAGCCATACAGCGGTGAATACGTT…
>New.CleanUp.ReferenceOTU118 16SV6.GV14.G.36.020m.A_1539893
ACGCGAGGAACCTTACCAACACTTGACATGTTCGTCGCGACTCTAAGAGATTAGAGTTTTCGGTTCGGCCGGACGAAACACAGGTGCTGCATGGCTGTCGTCAGCTCGTGTCGTGAGATGTTGGGTTAAGTCCCGCAACGAGCGCAACCCTTGTTTTTAGTTATTTTTCTAGAAAGACTGCCGGTTATAAGCCGGAGGAAGGCGGGGACGACGTCAAGTCAGCATGCCCCTTACACCCTGGGCTACACACGTGCTACATTGGATAAGACAATGAGTCGCGAACCTGTGAAGGTCAGCAAATCTATAAACTTATTCTAAGTTCGGATTGTAGGCTGCAACTCGCCTACATGAAGCTGGAATCGCTAGTAATCGTATATCAGCAATGATACGGTGAATACG…
>New.CleanUp.ReferenceOTU119 16SV6.GV14.G.56.030m.A_1629337
ACGCGAGGAACCTTACCAGAACTTGACATACCATGGACGTTTTTATGAGAGTAATTATTTCCCTCGGGACCATGGATACAGGTGGTGCATGGCTGTCGTCAGCTCGTGTCGTGAGATGTTGGGTTAAGTCCCGCAACGAGCGCAACCCTTATCTTTTGTTACCTCTATTGAGAGATAGTAGGGAATCTAAAGAGACTGCCGGTCTTAAACCGGAGGAAGGTGAGGATGACGTCAAGTCAGCATGCCCCTTATGTTCTGGGCCACACACGTGCTACAATGGGTAAGACAATAAGTAGCTAACCTGCGAAGGTACGCAAATCTAAGAAACTTATCCTCAGTTCGGATTGGAGGCTGCAACTCGCCTCCATGAAGTCGGAATCGCTAGTAATCGCCGGTCAG…
>New.CleanUp.ReferenceOTU12 16SV6.GV14.G.60.030m.A_4489012
ACGCGTGGAACCTTACCAGGGTTTGACATGATACGAATTTCTGTGAAAATAGAAAGTGCCGTTTGGAACGTATACACAGGTGGTGCATGGCTGTCGTCAGCTCGTGTCGTGAGATGTTGGGTTAAGTCCCGCAACGAGCGCAACCCTTGTTTTTAGTTGCTTTTTATAGAACTCTAGAAAGACTGCCGGTTATAAACCGGAGGAAGGCGGGGATGACGTCAAGTCAGCATGCCCCTTACACCCTGGGCTACACACGTGCTACATTGGGCGAGACAATGAGACGCAAATCTGCGAAGACTAGCTAATCTATAAACTCGTTCTAAGTTCGGATTGTAGGCTGCAACTCGCCTACATGAAGTTGGAATCGCTAGTAATCGCTGGTCAGCTACACAGCGGTGA…
>New.CleanUp.ReferenceOTU120 16SV6.GV14.G.34.050m.B_1273236
ACGCGAGGAACCTTACCAGGACTTGACATACTACAAATTCTTTTGAGAAAAAGAAGTGCCTTCGGGAATGTAGATACAGGTGGTGCATGGCTGTCGTCAGCTCGTGTCGTGAGATGTTGGGTTAAGTCCCGCAACGAGCGCAACCCTTATTTTTAGTTACCAATTCGTTGGGTTCTCTAGAAAGACTGCCGGTGACAAACCGGAGGAAGGTGAGGATGACGTCAAGTCAGCATGCCCCTTATGTCCTGGGCTACACACGTGCTACAATGGTTAAGACAAAGAGTCGCGAGCTCGTAAGAGTCAGCTAATCTCATAAACTTAGCCCAAGTTCAGATTGTAGGCTGCAACTCGCCTGCATGAAGTTGGAATCGCTAGTAATCGCGGATCAGAATGCCGCGG…
>New.CleanUp.ReferenceOTU121 16SV6.GV14.G.36.030m.B_6540006
ACGCGAGGAACCTTACCAGGACTTGACATACTACAAATTCTTTTGAGAAAAAGAAGTGCCTTCGGGAATGTAGATACAGGTGGTGCATGGCTGTCGTCAGCTCGTGTCGTGAGATGTTGGGTTAAGTCCCGCAACGAGCGCAACCCTTATTTTTAGTTACCAATTCGTTGGGTTCTCTAGAAAGACTGCCGGTGACAAACCGGAGGAAGGTGAGGATGACGTCAAGTCAGCATGCCCCTTATGTCCTGGGCTACACACGTGCTACAATGGTTAAGACAAAGAGTCGCGAGCTCGTGAGAGTCAGCTAATCTCATAAACTTAGCCCAAGTTCAGATTGTAGGCTGCAACTCGCCTACGTGAAGGAGGAATCGCTAGTAATCGCAGGTCAGCATACTGCGG…
>New.CleanUp.ReferenceOTU122 16SV6.GV14.G.77.030m.C_6227091
ACGCGAGGAACCTTACCAGGACTTGACATGAAGAGAAGTTTTTTGAAAGAAGAATGTGCTACGGCCTCTTACACAGGTGGTGCATGGCTGTCGTCAGCTCGTGTCGTGAGATGTTGGGTTAAGTCCCGCAACGAGCGCAACCCTTGTTTCTAGTTGGTATTTACACTCTAGAAAGACTGCCAATTATAAATCGGAGGAAGGTGAGGATGACGTCAAGTCATCATGCCCCTTACGTCCTGGGCTACACACGTGCTACAATGGGTGTGACAAAAAGTTGCAAATTCGCGAGAATAAGCTAATCTCTAAACACATCCCTAGTTCAGATTGTAGGCTGCAACTCGCCTACATGAAGGTGGAATCGCTAGTAATCGCAGGTCAGCTATACTGCGGTGAATCCGT…
>New.CleanUp.ReferenceOTU123 16SV6.GV14.G.26.070m.B_2344463
ACGCGAGGAACCTTACCAGGGCTTGACATACTACAAATTCTTTTGAAAAAAAGAAGTGCCTTCGGGAATGTAGATACAGGTGGTGCATGGCTGTCGTCAGCTCGTGTCGTGAGATGTTGGGTTAAGTCCCGCAACGAGCGCAACCCTTATTTTTAGTTACCAATTCGTTGGGTTTTTAGAAAGACTGCCGGTGACAAACCGGAGGAAGGTGAGGATGACGTCAAGTCAGCATGCCCCTTATGTCCTGGGCTACACACGTGCTACAATGGCTAAGACAAAGAGTCGCGAACTTGCAAAAGTCAGCTAATCTCATAAACTTAGCCTAAGTTCAGATTGTAGGCTGCAACTCGCCTGCATGAAGTTGGAATCGCTAGTAATCGCTGGTCAGCCATACAGCGG…
>New.CleanUp.ReferenceOTU124 16SV6.GV14.G.36.030m.B_6526121
ACGCGAGGAACCTTACCAGGGCTTGACATACTACGAATTCTTCTGAAAAGAGGAAGTGCCTTCGGGAATGTAGATACAGGTGGTGCATGGCTGTCGTCAGCTCGTGTCGTGAGATGTTGGGTTAAGTCCCGCAACGAGCGCAACCCTTATTTTTAGTTACCAACTCGTTGGGTTCTCTAGAAAGACTGCCGGTGACAAACCGGAGGAAGGTGAGGATGACGTCAAGTCAGCATGCCCCTTATGTCCTGGGCTACACACGTGCTACAATGGTTAAGACAAAGAGTCGCGAGCTTGTGAAAGTCAGCTAATCTCATAAACTTAGCCTAAGTTCAGATTGTAGGCTGCAACTCGCCTACATGAAGTTGGAATCGCTAGTAATCGCTGGTCAGCCATACAGCG…
>New.CleanUp.ReferenceOTU125 16SV6.GV14.G.34.004.A_2517808
ACGCGAGGAACCTTACCAGGGCTTGACATACTGCAAATTTTCTTGAAAGAGAAAAGTGCCTTCGGGAATGCAGATACAGGTGGTGCATGGCTGTCGTCAGCTCGTGTCGTGAGATGTTGGGTTAAGTCCCGCAACGAGCGCAACCCTCGTTTTTAGTTGCCATTTTATGGGTTCTCTAGAAAGACTGCCGGTGACAAACCGGAGGAAGGTGGGGATGACGTCAAGTCAGCATGCCCCTTATGCCCTGGGCTACACACGTGCTACAATGGCTAAGACAAAGAGTCGCGAATTCGCGAGAATCAGCTAATCTCATAAACTTAGTCTAAGTTCAGATTGTAGGCTGCAACTCGCCTACATGAAGTTGGAATCGCTAGTAATCGGATATCAGCCATGATCCGG…
>New.CleanUp.ReferenceOTU126 16SV6.GV14.G.11.054m.C_7824852
ACGCGAGGAACCTTACCAGGGTTTGACATTATACGAATTTTTGTGAAAGCAGAAAGTGCCGTATGGAGCGTATACACAGGTGGTGCATGGCTGTCGTCAGCTCGTGTCGTGAGATGTTGGGTTAAGTCCCGCAACGAGCGCAACCCTTGTTTTTAGTTGCTTTTTATAGAAATCTAGAAAGACTGCCGGTTATAAACCGGAGGAAGGTGGGGACGACGTCAAGTCAGCATGCCCCTTACACCCTGGGCTACACACGTGCTACATTGGGCGAGACAATGAGACGCAAATCTGTGAAGACTAGCTAATCTATAAACTCGTTCTAAGTTCGGATTGTAGGCTGCAACTCGCCTACATGAAGTTGGAATCGCTAGTAATCGCTGGTCAGCTATACAGCGGTGA…
>New.CleanUp.ReferenceOTU127 16SV6.GV14.G.34.050m.C_4679795
ACGCGATAAACCTTACCAAGGCTTGACATACTACAGATTTCTTTGAAAGAGGAAAGTGCCTTCGGGAATGTAGATACAGGTGGTGCATGGCTGTCGTCAGCTCGTGTCGTGAGATGTTGGGTTAAGTCCCGCAACGAGCGCAACCCTTATTTTTAGTTGCTAATTTATTTTAGGTTTTCTAGAAAGACTGCCGGTGACAAACCGGAGGAAGGTGAGGATGACGTCAAGTCAGCATGCCCCTTATGCCTTGGGCTACACACGTGCTACAATGGTTAAGACAAAGAGTTGCGAGCTCGCGAGAGTCAGCTAATCTCATAAACTTAGCCTAAGTTCGGATTGTAGGCTGCAACTCGCCTGCATGAAGTCGGAATCGCTAGTAATCGCGGATCAGCATGCCGC…
>New.CleanUp.ReferenceOTU128 16SV6.GV14.G.04.008m.C_2156565
ACGCGATAAACCTTACCAAGGCTTGACATGTCACGGATCTTTTTGAGAAAGAAGAGTGCCTTCGGGAACGTGAACACAGGTGGTGCATGGCTGTCGTCAGCTCGTGTCGTGAGATGTTGGGTTAAGTCCCGCAACGAGCGCAACCCTTGTCTTTAGTTACCATCATTCAGTTGGGTACTCTAGAGAGACTGCCGGTGACAAACCGGAGGAAGGTGAGGACGACGTCAAGTCAGCATGCCCCTTATGCCTTGGGCTACACACGTGCTACAATGGCTAGGACAAAGAGCAGCAAGCTTGCGAAAGTTAGCGAATCTCATAAACCTAGTCTAAGTTCGGATTGTAGGCTGCAACTCGCCTACATGAAGGCGGAATCGCTAGTAATCGCCGGTCAGCAATACG…
>New.CleanUp.ReferenceOTU129 16SV6.GV14.G.40m.010m.A_120084
ACGCGATAAACCTTACCAATCCTTGACATATGAAAAACCAGGGTGTTTACCCGCTCTGTCTCTTTTATACAGGTGCTGCATGGCTGTCGTCAGTTCGTGGTGTGAGCTGTTGGGTTAAGTCCCAGAACGAACGCAACCCTTATTTTTAGTTGCTAATTTATTTTAGGTTTTCTAGAAAGACTGCCGGTGACAAACCGGAGGAAGGTGAGGATGACGTCAAGTCAGCATGCCCCTTATGCCTTGGGCTACACACGTGCTACAATGGTTAAGACAAAGAGTTGCGAGCTCGCGAGAGTCAGCTAATCTCATAAACTTAGCCTAAGTTCGGATTGTAGGCTGCAACTCGCCTGCATGAAGTCGGAATCGCTAGTAATCGCTGGTCAGCCATACAGCGGTGAA…
>New.CleanUp.ReferenceOTU13 16SV6.GV14.G.26.070m.B_2351898
ACGCGTGGAACCTTACCAGGGTTTGACATGATACGAATTTTTGTGAAAGCAAAAAGTGCCGTTTGGAACGTATACACAGGTGGTGCATGGCTGTCGTCAGCTCGTGTCGTGAGATGTTGGGTTAAGTCCCGCAACGAGCGCAACCCTTGTTTTTAGTTGCCTTTATGGAACTCTAGAAAGACTGCCGGTTATAAACCGGAGGAAGGCGGGGATGACGTCAAGTCAGCATGCCCCTTATACCCTGGGCTACACACGTGCTACATTGGGCGAGACAATGAGATGCAAATCTGCGAAGATAAGCTAATCTATAAACTCGTTCTAAGTTCGGATTGCAGGCTGCAACTCGCCTGCATGAAGGTGGAATCGCTAGTAATCGCTGGTCAGCTATACAGCGGTGAA…
>New.CleanUp.ReferenceOTU130 16SV6.GV14.G.15.020.B_2453122
ACGCGATAAACCTTACCAGGACTTGACATGAAGAGAAGTTTTTTGAAAGAAAAATGTGCTACGGCCTCTTACACAGGTGGTGCATGGCTGTCGTCAGCTCGTGTCGTGAGATGTTGGGTTAAGTCCCGCAACGAGCGCAACCCTTGTTTCTAGTTGAATCTCTAGAAAGACTGCCGATTATAAATCGGAGGAAGGTGAGGATGACGTCAAGTCATCATGCCCCTTACGTCCTGGGCTACACACGTGCTACAATGGATGTGACAAAAAGTTGCCAGTTCGCGAGAACGAGCTAATCTCTAAACACATCCCCAGTTCAGATTGTTGGCTGCAACTCGCCAGCATGAAGGTGGAATCGCTAGTAATCGCAGGTCAGCTATACTGCGGTGAATCCGTTCCCGG…
>New.CleanUp.ReferenceOTU131 16SV6.GV14.G.34.004.A_2536651
ACGCGATAAACCTTACCAGGGCTTGACATACTACAGATTCTTTTGAAAAAGAGAAGTGCCTTCGGGAATGTAGATACAGGTGGTGCATGGCTGTCGTCAGCTCGTGTCGTGAGATGTTGGGTTAAGTCCCGCAACGAGCGCAACCCTCATTTTTAGTTGCCAATTTATTGGGATTTCTAGAGAGACTGCCGGTGACAAACCGGAGGAAGGTGAGGATGACGTCAAGTCAGCATGCCCCTTATGCCCTGGGCCACACACGTGCTACAATGGCGAAGACAAAGAGTCGCAAACCTGCGAAGGCTAGCTAATCTCGTAAACTTCGTCTAAGTTCGGATTGTAGGCTGCAACTCGCCTGCATGAAGTTGGAATCGCTAGTAATCGCTGGTCAGCTATACAGCG…
>New.CleanUp.ReferenceOTU132 16SV6.GV14.G.29.054m.A_5883138
ACGCGATAAACCTTACCAGGGTTTGACATGATACGAATTTCTTTGAAAGAAGAAAGTGCCTTTTGGAACGTATACACAGGTGGTGCATGGCTGTCGTCAGCTCGTGTCGTGAGATGTTGGGTTAAGTCCCGCAACGAGCGCAACCCTCATTTTTAGTTGCCTTATGGAACTCTAGAAAGACTGCCGGTTATAAACCGGAGGAAGGCGGGGATGACGTCAAGTCAGCATGCCCCTTACACCCTGGGCTACACACGTGCTACATTGGGCGAGACAATGAGATGCTAATCTGCGAAGAGGCGCTAATCTATAAACTCGTTCTAAGTTCGGATTGTAGGCTGCAACTCGCCTACATGAAGATGGAATCGCTAGTAATCGCTGGTCAGCATACAGCGGTGAATC…
>New.CleanUp.ReferenceOTU133 16SV6.GV14.G.49.200m.A_8578577
ACGCGATAAACCTTACCAGGGTTTGACATGGTGTTAATTCTTTGAAAAAAGAAGTACTGTTCGCAGTAGACACACACAGGTGGTGCATGGCTGTCGTCAGCTCGTGTCGTGAGATGTTGGGTTAAGTCCCGCAACGAGCGCAACCATTGTTTTTAGTTACAAGTAATCTAAAAAGACTATCGGTTATAAACCGGAGGAAGGTGGGGACGACGTCAAGTCAGCATGCCCCTTATACCCTGGGCTACACACGTGCTACATTGGGTAGGACAATGAGATGCCAAACCGCGAGGTCGAGCTAATCTACAAACCTACTCTAAGTTCGGATTGGAGGCTGCAACTCGCCTCCATGAAGTTGGAATCGCTAGTAATCGCCGGTCAGCCATACGGCGGTGAATCCGT…
>New.CleanUp.ReferenceOTU134 16SV6.GV14.G.29.005m.A_5004822
ACGCGATGAACCTTACCAAGGCTTGACATACTACAAATTTCTTTGAGAAAGGAAAGTGCCTTCGGGAATGTAGATACAGGTGGTGCATGGCTGTCGTCAGCTCGTGTCGTGAGATGTTGGGTTAAGTCCCGCAACGAGCGCAACCCTTGTTTTTAGTTGCCAATTTATTGGGTTTTCTAGAAAGACTGCCGGTGACAAACCGGAGGAAGGTGAGGATGACGTCAAGTCAGCATGCCCCTTATGCCTTGGGCTACACACGTGCTACAATGGCTAAGACAAAGAGTTGCGAACTTGCGAAAGTCAGCTAATCTCATAAACTTAGCCCAAGTTCGGATTGTAGGCTGCAACTCGCCTGCATGAAGTCGGAATCGCTAGTAATCGCGGAACAGCATGCCGCGG…
>New.CleanUp.ReferenceOTU135 16SV6.GV14.G.63.050m.A_3601849
ACGCGATGAACCTTACCAGGGCTTGACATGTCACAAATCTTCCTGAAAGGGAAGAGTGCCTTCGGGAATGTAGATACAGGTGGTGCATGGCTGTCGTCAGCTCGTGTCGTGAGATGTTGGGTTAAGTCCCGCAACGAGCGCAACCCTTATTTTTAGTTGCTAATTTATTTTAGGTTTTCTAGAAAGACTGCCGGTGACAAACCGGAGGAAGGTGAGGATGACGTCAAGTCAGCATGCCCCTTATGCCTTGGGCTACACACGTGCTACAATGGTTAAGACAAAGAGTTGCGAGCTCGCGAGAGTCAGCTAATCTCATAAACTTAGCCTAAGTTCGGATTGTAGGCTGCAACTCGCCTGCATGAAGTCGGAATCGCTAGTAATCGCTGGTCAGCCATACAG…
>New.CleanUp.ReferenceOTU136 16SV6.GV14.G.11.054m.A_852892
ACGCGATGAACCTTACCAGGGTTCGACATGGTGTTAATTCTTTGAAAAAAGAAGTACTGTCCGCAGTAGACACACACAGGTGGTGCATGGCTGTCGTCAGCTCGTGTCGTGAGATGTTGGGTTAAGTCCCGCAACGAGCGCAACCCTTGTTTTTAGTTACAAGTAATCTAAAAAGACTATCGGTTATAAACCGGAGGAAGGTGGGGACGACGTCAAGTCAGCATGCCCCTTATACCCTGGGCTACACACGTGCTACATTGGGTAGGACAATGAGATGCCAAACCGCGAGGTCGAGCTAATCTACAAACCTACTCTAAGTTCGGATTGGAGGCTGCAACTCGCCTCCATGAAGTTGGAATCGCTAGTAATCGCTGGTCAGCAACACAGCGGTGAATACGT…
>New.CleanUp.ReferenceOTU137 16SV6.GV14.G.32.020m.B_2815554
ACGCGCAAAACCTTACCAAGGATTGACATACTACGAAGTCTTATGAAAGTAAGATGTGCCTCTTTGAGGAATGTAGTACAGGTGGTGCATGGCTGTCGTCAGCTCGTGCAGTAATGTGTTGGGTTAAGTCCCGCAACGAGCGAAACCCTTGTATTTAGTTACTTATCTAGATAGACTGCCGATGTGAAATCGGAGGAAGGAGAGGATGACGTCAAGTCAGCATGCCCCTTACATCTTGGGCTACACGCGTACTACAATGGGTAAGACAATGAGATGCCACTCTGCGAAGAGGCGCAAACCTCAAAAACTTATCCTCAGTTCGGATTGTAGATTGCAACTCATCTACATGAAGTCGGAATCGCTAGTAATCGCTGGTCAGCCATACAGCGGTGAATCCGT…
>New.CleanUp.ReferenceOTU138 16SV6.GV14.G.02.011m.A_4316304
ACGCGCAAAACCTTACCAGGGCTTGCATACTGCGAATCTTTTTGAAAGGAGAGAGTGCCTTCGGGAATGCAGATACAGGTGGTGCATGGCTGTCGTCAGCTCGTGTCGTGAGATGTTGGGTTAAGTCCCGCAACGAGCGCAACCCTTATTTTTAGTTACCAACTTATTGGGTTTTCTAAAAAGACTGCCGGTGATAAACCGGAGGAAGGTGAGGATGACGTCAAGTCAGCATGCCCCTTATGTCCTGGGCTACACACGTGCTACAATGGTTAAGACAAAGAGTTGCGAGTTCGCAAGGACCAGCTAATCTCATAAACCTAGCCTAAGTTCAGAATGTAGGCTGCAACTCGCCTACATGAAGTTGGAATCGCTAGTAATCGCTGGTCAGCATACAGCGGT…
>New.CleanUp.ReferenceOTU139 16SV6.GV14.G.40m.070m.B_7860496
ACGCGCAAAACCTTACCAGGGTTTGACATGATACGAACTTTTGTGAAAGCAGAAGGTGCCGTTTGGAACGTATACACAGGTGGTGCATGGCTGTCGTCAGCTCGTGTCGTGAGATGTTGGGTTAAGTCCCGCAACGAGCGCAACCCTTGTTTTTAGTTGCCTTAATGGAACTCTAAAAAGACTGCTGGTTATAAACCGGAGGAAGGCGGGGATGACGTCAAGTCAGCATGCCCCTTACACCCTGGGCTACACACGTGCTACAATGGTGGAGACAATGAGATGCTAATCTGCGAAGACAAGCTAATCTATAAACTCTATCTAAGTTCGGATTGTAGGCTGCAACTCGCCTGCATGAAGTTGGAATCGCTAGTAATCGCTGGTCAGCTATACAGCGGTGAA…
>New.CleanUp.ReferenceOTU14 16SV6.GV14.G.32.025m.C_1152742
ACGCGTTAAACCTTACCAGGGTTTGACATGACAGGAATTCTTTTGAGAAAAAGAAGTGCCTTTTAGGAACCTGTACACAGGTGGTGCATGGCTGTCGTCAGCTCGTGTCGTGAGATGTTGGGTTAAGTCCCGCAACGAGCGCAACCCTTGTTTTTAGTTACTTTTCTAGAAAGACTGCCGGTTATAAGCCGGAGGAAGGCGGGGACGACGTCAAGTCAGCATGCCCCTTACACCCTGGGCTACACACGTGCTACATTGGATAAGACAATGAGTCGCGAACCTGCGAAGGTCAGCAAATCTATAAACTTATTCTAAGTTCGGATTGTAGGCTGAAACTCGCCTACATGAAGCTGGAATCGCTAGTAATCGCTGGTCAGCCATACAGCGGTGAATCCGTTC…
>New.CleanUp.ReferenceOTU140 16SV6.GV14.G.40m.020m.B_3247165
ACGCGCAAAACCTTACCAGGGTTTGACATGATACGAATTTCTTTGAAAGAAGAAAGTGCCGTTTGGAGCGTATACACAGGTGGTGCATGGCTGTCGTCAGCTCGTGTCGTGAGATGTTGGGTTAAGTCCCGCAACGAGCGCAACCCTTATTTTTAGTTGCCTTTTAAGGAACTCTAGAAAGACTGCTGGTTATAAACCGGAGGAAGGCGGGGATGACGTCAAGTCAGCATGCCCCTTACACCCTGGGCTACACACGTGCTACATTGGGCGAGACAATGAGATGCAAACCTGCGAAGGCTAGCTAATCTATAAACTCGTTCTAAGTTCGGATTGCAGGCTGCAACTCGCCTGCATGAAGGTGGAATCGCTAGTAATCGCTGGTCAGCTATACAGCGGTGA…
>New.CleanUp.ReferenceOTU141 16SV6.GV14.G.32.005m.A_8237332
ACGCGCAGAACCTTACCAGGGCTTGACATACTACAAATTCTTTGGAGACAGAGAAGTGCTTTCGGGCATGTAGATACAGGTGGTGCATGGCTGTCGTCAGCTCGTGTCGTGAGATGTTGGGTTAAGTCCCGCAACGAGCGCAACCCTTATTTTTAGTTACCAATTCGTTGGGTTCTCTAGAAAGACTGCCGGTGACAAACCGGAGGAAGGTGAGGATGACGTCAAGTCAGCATGCCCCTTATGTCCTGGGCTACACACGTGCTACAATGGTTAAGACAAAGAGTCGCTATCTTGTGAAAGTTCGCTAATCTCATAAACTTAGCCTAAGTTCAGATTGTAGGCTGCAACTCGCCTACATGAAGTTGGAATCGCTAGTAATCGCTGGTCAGCCATACAGCG…
>New.CleanUp.ReferenceOTU142 16SV6.GV14.G.04.035m.B_2146982
ACGCGCCAAACCTTACCAGGGCTTGACATACTACAAATCCTTTTGAGAAAAAGGAGTGCCTTCGGGAATGTAGATACAGGTGGTGCATGGCTGTCGTCAGCTCGTGTCGTGAGATGTTGGGTTAAGTCCCGCAACGAGCGCAACCCTTATTTTTAGTTACCAATTCGTTGGGTTCTCTAGAAAGACTGCCGGTGACAAACCGGAGGAAGGTGAGGATGACGTCAAGTCAGCATGCCCCTTATGCCCTGGGCTACACACGTGCTACAATGGCTAAGACAAAGAGTCGCGAGCTTGCAAAAGCCAGCTAATCTCATAAACTTAGCCTAAGTTCAGATTGTAGGCTGCAACTCGCCTACATGAAGTTGGAATCGCTAGTAATCGCTGGTCAGCCATACAGCG…
>New.CleanUp.ReferenceOTU143 16SV6.GV14.G.04.008m.A_5408071
ACGCGCCAAACCTTACCAGGGCTTGACATACTGCGAATCTCCTTGAAAGGGGAGAGTGCCTTCGGGAATGCAGATACAGGTGGTGCATGGCTGTCGTCAGCTCGTGTCGTGAGATGTTGGGTTAAGTCCCGCAACGAGCGCAACCCTTGTTTTTAGTTACCAATTCGTTGGGTTTTCTAGAAAGACTGCCGGTGACAAACCGGAGGAAGGTGAGGATGACGTCAAGTCAGCATGCCCCTTATGTCCTGGGCTACACACGTGCTACAATGGTTAGGACAAAGAGTCGCAAGTTTGCAAAAACAAGCTAATCTCGTAAACCTAACCTAAGTTCAGATTGTAGGCTGCAACTCGCCTACATGAAGTTGGAATCGCTAGTAATCGCTGGTCAGCCATACAGCG…
>New.CleanUp.ReferenceOTU144 16SV6.GV14.G.32.020m.B_2831021
ACGCGCCAAACCTTACCAGGGCTTGACATATTACAAATTCCTTTGAGAAAAGGAAGTGCCTTCGGGAATGTAGATACAGGTGGTGCATGGCTGTCGTCAGCTCGTGTCGTGAGATGTTGGGTTAAGTCCCGCAACGAGCGCAACCCTTATTTTTAGTTACTAATTCGTTAGGTTCTCTAGAAAGACTGCCGGTGACAAACCGGAGGAAGGTGAGGATGACGTCAAGTCAGCATGCCCCTTATGTCCTGGGCTACACACGTGCTACAATGGTTAAGACAAAGAGTCGCGAGCTCGCAAGAGTCAGCTAATCTCATAAACTTAGCCTAAGTTCAGATTGTAGGCTGCAACTCGCCTGCATGAAGTTGGAATCGCTAGTAATCGCTGGTCAGCCATACAGCG…
>New.CleanUp.ReferenceOTU145 16SV6.GV14.G.38.010m.C_5689272
ACGCGCCAAACCTTACCAGGGTTTGACATGATACGAATTCTTTTGAAAGAAAGAAGTGCCGTTTGGAACGTATACACAGGTGGTGCATGGCTGTCGTCAGCTCGTGTCGTGAGATGTTGGGTTAAGTCCCGCAACGAGCGCAACCCTTGTTTTTAGTTGCCTTATATGGAACTCTAAAAAGACTGCCGGTTATAAGCCGGAGGAAGGTGGGGATGACGTCAAGTCAGCATGCCCCTTACACCCTGGGCTACACACGTGCTACATTGGACGAGACAATGAGACGCAAGTTTGCGAAAATTAGCTAATCTATAAACTCGTTCTAAGTTCGGATTGTAGGCTGCAACTCGCCTACATGAAGGTGGAATCGCTAGTAATCGCTGGTCAGCTACACAGCGGTGA…
>New.CleanUp.ReferenceOTU146 16SV6.GV14.G.78.030m.A_1053474
ACGCGCCAAACCTTACCAGGGTTTGACATGATACGAATTTCTTTGAAAAAAGAAAGTGCCTTATGGAACGTATACACAGGTGGTGCATGGCTGTCGTCAGCTCGTGTCGTGAGATGTTGGGTTAAGTCCCGCAACGAGCGCAACCCTCATTTTTAGTTGCCTTATGGAACTCTAGAAAGACTGCTGGTTATAAACCGGAGGAAGGCGGGGATGACGTCAAGTCAGCATGCCCCTTACACCCTGGGCTACACACGTGCTACAATGGGTGAGACAATGAGAAGCAAATCTGCGAAGACTAGCTAATCTATAAACTCGTTCTAAGTTCGGATTGCAGGCTGCAACTCGCCTGCATGAAGGTGGAATCGCTAGTAATCGCTGGTCAGCTATACAGCGGTGAAT…
>New.CleanUp.ReferenceOTU147 16SV6.GV14.G.01.034m.B_2305796
ACGCGCGAAACCTTACCAAGGCTTGACATACTACAAATCTCTTTGAAAGAGGAAAGTGCCTTCGGGAATGTAGATACAGGTGGTGCATGGCTGTCGTCAGCTCGTGTCGTGAGATGTTGGGTTAAGTCCCGCAACGAGCGCAACCCTTGTTTTTAGTTGCCAATTTTTTGGGTTTTCTAAAGAGACTGCCGGTGACAAACCGGAGGAAGGTGAGGATGACGTCAAGTCAGCATGCCCCTTATGCCTTGGGCTACACACGTGCTACAATGGTTAAGACAAAGAGTTGCAAGCTTGTGAGAGTTAGCTAATCTCGTAAACTTAACCTAAGTTCGGATTGTAGGCTGCAACTCGCCTGCATGAAGTCGGAATCGCTAGTAATCGTGGATCAGCGTGCCACGG…
>New.CleanUp.ReferenceOTU148 16SV6.GV14.G.71.004m.A_7709270
ACGCGCGAAACCTTACCAAGGCTTGACATACTACAGATTTCTTTGAAAGAGGAAAGTGCCTTCGGGAATGTAGATACAGGTGGTGCATGGCTGTCGTCAGCTCGTGTCGTGAGATGTTGGGTTAAGTCCCGCAACGAGCGCAACCCTTATTTTTAGTTGCTAATTTATTTTAGGTTTTCTAGAAAGACTGCCGGTGACAAACCGGAGGAAGGTGAGGATGACGTCAAGTCAGCATGCCCCTTATGTCCTGGGCTACACACGTGCTACAATGGTTAAGACAAAGAGTCGCGAGCTCGTGAGAGTCAGCTAATCTCATAAACTTAGCCCAAGTTCAGATTGTAGGCTGCAACTCGCCTACATGAAGTTGGAATCGCTAGTAATCGCTGGTCAGCCATACAG…
>New.CleanUp.ReferenceOTU149 16SV6.GV14.G.34.010m.A_209641
ACGCGCGAAACCTTACCAGGGCTTGACATACTACAAATCTTTTCGAAACGAAAGAGTGCCTTCGGGAATGTAGATACAGGTGGTGCATGGCTGTCGTCAGCTCGTGTCGTGAGATGTTGGGTTAAGTCCCGCAACGAGCGCAACCCTTATTTTTAGTTACTTTTCTAGAAAGACTGCTGGTGACAAACCAGAGGAAGGTGAGGATGACGTCAAGTCAGCATGCCCCTTATGTCCTGGGCTACACACGTGCTACAATGACTAAGACAAAGGGTCGCGAGCTCGCAAGAGTCAGCTAATCCCGTAAACTTAGCCTAAGTTCAGATTGTAGGCTGCAACTCGCCTACATGAAGTTGGAATCGCTAGTAATCGCTGGTCAGCCATACAGCGGTGAATCCGTTC…
>New.CleanUp.ReferenceOTU15 16SV6.GV14.G.38.060m.A_1433551
ACGCGTTAAACCTTACCAGGGTTTGACATGATACGAACTTTTGTGAAAGCAGAAGGTGCCGTTTGGAACGTATACACAGGTGGTGCATGGCTGTCGTCAGCTCGTGTCGTGAGATGTTGGGTTAAGTCCCGCAACGAGCGCAACCCTTGTTTTTAGTTGCCTTAATGGAACTCTAAAAAGACTGCTGGTTATAAACCGGAGGAAGGCGGGGATGACGTCAAGTCAGCATGCCCCTTACACCCTGGGCTACACACGTGCTACATTGGGCGAGACAATGAGACGCAAATCTGTGAGGATAAGCTAATCTATAAACTCGTTCTAAGTTCGGATTGCAGGCTGCAACTCGCCTGCATGAAGGTGGAATCGCTAGTAATCGCTGGTCAGCTACACAGCGGTGAA…
>New.CleanUp.ReferenceOTU150 16SV6.GV14.G.38.010m.C_5700941
ACGCGCGAAACCTTACCAGGGCTTGACATACTGCGAATCTTTCCGAAAGGAAAGAGTGCCTTCGGGAATGCAGATACAGGTGGTGCATGGCTGTCGTCAGCTCGTGTCGTGAGATGTTGGGTTAAGTCCCGCAACGAGCGCAACCCTTGTTTTTAGTTACCAATTCGTTGGGTTTTCTAGAAAGACTGCCGGTGACAAACCGGAGGAAGGTGAGGATGACGTCAAGTCAGCATGCCCCTTATGTCCTGGGCTACACACGTGCTACAATGGTTAGGACAAAGAGTTGCGAGCTTGTGAAAGTCAGCTAATCTCGTAAACCTAGCCCAAGTTCAGATTGTAGGCTGCAACTCGCCTACATGAAGTTGGAATCGCTAGTAATCGCGGATCAGCATGCCGCGG…
>New.CleanUp.ReferenceOTU151 16SV6.GV14.G.36.050m.C_4696658
ACGCGCGAAACCTTACCAGGGCTTGACATACTGCGAATCTTTTTGAAAGGAAAGAGTGCCTTCGGGAATGCAGATACAGGTGGTGCATGGCTGTCGTCAGCTCGTGTCGTGAGATGTTGGGTTAAGTCCCGCAACGAGCGCAACCCTTGTTTTTAGTTACCAATTCGTTGGGTTTTCGAAAGACTGCCGGTGACAAACCGGAGGAAGGTGAGGATGACGTCAAGTCAGCATGCCCCTTATGTCCTGGGCTACACACGTGCTACAATGGTTAGGACAAAGAGTCGCAAGTTTGCAAAAACAAGCTAATCTCGTAAACCTCGCCTAAGTTCAGATTGTAGGCTGCAACTCGCCTACATGAAGTTGGAATCGCTAGTAATCGCTGGTCAGCCATACAGCGGT…
>New.CleanUp.ReferenceOTU152 16SV6.GV14.G.71.070m.A_3138384
ACGCGCGAAACCTTACCAGGGTTTGACATGATACGAATTTCTTTGAAAAAAGAAAGTGCCTTATGGAACGTATACACAGGTGGTGCATGGCTGTCGTCAGCTCGTGTCGTGAGATGTTGGGTTAAGTCCCGCAACGAGCGCAACCCTCATTTTTAGTTGCCTTATTGGAACTCTAGAAAGACTGCTGGTTATAAACCGGAGGAAGGCGGGGATGACGTCAAGTCAGTATGCCCCTTACACCCTGGGCTACACACGTGCTACAATGGGTGAGACAATGAGAAGCAAATCTGCGAGGACAAGCTAATCTATAAACTCATTCTAAGTTCGGATTGTAGGCTGCAACTCGCCTGCATGAAGTTGGAATCGCTAGTAATCGCTGGTCAGCTACACAGCGGTGAA…
>New.CleanUp.ReferenceOTU153 16SV6.GV14.G.40m.070m.B_7879461
ACGCGCGAAACCTTACCAGGGTTTGACATGATACGAATTTCTTTGAAAGAAGAAAGTGCCTTATGGAACGTATACACAGGTGGTGCATGGCTGTCGTCAGCTCGTGTCGTGAGATGTTGGGTTAAGTCCCGCAACGAGCGCAACCCTCATTTTTAGTTGCCTATTTTGGAACTCTAGAAAGACTGCTGGTTATAAACCGGAGGAAGGCGGGGATGACGTCAAGTCAGCATGCCCCTTACACCCTGGGCTACACACGTGCTACAATGGTGGAGACAATGAGATGCAACTCTGCGAAGATTAGCTAATCTATAAACTCGTTCTAAGTTCGGATTGCAGGCTGCAACTCGCCTGCATGAAGGTGGAATCGCTAGTAATCGCTGGTCAGCTATACAGCGGTGA…
>New.CleanUp.ReferenceOTU154 16SV6.GV14.G.78.060m.A_7943442
ACGCGCGAAACCTTACCAGGGTTTGACATGATACGAATTTTTGTGAAAGCAAGAAGTGCCGTTTGGAACGTATACACAGGTGGTGCATGGCTGTCGTCAGCTCGTGTCGTGAGATGTTGGGTTAAGTCCCGCAACGAGCGCAACCCTTGTTTTTAGTTGCCTTTATAGGAACTCTAGAAAGACTGCCGGTTATAAACCGGAGGAAGGCGGGGATGACGTCAAGTCAGCATGCCCCTTACACCCTGGGCTACACACGTGCTACATTGGGCGAGACAATGAGATGCAAACTTGCGAAGGTAAGCTAATCTATAAACTCGTTCTAAGTTCGGATTGTAGGCTGCAACTCGCCTACATGAAGTTGGAATCGCTAGTAATCGGATATCAGCCATGATCCGGTGA…
>New.CleanUp.ReferenceOTU155 16SV6.GV14.G.26.070m.B_2343492
ACGCGCGAAACCTTACCAGGGTTTGACATGATACTAATTTCTTTGAAAAAAGAAAGTGCCTTTTGGAGCGTATACACAGGTGGTGCATGGCTGTCGTCAGCTCGTGTCGTGAGATGTTGGGTTAAGTCCCGCAACGAGCGCAACCCTTGTCTTTAGTTGCCTTTCATGGAACTCTAGAGAGACCGCCGGTTATAAACCGGAGGAAGGCGGGGATGACGTCAAGTCAGCATGCCCCTTACACCCTGGGCTACACACGTGCTACATTGGACGAGACAATAAGATGCAACTCTGCGAAGATTAGCTAATCTATAAACTCGTTCTAAGTTCGGATTGCAGGCTGCAACTCGCCTGCATGAAGGTGGAATCGCTAGTAATCGCTGGTCAGCTATACAGCGGTGA…
>New.CleanUp.ReferenceOTU156 16SV6.GV14.G.36.030m.B_6517119
ACGCGCGGAACCTTACCAAGGCTTAAATGTAATATGACCGGCTGAGAAATCAGCCTTTTTTCGAACAGATTACAAGGTGCTGCATGGTTGTCGTCAGCTCGTGCCGTGAGGTGTCGGGTTAAGTCCCATAACGAGCGCAACCCTTATTTTTAGTTGCTAATTTATTTTAGGTTTTCTAGAAAGACTGCCGGTGACAAACCGGAGGAAGGTGAGGATGACGTCAAGTCAGCATGCCCCTTATGCCTTGGGCTACACACGTGCTACAATGGTTAAGACAAAGAGTTGCGAGCTCGCGAGAGTCAGCTAATCTCATAAACTTAGCCTAAGTTCGGATTGTAGGCTGCAACTCGCCTGCATGAAGTCGGAATCGCTAGTAATCGCTGGTCAGCCATACAGCGG…
>New.CleanUp.ReferenceOTU157 16SV6.GV14.G.49.010m.A_1650096
ACGCGCGGAACCTTACCAAGGCTTGACATACTACAAGTTTCTTTGAAAGAAGAAAGTGCCGTTTGGAGCGTATACACAGGTGGTGCATGGCTGTCGTCAGCTCGTGTCGTGAGATGTTGGGTTAAGTCCCGCAACGAGCGCAACCCTTATTTTTAGCTGCCTTTATGGAACTCTAGAAAGACTGCTGGTTATAAACCGGAGGAAGGCGGGGATGACGTCAAGTCAGCATGCCCCTTACACCCTGGGCTACACACGTGCTACATTGGGCGAGACAATGAGATGCAACTCTGCGAAGATTAGCTAATCTATAAACTCGTTCTAAGTTCGGATTGCAGGCTGCAACTCGCCTGCATGAAGGTGGAATCGCTAGTAATCGCTGGTCAGCTATACAGCGGTGAA…
>New.CleanUp.ReferenceOTU158 16SV6.GV14.G.34.020m.B_8180230
ACGCGCGGAACCTTACCAGGGCTTGACATACTACAAATTCTTTTGAGAAAGAGAAGTGCCTTCGGGAATGTAGATACAGGTGGTGCATGGCTGTCGTCAGCTCGTGTCGTGAGATGTTGGGTTAAGTCCCGCAACGAGCGCAACCCTTATTTTTAGTTACCAATTCGTTGGGTTTTTTAGAAAGACTGCCGGTGACAAACCGGAGGAAGGTGAGGATGACGTCAAGTCAGCATGCCCCTTATGTCCTGGGCTACACACGTGCTACAATGGTTAAGACAAAGAGTTGCAAGCTCGTGAGAGTAAGCTAATCTATTAAACTTAGCCTAAGTTCAGATTGTAGGCTGCAACTCGCCTGCATGAAGTTGGAATCGCTAGTAATCGCAGGTCAGCATACTGCGG…
>New.CleanUp.ReferenceOTU159 16SV6.GV14.G.29.005m.A_4993552
ACGCGCGGAACCTTACCAGGGCTTGACATACTACAGATCCTTTTGAGAAAAAGGAGTGCCTTCGGGAATGTAGATACAGGTGGTGCATGGCTGTCGTCAGCTCGTGTCGTGAGATGTTGGGTTAAGTCCCGCAACGAGCGCAACCCTTATTTTTAGTTACTAATTCGTTAGGTTCTCTAGAAAGACTGCCGGTGACAAACCGGAGGAAGGTGAGGATGACGTCAAGTCAGCATGCCCCTTATGTCCTGGGCTACACACGTGCTACAATGGCTAAGACAAAGAGTCGCGAGCTTGTGAAAGTCAGCTAATCTCATAAACTTAGCCTAAGTTCAGATTGTAGGCTGCAACTCGCCTACATGAAGTTGGAATCGCTAGTAATCGCTGGTCAGCCATACAGCG…
>New.CleanUp.ReferenceOTU16 16SV6.GV14.G.17.001m.C_3225868
ACGCGTTGAACCTTACCAAGGCTTGACATACTACAAATTTCTTTGAAAGAGGAAAGTGCCTTCGGGAATGTAGATACAGGTGGTGCATGGCTGTCGTCAGCTCGTGTCGTGAGATGTTGGGTTAAGTCCCGCAACGAGCGCAACCCTTGTTTTTAGTTGCCAATTTTTTGGGTTTTCTAAAGAGACTGCCGGTGACAAACCGGAGGAAGGTGAGGATGACGTCAAGTCAGCATGCCCCTTATGCCTTGGGCTACACACGTGCTACAATGGTTAAGACAAAGAGTTGCAAGCTTGTGAGAGTTAGCTAATCTCGTAAACTTAACCTAAGTTCGGATTGTAGGCTGCAACTCGCCTGCATGAAGTCGGAATCGCTAGTAATCGCTGGTCAGCCATACAGCG…
>New.CleanUp.ReferenceOTU160 16SV6.GV14.G.26.025m.B_2373259
ACGCGCGGAACCTTACCAGGGCTTGACATACTACAGATCTCCTCGAAATGGGAGAGTGCCTTCGGGAATGTAGATACAGGTGGTGCATGGCTGTCGTCAGCTCGTGTCGTGAGATGTTGGGTTAAGTCCCGCAACGAGCGCAACCCTCGTTTTTAGTTGCCAATTTATTGGGTTTTTAGAAAGACTGCCGGTGACAAACCGGAGGAAGGTGAGGATGACGTCAAGTCAGCATGCCCCTTATGTCCTGGGCCACACACGTGCTACAATGGCAAAGACAAAGAGTTGCAAGCTCGCGAGGGTAAGCTAATCTCATAAACTTTGCCTAAGTTCGGATTGTAGGCTGCAACTCGCCTACATGAAGTTGGAATCGCTAGTAATCGCTGGTCAGCTATACAGCGG…
>New.CleanUp.ReferenceOTU161 16SV6.GV14.G.40m.020m.A_3771913
ACGCGCGGAACCTTACCAGGGCTTGACATGTCACAGATCTTTCTGAAAGGAAAGAGTGCCTTCGGGAATGTGAACACAGGTGGTGCATGGCTGTCGTCAGCTCGTGTCGTGAGATGTTGGGTTAAGTCCCGCAACGAGCGTAACCCTTGTCTTTAGTTGCCATCATTCAGTTGGGCACTTTAAAGAGACTGCCGGTGATAAACCGGAGGAAGGTGAGGACGACGTCAAGTCAGCATGCCCCTTACGCCCTGGGCTACACACGTACTACAATGGCCGAGACAAAGAGTCGCAAGTCTGTAAAGGCAAGCTAATCTCATAAACTCGGTCTCAGTTCGGATTGGAGGCTGCAACTCGCCTACATGAAGTTGGAATCGCTAGTAATCGCTGGTCAGCCATACA…
>New.CleanUp.ReferenceOTU162 16SV6.GV14.G.40m.007m.A_1028597
ACGCGCGGAACCTTACCAGGGTTTGACATGATACGAATCTTTTTGAAAGAAAAGAGTGCCATTTGGAGCGTATACACAGGTGGTGCATGGCTGTCGTCAGCTCGTGTCGTGAGATGTTGGGTTAAGTCCCGCAACGAGCGCAACCCTTATTTTTAGTTGCCTTTATGGAACTCTAGAAAGACTGCTGGTTATAAACCGGAGGAAGGCGGGGATGACGTCAAGTCAGCATGCCCCTTACACCCTGGGCTACACACGTGCTACATTGGGCGAGACAATGAGATGCAACTCTGCAAAGATTAGCTAATCTATAAACTCGTTCTAAGTTCGGATTGCAGGCTGCAACTCGCCTGCATGAAGGTGGAATCGCTAGTAATCGCTGGTCAGCTACACAGCGGTGAA…
>New.CleanUp.ReferenceOTU163 16SV6.GV14.G.26.070m.B_2340872
ACGCGCGGAACCTTACCAGGGTTTGACATGATACGAATTTCTTTGAAAAAAGAAAGTGCCGTTTGGAACGTATACACAGGTGGTGCATGGCTGTCGTCAGCTCGTGTCGTGAGATGTTGGGTTAAGTCCCGCAACGAGCGCAACCCTTGTTTTTAGTTGCCTTTATGGAACTCTAGAAAGACTGCTGGTTATAAACCGGAGGAAGGCGGGGACGACGTCAAGTCAGCATGCCCCTTACACCCTGGGCTACACACGTGCTACATTGGACGAGACAATGAGATGCAACTCTGCGAAGACTAGCTAATCTATAAACTCGTTCTAAGTTCGGATTGCAGGCTGCAACTCGCCTGCATGAAGGTGGAATCGCTAGTAATCGCTGGTCAGCTACACAGCGGTGAA…
>New.CleanUp.ReferenceOTU164 16SV6.GV14.G.68.060m.A_6846834
ACGCGCGGAACCTTACCAGGGTTTGACATGATACGAATTTCTTTGAAAGAAGAAAGGCCATTTATGGAACGTATACACAGGTGGTGCATGGCTGTCGTCAGCTCGTGTCGTGAGATGTTGGGTTAAGTCCCGCAACGAGCGCAACCCTCATTTTTAGTTGCCTTATGGAACTCTAGAAAGACTGCTGGTTATAAACCGGAGGAAGGCGGGGATGACGTCAAGTCAGCATGCCCCTTACACCCTGGGCTACACACGTGCTACAATGGGTGAGACAATGAGAAGCTAATCTGCGAAGACAAGCCAATCTATAAACTCATTCTAAGTTCGGATTGTAGGCTGCAACTCGCCTGCATGAAGTTGGAATCGCTAGTAATCGCTGGTCAGCGTGCCACGGTGAAT…
>New.CleanUp.ReferenceOTU165 16SV6.GV14.G.01.065m.A_1117167
ACGCGCTAAACCTTACCAACACTTGACATGTTCGTCGCGACTCTAAGAGATTAGAGTTTTCGGTTCGGCCGGACGAAACACAGGTGCTGCATGGCTGTCGTCAGCTCGTGTCGTGAGATGTTGGGTTAAGTCCCGCAACGAGCGCAACCCTCATTTTTAGTTGCCAATTTATTGGGATTTCTAGAGAGACTGCCGGTGACAAACCGGAGGAAGGTGAGGATGACGTCAAGTCAGCATGCCCCTTATGCCCTGGGCCACACACGTGCTACAATGGCGAAGACAAAGAGTCGCAAACCTGCGAAGGCTAGCTAATCTCGTAAACTTCGTCTAAGTTCGGATTGCAGGCTGCAACTCGCCTGCATGAAGTTGGAATCGCTAGTAATCGCGTAACAGCATGAC…
>New.CleanUp.ReferenceOTU166 16SV6.GV14.G.19.050m.A_1545206
ACGCGCTAAACCTTACCAAGGCTTGACATGTCACGAATCTCTTTGAGAAAAGAGAGTGCCTTCGGGAACGTGAACACAGGTGGTGCATGGCTGTCGTCAGCTCGTGTCGTGAGATGTTGGGTTAAGTCCCGCAACGAGCGCAACCCTTGTCTTTAGTTACCATCATTCAGTTGGGGACTCTAGAGAGACTGCCGGTGACAAACCGGAGGAAGGTGAGGACGACGTCAAGTCAGCATGCCCCTTATGCCTTGGGCTACACACGTGCTACAATGGCTAAGACAAAGAGCAGCAAGCTTGTGAAAGTTAGCAAATCTCATAAACTTAGTCTAAGTTCGGATTGTAGGCTGCAACTCGCCTACATGAAGGCGGAATCGCTAGTAATCGCCGGTCAGCAATACG…
>New.CleanUp.ReferenceOTU167 16SV6.GV14.G.71.010m.A_980293
ACGCGCTAAACCTTACCAGCCCTTGACATCCCGGTCGCAGAAAGTAGAGATATTTTCTTTCAGTTAGGCTGGACCGGTGACAGGTGGTGCATGGCTGTCGTCAGCTCGTGTCGTGAGATGTTGGGTTAAGTCCCGCAACGAGCGCAACCCTCGTTTTTAGTTGCCAATTTATTGGGTTTTTAGAAAGACTGCCGGTGACAAACCGGAGGAAGGTGAGGATGACGTCAAGTCAGCATGCCCCTTATGTCCTGGGCTACACACGTGCTACAATGATAAGGACAAAGAGTTGCAAATTCGCGAGGATAAGCTAATCTCATAAACCTTGTCTAAGTTCGGATTGTAGGCTGCAACTCGCCTACATGAAGTTGGAATCGCTAGTAATCGCTGGTCAGCTATACA…
>New.CleanUp.ReferenceOTU168 16SV6.GV14.G.26.025m.C_708700
ACGCGCTAAACCTTACCAGGGCTTGACATACTACAAATCTTTTAGAGATAGAAGAGTGCTTTCGAGAATGTAGATACAGGTAGTGCATGGCTGTCGTCAGCTCGTGTCGTGAGATGTTGGGTTAAGTCCCGCAACGAGCGCAACCCTCGTTTTTAGTTGCCAATTTATTGGTTTTTTTAGAAAGACTGCCGGTGACAAACCGGAGGAAGGTGAGGATGACGTCAAGTCAGCATGCTCCTTATGTCCTGGGCTACACACGTGCTACAATGATGAAGACAAAGAGTCGCCAATCTGCGAAGACGAGCTAATCTCGTAAACTTCATCTAAGTTCGGATTGTAGGCTGCAACTCGCCTACATGAAGTTGGAATTGCTAGTAATCGCTGGTCAGCCATACAGCG…
>New.CleanUp.ReferenceOTU169 16SV6.GV14.G.01.025m.C_6921980
ACGCGCTAAACCTTACCAGGGCTTGACATACTACGAATTCTCTTGAAAAAGAGAAGTGCCTTCGGGAATGTAGATACAGGTGGTGCATGGCTGTCGTCAGCTCGTGTCGTGAGATGTTGGGTTAAGTCCCGCAACGAGCGCAACCCTTATTTTTAGTTGCTAATTCGTTAGGTTCTCTAGAAAGACTGCCGGTGACAAACCGGAGGAAGGTGAGGATGACGTCAAGTCAGCATGCCCCTTATGTCCTGGGCTACACACGTGCTACAATGGTTAAGACAAAGAGTCGCGAGCTTGCAAAAGTCAGCTAATCTCATAAACTTAGCCTAAGTTCAGATTGTAGGCTGCAACTCGCCTGCATGAAGTTGGAATCGCTAGTAATCGCTGGTCAGCCATACAGCG…
>New.CleanUp.ReferenceOTU17 16SV6.GV14.G.13.035m.A_363255
ACGCGTTGAACCTTACCAGGGTTTGACATGGTGTTAATTCTTTGAAAAAAGAAGTACCGTTCGCGGTAGACACACACAGGTGGTGCATGGCTGTCGTCAGCTCGTGTCGTGAGATGTTGGGTTAAGTCCCGCAACGAGCGCAACCCTTGTCTTTAGTTACAAGTAATCTAAAGAGACTATCGGTTATAAACCGGAGGAAGGTGGGGACGACGTCAAGTCAGCATGCCCCTTATACCCTGGGCTACACACGTGCTACATTGGGTAGGACAATGAGATGCCAAGCCGTGAGGCCGAGCTAATCTACAAACCTACTCTAAGTTCGGATTGGAGGCTGCAACTCGCCTCCATGAAGTTGGAATCGCTAGTAATCGCTGGTCAGCAACACAGCGGTGAATTCGT…
>New.CleanUp.ReferenceOTU170 16SV6.GV14.G.01.011m.C_4830863
ACGCGCTAAACCTTACCAGGGCTTGACATACTACGAATTCTTGTGAAAACAAGAAGTGCCTTCGGGAATGTAGATACAGGTGGTGCATGGCTGTCGTCAGCTCGTGTCGTGAGATGTTGGGTTAAGTCCCGCAACGAGCGCAACCCTTATTTTTAGTTACCAATTCGTTGGGTTCTCTAGAAAGACTGCCGGTGACAAACCGGAGGAAGGTGAGGATGACGTCAAGTCAGCATGCCCCTTATGTCCTGGGCTACACACGTGCTACAATGGCTAAGACAAAGAGTCGCGAGATTGCGAAAGTCAGCTAATCTCATAAACTTAGCCTAAGTTCAGATTGTAGGCTGCAACTCGCCTACATGAAGTTGGAATCGCTAGTAATCGCTGGTCAGCCATACAGCG…
>New.CleanUp.ReferenceOTU171 16SV6.GV14.G.38.029m.B_1838187
ACGCGCTAAACCTTACCAGGGCTTGACATACTGCGAATCTTTCCGAAAGGAAAGAGTGCCTTCGGGAATGCAGATACAGGTGGTGCATGGCTGTCGTCAGCTCGTGTCCTGAGATGTTGGGTTAAGTCCCGCAACGAGCGCAACCCTTGTTTTTAGTTACCAATTCGTTGGGTTTTCTAGAAAGACTGCCGGTGACAAACCGGAGGAAGGTGAGGATGACGTCAAGTCAGCATGCCCCTTATGTCCTGGGCTACACACGTGCTACAATGGCTAGGACAAAGAGTTGCGAGCTTGTGAAAGTCAGCTAATCTCATAAACCTAGCCCAAGTTCAGATTGTAGGCTGCAACTCGCCTACATGAAGTTGGAATCGCTAGTAATCGCAGGTCAGCATACTGCGG…
>New.CleanUp.ReferenceOTU172 16SV6.GV14.G.29.005m.C_326763
ACGCGCTAAACCTTACCAGGGCTTGACATACTGCGAATTTCTCTGAAAGGAGAGAGTGCCTTCGGGAATGCAGATACAGGTGGTGCATGGCTGTCGTCAGCTCGTGTCGTGAGATGTTGGGTTAAGTCCCGCAACGAGCGCAACCCTTGTTTTTAGTTACCAATTCGTTGGGTTTTCTAGAAAGACTGCCGGTGACAAACCGGAGGAAGGTGAGGATGACGTCAAGTCAGCATGCCCCTTATGTCCTGGGCTACACACGTGCTACAATGGTTAAGACAAAGAGTTGCAAGTTTGCAAGAACAAGCTAATCTCATAAACTTAACCTAAGTTCAGATTGTAGGCTGCAACTCGCCTACATGAAGTTGGAATCGCTAGTAATCGCTGGTCAGCCATACAGCG…
>New.CleanUp.ReferenceOTU173 16SV6.GV14.G.34.050m.B_1274221
ACGCGCTAAACCTTACCAGGGTTTGACATGATACGAATTTTTTTGAAAAAGAAAAGTGCCATTTGGAACGTATACACAGGTGGTGCATGGCTGTCGTCAGCTCGTGTCGTGAGATGTTGGGTTAAGTCCCGCAACGAGCGCAACCCCTATTTTTAGTTGCCTTTATGGAACTCTAAAAAAACTGCTGGTTATAAACCGGAGGAAGGCGGGGATGACGTCAAGTCAGCATGCCCCTTACACCCTGGGCTACACACGTGCTACATTGGGCGAGACAATGAGATGCAACTCTGCGAAGATTAGCTAATCTATAAACTCGTTCTAAGTTCGGATTGTAGGCTGCAACTCGCCTGCATGAAGGTGGAATCGCTAGTAATCGCTGGTCAGCTATACAGCGGTGAA…
>New.CleanUp.ReferenceOTU174 16SV6.GV14.G.40m.030m.A_2544721
ACGCGCTGAACCTTACCAGGGCTTGACATACTACAAATCTTTTCGAAACGAAAGAGTGCCTTCGGGAATGTAGATACAGGTGGTGCATGGCTGTCGTCAGCTCGTGTCGTGAGATGTTGGGTTAAGTCCCGCAACGAGCGCAACCCTCATTTTTAGTTGCCAATTTATTGGGATTTCTAGAGAGACTGCCGGTGACAAACCGGAGGAAGGTGAGGATGACGTCAAGTCAGCATGCCCCTTATGCCCTGGGCCACACACGTGCTACAATGGCGAAGACAAAGAGTCGCAAACCTGCGAAGGCTAGCTAATCTCGTAAACTTCGTCTAAGTTCGGATTGTAGCCTGCAACTCGCCTGCATGAAGTTGGAATCGCTAGTAATCGTAGATCAGCATGCTACGG…
>New.CleanUp.ReferenceOTU175 16SV6.GV14.G.36.040m.A_2663336
ACGCGCTGAACCTTACCAGGGCTTGACATACTGCAAATCTTTTCGAGATGAAAGAGTGCCTTCGGGAATGCAGATACAGGTGGTGCATGGCTGTCGTCAGCTCGTGTCGTGAGATGTTGGGTTAAGTCCCGCAACGAGCGCAACCCTCGTTTTTAGTTGCCAATTTATTGGGATTTCTAGAGAGACTGCCGATGATAAATCGGAGGAAGGTGAGGATGACGTCAAGTCAGCATGCCCCTTATGCCCTGGGCCACACACGTGCTACAATGGCGAAGACAAAGAGTCGCAAACCTGCGAAGGCTAGCTAATCTCGTAAACTTCGTCTAAGTTCGGATTGTAGGCTGCAACTCGCCTGCATGAAGTTGGAATCGCTAGTAATCGCTGGTCAGCTATACAGCG…
>New.CleanUp.ReferenceOTU176 16SV6.GV14.G.13.850m.A_4635174
ACGCGCTGAACCTTACCAGGGCTTGACATACTGTGAATCACTATGAAAATAGCCGAGCCGAAAGGCACAGATACAGGTGGTGCATGGCTGTCGTCAGCTCGTGTCGTGAGATGTTGGGTTAAGTCCCGCAACGAGCGCAACCCTTATCCTCAGTTACCTTTTAGGAACCTGAGGAGACTGCCGGTGTTAAGCCGGAGGAAGGTGAGGATGACGTCAAGTCATCATGCCCCTTATGCCCTGGGCTACTCACGTGCTACAATGGATAGGACAATGGGATGCCACCCTGCGAAGGCGAGCTAACCCCAAAAACCTATTCTTAGTTCGGATTGTAGGCTGCAACTCGCCTACATGAAGCTGGAATCGCTAGTAATCGCAAATCAGAATGTTGCGGTGAATACG…
>New.CleanUp.ReferenceOTU177 16SV6.GV14.G.42.010m.B_3360238
ACGCGCTGAACCTTACCAGGGTTTGACATGACAGGAATTCTTCTGAGAAGAAGAAGTGCCTTTTTAAGGAACCTGTACACAGGTGGTGCATGGCTGTCGTCAGCTCGTGTCGTGAGATGTTGGGTTAAGTCCCGCAACGAGCGCAACCCTTGTTTTTAGTTATTTTTCTAGAAAGACTGCCGGTTATAAGCCGGAGGAAGGCGGGGACGACGTCAAGTCAGCATGCCCCTTACACCCTGGGCTACACACGTGCTACATTGGATAAGACAATGAGTCGCGAACCTGTGAAGGTCAGCAAATCTCGTAAACTTCGTCTAAGTTCGGATTGTAGGCTGCAACTCGCCTGCATGAAGTTGGAATCGCTAGTAATCGCTGGTCAGCTATACAGCGGTGAATTCG…
>New.CleanUp.ReferenceOTU178 16SV6.GV14.G.78.030m.A_1055178
ACGCGCTGAACCTTACCAGGGTTTGACATGATACGAATTTCTTTGAAAGAAGAAAGTGCCGTTTGGAACGTATACACAGGTGGTGCATGGCTGTCGTCAGCTCGTGTCGTGAGATGTTGGGTTAAGTCCCGCAACGAGCGCAACCCTTGTTTTTAGTTGCCTTTTAAGGAACTCTAAAAAGACTGCTGGTTATAAACCGGAGGAAGGTGGGGATGACGTCAAGTCAGCATGCCCCTTACACCCTGGGCTACACACGTGCTACATTGGGCGAGACAATGAGATGCAAGTCTGCGAAGATTAGCTAATCTATAAACTCGTTCTAAGTTCGGATTGCAGGCTGCAACTCGCCTGCATGAAGGTGGAATCGCTAGTAATCGCTGGTCAGCTATACAGCGGTGA…
>New.CleanUp.ReferenceOTU179 16SV6.GV14.G.34.010m.A_207528
ACGCGCTGAACCTTACCAGGGTTTGACATGATACGGATCTTTTTGAAAAAAAAGAGACCTTTTTGGAAACGTATACACAGGTGGTGCATGGCTGTCGTCAGCTCGTGTCGTGAGATGTTGGGTTAAGTCCCGCAACGAGCGCAACCCTCATTTTTAGTTGCTTTATAGAACTCTAAAAAGACTGCCGGTTATAAACCGGAGGAAGGCGGGGATGACGTCAAGTCAGCATGCCCCTTACACCCTGGGCTACACACGTGCTACAATGGACGAGACAATGAGATGCAATTCTGCAAAGACTAGCTAATCTATAAACTCGTTCTAAGTTCGGATTGCAGGCTGCAACTCGCCTGTATGAAGTTGGAATCGCTAGTAATCGCTGGTCAGCTACACAGCGGTGAA…
>New.CleanUp.ReferenceOTU18 16SV6.GV14.G.13.035m.A_360716
ACGCGAGAAACCTTACCAAGGCTTGACATACTACAGATCTCTTTGAGAAAGGAGAGTGCCTTCGGGAATGTAGATACAGGTGGTGCATGGCTGTCGTCAGCTCGTGTCGTGAGATGTTGGGTTAAGTCCCGCAACGAGCGCAACCCTTATTTTTAGTTACCAATTTTTTGGGTTTTCTAGAGAGACTGCCGGTGACAAACCGGAGGAAGGTGAGGATGACGTCAAGTCAGCATGCCCCTTATGCCTTGGGCTACACACGTGCTACAATGGCTAAGACAAAGAGTTGCGAACTTGCGAAAGTCAGCTAATCTCATAAACTTAGCCTAAGTTCGGATTGTAGGCTGCAACTCGCCTGCATGAAGTCGGAATCGCTAGTAATCGCTGGTCAGCCATACAGCG…
>New.CleanUp.ReferenceOTU180 16SV6.GV14.G.11.025m.B_4894725
ACGCGTAAAACCTTACCAGGGCTTGACATACTACAAATCTTTTTGAGAAAAAAGAGTGCCTTCGGGAATGTAGATACAGGTGGTGCATGGCTGTCGTCAGCTCGTGTCGTGAGATGTTGGGTTAAGTCCCGCAACGAGCGCAACCCTTATTTTTAGTTACTAATTCGTTAGGTTCTCTAGAAAGACTGCCGGTGACAAACCGGAGGAAGGTGAGGATGACGTCAAGTCAGCATGCCCCTTATGTCCTGGGCTACACACGTGCTACAATGGGTAAGACAAAGAGTTGCGAGCTCGCGAGAGTCAGCTAATCTCATAAACTTCCCCTAAGTTCAGATTGTAGGCTGCAACTCGCCTACATGAAGTTGGAATCGCTAGTAATCGCTGGTCAGCCATACAGCG…
>New.CleanUp.ReferenceOTU181 16SV6.GV14.G.17.001m.A_6804705
ACGCGTAAAACCTTACCAGGGCTTGACATACTACAAATTCTTTAGAGATGAAGAAGTGCCTTCGGGAATGTAGATACAGGTGGTGCATGGCTGTCGTCAGCTCGTGTCGTGAGATGTTGGGTTAAGTCCCGCAACGAGCGCAACCCTTATTTTTAGTTACTAATTCGTTAGGTTCTCTAGAAAGACTGCCGGTGACAAACCGGAGGAAGGTGAGGATGACGTCAAGTCAGCATGCCCCTTATGCCCTGGGCTACACACGTGCTACAATGGTTAAGACAAAGAGTCGCGAGCTCGCGAGAGTCAGCTAATCTCATAAACTTAGCCTAAGTTCAGATTGTAGGCTGCAACTCGCCTACATGAAGTTGGAATCGCTAGTAATCGCGTATCAGAATGACGCGG…
>New.CleanUp.ReferenceOTU182 16SV6.GV14.G.38.029m.A_6743259
ACGCGTAAAACCTTACCAGGGCTTGACATACTACAAATTCTTTTGAGAAAGAGAAGTGCCTTCGGGAATGTAGATACAGGTGGTGCATGGCTGTCGTCAGCTCGTGTCGTGAGATGTTGGGTTAAGTCCCGCAACGAGCGCAACCCTTATTTTTAGTTACCAATTCGTTGGATTTTTTAGAAAGACTGCCGGTGACAAACCGGAGGAAGGTGAGGATGACGTCAAGTCAGCATGCCCCTTATGTCCTGGGCTACACACGTGCTACAATGGTTAAGACAAAGAGTCGCAAGCTCGTGAGAGTAAGCTAATCTAATAAACTTAGCCTAAGTTCAGATTGTAGGCTGCAACTCGCCTACATGAAGTTGGAATCGCTAGTAATCGGATATCAGCCATGATCCG…
>New.CleanUp.ReferenceOTU183 16SV6.GV14.G.32.070m.C_1318128
ACGCGTAAAACCTTACCAGGGCTTGACATACTACAGATCCCTTTGAAAAAAGGGAGTGCCTTCGGGAATGTAGATACAGGTGGTGCATGGCTGTCGTCAGCTCGTGTCGTGAGATGTTGGGTTAAGTCCCGCAACGAGCGCAACCCTTATTTTTAGTTACCAATTCGTTGGGTTCTCTAGAAAGACTGCCGGTGACAAACCGGAGGAAGGTGAGGATGACGTCAAGTCAGCATGCCCCTTATGTCCTGGGCTACACACGTGCTACAATGGCTAAGACAAAGAGTCGCAAGCTCGCGAGAGTCAGCTAATCTCATAAACTTAGCCCAAGTTCAGATTGCAGGCTGCAACTCGCCTGCATGAAGTTGGAATCGCTAGTAATCGCTGGTCAGCATGCCGCGG…
>New.CleanUp.ReferenceOTU184 16SV6.GV14.G.25.200m.B_3814575
ACGCGTAAAACCTTACCAGGGCTTGACATACTGTGAATCACTATGAAAATAGCCGAGCCGAACGGCACAGATACAGGTGGTGCATGGCTGTCGTCAGCTCGTGCCGTGAGATGTTGGGTTAAGTCCCGCAACGAGCGCAACCCTTATCCTCAGTTACCTTCTAGGAACCTGAGGAGACTGCCGGTGTTAAGCCGGAGGAAGGTGAGGATGACGTCAAGTCATCATGCCCCTTATGCCCTGGGCTACTCACGTGCTACAATGGATAGGACAATGGGATGCCACCCTGCGAAGGCGAGCTAACCCCAAAAACCTATTCTTAGTTCGGATTGTAGGCTGCAACTCGCCTACATGAAGCTGGAATCGCTAGTAATCGCTGGTCAGCTATACAGCGGTGAATAC…
>New.CleanUp.ReferenceOTU185 16SV6.GV14.G.32.450m.A_7084915
ACGCGTAAAACCTTACCAGGGTTTGACATGATACGAACTTTTGTGAAAGCAGAAGGTGCCGTTTGGAACGTATACACAGGTGGTGCATGGCTGTCGTCAGCTCGTGTCGTGAGATGTTGGGTTAAGTCCCGCAACGAGCGCAACCCTTGTTTTTAGTTGCCTTTATGGAACTCTAAAAAGACTGCTGGTTATAAACCGGAGGAAGGCGGGGATGACGTCAAGTCAGCATGCCCCTTACACCCTGGGCTACACACGTGCTACATTGGGCGAGACAATGAGACGCAAATCTGTGAGGATAAGCTAATCTATAAACTCGTTCTAAGTTCGGATTGCAGGCTGCAACTCGCCTGCATGAAGGTGGAATCGCTAGTAATCGCTCATCAGCATGGAGCGGTGAAT…
>New.CleanUp.ReferenceOTU186 16SV6.GV14.G.44.070m.B_6271136
ACGCGTAAAACCTTACCAGGGTTTGACATGATACGAATTTCTTTGAAAGAAGAAAGTGCCGTTTGGAACGTATACACAGGTGGTGCATGGCTGTCGTCAGCTCGTGTCGTGAGATGTTGGGTTAAGTCCCGCAACGAGCGCAACCCTTGTTTTTAGTTGCCTTTTATGGAACTCTAGAAAGACTGCCGGTTATAAACCGGAGGAAGGCGGGGACGACGTCAAGTCAGCATGCCCCTTACACCCTGGGCTACACACGTGCTACATTGGACGAGACAATGAGATGCAACTCCGCGAGGATTAGCTAATCTATAAACTCGTTCTAAGTTCGGATTGTAGGCTGCAACTCGCCTACATGAAGTTGGAATCGCTAGTAATCGCTGGTCAGCTATACAGCGGTGA…
>New.CleanUp.ReferenceOTU187 16SV6.GV14.G.32.005m.A_8233978
ACGCGTAAAACCTTACCAGGGTTTGACATGGGACTTAGCTTTTTGAGAAAAAAGTAACCTTCGGGAGGTCCACACAGGTGGTGCATGGCTGTCGTCAGCTCGTGTCGTGAGATGTTGGGTTAAGTCCCGCAACGAGCGCAACCCTTGTTTTTAGTTAATTGGTTCGCCTATTCTAAAAAGACTATCGGTTATAAACCGGGGGAAGGTGAGGACGACGTCAAGTCAGCATGCCCCTTACATCCTGGGCTACACACGTGCTACATTGGGTTAGGACAATGAGATACAATTTCGTGAGAAAAAGTCAATCTATAAACCTACTCTAAGTTCAGATTGTAGGCTGCAACTCGCCTACATGAAGTTGGAATCGCTAGTAATCGCATATCAGCCATGATGCGGTGA…
>New.CleanUp.ReferenceOTU188 16SV6.GV14.G.56.005m.A_566947
ACGCGTAAAACCTTACCAGGGTTTGACATGGTGCGAATTTCTTTGAAAAAAGAAAGTGCCATTCGGAACGCACACACAGGTGGTGCATGGCTGTCGTCAGCTCGTGTCGTGAGATGTTGGGTTAAGTCCCGCAACGAGCGCAACCCTTATTTTTAGTTGCCTTTATGGAACTCTAGAAAGACTGCTGGTTATAAACCGGAGGAAGGTGGGGATGACGTCAAGTCAGCATGCCCCTTACACCCTGGGCTACACACGTGCTACATTGGGCGAGACAATGAGATGCAAATCTGCGAAGATTAGCTAATCTATAAACTCGTTCTAAGTTCGGATTGTAGGCTGCAACTCGCCTACATGAAGGTGGAATCGCTAGTAATCGCTGGTCAGCTACACAGCGGTGAA…
>New.CleanUp.ReferenceOTU189 16SV6.GV14.G.34.020m.B_8158777
ACGCGTAAAACCTTACCAGGGTTTGACATGGTGTTAATTCTTTGAAAAAAGAAGTACCGTTCACGGTAGACACACACAGGTGGTGCATGGCTGTCGTCAGCTCGTGTCGTGAGATGTTGGGTTAAGTCCCGCAACGAGCGCAACCCTTGTTTTTAGTTACTAGTAATCTAAAAAGACTATCGGTTATAAACCGGAGGAAGGTGGGGACGACGTCAAGTCAGCATGCCCCCATACCCTGGGCTACACACGTGCTACATTGGGTTAGGACAGTGAGATGCCAAGCCGCGAGGCCGAGCTAATCTATAAACCTACTCTAAGTTCGGATTGGAGGCTGCAACTCGCCTCCATGAAGTTGGAATCGCTAGTAATCGCTGGTCAGCAACACAGCGGTGAATCCGT…
>New.CleanUp.ReferenceOTU19 16SV6.GV14.G.36.200m.A_3658340
ACGCGTGGAACCTTACCAGGGCTTGACATACCACAGATCTTTTTGAAATTAAAGAGTGCCTTCGGGAATGTGGATACAGGTGGTGCATGGCTGTCGTCAGCTCGTGTCGTGAGATGTTGGGTTAAGTCCCGCAACGAGCGCAACCCTTGTCTTTAGTTGCTAGCATTTAGTTGAGCACTCTAGAGAGACTGCCGGTGACAAACCGGAGGAAGGTGAGGATGACGTCAAGTCAGCATGCCCCTTATGCCCTGGGCTACACACGTGCTACAATGGTTAAGACAAAAAGTTACAAGCTTGCGAAAGTTAGTTAATCTTATAAACTTAGCCTAAGTTCGGATTGTAGGCTGCAACTCGCCTACATGAAGTTGGAATCGCTAGTAATCGCCGGTCAGCCATACG…
>New.CleanUp.ReferenceOTU190 16SV6.GV14.G.40m.007m.A_1036505
ACGCGTAGAACCTTACCAACACTTGACATGTTCGTCGCGACTCTAAGAGATTAGAGTTTTCGGTTCGGCCGGACGAAACACAGGTGCTGCATGGCTGTCGTCAGCTCGTGTCGTGAGATGTTGGGTTAAGTCCCGCAACGAGCGCAACCCTTATTTTTAGTTACCAATTCGTTGGGTTCTCTAGAAAGACTGCCGGTGACAAACCGGAGGAAGGTGAGGATGACGTCAAGTCAGCATGCCCCTTATGTCCTGGGCTACACACGTGCTACAATGGTTAAGACAAAGAGTCGCGAGCTCGTGAGAGTCAGCTAATCTCATAAACTTAGCCCAAGTTCAGATTGTAGGCTGCAACTCGCCTACATGAAGTTGGAATCGCTAGTAATCGCTGGTCAGCCATAC…
>New.CleanUp.ReferenceOTU191 16SV6.GV14.G.34.010m.A_209396
ACGCGTAGAACCTTACCAGCTCTTGACATTCTGTGAACTTTCTAGAGATAGATCGGTGCCTTCGGGAATGCAGATACAGGTGGTGCATGGCTGTCGTCAGCTCGTGTCGTGAGATGTTGGGTTAAGTCCCGCAACGAGCGCAACCCTCGTTTTTAGTTGCCATTTTATGGGTTCTCTAGAAAGACTGCCGGTGACAAACCGGAGGAAGGTGGGGATGACGTCAAGTCAGCATGCCCCTTATGCCCTGGGCTACACACGTGCTACAATGGCTAAGACAAAGAGTCGCGAATTCGCGAGAATCAGCTAATCTCATAAACTTAGTCTAAGTTCAGATTGTAGGCTGCAACTCGCCTACATGAAGTTGGAATCGCTAGTAATCGCTGGTCAGCCATACAGCGG…
>New.CleanUp.ReferenceOTU192 16SV6.GV14.G.29.054m.C_2794441
ACGCGTAGAACCTTACCAGGGCTTGACATACTACAAATCTTTTCGAAACGAAAGAGTGCCTTCGGGAATGTAGATACAGGTGGTGCATGGCTGTCGTCAGCTCGTGTCGTGAGATGTTGGGTTAAGTCCCGCAACGAGCGCAACCCTCATTTTTAGTTGCCAATTTATTGGGATTTCTAGAGAGACTGCCGGTGACAAACCGGAGGAAGGTGAGGATGACGTCAAGTCAGCATGCCCCTTATGCCCTGGGCCACACACGTGCTACAATGGCGAAGACAAAGAGTCGCAAACCTGCGAAGGCTAGCTAATCTCATAAACTTAGTCTAAGTTCAGATTGTAGGCTGCAACTCGCCTACATGAAGTTGGAATCGCTAGTAATCGCTGGTCAGCCATACAGCG…
>New.CleanUp.ReferenceOTU193 16SV6.GV14.G.26.035m.A_2735579
ACGCGTAGAACCTTACCAGGGCTTGACATACTGCAAATTTTCTTGAAAGAGAAAAGTGCCTTCGGGAATGCAGATACAGGTGGTGCATGGCTGTCGTCAGCTCGTGTCGTGAGATGTTGGGTTAAGTCCCGCAACGAGCGCAACCCTCGTTTTTAGTTGCCATTTTATGGGTTCTCTAGAAAGACTGCCGGTGACAAACCGGAGGAAGGTGGGGATGACGTCAAGTCAGCATGCCCCTTATGCCCTGGGCTACACACGTGCTACAATGGCTAAGACAAAGAGTCGCGAATTCGCGAGAATCAGCTAATCTCATAAACTTAGTCTAAGTTCAGATTGTAGGCTGCAACTCGCCTACATGAAGTTGGAATCGCTAGTAATCGCGGATCAGCATGCCGCGGT…
>New.CleanUp.ReferenceOTU194 16SV6.GV14.G.34.020m.B_8158849
ACGCGTCAAACCTTACCAGCCCTTGACATGTGGAGTATGGTTATCAGAGATGATTTCCTTCAGTTCGGCTGGCTCCAACACAGGTGCTGCATGGCTGTCGTCAGCTCGTGTCGTGAGATGTTGGGTTAAGTCCCGCAACGAGCGCAACCCTCGTTTTTAGTTGCCATTTTATGGGTTCTCTAGAAAGACTGCCGGTGACAAACCGGAGGAAGGTGGGGATGACGTCAAGTCAGCATGCCCCTTATGCCCTGGGCTACACACGTGCTACAATGGCTAAGACAAAGAGTCGCGAATTCGCGAGAATCAGCTAATCTCATAAACTTAGTCTAAGTTCAGATTGTAGGCTGCAACTCGCCTACATGAAGTTGGAATCGCTAGTAATCGCTGGTCAGCCATACA…
>New.CleanUp.ReferenceOTU195 16SV6.GV14.G.01.065m.A_1098383
ACGCGTCAAACCTTACCAGGGCTTGACATACTACAAATTCTTTTGAAAAAAAGAAGTGCCTTCGGGAATGTAGATACAGGTGGTGCATGGCTGTCGTCAGCTCGTGTCGTGAGATGTTGGGTTAAGTCCCGCAACGAGCGCAACCCTTATTTTTAGTTACCAATTTATTGGGCTCTCTAGAAAGACTGCCGGTGACAAACCGGAGGAAGGTGAGGATGACGTCAAGTCAGCATGCCCCTTATGTCCTGGGCTACACACGTGCTACAATGGTTAAGACAAAGAGTTGCGAACTCGTAAGAGTAAGCTAATCTCATAAACTTAGCCTAAGTTCAGATTGTAGGCTGCAACTCGCCTACATGAAGTTGGAATCGCTAGTAATCGCTGGTCAGCCATACAGCG…
>New.CleanUp.ReferenceOTU196 16SV6.GV14.G.36.030m.B_6538227
ACGCGTCAAACCTTACCAGGGCTTGACATACTACAAATTCTTTTGAGAAAAAGAAGTGCCTTCGGGAATGTAGATACAGGTGGTGCATGGCTGTCGTCAGCTCGTGTCGTGAGATGTTGGGTTAAGTCCCGCAACGAGCGCAACCCTTATTTTTAGTTACTAATTCGTTAGGTTCTCTAGAAAGACTGCCGGTGACAAACCGGAGGAAGGTGAGGATGATGTCAAGTCAGCATGCCCCTTATGTCCTGGGCTACACACGTGCTACAATGGCTAAGACAAAGAGTCGCAAGCTCGCGAGAGTCAGCTAATCTCATAAACTTAGCCCAAGTTCAGATTGCAGGCTGCAACTCGCCTGCATGAAGTTGGAATCGCTAGTAATCGCTGGTCAGCCATACAGCG…
>New.CleanUp.ReferenceOTU197 16SV6.GV14.G.32.020m.B_2817917
ACGCGTCAAACCTTACCAGGGCTTGACATACTACAAATTCTTTTGAGAAAAAGAAGTGCCTTCGGGAATGTAGATACAGGTGGTGCATGGCTGTCGTCAGCTCGTGTCGTGAGATGTTGGGTTAAGTCCCGCAACGAGCGCAACCCTTATTTTTAGTTACTAATTCGTTGGGTTTTTTAGAAAGACTGCCGGTGACAAACCGGAGGAAGGTGAGGATGACGTCAAGTCAGCATGCCCCTTATGTCCTGGGCTACACACGTGCTACAATGGTTAAGACAAAGAGTCGCGAGCTCGTGAGAGTAAGCTAATCTACTAAACTTAGCCTAAGTTCAGATTGTAGGCTGCAACTCGCCTACATGAAGTTGGAATCGCTAGTAATCGCTGGTCAGCCATACAGCG…
>New.CleanUp.ReferenceOTU198 16SV6.GV14.G.34.010m.B_8015333
ACGCGTCAAACCTTACCAGGGCTTGACATACTACAAATTCTTTTGAGAAAGAGAAGTGCCTTCGGGAATGTAGATACAGGTGGTGCATGGCTGTCGTCAGCTCGTGTCGTGAGATGTTGGGTTAAGTCCCGCAACGAGCGCAACCCTTATTTTTAGTTACCAATTCGTTGGGTTTTTTAGAAAGACTGCCGGTGACAAACCGGAGGAAGGTGAGGATGACGTCAAGTCAGCATGCCCCTTATGTCCTGGGCTACACTCGTGCTACAATGGTTAAGACAAAGAGTCGCAAGCTCGTGAGAGTGAGCTAATCTACTAAACTTAGCCTAAGTTCAGATTGTAGGCTGCAACTCGCCTGCATGAAGTTGGAATCGCTAGTAATCGCGGATCAGAATGTCGCGG…
>New.CleanUp.ReferenceOTU199 16SV6.GV14.G.40m.010m.A_138116
ACGCGTCAAACCTTACCAGGGCTTGACATACTGCGAATCTCCTTGAAAGAGGAGAGTGCCTTCGGGAATGCAGATACAGGTGGTGCATGGCTGTCGTCAGCTCGTGTCGTGAGATGTTGGGTTAAGTCCCGCAACGAGCGCAACCCTTGTTTTTAGTTACCAACTCGTTGGGTTTTCTAGAAAGACTGCCGGTGACAAACCGGAGGAAGGTGAGGATGACGTCAAGTCAGCATGCCCCTTATGTCCTGGGCTACACACGTGCTACAATGGTGAGGACAAAGAGTCGCAAGTTTGCAAAAACAAGCTAATCTCATAAACCTAACCTAAGTTCAGATTGTAGGCTGCAACTCGCCTACATGAAGTCGGAATCGCTAGTAATGAGGTATCAGCAATGACTTC…
>New.CleanUp.ReferenceOTU2 16SV6.GV14.G.40m.010m.A_125706
ACGCGTGGAACCTTACCAGGGCTTGACATACTGCGAATCTCCTTGAAAGAGGAGAGTGCCTTCGGGAATGCAGATACAGGTGGTGCATGGCTGTCGTCAGCTCGTGTCGTGAGATGTTGGGTTAAGTCCCGCAACGAGCGCAACCCTTGTTTTTAGTTACCAACTCGTTGGGTTTTCTAGAAAGACTGCCGGTGACAAACCGGAGGAAGGTGAGGATGACGTCAAGTCAGCATGCCCCTTATGTCCTGGGCTACACACGTGCTACAATGGTGAGGACAAAGAGTCGCAAGTTTGCAAAAACAAGCTAATCTCATAAACCTAACCTAAGTTCAGATTGTAGGCTGCAACTCGCCTACATGAAGTTGGAATCGCTAGTAATCGCTGGTCAGCCATACAGCG…
>New.CleanUp.ReferenceOTU20 16SV6.GV14.G.36.010m.B_5019745
ACGCGTTAAACCTTACCAGGGCTTGACATACTACAAATCTTTTAGAGATAGAAGAGTGCTTTCGAGAATGTAGATACAGGTGGTGCATGGCTGTCGTCAGCTCGTGTCGTGAGATGTTGGGTTAAGTCCCGCAACGAGCGCAACCCTCGTTTTTAGTTGCCAATTTATTGGTTCTTTTAGAAAGACTGCCGGTGACAAACCGGAGGAAGGTGAGGATGACGTCAAGTCAGCATGCCCCTTATGTCCTGGGCTACACACGTGCTACAATGATGGGGACAAAGAGTTGCCAATCTGCGAAGATGAGCTAATCTCGTAAACCCCATCTAAGTTCGGATTGTAGGCTGCAACTCGCCTACATGAAGTTGGAATTGCTAGTAATCGCTGGTCAGCCATACAGCG…
>New.CleanUp.ReferenceOTU200 16SV6.GV14.G.13.005m.A_909555
ACGCGTCAAACCTTACCAGGGTTCGACATGGTGCGAATTTCTTTGAAAGAAGAAAGTGCCATTCGGAACGCACACACAGGTGGTGCATGGCTGTCGTCAGCTCGTGTCGTGAGATGTTGGGTTAAGTCCCGCAACGAGCGCAACCCTTATTTTTAGTTGCCTTTATGGAACTCTAGAAAGACTGCCGGTTATAAACCGGAGGAAGGCGGGGATGACGTCAAGTCAGCATGCCCCTTACACCCTGGGCTACACACGTGCTACATTGGGCGAGACAATGAGACGCTAATCTGCGAAGATACGCTAATCTATAAACTCGTTCTAAGTTCGGATTGTAGGCTGCAACTCGCCTACATGAAGATGGAATCGCTAGTAATCGCTGGTCAGCATACAGCGGTGAAT…
>New.CleanUp.ReferenceOTU201 16SV6.GV14.G.17.001m.C_3233206
ACGCGTCAAACCTTACCAGGGTTTGACATCCTGCGAATCTCTTGGAAACGAGAGAGTGCCTTCGGGAATGTAGATACAGGTGGTGCATGGCTGTCGTCAGCTCGTGTCGTGAGATGTTGGGTTAAGTCCCGCAACGAGCGCAACCCTTATTTTTAGTTACTAACTTGTTAGGTTCTCTAGAAAGACTGCCGGTGACAAACCGGAGGAAGGTGAGGATGACGTCAAGTCAGCATGCCCCTTATATCCTGGGCTACACACGTGCTACAATGGTTAAGACAATGAGTCGCAAGCTCGCGAGAGTCTGCTAATCTGGTAAACTTTGCCTAAGTTCAGATTGTAGGCTGCAACTCGCCTACATGAAGTTGGAATCGCTAGTAATCGCTGGTCAGCCACACAGCG…
>New.CleanUp.ReferenceOTU202 16SV6.GV14.G.40m.030m.A_2553274
ACGCGTCAAACCTTACCAGGGTTTGACATGGTATGAATTCTTTTGAAAGAAAGAAGTGCCTTAGGGAACATACACACAGATGGTGCATGGCTGTCGTCAGCTCGTGTCGTGAGATGTTGGGTTAAGTCCCGCAACGAGCGCAACCCTTATTTTTAGTTACTTTTCTAGAAAGACTGCCGGCTATAAACCGGAGGAAGGTGGGGACGACGTCAAGTCAGCATGCCTCTTACACCCTGGGCTACACACGTGCTACATTGGGTAAGACAATGAGATGCAATATCGTGAGATGGAGCAAATCTTTAAACTTACTCTAAGTTCGGATTGTAGGCTGCAACTCGCCTATATGAAGTTGGAATCGCTAGTAATCGCCGGTCAGCCATACGGCGGTGAATCCGTTCC…
>New.CleanUp.ReferenceOTU203 16SV6.GV14.G.34.020m.A_12616
ACGCGTCAAACCTTACCAGGGTTTGACATGGTGTTAATTCTTTGAAAAAAGAAGTACCGTTCGCGGTAGACACACACAGGTGGTGCATGGCTGTCGTCAGCTCGTGTCGTGAGATGTTGGGTTAAGTCCCGCAACGAGCGCAACCCTTGTTTTTAGTTACTAGTAATCTAAAAAGACTATCGGTTATAAACCGGAGGAAGGTGGGGACGACGTCAAGTCAGCATGCCCCTTATACCCTGGGCTACACACGTGCTACATTGGGTTAGGACAATGAGATGCCAAGCCGCGAGGCCGAGCTAATCTACAAACCTACTCTAAGTTCGGATTGGAGGCTGCAACTCGCCTCCATGAAGTTGGAATCGCTAGTAATCGCAGGTCAGCATACTGCGGTGAATACGT…
>New.CleanUp.ReferenceOTU204 16SV6.GV14.G.38.010m.A_4333728
ACGCGTCGAACCTTACCAGGGCTTGACATACTACGAATTCTCTTGAAAAAGAGAAGTGCCTTCGGGAATGTAGATACAGGTGGTGCATGGCTGTCGTCAGCTCATGTCGTGAGATGTTGGGTTAAGTCCCGCAACGAGCGCAACCCTTATTTTTAGTTACCAATTCGTTGGGTTTTTTAGAAAGACTGCCGGTGACAAACCGGAGGAAGGTGAGGATGACGTCAAGTCAGCATGCCCCTTATGTCCTGGGCCACACACGTGCTACAATGGTTAAGACAAAGAGTTGCGAGCTCGTGAGAGCCAGCTAATCTAATAAACTTAGCCTAAGTTCAGATTGTAGGCTGCAACTCGCCTGCATGAAGTTGGAATCGCTAGTAATCGCTGGTCAGCCATACAGCG…
>New.CleanUp.ReferenceOTU205 16SV6.GV14.G.11.054m.C_7813515
ACGCGTGAAACCTTACCAGGGCTTGACATACTACAAATTCTTTTGAGAAAAGGAAGTGCCTTCGGGAATGTAGATACAGGTGGTGCATGGCTGTCGTCAGCTCGTGTCGTGAGATGTTGGGTTAAATCCCGCAACGAGCGCAACCCTTATTTTTAGTTACTAACTCGTTAGGTTTTCTAGAAAGACTGCCGGTGACAAACCGGAGGAAGGTGAGGATGACGTCAAGTCAGCATGCCCCTTATGTCCTGGGCTACACACGTGCTACAATGGTTAAGACAAAGAGTCGCGAGCTCGCAAGAGTCAGCTAATCTCATAAACTTAGCCTAAGTTCAGATTGTAGGCTGCAACTCGCCTGCATGAAGTTGGAATCGCTAGTAATCGCTGGTCAGCCATACAGCG…
>New.CleanUp.ReferenceOTU206 16SV6.GV14.G.42.010m.A_4357792
ACGCGTGAAACCTTACCAGGGTTTGACATGATACGAATTTCTTTGAAAGAAGAAAGTGCCGTTTGGAGCGTATACACAGGTGGTGCATGGCTGTCGTCAGCTCGTGTCGTGAGATGTTGGGTTAAGTCCCGCAACGAGCGCAACCCTTATTTTTAGTTGCCTTTATGGAACTCTAGAAAGACTGCTGGTTATAAACCGGAGGAAGGCGGGGATGACGTCAAGTCAGCATGCCCCTTACACCCTGGGCTACACACGTGCTACATTGGGCGAGACAATGAGATGCAACTCTGCGAAGATTAGCTAATCTCGTAAACTTCGTCTAAGTTCGGATTGTAGGCTGCAACTCGCCTGCATGAAGTTGGAATCGCTAGTAATCGCTGGTCAGCTATACAGCGGTGA…
>New.CleanUp.ReferenceOTU207 16SV6.GV14.G.42.005m.A_3394438
ACGCGTGAAACCTTACCAGGGTTTGACATGATACGAATTTCTTTGAAAGAAGAAAGTGCCTTATGGAACGTATACACAGGTGGTGCATGGCTGTCGTCAGCTCGTGTCGTGAGATGTTGGGTTAAGTCCCGCAACGAGCGCAACCCTCATTTTTAGTTGCTTATTTTGGAACTCTAGAAAGACTGCTGGTTATAAACCGGAGGAAGGCGGGGATGACGTCAAGTCAGCATGCCCCTTACACCCTGGGCTACACACGTGCTACAATGGGTGAGACAATGAGAAGCAAATCTGCGAGGACAAGCTAATCTATAAACTCATTCTAAGTTCGGATTATAGGCTGCAACTCGCCTGTATGAAGTTGGAATCGCTAGTAATCGCTGGTCAGCTATACAGCGGTGA…
>New.CleanUp.ReferenceOTU208 16SV6.GV14.G.78.045m.A_256571
ACGCGTGAAACCTTACCAGGGTTTGACATGGTACGAATTTTTTTGAAAGAAAAAAGTGCCAATTGGAACGTACACACAGGTGGTGCATGGCTGTCGTCAGCTCGTGTCGTGAGATGTTGGGTTAAGTCCCGCAACGAGCGCAACCCTTATTTTTAGTTGCCTTTATGGAACTCTAGAAAGACTGCCGGTTATAAACCGGAGGAAGGCGGGGATGACGTCAAGTCAGCATGCCCCTTACACCCTGGGCTACACACGTGCTACATTGGGCGAGACAATGAGATGCAAACTTGCAAAAGCTAGCTAATCTATAAACTCGTTCTAAGTTCGGGTTGTAGGCTGCAACTCGCCTACATGAAGATGGAATCGCTAGTAATCGCTGGTCAGCTATACAGCGGTGAA…
>New.CleanUp.ReferenceOTU209 16SV6.GV14.G.40m.020m.B_3250215
ACGCGTGAAACCTTACCAGGGTTTGACATGGTGTTAGTTCTTTGAAAAAAGAAGTACCGTTCGCGGTAGACACACACAGGTGGTGCATGGCTGTCGTCAGCTCGTGTCGTGAGATGTTGGGTTAAGTCCCGCAACGAGCGTAACCCCTGTTTTTAGTTACAAGTAATCTAAAAAGACTATCGGTTATAAACCGGAGGAAGGTGGGGACGACGTCAAGTCAGCATGCCCCTTATACCCTGGGCTACACACGTGCTACATTGGGTAGGACAATAAGACGCCAAACCGTGAGGTTGAGCTAATCTACAAACCTACTCTAAGTTCGGATTGGAGGCTGCAACTCGCCTCCATGAAGTTGGAATCGCTAGTAATCGCTGGTCAGCAACACAGCGGTGAATCCGT…
>New.CleanUp.ReferenceOTU21 16SV6.GV14.G.29.005m.C_321364
ACGCGAGGAACCTTACCAAGGCTTGACATACTACAAGTTTCTTTGAGAAAGGAAAGTGCCTTCGGGAATGTAGATACAGGTGGTGCATGGCTGTCGTCAGCTCGTGTCGTGAGATGTTGGGTTAAGTCCCGCAACGAGCGCAACCCTTGTTTTTAGTTGCCAATTTATTGGGTTTTCTAGAAAGACTGCCGGTGACAAACCGGAGGAAGGTGAGGATGACGTCAAGTCAGCATGCCCCTTATGTCTTGGGCTACACACGTGCTACAATGGCTAAGACAAAGAGTTGCGAACTTGCGAAAGTCAGCTAATCTCATAAACTTAGCCCAAGTTCGGATTGTAGGCTGCAACTCGCCTGCATGAAGTCGGAATCGCTAGTAATCGCTGGTCAGCCATACAGCG…
>New.CleanUp.ReferenceOTU210 16SV6.GV14.G.56.040m.A_3866062
ACGCGTGGAACCTTACCAAGGCTTGACATACTACAGATTTCTTTGAAAGAGGAAAGTGCCTTCGGGAATGTAGATACAGGTGGTGCATGGCTGTCGTCAGCTCGTGTCGTGAGATGTTGGGTTAAGTCCCGCAACGAGCGCAACCCTTATTTTTAGTTGCTAATTTATTTTAGGTTTTCTAGAAAGACTGCCGGTGACAAACCGGAGGAAGGTGAGGATGACGTCAAGTCAGCATGCCCCTTATGCCTTGGGCTACACACGTGCTACAATGGTTAAGACAAAGAGTTGCGAGCTCGCGAGAGTCAGCTAATCTCATAAACTTAGCCTAAGTTCGGATTGTAGGCTGCAACTCGCCTGCATGAAGTCGGAATCGCTAGTAATGGTACATCATCTACGGTA…
>New.CleanUp.ReferenceOTU211 16SV6.GV14.G.32.025m.C_1157379
ACGCGTGGAACCTTACCAGGACTTGACATACTACAGATCCTTTTGAGAAAAAGGAGTGCCTTCGGGAATGTAGATACAGGTGGTGCATGGCTGTCGTCAGCTCGTGTCGTGAGATGTTGGGTTAAGTCCCGCAACGAGCGCAACCCTTATTTTTAGTTACTAATTCGTTGGGCTTTCTAGAAAGACTGCCGGTGACAAACCGGAGGAAGGTGAGGATGACGTCAAGTCAGCATGCCCCTTATGTCCTGGGCTACACACGTGCTACAATGGTTAGGACAAAGAGTTGCAAGTTTGCAAAAACAAGCTAATCTCGTAAACCTAACCTAAGTTCAGATTGTAGGCTGCAACTCGCCTACATGAAGTTGGAATCGCTAGTAATCGCTGGTCAGCCATACAGCG…
>New.CleanUp.ReferenceOTU212 16SV6.GV14.G.60.020m.C_6024604
ACGCGTGGAACCTTACCAGGACTTGACATACTACGGATTCTTCTGAGAAGGAGAAGTGCCTTCGGGAATGTAGATACAGGTGGTGCATGGCTGTCGTCAGCTCGTGTCGTGAGATGTTGGGTTAAGTCCCGCAACGAGCGCAACCCTTATTTTTAGTTACTAATTCGTTAGGTTCTCTAGAAAGACTGCCGGTGACAAACCGGAGGAAGGTGAGGATGACGTCAAGTCAGCATGCCCCTTATGTCCTGGGCTACACACGTGCTACAATGGTTAAGACAAAGAGTCGCGAGCTCGCGAGAGTCAGCTAATCTCATAAACTTAGCCTAAGTTCAGATTGTAGGCTGCAACTCGCCTACATGAAGTTGGAATCGCTAGTAATCGCGAATCAGAATGTCGCGG…
>New.CleanUp.ReferenceOTU213 16SV6.GV14.G.36.003m.A_8664619
ACGCGTGGAACCTTACCAGGGCTTGACATACTACAGATCCCTTTGAAAAAAGGGAGTGCCTTCGGGAATGTAGATACAGGTGGTGCATGGCTGTCGTCAGCTCGTGTCGTGAGATGTTGGGTTAAGTCCCGCAACGAGCGCAACCCTTATTTTTAGTTACCAATTCGTTGGGTTCTCTAGAAAGACTGCCGGTGACAAACTGGAGGAAGGTGAGGATGACGTCAAGTCAGCATGCCCCTTATGTCCTGGGCTACACACGTGCTACAATGGCTAAGACAAAGAGTCGCAAGCTCGCGAGAGTCAGCTAATCTCATAAACTTAGCCCAAGTTCAGATTGCAGGCTGCAACTCGCCTGCATGAAGTTGGAATCGCTAGTAATCGGATATCAGCCATGATCCG…
>New.CleanUp.ReferenceOTU214 16SV6.GV14.G.40m.020m.A_3773839
ACGCGTGGAACCTTACCAGGGCTTGACATACTGCGAATCTCCTTGAAAGAGGAGAGTGCCTTCGGGAATGCAGATACAGGTGGTGCATGGCTGTCGTCAGCTCGTGTCGTGAGATGTTGGGTTAAGTCCCGCAACGAGCGCAACCCTCATTTTTAGTTGCCAATTTATTGGGATTTCTAGAGAGACTGCCGGTGACAAACCGGAGGAAGGTGAGGATGACGTCAAGTCAGCATGCCCCTTATGCCCTGGGCCACACACGTGCTACAATGGCGAAGACAAAGAGTCGCAAACCTGCGAAGGCTAGCTAATCTCGTAAACTTCGTCTAAGTTCGGATTGTAGGCTGCAACTCGCCTGCATGAAGTTGGAATCGCTAGTAATCGCTGGTCAGCTATACAGCG…
>New.CleanUp.ReferenceOTU215 16SV6.GV14.G.02.011m.A_4318382
ACGCGTGGAACCTTACCAGGGCTTGACATACTGCGAATCTCCTTGAAAGGGGAGAGTGCCTTAGGGAATGCAGATACAGGTGGTGCATGGCTGTCGTCAGCTCGTGTCGTGAGATGTTGGGTTAAGTCCCGCAACGAGCGCAACCCTTGTTTTTAGTTACCAATTCGTTGGGTTTTCTAGAAAGACTGCCGGTGACAAACCGGAGGAAGGTGAGGATGACGTCAAGTCAGCATGCCCCTTATGTCCTGGGCTACACACGTGCTACAATGGTTAGGACAAAGAGTCGCAAGTTTGCAAAAACAAGCTAATCTCGTAAACCTTGCCTAAGTTCAGATTGTAGGCTGCAACTCGCCTACATGAAGTTGGAATCGCTAGTAATCGCTGGTCAGCCATACAGCG…
>New.CleanUp.ReferenceOTU216 16SV6.GV14.G.40m.030m.A_2547030
ACGCGTGGAACCTTACCAGGGTTTGAAATAATTTCAAAACTTCTTGAAAGAGAAGCCTCCTTCGGGATGGAATTACAGGTGGTGCATGGCTGTCGTCAGCTCGTGTTGTGAAATGTCAAGTTAAGTCTTGTAACGAGCGCAACCCATGTCTCTTGTTGCTGTTTACAGTGCTTAAGAGAAACTGCCGATCAACATCGGAGGAAGGTGTGGATGATGTCAAGTCAGCATGCCCCTTACATCCTGGGCTACACACGTACTACAATGGTCGAGACAAAGGGTCGCTAACCTGCGAAGGTATGCCAATCTCATAAACTCGATCTCAGTTCGGATTGTACTCTGCAACTCGAGTACATGAAGGTGGAATCGCTAGTAATCGCGAATCAGCATGTCGCGGTGAAT…
>New.CleanUp.ReferenceOTU217 16SV6.GV14.Jenni_1717084
ACGCGTGGAACCTTACCAGGGTTTGACATGATACGAATTTTTTTGAAAGAAAAAAGTGCCGTTCGGAACGTATACACAGGTGGTGCATGGCTGTCGTCAGCTCGTGTCGTGAGATGTTGGGTTAAGTCCCGCAACGAGCGCAACCCTTGTTTTTAGTTGCCTTATATGGAACTCTAAAGAGACTGCCGGTTATAAGCCGGAGGAAGGTGGGGATGACGTCAAGTCAGCATGCCCCTTACACCCTGGGCTACACACGTGCTACATTGGACGAGACAATGAGACGCAAGTTTGCGAAAATTAGCTAATCTATAAACTCGTTCTAAGTTCGGATTGTAGGCTGCAACTCGCCTACATGAAGGTGGAATCGCTAGTAATCGCTGGTCAGCTACACAGCGGTGA…
>New.CleanUp.ReferenceOTU218 16SV6.GV14.G.71.040m.A_615544
ACGCGTGGAACCTTACCAGGGTTTGACATGATACGGATCTTTTTGAAAAAAAAGAGACCTTTATTGGAAACGTATACACAGGTCGTGCATGGCTGTCGTCAGCTCGTGTCGTGAGATGTTGGGTTAAGTCCCGCAACGAGCGCAACCCTCATTTTTAGTTGCTTTTTCAAGAACTCTAAAAAGACTGCCGGTTATAAACCGGAGGAAGGCGGGGATGACGTCAAGTCAGCATGCCCCTTACACCCTGGGCTACACACGTGCTACAATGGACGAGACAATGAGGCGCAATTCTGCAAAGACTAGCAAATCTATAAACTCGTTCTAAGTTCGGATTGTAGGCTGCAACTCGCCTGCATGAAGTTGGAATCGCTAGTAATCGCAAGTCAGAATATTGCGGTG…
>New.CleanUp.ReferenceOTU219 16SV6.GV14.G.17.060m.C_7037823
ACGCGTGGAACCTTACCAGGGTTTGACATGATATGAATTTCTTTGAAAGAAGAAAGTGCCCTTTGGGAACATATACACAGGTGGTGCATGGCTGTCGTCAGCTCGTGTCGTGAGATGTTGGGTTAAGTCCCGCAACGAGCGCAACCCTTATTTTTAGTTGCCTTATGGAACTCTAGAAAGACTGCTGGTTATAAACCGGAGGAAGGCGGGGATGACGTCAAGTCAGCATGCCCCTTACACCCTGGGCTACACACGTGCTACAATGGGTGAGACAATGAGAAGCTAATCTGCGAAGACAAGCCAATCTATAAACTCATTCTAAGTTCGGATTGTAGGCTGCAACTCGCCTGCATGAAGTTGGAATCGCTAGTAATCGCTGGTCAGCTATACAGCGGTGAA…
>New.CleanUp.ReferenceOTU22 16SV6.GV14.G.71.010m.A_980100
ACGCGAGGAACCTTACCAGGGCTTGACATACTACAGATCTTTTTGAGAAAGAAGAGTGCCTTCGGGAATGTGGATACAGGTGGTGCATGGCTGTCGTCAGCTCGTGTCGTGAGATGTTGGGTTAAGTCCCGCAACGAGCGCAACCCTTATTTTTAGTTACCAACTTGTTGGGTTCTCTAGAAAGACTGCCGGTGACAAACCGGAGGAAGGTGAGGATGACGTCAAGTCAGCATGCCCCTTATGTCCTGGGCTACACACGTGCTACAATGGCTAAGACAAAGAGTTGCGAATTCGTGAGAATCAGCTAATCTCGTAAACTTAGCCTAAGTTCAGATTGTAGGCTGCAACTCGCCTACATGAAGTTGGAATCGCTAGTAATCGCAGGTCAGCTATACTGCG…
>New.CleanUp.ReferenceOTU220 16SV6.GV14.G.36.003m.B_826082
ACGCGTGGAACCTTACCAGGGTTTGACATGGTGTTAATTCTTTGAAAAAAGAAGTACCGTTCGCGGTAGACACACACAGGTGGTGCATGGCTGTCGTCAGCTCGTGTCGTGAGATGTTGGGTTAAGTCCCGCAACGAGCGCAACCCTTGTTTTTAGTTACTAGTAATCTAAAAAGACTATCGGTTATAAACCGGAGGAAGGTGGGGACGACGTCAAGTCAGCATGCCCCTTATACCCTGGGCTACACACGTGCTACATTGGGTTAGGACAATGAGATGCCAAGCCGCGAGGCCGAGCTAATCTACAAACCTACTCTAAGTTCGGATTGGAGGCTGCAACTCGCCTCCATGAAGTTGGAATCGCTAGTAATCGCGGATCAGCATGCCGCGGTGAATACGT…
>New.CleanUp.ReferenceOTU221 16SV6.GV14.G.32.005m.B_6129590
ACGCGTTAAACCTTACCAAGGCTTGACATACTACAAATTTCTTTGAAAAAGGAAAGTGCCTTCGGGAATGTAGATACAGGTGGTGCATGGCTGTCGTCAGCTCGTGTCGTGAGATGTTGGGTTAAGTCCCGCAACGAGCGCAACCCTTATTTTTAGTTGCCAATTTATTGGGTTCTCTAGAAAGACTGCCGGTGACAAACCGGAGGAAGGTGAGGATGACGTCAAGTCAGCATGCCCCTTATGCCTTGGGCTACACACGTGCTACAATGGTTAAGACAAAGAGTCGCGAGCTCGCGAGAGTCAGCTAATCTCATAAACTTAGCCTAAGTTCAGATTGTAGGCTGCAACTCGCCTGCATGAAGTTGGAATCGCTAGTAATCGCTGGTCAGCCATACAGCG…
>New.CleanUp.ReferenceOTU222 16SV6.GV14.G.04.008m.A_5407857
ACGCGTTAAACCTTACCAGGACTTGACATGAAGAGAAGTTTTTTGAAAGAAAGATGTGCTACGGCCTCTTACACAGGTGGTGCATGGCTGTCGTCAGCTCGTGTCGTGAGATGTTGGGTTAAGTCCCGCAACGAGCGCAACCCTTGTTTCTAGTTGATACTCTAGAAAGACTGCCGATTATAAATCGGAGGAAGGTGAGGATGACGTCAAGTCATCATGCCCCTTACGTCCTGGGCTACACACGTGCTACAATGGGTGTGACAATTAGTTGCAAACTCGTGAGAGTGAGCTAATCTTTAAACACATCCCTAGTTCAGATTGTAGGCTGCAACTCGCCTACATGAAGGTGGAATCGCTAGTAATCGCAGGTCAGCAACACTGCGGTGAATCCGTTCCCGG…
>New.CleanUp.ReferenceOTU223 16SV6.GV14.G.01.065m.A_1115434
ACGCGTTAAACCTTACCAGGGCTTGACATACTACAAATTCTTTTGAGAAAAAGAAGTGCCTTCGGGAATGTAGATACAGGTGGTGCATGGCTGTCGTCAGCTCGTGTCGTGAGATGTTGGGTTAAGTCCCGCAACGAGCGCAACCCTTATTTTTAGTTACCAATTCGTTGGGTTCTCTAGAAAGACTGCCGGTGACAAACCGGAGGAAGGTGAGGATGACGTCAAGTCAGCATGCCCCTTATGTCCTGGGCTACACACGTGCTACAATGGCTAAGACAAAGAGTTGCAAACTTGCAAAAGTTAGCTAATCTCATAAACTTAGTCTAAGTTCAGATTGTAGGCTGCAACTCGCCTACATGAAGTTGGAATCGCTAGTAATCGCTGGTCAGCCATACAGCG…
>New.CleanUp.ReferenceOTU224 16SV6.GV14.G.29.054m.C_2774569
ACGCGTTAAACCTTACCAGGGCTTGACATACTACAAATTCTTTTGAGAAAGAGAAGTGCCTTCGGGAATGTAGATACAGGTGGTGCATGGCTGTCGTCAGCTCGTGTCGTGAGATGTTGGGTTAAGTCCCGCAACGAGCGCAACCCTTATTTTTAGTTACCAATTCGTTGGGTTTTTTAGAAAGACTGCCGGTGACAAACCGGAGGAAGGTGAGGATGACGTCAAGTCAGCATGCCCCTTATGTCCTGGGCTACACACGTGCTACAATGGTTAAGACAAAGAGTCGCAAGCTCGTGAGAGTAAGCTAATCTAATAAACTTAGCCTAAGTTCAGATTGCACTCTGCAACTCGAGTGCATGAAGTTGGAATCGCTAGTAATCGTGGATCAGCATGCCACGG…
>New.CleanUp.ReferenceOTU225 16SV6.GV14.G.34.004.A_2529282
ACGCGTTAAACCTTACCAGGGCTTGACATACTACGAATTCTTTTGAAAGAGAGAAGTGCCTTCGGGAATGTAGATACAGGTGGTGCATGGCTGTCGTCAGCTCGTGTCGTGAGATGTTGGGTTAAGTCCCGCAACGAGCGCAACCCTTATTTTTAGTTACCAATTCGTTGGGTTTTTTAGAAAGACTGCCGGTGACAAACCGGAGGAAGGTGAGGATGACGTCAAGTCAGCATGCCCCTTATGTCCTGGGCTACACACGTGCTACAATGGTTAAGACAAAGAGTTGCGAGCTTGTAAAAGTCAGCTAATCTCATAAACTTAGCCTAAGTTCAGATTGTAGGCTGCAACTCGCCTGCATGAAGTTGGAATCGCTAGTAATCGCTGGTCAGCCATACAGCG…
>New.CleanUp.ReferenceOTU226 16SV6.GV14.G.40m.010m.B_4630846
ACGCGTTAAACCTTACCAGGGCTTGACATACTGCAAATCTTTTCGAGATGAAAGAGTGCCTTCGGGAATGCAGATACAGGTGGTGCATGGCTGTCGTCAGCTCGTGTCGTGAGATGTTGGGTTAAGTCCCGCAACGAGCGCAACCCTCGTTTTTAGTTGCCAATTTATTGGGATTTCTAGAGAGACTGCCGATGATAAATCGGAGGAAGGTGAGGATGACGTCAAGTCAGCATGCCCCTTATGTCCTGGGCTACACACGTGCTACAATGGCAAAGACAAAGAGTCGCAAATTCGCAAGAACTAGCTAATCTCATAAACTTTGCCCAAGTTCGGATTGTAGGCTGCAACTCGCCTGCATGAAGTTGGAATCGCTAGTAATCGCGGAACAGCATGCCGCGG…
>New.CleanUp.ReferenceOTU227 16SV6.GV14.G.53.160m.A_5355694
ACGCGTTAAACCTTACCAGGGTTTGACATGATACGAATTTTCGTGAAAGCGAAAAGTGCCGTTTGGAACGTATACACAGGTGGTGCATGGCTGTCGTCAGCTCGTGTCGTGAGATGTTGGGTTAAGTCCCGCAACGAGCGCAACCCTTGTTTTTAGTTGCCTTTATGGAACTCTAAAAAGACTGCCGGTTATAAACCGGAGGAAGGCGGGGATGACGTCAAGTCAGCATGCCCCTTACACCCTGGGCTACACACGTGCTACATTGGGCGAGACAATGAGACGCAAACTTGCGAAGGTAAGCTAATCTATAAACTCGTTCTAAGTTCGGATTGCAGGCTGCAACTCGCCTGCATGAAGGTGGAATCGCTAGTAATCGGATATCAGCCATGATCCGGTGAA…
>New.CleanUp.ReferenceOTU228 16SV6.GV14.G.42.010m.B_3371522
ACGCGTTGAACCTTACCAAGGCTTGACATACTACAGATTTCTTTGAAAGAGGAAAGTGCCTTCGGGAATGTAGATACAGGTGGTGCATGGCTGTCGTCAGCTCGTGTCGTGAGATGTTGGGTTAAGTCCCGCAACGAGCGCAACCCTCATTTTTAGTTGCCAATTTATTGGGATTTCTAGAGAGACTGCCGGTGACAAACCGGAGGAAGGTGAGGATGACGTCAAGTCAGCATGCCCCTTATGCCCTGGGCCACACACGTGCTACAATGGCGAAGACAAAGAGTCGCAAACCTGCGAAGGCTAGCTAATCTCGTAAATTTCGTCTAAGTTCGGATTGTAGGCTGCAACTCGCCTGCATGAAGTTGGAATCGCTAGTAATCGCTGGTCAGCTATACAGCG…
>New.CleanUp.ReferenceOTU229 16SV6.GV14.G.49.060m.A_5773389
ACGCGTTGAACCTTACCAAGGCTTGACATACTACAGATTTCTTTGAAAGAGGAAAGTGCCTTCGGGAATGTAGATACAGGTGGTGCATGGCTGTCGTCAGCTCGTGTCGTGAGATGTTGGGTTAAGTCCCGCAACGAGCGCAACCCTTATTTTTAGTTGCTAATTTATTTTAGGTTTTCTAGAAAGACTGCCGGTGACAAACCGGAGGAAGGTGAGGATGACGTCAAGTCAGCATGCCCCTTATGCCTTGGGCTACACACGTGCTACAATGGTTAAGACAAAGAGTTGCGAGCTCGCGAGAGTCAGCTAATCTCATAAACTTAGCCTAAGTTCGGATTGTAGGCTGCAACTCGGGTGCATGAAGTTGGAATCGCTAGTAATCGTGGATCAGCATGCCAC…
>New.CleanUp.ReferenceOTU23 16SV6.GV14.G.36.003m.B_817254
ACGCGCAGAACCTTACCAAGGCTTGACATACTACAGATTTCTTTGAAAGAGGAAAGTGCCTTCGGGAATGTAGATACAGGTGGTGCATGGCTGTCGTCAGCTCGTGTCGTGAGATGTTGGGTTAAGTCCCGCAACGAGCGCAACCCTTATTTTTAGTTGCTAATTTATTTTAGGTTTTCTAGAAAGACTGCCGGTGACAAACCGGAGGAAGGTGAGGATGACGTCAAGTCAGCATGCCCCTTATGCCTTGGGCTACACACGTGCTACAATGGTTAAGACAAAGAGTTGCGAGCTCGCGAGAGTCAGCTAATCTCATAAACTTAGCCTAAGTTCGGATTGTAGGCTGCAACTCGCCTGCATGAAGTCGGAATCGCTAGTAATCGCGTAACAGCATGACGC…
>New.CleanUp.ReferenceOTU230 16SV6.GV14.G.32.020m.B_2832393
ACGCGTTGAACCTTACCAGGGCTTGACATACTACAAATTCTTTTGAGAAAAAGAAGTGCCTTCGGGAATGTAGATACAGGTGGTGCATGGCTGTCGTCAGCTCGTGTCGTGAGATGTTGGGTTAAGTCCCGCAACGAGCGCAACCCTTATTTTTAGTTACTAATTCGTTAGGTTCTCTAGGAAGACTGCCGGTGACAAACCGGAGGAAGGTGAGGATGACGTCAAGTCAGCATGCCCCTTATGCCCTGGGCTACACACGTGCTACAATGGTTAAGACAAAGAGTCGCGAGCTTGTGAAAGTCAGCTAATCTCATAAACTTAGCCTAAGTTCAGATTGTAGGCTGCAACTCGCCTGCATGAAGTTGGAATCGCTAGTAATCGCTGGTCAGCTATACAGCG…
>New.CleanUp.ReferenceOTU231 16SV6.GV14.G.32.005m.A_8228374
ACGCGTTGAACCTTACCAGGGCTTGACATACTACAAATTTTCTTGAGAGAGAAAAGTGCCTTCGGGAATGTAGATACAGGTGGTGCATGGCTGTCGTCAGCTCGTGTCGTGAGATGTTGGGTTAAGTCCCGCAACGAGCGCAACCCTTATTTTTAGTTACTAATTCGTTAGGTTCTCTAGAAAGACTGCCGGTGACAAACCGGAGGAAGGTGAGGATGACGTCAAGTCAGCATGCCCCTTATGTCCTGGGCTACACACGTGCTACAATGGCTAAGACAAAGAGTCGCGAGCTCGCGAGAGTCAGCTAATCTCATAAACTTAGCCTAAGTTCAGATTGTAGGCTGCAATTCGCCTACATGAAGTTGGAATCGCTAGTAATCGCTGGTCAGCCATACAGCG…
>New.CleanUp.ReferenceOTU232 16SV6.GV14.G.36.030m.C_6955138
ACGCGTTGAACCTTACCAGGGCTTGACATACTACAGATTCTTTTGAGAAAAAGAAGTGCCTTAGGGAACATACACACAGATGGTGCATGGCTGTCGTCAGCTCGTGTCGTGAGATGTTGGGTTAAGTCCCGCAACGAGCGCAACCCTTATTTTTAGTTACTTTTCTAGAAAGACTGCCGGTTATAAACCGGAGGAAGGTGGGGACGACGTCAAGTCAGCATGCCTCTTACACCCTGGGCTACACACGTGCTACATTGGGTAAGACAATGAGATGCAATATCGTGAGATGGAGCAAATCTTTAAACTTACTCTAAGTTCGGATTGTAGGCTGCAACTCGCCTATATGAAGTTGGAATCGCTAGTAATCGCAGGTCAGCTACACTGCGGTGAATCCGTTCC…
>New.CleanUp.ReferenceOTU233 16SV6.GV14.G.38.029m.A_6756392
ACGCGTTGAACCTTACCAGGGTTTGACATCCTGCGAATCTCTTGGAAACGAGAGAGTGCCTTCGGGAATGCAGATACAGGTGGTGCATGGCTGTCGTCAGCTCGTGTCGTGAGATGTTGGGTTAAGTCCCGCAACGAGCGCAACCCTCGTTTTTAGTTGCCAATTTATTGGGATTTCTAGAGAGACTGCCGATGATAAATCGGAGGAAGGTGAGGATGACGTCAAGTCAGCATGCCCCTTATGTCCTGGGCTACACACGTGCTACAATGGCAAAGACAAAGAGTCGCAAATTCGCAAGAACTAGCTAATCTCATAAACTTTGCCCAAGTTCGGATTGTAGGCTGCAACTCGCCTGCATGAAGTTGGAATCGCTAGTAATCGCTGGTCAGCTATACAGCG…
>New.CleanUp.ReferenceOTU234 16SV6.GV14.G.04.008m.A_5406578
ACGCGTTGAACCTTACCAGGGTTTGACATGATACGAATTTCTTAGAAACAAGAAAGTGCCTTTTGGAACGTATACACAGGTGGTGCATGGCTGTCGTCAGCTCGTGTCGTGAGATGTTGGGTTAAGTCCCGCAACGAGCGCAACCCTTATTTTTAGTTGCCTTTTAGGAACTCTAGAAAGACTGCTGGTTATAAACCGGAGGAAGGCGGGGATGACGTCAAGTCAGCATGCCCCTTACACCCTGGGCTACACACGTGCTACAATGGGTGAGACAATGAGATGCAAATCCGCGAGGACAAGCTAATCTCATAAACTTAGCCTAAGTTCGGATTGTAGGCTGCAACTCGCCTACATGAAGTCGGAATCGCTAGTAATCGCTGGTCAGCCATACAGCGGTGA…
>New.CleanUp.ReferenceOTU235 16SV6.GV14.G.78.060m.A_7896129
ACGCGTTGAACCTTACCAGGGTTTGACATGATACGAATTTCTTTGAAAGGAGAAAGTGCCGTATGGAACGTATACACAGGTGGTGCATGGCTGTCGTCAGCTCGTGTCGTGAGATGTTGGGTTAAGTCCCGCAACGAGCGCAACCCTTGTTTTTAGTTGCCTTTATGGAACTCTAGAAAGACTGCCGGTTATAAACCGGAGGAAGGCGGGGACGACGTCAAGTCAGCATGCCCCTTACACCCTGGGCTACACACGTGCTACATTGGGCGAGACAATGAGATGCAAACTTGCGAAGGTAAGCTAATCTATAAACTCGTTCTAAGTTCGGATTGTAGGCTGCAACTCGCCTACATGAAGTTGGAATCGCTAGTAATCGCTGGTCAGCTATACAGCGGTGAA…
>New.CleanUp.ReferenceOTU236 16SV6.GV14.G.13.035m.A_358720
ACGCGTTGAACCTTACCTGGCCTTGACATCTAATAGATCGGACTAGAGATAGTCTTTTCCTTCGGGACTGTTAGACAGGTGCTGCATGGCTGTCGTCAGCTCGTGTCGTGAGATGTTGGGTTAAGTCCCGCAACGAGCGCAACCCTTGTTTTTAGTTACGAGTAATCTAAAAAAACTATCGGTTATAAACCGGAGGAAGGTGGGGACGACGTCAAGTCAGCATGCCCCTTATACCCTGGGCTACACACGTGCTACATTGGGTTAGGACAATGAGATGCCAAGTCGTAAGGCTGAGCTAATCTACAAACCTACTCTAAGTTCGGATTGGAGGCTGCAACTCGCCTCCATGAAGTTGGAATCGCTAGTAATCGCTGGTCAGCAACACAGCGGTGAATCCGT…
>New.CleanUp.ReferenceOTU237 16SV6.GV14.G.01.011m.C_4838753
ACGCGAAAAACCTTACCAACACTTGACATGTTCGTCGCGACTTTAAGAGATTAAAGTTTTCGGTTCGGCCGGACGAAACACAGGTGCTGCATGGCTGTCGTCAGCTCGTGTCGTGAGATGTTGGGTTAAGTCCCGCAACGAGCGCAACCCTTGTTTCTAGTTGATACTCTAGAAAGACTGCCGATTATAAATCGGAGGAAGGTGAGGATGACGTCAAGTCATCATGCCCCTTACGTCCTGGGCTACACACGTGCTACAATGGGTGTGACAATTAGTTGCCAACTCGTGAGAGTGAGCTAATCTTTAAACACATCCCTAGTTCAGATTGTAGGCTGCAACTCGCCTACATGAAGGTGGAATCGCTAGTAATCGCAGGTCAGCAATACTGCGGTGAATCCG…
>New.CleanUp.ReferenceOTU238 16SV6.GV14.G.23.051m.A_8651484
ACGCGAAAAACCTTACCAAGGCTTGACATACTACAAATTTCCTTGAAAGAGGAGAGTGCCTTCGGGAATGTAGGTACAGGTGGTGCATGGCTGTCGTCAGCTCGTGTCGTGAGATGTTGGGTTAAGTCCCGCAACGAGCGCAACCCTTGTTTTTAGTTGCCAATTTTTTGGGTTTTCTAGAAAGACTGCCGGTGACAAACCGGAGGAAGGTGAGGATGACGTCAAGTCAGCATGCCCCTTATGCCTTGGGCTACACACGTGCTACAATGGTTAAGACAAAGAGTTGCGAGCTTGTGAGAGTTAGCTAATCTCGTAAACTTAGCCTAAGTTCGGATTGTAGGCTGCAACTCGCCTGCATGAAGTCGGAATCGCTAGTAATCGCTGGTCAGCCATACAGCG…
>New.CleanUp.ReferenceOTU239 16SV6.GV14.G.01.011m.C_4838002
ACGCGAAAAACCTTACCAAGGCTTGACATACTACAAATTTCTTTGAAAGAGGAAAGTGCCTTCGGGAATGTAGATACAGGTGGTGCATGGCTGTCGTCAGCTCGTGTCGTGAGATGTTGGGTTAAGTCCCGCAACGAGCGCAACCCTTATTTTTAGTTGCTAATTTATTAGGTTTTCTAGAAAGACTGCCGGTGACAAACCGGAGGAAGGTGAGGATGACGTCAAGTCAGCATGCCCCTTATGCCTTGGGCTACACACGTGCTACAATGGTTAAGACAAAGAGTGGCGAGCTCGCGAGAGTCAGCTAATCTCATAAACTTAGCCTAAGTTCGGATTGTAGGCTGCAACTCGCCTACATGAAGTCGGAATCGCTAGTAATCGCGAATCAGAATGTCGCGG…
>New.CleanUp.ReferenceOTU24 16SV6.GV14.G.25.020m.B_731319
ACGCGCGGAACCTTACCAGGGTTTGACATGACATGAATTTTTTTGAGAAGAAAAAGTGCCTCTTCGGAGGAACATGTACACAGGTGGTGCATGGCTGTCGTCAGCTCGTGTCGTGAGATGTTGGGTTAAGTCCCGCAACGAGCGCAACCCTTGTTTTTAGTTATTTTTCTAGAAAGACTGCCGGTTATAAGCCGGAGGAAGGCGGGGACGACGTCAAGTCAGCATGCCCCTTACACCCTGGGCTACACACGTGCTACATTGGGTAAGACAATAAGTCGCGAACCTGTGAAGGTCAGCAAATCTAAAAACTTACTCTAAGTTCAGATTGTAGGCTGTAACTCGCCTACATGAAGTTGGAATCGCTAGTAATCGCTGGTCAGCCATACAGCGGTGAATCCG…
>New.CleanUp.ReferenceOTU240 16SV6.GV14.G.38.010m.C_5710464
ACGCGAAAAACCTTACCAAGGCTTGACATACTACAGATTTCTTTGAAAGAGGAAAGTGCCTTCGGGAATGTAGATACAGGTGGTGCATGGCTGTCGTCAGCTCGTGTCGTGAGATGTTGGGTTAAGTCCCGCAACGAGCGCAACCCTTATTTTTAGTTGCTAATTTATTTTAGGTTTTCTAGAAAGACTGCCGGTGACAAACCGGAGGAAGGTGAGGATGACGTCAAGTCAGCATGCCCCTTATGCCTTGGGCTACACACGTGCTACAATGGTTAAGACAAAGAGTTGCGAGCTCGCGAGAGTCAGCTAATCTCATAAACTTCGTCTAAGTTCGGATTGTAGGCTGCAACTCGCCTGCATGAAGTTGGAATCGCTAGTAATCGCTGGTCAGCTATACAG…
>New.CleanUp.ReferenceOTU241 16SV6.GV14.G.01.200.C_2766734
ACGCGAAAAACCTTACCAGGACTTGACATACTACAAATTCTTTTGAGAAGAAGAAGTGCCTTCGGGAATGTAGATACAGGTGGTGCATGGCTGTCGTCAGCTCGTGTCGTGAGATGTTGGGTTAAGTCCCGCAACGAGCGCAACCCTTATTTTTAGTTACCAATTCGTTGGGTTCTCTAGAAAGACTGCCGGTGACAAACCGGAGGAAGGTGAGGATGACGTCAAGTCAGCATGCCCCTTATGTCCTGGGCTACACACGTGCTACAATGGTTGAGACAAAGAGTTGCAAGCTCGCAAGAGTTAGCTAATCTCGTAAACTCAGCCTAAGTTCAGATTGTAGGCTGCAACTCGCCTACATGAAGTTGGAATCGCTAGTAATCGCTGGTCAGCCATACAGCG…
>New.CleanUp.ReferenceOTU242 16SV6.GV14.G.26.070m.B_2332714
ACGCGAAAAACCTTACCAGGACTTGACATACTACGAATCCTTCTGAGAAGAAGGAGTGCCTTCGGGAATGTAGATACAGGTGGTGCATGGCTGTCGTCAGCTCGTGTCGTGAGATGTTGGGTTAAGTCCCGCAACGAGCGCAACCCTTATTTTTAGTTACCAATTCGTTGGGTTCTCTAGAAAGACTGCCGGTGACAAACCGGAGGAAGGTGAGGATGACGTCAAGTCAGCATGCCCCTTATGTCCTGGGCTACACACGTGCTACAATGGCTAAGACAAAGAGTCGCGAGCTTGCAAAAGTCAGCTAATCTCATAAACTTAGCCTAAGTTCAGATTGTAGGCTGCAACTCGCCTACATGAAGTTGGAATCGCTAGTAATCGCGGATCAGCATGCCGCGG…
>New.CleanUp.ReferenceOTU243 16SV6.GV14.G.40m.030m.A_2546106
ACGCGAAAAACCTTACCAGGGCTTGACATACTACAAATCCTTTTGAAAATAGGGAGTGCCTTCGGGAATGTAGATACAGGTGGTGCATGGCTGTCGTCAGCTCGTGTCGTGAGATGTTGGGTTAAGTCCCGCAACGAGCGCAACCCTTATTTTTAGTTACCAATTCGTTGGGTTCTCTAGAAAGACTGCCGGTGACAAATCGGAGGAAGGTGAGGATGACGTCAAGTCAGCATGCCCCTTATGTCCTGGGCTACACACGTGCTACAATGGTTAAGACAAAGAGTTGCAAGCTCGCAAGAGTTAGCTAATCTCATAAACTTCGCCTAAGTTCAGATTGCAGGCTGCAACTCGCCTGCATGAAGTTGGAATCGCTAGTAATCGCTGGTCAGCCATACAGCG…
>New.CleanUp.ReferenceOTU244 16SV6.GV14.G.32.020m.B_2815021
ACGCGAAAAACCTTACCAGGGCTTGACATACTACAAATCTTTTAGAGATAAAAGAGTGCTTTCGAGAATGTAGATACAGGTGGTGCATGGCTGTCGTCAGCTCGTGTCGTGAGATGCTGGGTTAAGTCCCGCAACGAGCGCAACCCTCGTTTTTAGTTGCCAATTTATTGGTTTTTTTAGAAAGACTGCCGGTGACAAACCGGAGGAAGGTGAGGATGACGTCAAGTCAGCATGCCCCTTATGTCCTGGGCTACACACGTGCTACAATGATGGGGACAAAGAGTTGCCAATCTGCAAGGATGAGCTAATCTCGTAAACTTCATCTAAGTTCGGATTGTAGGCTGCAACTCGCCTACATGAAGTTGGAATTGCTAGTAATCGCTGGTCAGCCATACAGCG…
>New.CleanUp.ReferenceOTU245 16SV6.GV14.G.78.150m.A_3727288
ACGCGAAAAACCTTACCAGGGCTTGACATACTACAAATCTTTTAGAGATAGAAGAGTGCTTTCGAGAATGTAGATACAGGTGGTGCATGGCTGTCGTCAGCTCGTGTCGTGAGATGTTGGGTTAAGTCCCGCAACGAGCGCAACCCTCGTTTTTAGTTGCCAATTTATTGGTTCTTTTAGAAAGACTGCCGGTGACAAACCGGAGGAAGGTGAGGATGACGTCAAGTCAGCATGCCCCTTATGTCCTGGGCTACACACGTGCTACAATGATGGGGACAAAGAGTTGCCAATCTGCGAAGATGAGCTAATCTCGTAAACCCCATCTAAGTTCGGATTGTAGGCTGCAACTCGCCTACATGAAGTTGGAATTGCTAGTAATCGCATATCAGCCATGATGCG…
>New.CleanUp.ReferenceOTU246 16SV6.GV14.G.38.010m.C_5711386
ACGCGAAAAACCTTACCAGGGCTTGACATACTACAAATCTTTTCGAAACGAAAGAGTGCCTTCGGGAATGTAGATACAGGTGGTGCATGGCTGTCGTCAGCTCGTGTCGTGAGATGTTGGGTTAAGTCCCGCAACGAGCGCAACCCTCATTTTTAGTTGCCAATTTATTGGGATTTCTAGAGAGACTGCCGATGATAAATCGGAGGAAGGTGAGGATGACGTCAAGTCAGCATGCCCCTTATGTCCTGGGCTACACACGTGCTACAATGGCAAAGACAAAGAGTCGCAAATTCGCAAGAACTAGCTAATCTCATAAACTTTGCCCAAGTTCGGATTGTAGGCTGCAACTCGCCTGCATGAAGTTGGAATCGCTAGTAATCGCTGGTCAGCTATACAGCG…
>New.CleanUp.ReferenceOTU247 16SV6.GV14.G.78.035m.A_2392144
ACGCGAAAAACCTTACCAGGGCTTGACATACTACAAATTCTTTTGAAAAAAAGAAGTGCCTTCGGGAATGTAGATACAGGTGGTGCATGGCTGTCGTCAGCTCGTGTCGTGAGATGTTGGGTTAAGTCCCGCAACGAGCGCAACCCTTATTTTTAGTTGCTAATTTATTTTAGGTTTTCTAGAAAGACTGCCGGTGACAAACCGGAGGAAGGTGAGGATGACGTCAAGTCAGCATGCCCCTTATGCCTTGGGCTACACACGTGCTACAATGGTTAAGACAAAGAGTTGCGAGCTCGCGAGAGTCAGCTAATCTCATAAACTTAGCCTAAGTTCGGATTGTAGGCTGCAACTCGCCTGCATGAAGTCGGAATCGCTAGTAATCGCTGGTCAGCCATACAG…
>New.CleanUp.ReferenceOTU248 16SV6.GV14.G.21.003m.A_8284150
ACGCGAAAAACCTTACCAGGGCTTGACATACTACAAATTCTTTTGAAAAAAGGAAGTGCCTTCGGGAATGTAGATACAGGTGGTGCATGGCTGTCGTCAGCTCGTGTCGTGAGATGTTGGGTTAAGTCCCGCAACGAGCGCAACCCTTATTTTTAGTTACCAATTCGTTGGGTTCTCTAGAAAGACTGCCGGTGACAAACCGGAGGAAGGTGAGGATGACGTCAAGTCAGCATGCCCCTTATGTCCTGGGCTACACACGTGCTACAATGGTTAAGACAAAGAGTCGCAAGCTTGCAAGAGTTAGCTAATCTCATAAACTTAGCCTAAGTTCAGATTGTAGGCTGCAACTCGCCTACATGAAGTTGGAATCGCTAGTAATCGCTGGTCAGCCATACAGCG…
>New.CleanUp.ReferenceOTU249 16SV6.GV14.G.11.006m.B_8717548
ACGCGAAAAACCTTACCAGGGCTTGACATACTACAAATTCTTTTGAGAAAAAGAAGTGCCTTCGGGAATGTAGATACAGGTGGTGCATGGCTGTCGTCAGCTCGTGTCGTGAGATGTTGGGTTAAGTCCCGCAACGAGCGCAACCCTTATTTTTAGTTACTAATTCGTTAGGTTCTCTAGAAAGACTGCCGGTGACAAACCGGAGGAAGGTGAGGATGACGTCAAGTCAGCATGCCCCTTATGTCCTGGGCTACAGACGTGCTACAATGGCTAAGACAAAGAGTCGCGAGCTCGCGAGAGTGAGCTAATCGCAAAAACTTAGCCTAAGTTCAGATTGTAGGCTGCAACTCGCCTACATGAAGTTGGAATCGCTAGTAATCGCTGGTCAGCCATACAGCG…
>New.CleanUp.ReferenceOTU25 16SV6.GV14.G.78.200m.A_48784
ACGCGCGGAACCTTACCAGGGTTTGACATGATGCGAATTTTTTTGAAAGAAAAAAGTGCCAATTGGAACGCATACACAGGTGGTGCATGGCTGTCGTCAGCTCGTGTCGTGAGATGTTGGGTTAAGTCCCGCAACGAGCGCAACCCTTATTTTTAGTTGCCTTAATGGAACTCTAGAAAGACTGCCGGTTATAAACCGGAGGAAGGCGGGGATGACGTCAAGTCAGCATGCCCCTTACACCCTGGGCTACACACGTGCTACATTGGGCGAGACAATGAGACGCAAACTTGTGAAAGCTAGCTAATCTATAAACTCGCTCTAAGTTCGGATTGTAGGCTGCAACTCGCCTACATAAAGATGGAATCGCTAGTAATCGCTGGTCAGCTATACAGCGGTGAA…
>New.CleanUp.ReferenceOTU250 16SV6.GV14.G.49.010m.B_4718031
ACGCGAAAAACCTTACCAGGGCTTGACATACTACAAATTCTTTTGAGAAAGAGAAGTGCCTTCGGGAATGTAGATACAGGTGGTGCATGGCTGTCGTCAGCTCGTGTCGTGAGATGTTGGGTTAAGTCCCGCAACGAGCGCAACCCTTATTTTTAGTTACCAATTCGTTGGATTTTTTAGAAAGACTGCCGGTGACAAACCGGAGGAAGGTGAGGATGACGTCAAGTCAGCATGCCCCTTATGTCCTGGGCTACACACGTTCTACAATGGTTAAGACAAAGAGTCGCAAGCTCGTGAGAGTAAGCTAATCTAATAAACTTAGCCTAAGTTCAGATTGTAGGCTGCAACTCGCCTACATGAAGTTGGAATCGCTAGTAATCGCTGGTCAGCCATACAGCG…
>New.CleanUp.ReferenceOTU251 16SV6.GV14.G.40m.010m.A_122706
ACGCGAAAAACCTTACCAGGGCTTGACATACTACAGATCCCTTTGAAAAAAAGGAGTGCCTTCGGGAATGTAGATACAGGTGGTGCATGGCTGTCGTCAGCTCGTGTCGTGAGATGTTGGGTTAAGTCCCGCAACGAGCGCAACCCTTATTTTTAGTTACCAATTCGTTGGGTTCTCTAGAAAGACTGCCGGTGACAAACCGGAGGAAGGTGAGGATGACGTCAAGTCAGCATGCCCCTTATGTCCTGGGCTACACACGTGCTACAATGGCTAAGACAAAGAGTCGCGAGCTCGCGAGAGTCAGCTAATCTCATAAACTTAGCCCAAGTTCAGATTGCAGGCTGCAACTCGCCTGCATGAAGTTGGAATCGCTAGTAATCGTGGATCAGCGTGCCACGG…
>New.CleanUp.ReferenceOTU252 16SV6.GV14.G.34.020m.B_8175711
ACGCGAAAAACCTTACCAGGGCTTGACATACTGCAAATTTTCTTGAAAGAGAAAAGTGCCTTCGGGAATGTAGATACAGGTGGTGCATGGCTGTCGTCAGCTCGTGTCGTGAGATGTTGGGTTAAGTCCCGCAACGAGCGCAACCCTCATTTTTAGTTGCCACTTTATTGGGATTTCTAGAGAGACTGCCGGTGACAAACCGGAGGAAGGTGAGGATGACGTCAAGTCAGCATGCCCCTTATGCCCTGGGCCACACACGTGCTACAATGGCGAAGACAAAGAGTCGCAAACCTGCGAAGGCTAGCTAATCTCGTAAACTTCGTCTAAGTTCGGATTGCAGGCTGCAACTCGCCTGCATGAAGTTGGAATCGCTAGTAATCGCTGGTCAGCTATACAGCG…
>New.CleanUp.ReferenceOTU253 16SV6.GV14.G.32.025m.C_1145457
ACGCGAAAAACCTTACCAGGGCTTGACATACTGCAGATCTTTTTGAGAAAGAAGAGTGCCTTCGGGAATGCAGATACAGGTGGTGCATGGCTGTCGTCAGCTCGTGTCGTGAGATGTTGGGTTAAGTCCCGCAACGAGCGCAACCCTTATTTTTAGTTACCAATTCGTTGGATTTTTTAGAAAGACTGCCGGTGACAAACCGGAGGAAGGTGAGGATGACGTCAAGTCAGCATGCCCCTTATGTCCTGGGCTACACACGTGCTACAATGGTTAAGACAAAGAGTCGCAAGCTCGTGAGAGTAAGCTAATCTAATAAACTTAGCCTAAGTTCAGATTGTAGGCTGCAACTCGCCTACATGAAGTTGGAATCGCTAGTAATCGCTGGTCAGCCATACAGCG…
>New.CleanUp.ReferenceOTU254 16SV6.GV14.G.11.025m.B_4882534
ACGCGAAAAACCTTACCAGGGCTTGACATACTGCGAATCTCCTTGAAAGGGGAGAGTGCCTTCGGGAATGCAGATACAGGTGGTGCATGGCTGTCGTCAGCTCGTGTCGTGAGATGTTGGGTTAAGTCCCGCAGCGAGCGCAACCCTTGTTTTTAGTTACCAATTCGTTGGGTTTTCTAGAAAGACTGCCGGTGACAAACCGGAGGAAGGTGAGGATGACGTCAAGTCAGCATGCACCATATGTCCTGGGCTACACACGTGCTACAATGGTTAGGACAAAGAGTTGCAAGTTTGCAAAAACAAGCTAAACTCGTAAACCTAACCTAAGTTCAGATTGGAGGCTGCAACTCGCATACATGAAGTTGGAATCGCTAGTAATCGCTGGTCAGCCATACAGCG…
>New.CleanUp.ReferenceOTU255 16SV6.GV14.G.71.004m.A_7693065
ACGCGAAAAACCTTACCAGGGCTTGACATACTGCGAATCTCTTGGAAAGGAGAGAGTGCCTTCGGGAATGCAGGTACAGGTGGTGCATGGCTGTCGTCAGCTCGTGTCGTGAGATGTTGGGTTAAGTCCCGCAACGAGCGCAACCCTTGTTTTTAGTTACCAACTTGTTGGGTTTTCTAGAAAGACTGCCGGTGACAAACCGGAGGAAGGGGAGGATGACGTCAAGTCAGCATGCCCCTTATGTCCTGGGCTACACACGTGCTACAATGGTTAGGACAAAGAGTTGCAAGTTTGTAAAAACAAGCTAAACTCGTAAACCTCGCCTAAGTTCAGATTGGAGGCTGCAACTCGCCTACATGAAGTTGGAATCGCTAGTAATCGCTGGTCAGCCATACAGCG…
>New.CleanUp.ReferenceOTU256 16SV6.GV14.G.02.035m.A_2501325
ACGCGAAAAACCTTACCAGGGCTTGACATACTGCGAATCTTCTTGAAAGAGAAGAGTGCCTTCGGGAATGCAGATACAGGTGGTGCATGGCTGTCGTCAGCTCGTGTCGTGAGATGTTGGGTTAAGTCCCGCAACGAGCGCAACCCTTATTTTTAGTTACCAACTTGTTGGGTTTTCTAGAAAGACTGCCGGTGACAAACCGGAGGAAGGTGAGGATGACGTCAAGTCAGCATGCCCCTTATGTCCTGGGCTACACACGTGCTACAATGGTTGGGACAAAGAGTTGCGAGTTCGCAAGAACAAGCTAATCTCGTAAACCCTACCTAAGTTCAGATTGTAGGCTGCAACTCGCCTACATGAAGTTGGAATCGCTAGTAATCGCTGGTCAGCCATACAGCG…
>New.CleanUp.ReferenceOTU257 16SV6.GV14.G.34.020m.B_8178921
ACGCGAAAAACCTTACCAGGGCTTGACATACTGCGAATCTTTCTGAAAGGAGAGAGTGCCTTCGGGAATGCAGATACAGGTGGTGCATGGCTGTCGTCAGCTCGTGTCGTGAGATGTTGGGTTAAGTCCCGCAACGAGCGCAACCCTTGTTTTTAGTTACCAATTCGTTGGGTTTTCTAGAAAGACTGCCGGTGACAAACCGGAGGAAGGTGAGGATGACGTCAAGTCAGCATGCCCCTTATGTCCTGGGCTACACACGTGCTACAATGGTAAGGACAAAGAGTCGCAAGTTTGCAAAAACAAGCTAATCTCGTAAACCTAACCTAAGTTCAGATTGTAGGCTGCAACTCGCCTACATGAAGTTGGAATCGCTAGTAATCGCTGGTCAGCCATACAGCG…
>New.CleanUp.ReferenceOTU258 16SV6.GV14.G.19.050m.C_160755
ACGCGAAAAACCTTACCAGGGCTTGACATACTGCGAATCTTTTTGAAAAAAGAGAGTGCCTTCGGGAATGCAGATACAGGTGGTGCATGGCTGTCGTCAGCTCGTGTCGTGAGATGTTGGGTTAAGTCCCGCAACGAGCGCAACCCTTGTTTTTAGTTACCAATTCGTTGGGTTTTCTAGAAAGACTGCCGGTGACAAACCGGAGGAAGGTGAGGATGACGTCAAGTCAGCATGCCCCTTATGTCCTGGGCTACACACGTGCTACAATGGTGAGGACAAAGAGTTGCAAGTTTGCAAAAAAAAGCTAATCTCGTAAACCTAACCTAAGTTCAGATTGTAGGCTGCAACTCGCCTCCATGAAGTTGGAATCGCTAGTAATCGCTGGTCAGCCATCCCGCG…
>New.CleanUp.ReferenceOTU259 16SV6.GV14.G.11.054m.C_7824405
ACGCGAAAAACCTTACCAGGGTTTGAAATAATTTCAAAACTTCTTGAAAGAGAAGCCTCCTTCGGGATGGAATTACAGGTGGTGCATGGCTGTCGTCAGCTCGTGTTGTGAAATGTCAAGTTAAGTCTTGTAACGAGCGCAACCCATGTCTCTTGTTGCTGTTTACAGTGCTTAAGAGAAACTGCCGATCAACATCGGAGGAAGGTGTGGATGATGTCAAGTCAGCATGCCCCTTACATCCTGGGCTACACACGTACTACAATGGTCGAGACAAAGGGTCGCTAACCTGCGAAGGTATGCCAATCTCATAAACTCGTTCTAAGTTCGGATTGTAGGCTGCAACTCGCCTACATGAAGATGGAATCGCTAGTAATCGCTGGTCAGCATACAGCGGTGAAT…
>New.CleanUp.ReferenceOTU26 16SV6.GV14.G.32.020m.B_2816838
ACGCGTAGAACCTTACCAGGACTTGACATACTATAGATCCTTTTGAGAAAAAGGAGTGCCTTCGGGAATATAGATACAGGTGGTGCATGGCTGTCGTCAGCTCGTGTCGTGAGATGTTGGGTTAAGTCCCGCAACGAGCGCAACCCTTATTTTTAGTTACCAACTTGTTGGGTTCTCTAGAAAGACTGCCGGTGACAAACCGGAGGAAGGTGAGGATGACGTCAAGTCAGCATGCCCCTTATGTCCTGGGCTACACACGTGCTACAATGGCTAAGACAAAGAGTCGCGAGCTTGTAAGAGTCAGCTAATCTCATAAACTTAGCCTAAGTTCAGATTGTAGGCTGCAACTCGCCTACATGAAGTTGGAATCGCTAGTAATCGCTGGTCAGCCATACAGCG…
>New.CleanUp.ReferenceOTU260 16SV6.GV14.G.13.025m.A_4113983
ACGCGAAAAACCTTACCAGGGTTTGACATCCTGCGAATCTCTTGGAAACGAGTGAGTGCCTTCGGGAATGCAGATACAGGTGGTGCATGGCTGTCGTCAGCTCGTGTCGTGAGATGTTGGGTTAAGTCCCGCAACGAGCGCAACCCTTGTTTTTAGTTACCAATTCGTTGGGTTTTCTAGAAAGACTGCCGGTGACAAACCGGAGGAAGGTGAGGATGACGTCAAGTCAGCATGCCCCTTATGTCCTGGGCTACACACGTGCTACAATGGTGAGGACAAAGAGTCGCAAGTTTGCAAAAACAAGCTAATCTCATAAACCTAACCTAAGTTCAGATTGTAGGCTGCAACTCGCCTACATGAAGTTGGAATCGCTAGTAATCGCTGGTCAGCCATACAGCG…
>New.CleanUp.ReferenceOTU261 16SV6.GV14.G.34.010m.B_8015858
ACGCGAAAAACCTTACCAGGGTTTGACATGACAGGAATTCTTCTGAGAAGAAGAAGTGCCTTCGGGAATGTAGATACAGGTGGTGCATGGCTGTCGTCAGCTCGTGTCGTGAGATGTTGGGTTAAGTCCCGCAACGAGCGCAACCCTTATTTTTAGTTACTTTTCTAGAAAGACTGCTGGTGACAAACCGGAGGAAGGTGAGGATGACGTCAAGTCAGCATGCCCCTTATGTCCTGGGCTACACACGTGCTACAATGACTAAGACAAAGGGTCGCGAGCTCGCAAGAGTCAGCTAATCCCGTAAACTTAGCCTAAGTTCAGATTGTAGGCTGCAACTCGCCTACATGAAGTTGGAATCGCTAGTAATCGCTGGTCAGCCATACAGCGGTGAATCCGTTC…
>New.CleanUp.ReferenceOTU262 16SV6.GV14.G.34.020m.B_8178351
ACGCGAAAAACCTTACCAGGGTTTGACATGACAGGAATTCTTCTGAGAAGAGGAAGTGCCTTTTTAAGGAACCTGTACACAGGTGGTGCATGGCTGTCGTCAGCTCGTGTCGTGAGATGTTGGGTTAAGTCCCGCAACGAGCGCAACCCTTGTTTTTAGTTATTTTTCTAGAAAGACTGCCGGTGATAAGCCGGAGGAAGGCGGGGACGACGTCAAGTCAGCATGCCCCTTACACCCTGGGCTACACACGTGCTACATTGGATAAGACAATGAGTCGCGAACCTGTGAAGGTCAGCAAATCTATAAACTTATTCTAAGTTCGGATTGTAGGCTGCAACTCGCCTACATGAAGCTGGAATCGCTAGTAATCGCGCATCAGCCATGGCGCGGTGAATACGT…
>New.CleanUp.ReferenceOTU263 16SV6.GV14.G.69.005m.A_2005904
ACGCGAAAAACCTTACCAGGGTTTGACATGATACGAATTTCTGTGAAAATAGAAAGTGCCGTTTGGAACGTATACACAGGTGGTGCATGGCTGTCGTCAGCTCGTGTCGTGAGATGTTGGGTTAAGTCCCGCAACGAGCGCAACCCTTGTTTTTAGTTGCTTTTTATAGAACTCTAGAAAGACTGCCGGTTATAAACCGGAGGAAGGCGGGGATGACGTCAAGTCAGCATGCCCCTTACACCCTGGGCTACACACGTGCTACATTGGGCGAGACAATGAGATGCAACTCTGTGAAGACTAGCTAATCTATAAACTCGTTCTAAGTTCGGATTGTAGGCTGCAACTCGCCTACATGAAGTTGGAATCGCTAGTAATCGCTGGTCAGCTATACAGCGGTGA…
>New.CleanUp.ReferenceOTU264 16SV6.GV14.G.60.020m.B_7176974
ACGCGAAAAACCTTACCAGGGTTTGACATGATACGAATTTCTTTGAAAAAAGAAAGTGCCATTCGGAACGCACACACAGGTGGTGCATGGCTGTCGTCAGCTCGTGTCGTGAGATGTTGGGTTAAGTCCCGCAACGAGCGCAACCCTTATTTTTAGTTGCCTTTAGGGAACTCTAGAAAGACTGCCGGTTATAAACCGGAGGAAGGCGGGGATTACGTCAAGTCAGCATGCCCCTTACACCCGTGGCTACACACGTGCTACATTGGGCGAGACAATGAGATGCTAATCTGCGAAGAGGCGCTGATCTATAAACTCGTTCTAAGTTCGGATTGTAGGCTGCAACTCGCCTACATGAAGATGGAATCGCTAGTAATCGCTGGTCAGCATACAGCGGTGAAT…
>New.CleanUp.ReferenceOTU265 16SV6.GV14.G.64.015m.A_3710044
ACGCGAAAAACCTTACCAGGGTTTGACATGATACGAATTTCTTTGAAAAGAGAAAGTGCCGTTTGGAACGTATACACAGGTGGTGCATGGCTGTCGTCAGCTCGTGTCGTGAGATGTTGGGTTAAGTCCCGCAACGAGCGCAACCCTTATTTTTAGTTGCCTTTATGGAACGCTAGAAAGACTGCTGGTTATAAACCGGAGGAAGGCGGGGATGACGTCAAGCCAGAATGCCCCTTACACCCTGGGTTACACACGTGCTACATTGGGCGAGACAATGAGAGGCTACTCTGCGAAGACAAGCTAATCTATAAACTCGTTCTAAGTTCGGATTGCAGGCTGCAACTCGCCTGCATGAAGGTGGAATCGCTAGTAATCGCTGGTCAGCTATACAGCGGTGAA…
>New.CleanUp.ReferenceOTU266 16SV6.GV14.G.60.005m.A_2465559
ACGCGAAAAACCTTACCAGGGTTTGACATGATACGAATTTCTTTGAAAGAAGAAAGTGCCGTTTGGAGCGTATACACAGGTGGTGCATGGCTGTCGTCAGCTCGTGTCGTGAGATGTTGGGTTAAGTCCCGCAACGAGCGCAACCCTTATTTTTAGTTGCCTTTATGGAACTCTAGAAAGACTGCTGGTTATAAACCGGAGGAAGGCGGGGATGACGTCAAGTCAGCATGCCCCTTACACCCTGGGCTACACACGTGCTACAATGGACGAGACAATGAGGCGCAATTCTGCAAAGACTAGCAAATCTATAAACTCGTTCTAAGTTCGGATTGTAGGCTGCAACTCGCCTGCATGAAGTTGGAATCGCTAGTAATCGCTGGTCAGCTACACAGCGGTGAA…
>New.CleanUp.ReferenceOTU267 16SV6.GV14.G.78.030m.A_1047831
ACGCGAAAAACCTTACCAGGGTTTGACATGATACGAATTTCTTTGAAAGAAGAAAGTGCTGTTTGGAACGTATACACAGGTGGTGGATGGCTGTCGTCAGCTCGTGTCGTGAGTTGTTGGGTTAAGTCCCGCAACGAGCGCAACCCTTGTTTTTAGTTGCCTTTATGGAACTCTAAAAAGACTGCTGGTTATAAACCGGAGGAAGGTGGGGATGACGTCAAGTCAGCATGCCCCTTACACCCTGGGCTACACACGTGCTACATTGGGCGAGACAATGAGATGCAAATCTGCAAAGACTAGCTAATCTATAAACTCGTTCTAAGTTCGGATTGCAGGCTGCAACTCGCCTGCATGAAGGTGGAATCGCTAGTAATCGCTGATCAGCTATGCAGCGGTGAA…
>New.CleanUp.ReferenceOTU268 16SV6.GV14.G.64.070m.B_7992183
ACGCGAAAAACCTTACCAGGGTTTGACATGATACGAATTTTTGTGAAAGCAAAAAGTGCCGTTTGGAGCGTATACACAGGTGGTGCATGGCTGTCGTCAGTTCGTGTCGTGAGATGTTGGGTTAAGTCCCGCAACGAGCGCAACCCTTGTTTTTAGTTGCTTTTTATAGAACTCTAGAAAGACTGCCGGTTATAAACCGGAGGAAGGCGGGGATGACGTCAAGTCAGCATGCCCCTTACACCCTGGGCTACACAAGTGCTACATTGGGCGAGACAATGAGATGCAACTCTGTGAAGACTAGCTAATCTCTAAACTCGTTCTAAGTTCGGATTGTAGGCTGCAACTCGCCTACATGAAGTTGGAATCGCTAGTAATCGCTGGTCAGCTATACAGCGGTGA…
>New.CleanUp.ReferenceOTU269 16SV6.GV14.G.40m.007m.A_1023926
ACGCGAAAAACCTTACCAGGGTTTGACATGATACGAATTTTTGTGAAAGCGAAAAGTGCCGTTTGGAACGTATACACAGGTGGTGCATGGCTGTCGTCAGCTCGTGTCGTGAGATGTTGGGTTAAGTCCCGCAACGAGCGCAACCCTTGTTTTTAGTTGCCTTTATGGAACTCTAAAAAGACGGAGGAAGGCGGGGATGACGTCAAGTCAGCATGCCCCTTACACCCTGGGCTACACACGTGCTACATTGGGCGAGAAAATGAGACGCAAACTTGCGAAGGTAAGCTAATCTATAAACTCGTTCGAAGTTCGGATTGCAGGCTGCAACTCGCCTGCATGAAGGTGGAATCGCTAGTAATCGCTGGTCAGCTATACAGCGGTGAATTCGTTCCCGGGCCT…
>New.CleanUp.ReferenceOTU27 16SV6.GV14.G.71.010m.A_965583
ACGCGAAAAACCTTACCAGGGCTTGACATACTACAAATCTTTTTGAAAGAGAAGAGTGCCTTCGGGAATGTAGATACAGGTGGTGCATGGCTGTCGTCAGCTCGTGTCGTGAGATGTTGGGTTAAGTCCCGCAACGAGCGCAACCCTCGTTTTTAGTTGCCAATTTATTGGGTTTTTAGAAAGACTGCCGGTGACAAACCGGAGGAAGGTGAGGATGACGTCAAGTCAGCATGCCCCTTATGTCCTGGGCTACACACGTGCTACAATGATAAGGACAAAGAGTTGCAAATTCGCGAGGATAAGCTAATCTCATAAACCTTGTCTAAGTTCGGATTGTAGGCTGCAACTCGCCTACATGAAGTTGGAATCGCTAGTAATCGCTGGTCAGCTATACAGCGG…
>New.CleanUp.ReferenceOTU270 16SV6.GV14.G.63.005m.A_8602785
ACGCGAAAAACCTTACCAGGGTTTGACATGATACGGATCTTTTTGAAAAAAAAGAGACCTTTATTGGAAACGTATACACAGGTGGTGCATGGCTGTCGTCAGCTCGTGTCGTGAGATGTTGGGTTAAGTCCCGCAACGAGCGCAACCCTCATTTTTATTTGCTTTTTCAAGAACTCTAAAAAGACGTCCGGTTATAAACCGGAGGAAGGCGGGGATGACGTCAAGTCAGCATGCCCCTTACACCCTTGGCTACACACGTGCTACAATGGACGAGACAATGAGGCGCAATTCTGCAAAGACTAGCAAATCTATAAACTCGTTCTAAGTTCGGATTGTAGGCTGCAACTCGCCTGCATGAAGTTGGAATCGCTAGGAATCGCTGGTCAGCTACACAGCGGT…
>New.CleanUp.ReferenceOTU271 16SV6.GV14.G.49.040m.A_8628562
ACGCGAAAAACCTTACCAGGGTTTGACATGGTGCGAATTTCTTTGAAAAAAGAAAGTGCCATTCGGAACGCACACACAGGTGGTGCATGGCTGTCGTCAGCTCGTGTCGTGAGATGTTGGGTTAAGTCCCGCAACGAGCGCAACCCTTATTTTTAGTTGCCTTTATGGAACTCTAGAAAGACTGCCGGTTATAAACCGGAGGAAGGCGGGGATGACGTCAAGTCAGCATGCCCCTTACACCCTGGGCTACACACGTGCTACATTGGGCGAGACAATGAGATGCTAATCTGCGAAGATACGCTAATCTATAAAATCGTGCTAAGTTCGGATTGTAGGCTGCAACTCGAGTGCATGAAGATGGAATCGCTAGTAATCGCTGGTCAGCATACAGCGGTGAAT…
>New.CleanUp.ReferenceOTU272 16SV6.GV14.G.49.030m.A_1267078
ACGCGAAAAACCTTACCAGGGTTTGACATGGTGCGAATTTCTTTGAAAAACGAAAGAGCCATTCGGAACGCACACACAGGTGGTGCATGGCTGTCGTCAGCTCGTGTCGTGAGATGTTGGGTTAAGTCCCGCAACGAGCGCAACCCTTATTTTTAGTTGCCTTTATGGAACTCTAGAAAGACTGCCGGTTATAAACCGGAGGAAGGCGGGGATGACGTAAAGTCAGCATGCCCCTTACACCCTGGGCTACACACGTGCTACATTGGGCGAGACACTGAGATGCTAATCTGCGAAGATACGCTAATCTATAAACTCGTTCTAAGTTCGGATTGTAGGCTGCAACTCGCCTACATGAAGATGGAATCGCTAGTAATCGCTGGTCAGCATACAGCGGTGAAT…
>New.CleanUp.ReferenceOTU273 16SV6.GV14.G.34.004.A_2531753
ACGCGAAAAACCTTACCAGGGTTTGACATGGTGTTAATTCTTTGAAAAAAGAAGTACCGTTCGCGGTAGACACACACAGGTGGTGCATGGCTGTCGTCAGCTCGTGTCGTGAGATGTTGGGTTAAGTCCCGCAACGAGCGCAACCCTTGTTTTTAGTTACTAGTAATCTAAAAAGACTATCGGTTATAAACCGGAGGAAGGTGGGGACGACGTCAAGTCAGCATGCCCCTTATACCCTGGGCTACACACGTGCTACATTGGGTTAGGACAATGAGATGCCAAGCCGCGAGGCCGAGCTAATCTACAAACCTACTCTAAGTTCGGATTGGAGGCTGCAACTCGCCTCCATGAAGTTGGAATCGCTAGTAATCGCAAATCAGAATGTTGCGGTGAATACGT…
>New.CleanUp.ReferenceOTU274 16SV6.GV14.G.34.020m.B_8161230
ACGCGAAAAACCTTACCTGGTCTTGACATCCTGCGAACTTTCTAGAAATAGATTGGTGCCTTCGGGAATGCAGATACAGGTGGTGCATGGCTGTCGTCAGCTCGTGTCGTGAGATGTTGGGTTAAGTCCCGCAACGAGCGCAACCCTCGTTTTTAGTTGCCATTTTATGGGTTCTCTAGAAAGACTGCCGGTGACAAACCGGAGGAAGGTGGGGATGACGTCAAGTCAGCATGCCCCTTATGCCCTGGGCTACACACGTGCTACAATGGCTAAGACAAAGAGTCGCGAATTCGCGAGAATCAGCTAATCTCATAAACTTAGTCTAAGTTCAGATTGTAGGCTGCAACTCGCCTACATGAAGTTGGAATCGCTAGTAATCGCTGGTCAGCCATACAGCGG…
>New.CleanUp.ReferenceOTU275 16SV6.GV14.G.38.050m.B_6999639
ACGCGAAGAACCTTACCAACACTTGACATGTTCGTCGCGACTCTAAGAGATTAGAGTTTTCGGTTCGGCCGGACGAAACACAGGTGGTGCCTGGCTGTCGTCAGCTCGTGTCGTGAGATGTTGGGTTAAGTCCCGCAACGAGCGCAACCCTTATTTTTAGTTACCAACTTGTTGGGTTCTCTAGAAAGACTGCCGGTGACAAACCGGAGGAAGGTGAGGATGACGTCAAGTCAGCATGCCCCTTATGTCCTGGGCTACACACGTGCTACAATGGCTAAGACAAAGAGTCGCGAGCTTGTAAGAGTCAGCTAATCTCATAAACTTAGCCTAAGTTCAGATTGTAGGCTGCAACTCGCCTACATGAAGTTGGAATCGCTAGTAATCGCTGGTCAGCCATAC…
>New.CleanUp.ReferenceOTU276 16SV6.GV14.G.38.060m.A_1439934
ACGCGAAGAACCTTACCAAGGCTTAAATGTAATACGACCGGTTGAGAGATCGACCTTTTTTCGAACGAATTACAAGGTGCTGCATGGCTGTCGTCAGCTCGTGTCGTGAGATGTTGGGTTAAGTCCCGCAACGAGCGCAACCCTCATTTTTAGTTGCCTTATAGGAACTCTAGAAAGACTGCTGGTTATAAACCGGAGGAAGGCGGGGATGACGTCAAGTCAGCATGCCCCTTACACCCTGGGCTACACACGTGCTACAATGGGTGAGACAATGAGAAGCAAATCTGCGAGGACAAGCTAATCTATAAACTCATTCTAAGTTCGGATTATAGGCTGCAACTCGCCTGTATGAAGTTGGAATCGCTAGTAATCGCTGGTCAGCTATACAGCGGTGAATTC…
>New.CleanUp.ReferenceOTU277 16SV6.GV14.G.77.005m.B_6621444
ACGCGAAGAACCTTACCAAGGCTTGACATACTACAAATTTCTTTGAAAGAGGAAAGTGCCTTCGGGAATGTAGATACAGGTGGTGCATGGCTGTCGTCAGCTCGTGTCGTGAGATGTTGGGTTAAGTCCCGCAACGAGCGCAACCCTTATTTTTAGTTGCTAATTTATTAGGTTTTCTAAAGAGACTGCCGGTGACAAACCGGAGGAAGGTGAGGATGACGTCAAGTCAGCATGCCCCTTATGCCTTGGGCTACACACGTGCTACAATGGTTAAGACAAAGAGTTGCGAGCTCGCGAGAGTCAGCTAATCTCATAAACTTAGCCTAAGTTCGGATTGTAGGCTGCAACTCGCCTCCATGAAGTCGGAATCGCTAGTAATGCCGTATCAGCTACGACGGC…
>New.CleanUp.ReferenceOTU278 16SV6.GV14.G.11.006m.B_8713490
ACGCGAAGAACCTTACCAAGGCTTGACATACTACAGATTTCTTTGAAAAAGGAAAGTGCCTTCGGGAATGTAGATACAGGTGGTGCATGGCTGTCGTCAGCTCGTGTCGTGAGATGTTGGGTTAAGTCCCGCAACGAGCGCAACCCTTATTTTTAGTTACCAACTTGTTGGGCTTTCTAGAAAGACTGCCGGTGACAAACCGGAGGAAGGTGAGGATGACGTCAAGTCAGCATGCCCCTTATGTCCTGGGCTACACACGTGCTACAATGGTTAAGACAAAGAGTCGCGAGTTCGTGAGAACCAGCTAATCTCGTAAACTTAGCCTAAGTTCAGATTGTAGGCTGCAACTCGCCTACATGAAGTTGGAATCGCTAGTAATCGCTGGTCAGCTATACAGCG…
>New.CleanUp.ReferenceOTU279 16SV6.GV14.G.78.030m.A_1048814
ACGCGAAGAACCTTACCAAGGCTTGACATACTACAGATTTCTTTGAAAGAAGAAAGTGCCGTTTGGAACGTATACACAGGTGGTGCATGGCTGTCGTCAGCTCGTGTCGTGAGATGTTGGGTTAAGTCCCGCAACGAGCGCAACCCTTGTTTTTAGTTGCCTTTATGGAACTCTAAAAAGACTGCTGGTTATAAACCGGAGGAAGGTGGGGATGACGTCAAGTCAGCATGCCCCTTACACCCTGGGCTACACACGTGCTACATTGGGCGAGACAATGAGATGCAAATCTGCAAAGACTAGCTAATCTATAAACTCGTTCTAAGTTCGGAATGCAGGCTGCAACTCGCCTGCATGAAGGTGGAATCGCTAGTAATCGCTGGTCAGCTATACAGCGGTGAA…
>New.CleanUp.ReferenceOTU28 16SV6.GV14.G.60.005m.A_2465447
ACGCGAGAAACCTTACCAAGGATTGACATACTACGAAGTCTTATGAAAGTAAGATGTGCCTCTTTGAGGAATGTAGTACAGGTGGTGCATGGCTGTCGTCAGCTCGTGCAGTAATGTGTTGGGTTAAGTCCCGCAACGAGCGAAACCCTTGTATTTAGTTACTTATCTAGATAGACTGCCGATGTGAAATCGGAGGAAGGAGAGGATGACGTCAAGTCAGCATGCCCCTTACATCTTGGGCTACACGCGTACTACAATGGGTAAGACAATGAGATGCCACTCTGCGAAGAGGCGCAAACCTCAAAAACTTATCCTCAGTTCGGATTGTAGATTGCAACTCATCTACATGAAGCCGGATTCACTAGTAATCGCTGGTCAGCTATACAGCGGTGAATACGT…
>New.CleanUp.ReferenceOTU280 16SV6.GV14.G.42.005m.A_3407877
ACGCGAAGAACCTTACCAGGGCTTAAATGCATTATGACAGGGGTGGAGACACCCTTTTCTTCGGACATTTTGCAAGGTGCTGCATGGTTGTCGTCAGCTCGTGCCGTGAGATGTTGGGTTAAGTCCCGCAACGAGCGCAACCCTTATTTTTAGTTGCTAATTTATTTAGGTTTTCTAGAAAGACTGCCGGTGACAAACCGGAGGAAGGTGAGGATGACGTCAAGTCAGCATGCCCCTTATGCCTTGGGCTACACACGTGCTACAATGGTTAAGACAAAGAGTTGCGAGCTTGTGAAAGTCAGCTAATCTCATAAACTTAGCCTAAGTTCGGATTGTAGGCTGCAACTCGCCTGCATGAAGTCGGAATCGCTAGTAATCGCTGGTCAGCCATATAGCGGT…
>New.CleanUp.ReferenceOTU281 16SV6.GV14.G.34.020m.B_8175066
ACGCGAAGAACCTTACCAGGGCTTGACATACTACAAACCATTCTGAAAGGAGTGGGTGCCTTCGGGAATGTAGATACAGGTGGTGCATGGCTGTCGTCAGCTCGTGTCGTGAGATGTTGGGTTAAGTCCCGCAACGAGCGCAACCCTTATTTTTAGTTACCAACTTGTTGGGTTCTCTAGAAAGACTGCCGGTGACAAACCGGAGGAAGGTGAGGATGACGTCAAGTCAGCATGCCCCTTATGTCCTGGGCTACACACGTGCTACAATGGTTAAGACAAAGAGTCGCGAGCTCACAAGAGTCAGCTAATCTCATAAACTTAGCCTAAGTTCAGATTGTAGGCTGCAACTCGCCTACATGAAGTTGGAATCGCTAGTAATCGCTGGTCAGCCATACAGCG…
>New.CleanUp.ReferenceOTU282 16SV6.GV14.G.40m.007m.A_1015752
ACGCGAAGAACCTTACCAGGGCTTGACATACTACAAATCTTTTCGAAACGAAAGAGTGCCTTCGGGAATGTAGATACAGGTGGTGCATGGCTGTCGTCAGCTCGTGTCGTGAGATGTTGGGTTAAGTCCCGCAACGAGCGCAACCCTCATTTTTAGTTGCCAATTTATTGGGATTTCTAGAGAGACTGCCGGTGACAAACCGGAGGAAGGTGAGGATGACGTCAAGTCAGCATGCCCCTTATGCCCTGGGCCACACACGTGCTACAATGGCGAAGACAAAGAGTCGCAAACCTGCGAAGGCTAGCTAATCTCGTAAACTTCGTCTAAGTTCGGATTGTAGGCTGCAACTCGCCTGCATGAAGTTGGAATTGCTAGTAATCGCGGATCAGCGCGCCGCGG…
>New.CleanUp.ReferenceOTU283 16SV6.GV14.G.44.070m.B_6297661
ACGCGAAGAACCTTACCAGGGCTTGACATACTACAAATTCTCTTGAGAAAGAGAAGTGCCTTCGGGAATGTAGATACAGGTGGTGCATGGCTGTCGTCAGCTCGTGTCGTGAGATGTTGGGTTAAGTCCCGCAACGAGCGCAACCCTTGTTTTTAGTTACTAACTTGTTAGGTTTTCTAAAAAGACTGCCGGTGATAAACCGGAGGAAGGTGAGGATGACGTCAAGTCAGCATGCCCCTTATGTCCTGGGCTACACACGTGCTACAATGGTTAAGACAAAGAGTTGCGAACTCGCGAGAGTTAGCTAATCTCATAAACTTAGCCTAAGTTCAGATTGTAGGCTGCAACTCGCCTGCATGAAGTTGGAATCGCTAGTAATCGCTGGTCAGCCATACAGCG…
>New.CleanUp.ReferenceOTU284 16SV6.GV14.G.34.010m.B_8016084
ACGCGAAGAACCTTACCAGGGCTTGACATACTGCAAATTTTCTTGAAAGAGAAAAGTGCCTTCGGGAATGTAGATACAGGTGGTGCATGGCTGTCGTCAGCTCGTGTCGTGAGATGTTGGGTTAAGTCCCGCAACGAGCGCAACCCTTATTTTTAGTTACCAATTCGTTGGGTTTTTTAGAAAGACTGCCGGTGACAAACCGGAGGAAGGTGGGGATGACGTCAAGTCAGCATGCCCCTTATGCCCTGGGCTACACACGTGCTACAATGGCTAAGACAAAGAGTCGCGAATTCGCGAGAATCAGCTAATCTCATAAACTTAGTCTAAGTTCAGATTGTAGGCTGCAACTCGCCTACATGAAGTTGGAATCGCTAGTAATCGCTGGTCAGCCATACAGCG…
>New.CleanUp.ReferenceOTU285 16SV6.GV14.G.36.050m.C_4689165
ACGCGAAGAACCTTACCAGGGCTTGACATACTGCGAATCTTTCCGAAAGGAAAGAGTGCCTTCGGGAATGCAGATACAGGTGGTGCATGGCTGTCGTCAGCTCGTGTCGTGAGATGTTGGGTTAAGTCCCGCAACGAGCGCAACCCTTGTTTTTAGTTACCAATTCGTTGGGTTTTCTAGAAAGACTGCCGGTGACAAACCGGAGGAAGGTGAGGATGACGTCAAGTCAGCATGCCCCTTATGTCCTGGGCTACACACGTGCTACAATGGTTAGGACAAAGAGTTGCGAGCTTGTGAAAGTCAGCTAATCTCGTAAACCTAGCCCAAGTTCAGATTGTAGGCTGCAACTCGCCTACATGAAGTTGGAATCGCTAGTAATCGCGTAACAGCATGACGCGG…
>New.CleanUp.ReferenceOTU286 16SV6.GV14.G.40m.020m.A_3778775
ACGCGAAGAACCTTACCAGGGCTTGACATACTGCGAATCTTTCCGAAAGGAAAGAGTGCCTTCGGGAATGCAGATACAGGTGGTGCATGGCTGTCGTCAGCTCGTGTCGTGAGATGTTGGGTTAAGTCCCGCAACGAGCGCAACCCTTGTTTTTAGTTGCCAATTTATTGGGATTTCTAGAGAGACTGCCGGTGACAAACCGGAGGAAGGTGAGGATGACGTCAAGTCAGCATGCCCCTTATGCCCTGGGCCACACACGTGCTACAATGGCGAAGACAAAGAGTCGCAAACCTGCGAAGGCTAGCTAATCTCGTAAACTTCGTCTAAGTTCGGATTGTAGGCTGCAACTCGCCTGCATGAAGTTGGAATCGCTAGTAATCGCTGGTCAGCTATACAGCG…
>New.CleanUp.ReferenceOTU287 16SV6.GV14.G.01.051m.B_1575738
ACGCGAAGAACCTTACCAGGGCTTGACATACTGCGAATTTTCTTGAAAGAGAAAAGTGCCTTCGGGAATGCAGATACAGGTGGTGCATGGCTGTCGTCAGCTCGTGTCGTGAGATGTTGGGTTAAGTCCCGCAACGAGCGCAACCCTTGTTTTTAGTTACCAACTTGTTGGGTTTTCTAGAAAGACTGCCGGTGACAAACCGGAGGAAGGTGAGGATGACGTCAAGTCAGCATGCCCCTTATGTCCTGGGCTACACACGTGCTACAATGGTTAGGACAAAGAGTTGCAAGTTTGCAAAAACAAGCTAATCTCGTAAACCAAACCTAAGTTCAGATTGTAGGCTGCAACTCGCCTACGTGAAGTTGGAATCGCTAGTAATCGCTGGTCAGCCATACAGCG…
>New.CleanUp.ReferenceOTU288 16SV6.GV14.G.38.005m.C_6988484
ACGCGAAGAACCTTACCAGGGTTTGACATGACAGGAATTCTTCTGAGAAGAGGAAGTGCCTTTTTAAGGAACCTGTACACAGGTGGTGCATGGCTGTCGTCAGCTCGTGTCGTGAGATGTTGGGTTAAGTCCCGCAACGAGCGCAACCCTTGTTTTTAGTTATTTTTCTAGAAAGACTGCTGGTTATAAGCCGGAGGAAGGCGGGGACGACGTCAAGTCAGCATGCCCCTTACACCCTGGGCTACACACGTGCTACATTGGATAAGACAATGAGTCGCGAACCTGTGAAGGTCAGCAAATCTATAAACTTATTCTAAGTTCGGATTGTAGGCTGCAACTCGCCTACATGAAGTCGGAATCGCTAGTAATCGCGGATCAGAATGCCGCGGTGAATACGTT…
>New.CleanUp.ReferenceOTU289 16SV6.GV14.G.38.015m.B_3417584
ACGCGAAGAACCTTACCAGGGTTTGACATGATACGAATTTCTTTGAAAAAAGAAAGTGCCTTATGGAACGTATACACAGGTGGTGCATGGCTGTCGTCAGCTCGTGTCGTGAGATGTTGGGTTAAGTCCCGCAACGAGCGCAACCCTCATTTTTAGTTGCCTTATAGGAACTCTAGAAAGACTGCTGGTTATAAACCGGAGGAAGGCGGGGATGACGTCAAGTCAGCATGCCCCTTACACCCTGGGCTACACACGTGCTACAATGGGTGAGACAATGAGACGCAAATCTGCGAAGACAAGCTAATCTCATAAACCTAACCTAAGTTCAGATTGTAGGCTGCAACTCGCCTACATGAAGTTGGAATCGCTAGTAATCGCTGGTCAGCCATACAGCGGTGA…
>New.CleanUp.ReferenceOTU29 16SV6.GV14.G.49.020m.A_548124
ACGCGAGAAACCTTACCAGGACTTGACATGAAGAGAAGTTTTTTGAAAAAAAGATGTGCTACGGCCTCTTACACAGGTGGTGCATGGCTGTCGTCAGCTCGTGTCGTGAGATGTTGGGTTAAGTCCCGCAACGAGCGCAACCCTTGTCTTTAGTTGATACTCTAAAGAGACTGCCGGTTATAAACCGGAGGAAGGTGAGGATGACGTCAAGTCATCATGCCCCTTACGTCCTGGGCTACACACGTGCTACAATGGGTGTGACAATTAGTTGCGAATTCGTGAGAATAAGCTAATCTGTAAACACATCCCTAGTTCAGATTGTAGGCTGCAACTCGCCTACATGAAGGTGGAATCGCTAGTAATCGCAGGTCAGCAACACTGCGGTGAATCCGTTCCCGG…
>New.CleanUp.ReferenceOTU290 16SV6.GV14.G.23.051m.A_8643810
ACGCGAAGAACCTTACCAGGGTTTGACATGATACGAATTTCTTTGAAAGAAGAAAGTGCCATTTGGAACGTATACACAGGTGGTGCATGGCTGTCGTCAGCTCGTGTCGTGAGATGTTGGGTTAAGTCCCGCAACGAGCGCAACCCTTGTTTTTAGTTGCCATTATGGAACTCTAAGAAGACTGCTGGTTATAAACCGGAGGAAGGTGGGGACGACGTCAAGTCAGCATGCCCCTTACACCCTGGGCTACACACGTGCTACATTGGACGAGACAATGAGATGCAAACTTGTAAAGGCTAGCTAATCTATAAACTCGTTCTAAGTTCGGATTGTAGGCTGCAACTCGCCTGCATGAAGATGGAATCGCTAGTAATCGCTGGTCAGCTATACAGCGGTGAA…
>New.CleanUp.ReferenceOTU291 16SV6.GV14.G.60.030m.C_6419609
ACGCGAAGAACCTTACCAGGGTTTGACATGATACGAATTTCTTTGAAAGAAGAAAGTGCCGTTTGGAGCGTATACACAGGTGGTGCATGGCTGTCGTCAGCTCGTGTCGTGAGATGTTGGGTTAAGTCCCGCAACGAGCGCAACCCTTATTTTTAGTTGCCTTTATGGAACTCTAGAAAGACTGCTGGTTATAAACCGGAGGAAGGCGGGGATGACGTCAAGTCAGCATGCCCCTTACACCCTGGGCTACACACGTGCTACATTGGGCGAGACAATGAGATGCAACTCTGCGAAGATTAGCTAATCTATAAACTCGTTCTAAGTTCGGATTGTAGGCTGCAACTCGCCTACATGAAGATGGAATCGCTAGTAATCGCTGGTCAGCATACAGCGGTGAAG…
>New.CleanUp.ReferenceOTU292 16SV6.GV14.G.49.005m.A_4951015
ACGCGAAGAACCTTACCAGGGTTTGACATGATACGAATTTCTTTGAAAGAAGAAAGTGCCGTTTGGAGCGTATACACAGGTGGTGCATGGCTGTCGTCAGCTCGTGTCGTGAGATGTTGGGTTAAGTCCCGCAACGAGCGCAACCCTTATTTTTAGTTGCCTTTATGGAATTCTAGTAATACTGCTGGTTATAAACCGGAGGAAGGCGGGGATGACGTGAAGTCAGCATGCCCCTTACACCCTGGGCTACACACGTGCTACATTGGGCGAGACAATGAGATGCAACTCTGCGAAGATTAGCTAATCTATAAACGCGTTCTAAGTTCGGATTGGAGGCTGCAACTCGCCTGCATGAAGGTGGAATCGCTAGTAATCGCTGGTCAGCTATACAGCGGTGAA…
>New.CleanUp.ReferenceOTU293 16SV6.GV14.G.49.010m.B_4728274
ACGCGAAGAACCTTACCAGGGTTTGACATGATACGGATCTTTTTGAAAAAAAAGAGACCTTTATTGGAAACGTATACACAGGTAGTGCATGGCTGTCGTCAGCTCGTGTCGTGAGATGTTGGGTTAAGTCCCGCAACGAGCGCAACCCTCATTTTTCGTTGCTTTTTCAAGAACTCTAAAAAGACTGCCGGTTATAAACCGGAGGAAGGCGGGGATGACGTCAAGTCAGCATGCCCCTTACACCCTGGGCTACACACGTGGTACAGTGGACGGGACAATGAGGCGCAATTCTGCAAGGACTAGCAAATCTATAAACTCGTTCTAAGTTCGGATTGTAGGCTGCAACTCGCCTGCATGAAGTTGGAATCGCTAGTAATCGCTGGTCAGCTACACAGCGGT…
>New.CleanUp.ReferenceOTU294 16SV6.GV14.G.71.100m.A_5678796
ACGCGAAGAACCTTACCAGGGTTTGACATGGTACGAATTTTTTTGAAAGAAAAAAGTGCCAATTGGAACGTACACACAGGTGGTGCATGGCTGTCGTCAGCTCGTGTCGTGAGATGTTGGGTTAAGTCCCGCAACGAGCGCAACCCTTATTTTTAGTTGCCTTTATGGAACTCTAGAAAGACTGCCGGTTATAAACCGGAGGAAGGCGGGGATGACGTCAAGTCAGCATGCCCCTTATACCCTGGGCTACACACGTGCTACATTGGGCGAGACAATGAGATGCAAACTTGTAAAAGCTAGCTAATCTATAAACTCGTTCTAAGTTCGGATTGTAGGCTGCAACTCGCCTACATGAAGATGGAATCGCTAGTAATCGCAGGTCAGCTATACTGCGGTGAA…
>New.CleanUp.ReferenceOTU295 16SV6.GV14.G.78.060m.A_7908414
ACGCGAAGAACCTTACCAGGGTTTGACATGGTGCGAATTTCTTTGAAAGAAGAAAGTGCCATTCGGAACGCACACACAGGTGGTGCATGGCTGTCGTCAGCTCGTGTCGTGAGATGTTGGGTTAAGTCCCGCAACGAGCGCAACCCTTATTTTTAGTTGCCTTTATGGAACTCTAGAAAGACTGCCGGTTATAAACCGGAGGAAGGCGGGGATGACGTCAAGTCAGCATGCCCCTTACACCCTGGGCTACACACGTGCTACATTGGGCGAGACAATGAGACGCAAATCTGCGAAGATAAGCTAATCTATAAACTCGTTCTAAGTTCGGATTGTAGGCTGCAACTCGCCTACATGAAGATGGAATCGCTAGTAATCGCAGATCAGCAACGCTGCGGTGAA…
>New.CleanUp.ReferenceOTU296 16SV6.GV14.G.15.005m.A_8061176
ACGCGAAGAACCTTACCAGGGTTTGACATGGTGTTAACTCTTTGAAAAAAGAAGTACCGTTCGCGGTAGACACACACAGGTGGTGCATGGCTGTCGTCAGCTCGTGTCGTGAGATGTTGGGTTAAGTCCCGCAACGAGCGCAACCCCTGTTTTTAGTTACAAGTAATCTAAAAAGACGATCGGTTATAAACCGGAGGAAGGTGGGGACGACGTCGAGTCAGCATGCCCCTTCTACCCTGGGCTACACACGTGCTACATTGGGTAGGACAATGAGCCGCCAAACCGTGAGGTCGAGCTAATCTACAAAACTACTCTAAGTTCGGATTGGAGGCTGCAACTCGCCTCCATGAAGTTGGAATCGCTAGTAATCGCTGGTCAGCAACACAGCGGTGAATCCGT…
>New.CleanUp.ReferenceOTU297 16SV6.GV14.G.78.200m.A_50512
ACGCGAAGAACCTTACCTGAACTTGACATGCACGGGACCGCTCTAGAAATAGAGTTTCTCTTCGGAGCCCGTGTGCAGGTGCTGCATGGCTGTCGTCAGCTCGTGTCGTGAGATGTTGGGTTAAGTCCCGCAACGAGCGCAACCCTTATTTTTAGTTGCCTTAATGGAACTCTAGAAAGACTGCCGGTTATAAACCGGAGGAAGGCGGGGATGACGTCAAGTCAGCATGCCCCTTACACCCTGGGCTACACACGTGCTACATTGGGCGAGACAATGGGACGCAAACTTGTGAAAGCTAGCTAATCTATAAACGCGCTCTAAGTTCGGATTGTAGGCTGCAACTCGACTACATAAAGATGGATTCGCTAGTAATCGCTGATCAGCTATACAGCGGTGAAT…
>New.CleanUp.ReferenceOTU298 16SV6.GV14.G.32.020m.B_2837684
ACGCGAAGAACCTTACCTGGCCTTGACATGTAGTGGACTGGGTGCGAAATCACCCTTTTCTTCGGAACTGCTACACAGGTGCTGCATGGCTGTCGTCAGCTCGTGTCGTGAGATGTTGGGTTAAGTCCCGCAACGAGCGCAACCCTTGTTTTTAGTTACTAGTAATCTAAAAAGACTATCGGTTATAAACCGGAGGAAGGTGGGGACGACGTCAAGTCAGCATGCCCCTTATACCCTGGGCTACACACGTGCTACATTGGGTTAGGACAATGAGATGCCAAGCCGCGAGGCCGAGCTAATCTACAAACCTACTCTAAGTTCGGATTGGAGGCTGCAACTCGCCTCCATGAAGTTGGAATCGCTAGTAATCGTGGATCAGCGTGCCACGGTGAATGCGTT…
>New.CleanUp.ReferenceOTU299 16SV6.GV14.G.32.070m.B_5090132
ACGCGACAAACCTTACCAACACTTGACATGTTCGTCGCGAGCCTAAGAGATTAGGCTTTTCAGTTCGGCTGGACGAAACACAGGTGGTGCATGGCTGTCGTCAGCTCGTGTCGTGAGATGTTGGGTTAAGTCCCGCAACGAGCGCAACCCTTATTTTTAGTTACCAATTCGTTGGGTTCTCTAGAAAGACTGCCGGTGACAAACCGGAGGAAGGTGAGGATGACGTCAAGTCAGCATGCCCCTTATGTCCTGGGCTACACACGTGCTACAATGGCTAAGACAAAGAGTCGCAAGCTCGCGAGAGTCAGCTAATCTCATAAACTTAGCCCAAGTTCAGATTGCAGGCTGCAACTCGCCTGCATGAAGTTGGAATCGCTAGTAATCGTATATCAGCAATGA…
>New.CleanUp.ReferenceOTU3 16SV6.GV14.G.49.020m.A_527235
ACGCGTGGAACCTTACCAGGACTTGACATGAAGAGAAATTTTTCGAAAGAAAAATGTGCTAAGGCCTCTTACACAGGTGGTGCATGGCTGTCGTCAGCTCGTGTCGTGAGATGTTGGGTTAAGTCCCGCAACGAGCGCAACCCTTGTCTCTAGTTGATACTCTAGAGAGACTGCCGATTATAAATCGGAGGAAGGTGAGGATGACGTCAAGTCATCATGCCCCTTACGTCCTGGGCTACACACGTGCTACAATGGGTGTGACAATTAGTTGCCAATTCGCGAGAATGAGCTAATCTTTAAACACATCCTTAGTTCAGATTGTAGGCTGCAACTCGCCTACATGAAGGTGGAATCGCTAGTAATCGCAGGTCAGCAACACTGCGGTGAATCCGTTCCCGG…
>New.CleanUp.ReferenceOTU30 16SV6.GV14.G.38.010m.C_5694102
ACGCGAGAAACCTTACCAGGGCTTGACATACTGCGAATCTCTTGGAAAGGAGAGAGTGCCTTCGGGAATGCAGGTACAGGTGGTGCATGGCTGTCGTCAGCTCGTGTCGTGAGATGTTGGGTTAAGTCCCGCAACGAGCGCAACCCTTGTTTTTAGTTACCAACTATGTTGGGTTTTCTAGAAAGACTGCCGGTGACAAACCGGAGGAAGGTGAGGATGACGTCAAGTCAGCATGCCCCTTATGTCCTGGGCTACACACGTGCTACAATGGTTAGGACAAAGAGTTGCAAGTTTGCAAAAACAAGCTAATCTCGTAAACCTCACCTAAGTTCAGATTGTAGGCTGCAACTCGCCTACATGAAGTTGGAATCGCTAGTAATCGCTGGTCAGCCATACAGC…
>New.CleanUp.ReferenceOTU300 16SV6.GV14.G.23.051m.A_8640030
ACGCGACAAACCTTACCAACACTTGACATGTTCGTCGCGAGCCTAAGAGATTAGGCTTTTCAGTTTGGCTGGACGAAACACAGGTGCTGCATGGCTGTCGTCAGCTCGTGTCGTGAGATGTTGGGTTAAGTCCCGCAACGAGCGCAACCCTTGTCTTTAGTTACAAGTAATCTAAAGAGACTATCGGTTATAAACCGGAGGAAGGTGGGGACGACGTCAAGTCAGCATGCCCCTTATACCCTGGGCTACACACGTGCTACATTGGGTAGGACAATGAGATGCCAAGCCGTGAGGCCGAGCTAATCTACAAACCTACTCTAAGTTCGGATTGGAGGCTGCAACTCGCCTCCATGAAGTTGGAATCGCTAGTAATCGCTGGTCAGCAACACAGCGGTGAAT…
>New.CleanUp.ReferenceOTU301 16SV6.GV14.G.34.020m.A_14601
ACGCGACAAACCTTACCAACCCTTGACATACTTGTCGCGGATTCCAGAGATGGATTCCTTCAGTTCGGCTGGACAATGTACAGGTGGTGCATGGCTGTCGTCAGCTCGTGTCGTGAGATGTTGGGTTAAGTCCCGCAACGAGCGCAACCCTTATTTTTAGTTACCAATTCGTTGGGTTCTCTAGAAAGACTGCCGGTGACAAACCGGAGGAAGGTGGGGATGACGTCAAGTCAGCATGCCCCTTATGCCCTGGGCTACACACGTGCTACAATGGCTAAGACAAAGAGTCGCGAATTCGCGAGAATCAGCTAATCTCATAAACTTAGTCTAAGTTCAGATTGTAGGCTGCAACTCGCCTACATGAAGTTGGAATCGCTAGTAATCGCTGGTCAGCCATAC…
>New.CleanUp.ReferenceOTU302 16SV6.GV14.G.69.070m.A_8383607
ACGCGACAAACCTTACCAAGGCTTGACATACTACAGATTTCTTTGAAAGAGGAAAGTGCCTTCGGGAATGTAGATACAGGTGGTGCATGGCTGTCGTCAGCTCGTGTCGTGAGATGTTGGGTTAAGTCCCGCAACGAGCGCAACCCTTATTTTTAGTGGCTAATTTATTTTAGGTTTTCTAGAAAGACTGCCGGTGACAAACCGGAGGAAGGTGAGGATGACGTCAAGTCAGCATGCCCCTTATGCCTTGGGCTACACACGTGCTACAATGGTTAAGACAAAGAGTTGCGAGCTCGCGAGGTCAGGTGAACCCCAAAACTTAGCCTAAGTTCGGATTGTAGGCTGCAACTCGCCTGCATGAAGTCGGAATCGCTAGTAATCGCTGGTCAGCCATACAGC…
>New.CleanUp.ReferenceOTU303 16SV6.GV14.G.38.015m.B_3425644
ACGCGACAAACCTTACCAAGGCTTGACATACTACAGATTTCTTTGAAAGAGGAAAGTGCCTTCGGGAATGTAGATACAGGTGGTGCATGGCTGTCGTCAGCTCGTGTCGTGAGATGTTGGGTTAAGTCCCGCAACGAGCGCAACCCTTATTTTTAGTTGCTAATTTATTTTAGGTTTTCTAGAAAGACTGCCGGTGACAAACCGGAGGAAGGTGAGGATGACGTCAAGTCAGCATGCCCCTTATGCCTTGGGCTACACACGTGCTACAATGGTTAAGACAAAGAGTTGCGAGCTCGCGAGAGTCAGCTAATCTCATAAACTTATTCTAAGTTCGGATTGTAGGCTGCAACTCGCCTACATGAAGCTGGAATCGCTAGTAATCGCAGGTCAGCCATACTG…
>New.CleanUp.ReferenceOTU304 16SV6.GV14.G.44.070m.B_6297164
ACGCGACAAACCTTACCAGAACTTGACATACCATGGACATTTTTATGAAAATAATTAGTTCCTTCGGGACCATGGATACAGGTGGTGCATGGCTGTCGTCAGCTCGTGTCGTGAGATGTTGGGTTAAGTCCCGCAACGAGCGCAACCCTTGTCTTTTGTTACCCCTTTCGTGAGATTGGGGGAATCGAAAGAGACTGCCGGTCATAAACCGGAGGAAGGTGAGGATGACGTCAAGCCAGCATGCCCCTTACGTTCTGGGCCACACACGTGCTACAATGGGCAAGACAATAAGTAGTCAGCCTGCGAAGGTGCGCAAAACTAAGAAACTTGCCCTCAGTTCGGATTGGAGGCTGCAACTCGCCTCCATGAAGTCGGAATCGCTAGTAATCGCCGGTCAGC…
>New.CleanUp.ReferenceOTU305 16SV6.GV14.G.15.005m.A_8057453
ACGCGACAAACCTTACCAGCGTTTGACATGGGAAGTACCGGTTACAGAATGGTAACCTTCAGTTCGGCTGGCTTCTACACAGGTGCTGCATGGCTGTCGTCAGCTCGTGTCGTGAGATGTTGGGTTAAGTCCCGCAACGAGCGCAACCCTTATCGTTAGTTACTAATTCGTTAGGCTCTCTAGAAAGACTGCCGGTGACAAACCGGAGGAAGGTGAGGATGACGTCAAGTCAGCATGCCCCTTATGCCCTGGGCTACACACGTGCTACAATGGTTAAGACAAAGAGTCGCGAGCTCGCGAGAGTCAGCTAATCTCATAAACTTAGCCTAAGTTCAGATTGTAGGCTGCAACTCGCCTACATGAAGTTGGAATCGCTAGTAATCGCTGGTCAGCCATACA…
>New.CleanUp.ReferenceOTU306 16SV6.GV14.G.21.015m.A_5118338
ACGCGACAAACCTTACCAGGACTTGACATGAAGAGAAGTTTTTTGAAAGAAAAATGTGCTACGGCCTCTTACACAGGTGGTGCATGGCTGTCGTCAGCTCGTGTCGTGAGATGTTGGGTTAAGTCCCGCAACGAGCGCAACCCTTGTTTCTAGTTGATACTCTAGAAAGACTGCCGATTATAAATCGGAGGAAGGTGAGGATGACGTCAAGTCATCATGCCCCTTACGTCCTGGGCTACACACGTGCTACAATGGGTGTGACAATTAGTTGCCAACTCGTGAGAGTGAGCTAATCTTTAAACACATCCCTAGTTCAGATTGTAGGCTGCAACTCGCCTACATGAAGGTGGAATCGCTAGTAATCGTAGATCAGCATGCTACGGTGAATACGTTCCCGGG…
>New.CleanUp.ReferenceOTU307 16SV6.GV14.G.17.060m.B_7257309
ACGCGACAAACCTTACCAGGATTTGACATGCTACAAATCTTTTTGAGAAAAAGGAGCGCCTTCGGGAATGTAGATACAGGTGGTGCATGGCTGTCGTCAGCTCGTGTCGTGAGATGTTGGGTTAAGTCCCGCAACGAGCGCAACCCTTATTTTTAGTTACTAACTTGTTAGGTTCTCTAGAAAGACTGCCGGTAACAAACCGGAGGAAGGTGAGGATGACGTCAAGTCAGCATGCCCCTTATTTCCTGGGCTACACACGTGCTACAATGGTTAAGACAAGGAGTCGCAAGCTCGCGAGAGTCTGCTAATCTGGTAAACTTTGCCTAAGCTCAGATTGTAGGCTGCAACTCGCCTACATGAAGTTGGAATCGCTAGTAATCGCTGGTCAGCCACATAGCG…
>New.CleanUp.ReferenceOTU308 16SV6.GV14.Jenni_1735022
ACGCGACAAACCTTACCAGGGCTTGACATACTACAAATTCTCTTGAGAAAGAGAAGTGCCTTCGGGAATGTAGATACAGGTGGTGCATGGCTGTCGTCAGCTCGTGTCGTGAGATGTTGGGTTAAGTCCCGCAACGAGCGCAACCCTTATTTTTAGTTACCAACTCGTTGGGTTTTTTAGAAAGACTGCCGGTGACAAACCGGAGGAAGGTGAGGATGACGTCAAGTCAGCATGCCCCTTATGTCCTGGGCTACACACGTGCTACAATGGTTAAGACAAAGAGTCGCTAGCTCGTGAGAGTAAGCTAATCTATTAAACTTAGCCTAAGTTCAGAGTGTAGGCGGCAACTCGCCTACATGAAGTTGGAATCGCTAGTAATCGCTGGTCAGCCATACAGCG…
>New.CleanUp.ReferenceOTU309 16SV6.GV14.G.71.010m.A_980400
ACGCGACAAACCTTACCAGGGCTTGACATACTACAAATTCTTTAGAGATAAAGAAGTGCCTTCGGGAATGTAGATACAGGTGGTGCATGGCTGTCGTCAGCTCGTGTCGTGAGATGTTGGGTTAAGTCCCGCAACGAGCGCAACCCTTGTTTTTAGTTACTAATTCGTTAGGTTTTCTAGAAAGACTGCCGGTGACAAACCGGAGGAAGGTGAGGATGACGTCAAGTCAGCATGCCCCTTATGCCCTGGGCTACACACGTGCTACAATGGTTAAGACAAAGAGTTGCGAGCTCGCGAGAGTCAGCTAATCTCATAAACTTAGCCTAAGTTCAGATTGTAGGCTGCAACTCGCCTGCATGAAGTTGGAATCGCTAGTAATCGCTGGTCAGCCATACAGCG…
>New.CleanUp.ReferenceOTU31 16SV6.GV14.G.32.070m.C_1321585
ACGCGATAAACCTTACCAGGGCTTGACATACTACAAATCTTTTCGAAACGAAAGAGTGCCTTCGGGAATGTAGATACAGGTGGTGCATGGCTGTCGTCAGCTCGTGTCGTGAGATGTTGGGTTAAGTCCCGCAACGAGCGCAACCCTCATTTTTAGTTGCCAATTTATTGGGATTTCTAGAGAGACTGCCGGTGACAAACCGGAGGAAGGTGAGGATGACGTCAAGTCAGCATGCCCCTTATGCCCTGGGCCACACACGTGCTACAATGGCGAAGACAAAGAGTCGCAAACCTGCGAAGGCTAGCTAATCTCGTAAACTTCGTCTAAGTTCGGATTGTAGGCTGCAACTCGCCTGCATGAAGTTGGAATCGCTAGTAATCGCGTAACAGCATGACGCGG…
>New.CleanUp.ReferenceOTU310 16SV6.GV14.G.34.010m.A_220136
ACGCGACAAACCTTACCAGGGCTTGACATACTACAAATTCTTTTGAAAAAAAGAAGTGCCTTCGGGAATGTAGATACAGGTGGTGCATGGCTGTCGTCAGCTCGTGTCGTGAGATGTTGGGTTAAGTCCCGCAACGAGCGCAACCCTTATTTTTAGTTACTTTTCTAGAAAGACTGCCGGTGACAAACCGGAGGAAGGTGAGGATGACGTCAAGTCAGCATGCCCCTTATGTCCTGGGCTACACACGTGCTACAATGACTAAGACAAAGGGTCGCGAGCTCGCAAGAGTCAGCTAATCCCGTAAACTTAGCCTAAGTTCAGATTGTAGGCTGCAACTCGCCTACATGAAGTTGGAATCGCTAGTAATCGCGGAACAGCATGCCGCGGTGAATACGTTCC…
>New.CleanUp.ReferenceOTU311 16SV6.GV14.G.34.060m.A_1421454
ACGCGACAAACCTTACCAGGGCTTGACATACTACGAATCCTTTTGAAAAAAAGGAGTGCCTTCGGGAATGTAGATACAGGTGGTGCATGGCTGTCGTCAGCTCGTGTCGTGAGATGTTGGGTTAAGTCCCGCAACGAGCGCAACCCTTATTTTTAGTTACCAATTCGTTGGGTTCTCTAGAAAGACTGCCGGTGACAAACCGGAGGAAGGTGAGGATGACGTCAAGTCAGCATGCCCCTTATGTCCTGGGCTACACACGTGCTACAATGGCTAAGACAAAGAGTTGCAAACTCGCAAGAGCTAGCTAAACTCATAAACTTAGCCTAAGTTCAGATTGTAGGCTGCAACTCGCCTACATGAAGTTGGAATCGCTAGTAATCGCTGGTCAGCCATACAGCG…
>New.CleanUp.ReferenceOTU312 16SV6.GV14.G.36.030m.B_6546686
ACGCGACAAACCTTACCAGGGCTTGACATACTGCAAATTTTCTTGAAAGAGAAAAGTGCCTTCGGGAATGCAGATACAGGTGGTGCATGGCTGTCGTCAGCTCGTGTCGTGAGATGTTGGGTTAAGTCCCGCAACGAGCGCAACCCTCGTTTTTAGTTGCCATTTTATGGGTTCTCTAGAAAGACTGCCGGTGACAAACCGGAGGAAGGTGGGGATGACGTCAAGTCAGCATGCCCCTTATGCCCTGGGCTACACACGTGCTACAATGGCTAAGACAAAGAGTCGCGAATTCGCGAGAATCAGCTAAACTCATAAACTTAGTCTAAGTTCAGATTGTAGGCTGCAACTCGCCTATATGAAGTTGGAATCGCTAGTAATCGCAGGTCAGCTACACTGCGG…
>New.CleanUp.ReferenceOTU313 16SV6.GV14.G.34.004.B_5498926
ACGCGACAAACCTTACCAGGGCTTGACATACTGCAAATTTTCTTGAAAGAGAAAAGTGCCTTCGGGAATGCAGATACAGGTGGTGCATGGCTGTCGTCAGCTCGTGTCGTGAGATGTTGGGTTAAGTCCCGCAACGAGCGCAACCCTCGTTTTTAGTTGCCATTTTATGGGTTCTCTAGAAAGACTGCCGGTGACAAACCGGAGGAAGGTGGGGATGACGTCAAGTCAGCATGCCCCTTATGCCCTGGGCTACACACGTGCTACAATGGCTAAGACAAAGAGTCGCGAATTCGCGAGAATCAGCTAATCTCATAAACTTTGCCCAAGTTCGGATTGTAGGCTGCAACTCGCCTGCATGAAGTTGGAATCGCTAGTAATCGCTGGTCAGCTATACAGCGG…
>New.CleanUp.ReferenceOTU314 16SV6.GV14.G.04.199mA_3066347
ACGCGACAAACCTTACCAGGGCTTGACATACTGCGAATCTCCTTGAAAAAAGAGAGTGCCTTCGGGAATGCAGATACAGGTGGTGCATGGCTGTCGTCAGCTCGTGTCGTGAGATGTTGGGTTAAGTCCCGCAACGAGCGCAACCCTTGTTTTTAGTTACTAATTTATTAGGTTTTCTAGAAAGACTGCCGGTGACAAACCGGAGGAAGGTGAGGATGACGTCAAGTCAGCATGCCCCTTATGTCCTGGGCCACACACGTGCTACAATGGCTAAGACAAAGAGTCGCAAATTCGTGAGAATAAGCTAATCTCGTAAACTTAGCCTAAGTTCAGATTGTAGGCTGCAACTCGCCTACATGAAGTTGGAATCGCTAGTAATCGCTGGTCAGCTATACAGCG…
>New.CleanUp.ReferenceOTU315 16SV6.GV14.G.36.003m.B_836153
ACGCGACAAACCTTACCAGGGCTTGACATACTGCGAATCTCTTGGAAAGGAGAGAGTGCCTTCGGGAATGCAGGTACAGGTGGTGCATGGCTGTCGTCAGCTCGTGTCGTGAGATGTTGGGTTAAGTCCCGCAACGAGCGCAACCCTTGTTTTTAGATACCAACTTGTTGGGTTTTCTAGAAAGACTGCCGGTGACAAACCGGAGGAAGGTGAGGATGACGTCAAGTCAGCATGCCCCTTATGTCCTGGGCTACACACGTGCTACAATGGTTAGGACAAAGAGTTGCGAGCTTGTGAAAGTCAGCTAATCTCATAAACCTAGCCCAAGTTCAGATTGTAGGCTGCAACTCGCCTACATGAAGTTGGAATCGCTAGTAATCGCTGGTCAGCCATACAGCG…
>New.CleanUp.ReferenceOTU316 16SV6.GV14.G.38.005m.A_2864165
ACGCGACAAACCTTACCAGGGCTTGACATACTGCGAATCTTTCCGAAAGGAAAGAGTGCCTTCGGGAATGCAGATACAGGTGGTGCATGGCTGTCGTCAGCTCGTGTCGTGAGATGTTGGGTTAAGTCCCGCAACGAGCGCAAACCTTGTTTTTAGTTACCCATTAGTTGGGTTTTCTAGAAAGAATGCCGGTGACAAACCGGAGGGAGGTGAGGATGACGTCAAGTCAGCATGCCCCTTATGTCCTGGGCTACACACGTGCTACAATGGTTAGGACAAAGAGTTGCGAGCTTGTGAAAGTCAGCTAATCTCGTAAACCTAGCCCAAGTTCAGATTGTAGGCTGCAACTCGCCTACATGAAGTTGGAATCGCTAGTAATCGCTGGTCAGCCATACAGCG…
>New.CleanUp.ReferenceOTU317 16SV6.GV14.G.71.004m.A_7697672
ACGCGACAAACCTTACCAGGGCTTGACATACTGCGAATCTTTTTGAAAGAAGAGAGTGCCTTCGGGAATGCAGATACAGGTGGTGCATGGCTGTCGTCAGCTCGTGTCGTGAGATGTTGGGTTAAGTCCCGCAACGAGCGCAACCCTTGTTTTTAGTTACCAATTCGTTGGGTTTTCTAGAAAGACTGCCGGTGACAAACCGGAGGAAGGTGAGGATGACGTCAAGTCAGCATGCCCCTTATGTCCTGGGCTACACACGTGCTACAATGGCTAGGACAAAGAGTTGCAAGTTTGCAAAAACAAGCTAATCTCGTAAACCTAGCCTAAATTCAGATTGTAGGCTGCAACTCGCCTACATGAAGCTGGAATCGCTAGTAATCGCAGGTCAGCCATACTGCG…
>New.CleanUp.ReferenceOTU318 16SV6.GV14.G.23.051m.C_1689997
ACGCGACAAACCTTACCAGGGCTTGACATTACAAATTCTTTTGAGAAAAAGAAGTGCCTTCGGGAATGTAGATACAGGTGGTGCATGGCTGTCGTCAGCTCGTGTCGTGAGATGTTGGGTTAAGTCCCGCAACGAGCGCAACCCTTATTTTTAGTTACCAATTCGTTGGGTTCTCTAGAAAGACTGCCGGTGACAAACCGGAGGAAGGTGAGGATGACGTCAAGTCAGCATGCCCCTTATGTCCTGGGCTACACACGTGCTACAATGGCTAAGACAAAGAGTCGCGAGCTCGCAAGAGTCTGCTAATCTCATAAACTTAGTCTAAGTTCAGATTGTAGGCTGCAACTCGCCTACATGAAGTTGGAATCGCTAGTAATCGCTGGTCAGCCATACAGCGGT…
>New.CleanUp.ReferenceOTU319 16SV6.GV14.G.71.070m.A_3122981
ACGCGACAAACCTTACCAGGGTTTGACATGACATGAATTTTTCTGAGAAGAAAAAGTGCCTTTTAGGAACATGTACACAGGTGGTGCATGGCTGTCGTCAGCTCGTGTCGTGAGATGTTGGGTTAAGTCCCGCAACGAGCGCAACCCTTGTTTTTAGTTATTTTTCTAGAAAAACTGCCGGTTATAAGCCGGAGGAAGGCGGGGACGACGTCAAGTCAGCATGCCCCTTACACCCTGGGCTACACACGTGCTACATTGGGTAAGACAATAAGTCGCTAATCTGTGAAGGTCAGCAAATCTATAAACTTACTCTAAGTTCGGATTGTAGGCTGTAACTCGCCTACATGAAGTTGGAATCGCTAGTAATCGCTGGTCAGCCATACAGCGGTGAATCCGTTC…
>New.CleanUp.ReferenceOTU32 16SV6.GV14.G.25.004m.A_2904517
ACGCGATGAACCTTACCAGGGTTTGACATGGTACGAATTTTTTTGAAAAAAGAAAGTGCCAATTGGAACGTACACACAGGTGGTGCATGGCTGTCGTCAGCTCGTGTCGTGAGATGTTGGGTTAAGTCCCGCAACGAGCGCAACCCTTATTTCTAGTTGCCTTTAAGGAACTCTAGAAAGACTGCCGGTTATAAACCGGAGGAAGGCGGGGATGACGTCAAGTCAGCATGCCCCTTACACCCTGGGCTACACACGTGCTACATTGGGCGAGACAATGAGACGCAAACTTGTAAAAGCTAGCTAATCTATAAACTCGTTCTAAGTTCGGATTGTAGGCTGCAACTCGCCTACATGAAGATGGAATCGCTAGTAATCGCTGGTCAGCTATACAGCGGTGAA…
>New.CleanUp.ReferenceOTU320 16SV6.GV14.G.42.050m.B_3298181
ACGCGACAAACCTTACCAGGGTTTGACATGATACGAATTTCTATGAAAATAGAAAGTGCCTTATGGAACGTATACACAGGTGGAGCATGGCTGTCGTCAGCTAGTGTCGTGAGATGTTGGGTTAAGTCCCGCAACGAGCGCAACCCTCATTTTTAGTTGCCTTATAGGAACTCTAGAAAGACTGCTGGTTATAAACCGGAGGAAGGCGGGGATGACGTCAAGTCAGCATGCCACTTACACCCTGGGCTACACACGTGCTACAATGGTTGAGACAATGAGAAGCAAATCGTCGAGTACAAGCTAATCTATAAACTCATTCTAAGTTCGGATTATAGGCTGCAACTCGCCTGTATGAAGTTGGAATCGCTAGTAATCGCTGGTCAGCTATACAGCGGTGAA…
>New.CleanUp.ReferenceOTU321 16SV6.GV14.G.26.070m.B_2349273
ACGCGACAAACCTTACCAGGGTTTGACATGATACGAATTTCTTTGAAAAAAGAAAGTGCCTTTTGGAACGTATACACAGGTGGTGCATGGCTGTCGTCAGCTCGTGTCGTGAGATGTTGGGTTAAGTCCCGCAACGAGCGCAACCCTCATTTTTAGTTGCCTTAATGGAACTCTAGAAAGACTGCTGGTTATAAACCGGAGGAAGGCGGGGATGACGTCAAGTCAGCATGCCCCTTACACCCTGGGCTACGCACGTGCTACAATGGGTGAGACAATGAGATGCAAATCTGCGAAGACAAGCTAATCTATAAACTCATTCTAAGTTCGGATTGTAGGCTACAACTCGCCTGCATGAAGTTGGAATCGCTAGTAATCGCTGGTCAGCTATACAGCGGTGAA…
>New.CleanUp.ReferenceOTU322 16SV6.GV14.G.53.160m.A_5352068
ACGCGACAAACCTTACCAGGGTTTGACATGATACGAATTTCTTTGAAAGAAGAAAGTGCCGTTTGGAACGTATACACAGGTGGTGCATGGCTGTCGTCAGCTCGTGTCGTGAGATGTTGGGTTAAGTCCCGCAACGAGCGCAACCCTTGTTTTTAGTTGCCTTTTAAGGAACTCTAAAAAGACTGCTGGTTATAAACCGGAGGAAGGTGGGGATGACGTCAAGTCAGCATGCCCCTTACACCCTGGGCTACACACGTGCTACATTGGGCGAGACAATGAGATGCAAACTTGCGAAGGTAAGCTAATCTATAAACTCGTTCTAAGTTCGGATTGTAGGCTGCAACTCGCCTACATGAAGTTGGAATCGCTAGTAATCGCTGGTCAGCTATACAGCGGTGA…
>New.CleanUp.ReferenceOTU323 16SV6.GV14.G.40m.007m.A_1021873
ACGCGACAAACCTTACCAGGGTTTGACATGATACGAATTTCTTTGAAAGAAGAAAGTGCCGTTTGGAGCGTATACACAGGTGGTGCATGGCTGTCGTCAGCTCGTGTCGTGAGATGTTGGGTTAAGTCCCGCAACGAGCGCAACCCTTATTTTTAGTTGCCTTATGGAACTCTAGAAAGACTGCTGGTTATAAACCGGAGGAAGGCGGGGATGACGTCAAGTCAGCATGCCCCTTACACCCTGGGCTACACGCGTGCTACAATGGGTGAGACAATGAGAAGCTAATCTGCGAAGACAAGCCAATCTATAAACTCATTCTAAGTTCGGATTGTAGGCTGCAACTCGCCTGCATGAAGTTGGAATCGCTAGTAATCGCTGGTCAGCTATACAGCGGTGAAT…
>New.CleanUp.ReferenceOTU324 16SV6.GV14.G.63.005m.A_8607561
ACGCGACAAACCTTACCAGGGTTTGACATGATACGAATTTCTTTGAAAGAAGAAAGTGCCGTTTGGAGCGTATACACAGGTGGTGCATGGCTGTCGTCAGCTCGTGTCGTGAGATGTTGGGTTAAGTCCCGCAACGAGCGCAACCCTTATTTTTAGTTGCCTTTATGGAACTCTAGAAAGACTGCTGGTTATAAACCGGAGGAAGGCGGGGATGACGTCAAGTCAGCATGCCCCTTACACCCTGGGCTACACACGTGCTTCATTGGGCGTGACAATGAGATGCAACTCTGCGAAGATTAGCTAATCTATAAACTCGTTCTAAGTTCGGATTGCAGGCTGCAACTCGCCCGCATGAAGGTGGAATCGCTAGTAATCGCTGGTCAGCTATACAGCGGTGAA…
>New.CleanUp.ReferenceOTU325 16SV6.GV14.G.61.030m.C_3603139
ACGCGACAAACCTTACCAGGGTTTGACATGATACGAATTTTTGTGAAAGCAAGAAGTGCCGTTTGGAACGTATACACAGGTGGTGCATGGCTGTCGTCAGCTCGTGTCGTGAGATGTTGGGTTAAGTCCCGCAACGAGCGCAACCCTTGTTTTTAGCTGCCTTTATAGGAACTCTAGAAAGACTGCCGGTTATAAACCGGAGGAAGGCGGGGATGACGTCAAGTCAGCATGCCCCTTACACCCTGGGCTACACACGTGCTACATTGGGCGAGACAATGAGATGCAAACTTGCGAAGGTAAGCTAATCTATAAACTCGTTCTAAGTTCGGATTGTAGGCTGCAACTCGCCTACATGAAGTTGGAATCGCTAGTAATCGCTGGTCAGCATGCCGCGGTGAA…
>New.CleanUp.ReferenceOTU326 16SV6.GV14.G.78.020m.A_4789173
ACGCGACAAACCTTACCAGGGTTTGACATGATACGAATTTTTGTGAAAGCGAAAAGTGCCGTTTGGAACGTATACACAGGTGGTGCATGGCTGTCGTCAGCTCGTGTCGTGAGATGTTGGGTTAAGTCCCGCAACGAGCGCAACCCTTGTTTTTAGTTGCCTTTATGGAACTTTAAAAAGACTGCCGGTTATAAACCGGAGGAAGGCGGGGATGACGCCAAGTCAGCATGCCCCTTAACCCCTGGGCTACACACGTGCTACATTGGGCGAGACAATGAGACGCAAACTTGCGAAGGTAAGCTAATCTATAAACTCGTTCTAAGTGCGGATTGCAGGCTGCAACTCGCCTGCATGAAGGTGGAATCGCTAGTAATCGCTGGTCAGCTATACAGCGGTGAA…
>New.CleanUp.ReferenceOTU327 16SV6.GV14.G.25.004m.C_8587486
ACGCGACAAACCTTACCAGGGTTTGACATGATACGGATTTCTTTGAAAAAAGAAAGTGCCCTTTGGAACGTATACACAGGTGGTGCATGGCTGTCGTCAGCTCGTGTCGTGAGATGTTGGGTTAAGTCCCGCAACGAGCGCAACCCTTGTTTTTAGTTGCCTTTTATGGAACTCTAAAAAGACTGCCGGTTATAAACCGGAGGAAGGTGGGGATGACGTCAAGTCAGCATGCCCCTTACATCCTGGGCTACACACGTGCTACATTGGACGAGACAATGAGATGCAAATTTGCGAAAATTAGCCAATCTATAAAAACGTTCTAAGTTCGGATTGGAGGCTGCAACTCGCCTACATGAAGGTGGAATCGCTAGTAATCGCTGGTCAGCTACGCAGCGGTGA…
>New.CleanUp.ReferenceOTU328 16SV6.GV14.G.60.030m.C_6416392
ACGCGACAAACCTTACCAGGGTTTGACATGGTGCGAATTTCTTTGAAAAAAGAAAGTGCCATTCGGAACGCACACACAGGTGGTGCATGGCTGTCGTCAGCTCGTGTCGTGAGATGTTGGATTAAGTCCCGCAACGAGCGCAACCCTTATTTTTAGTTGCCTTTATGGAACTCTAGAAAGACTGCCGGTTATAAACCGGAGGAAGGCGGGGATGACGTCAAGTCAGCATGCCCCTTACACCCTGGGCTACACACGTGCTACATTGGGCGAGACAATGAGATGCTAATCTGCGAAGATACGCTAATCTATAAACGCGTGCTAAGTTCGGATTGTAGGCTGCAACTCGCCTACATGAAGATGGAATCGCTAGTAATCGCTGGTCAGCATACAGCGGTGAAT…
>New.CleanUp.ReferenceOTU329 16SV6.GV14.G.56.030m.A_1610454
ACGCGACAAACCTTACCAGGGTTTGACATGGTGCGAATTTCTTTGAAAGAAAGAAGTGCCTTAGGGAACATACACACAGATGGTGCATGGCTGTCGTCAGCTCGTGTCGTGAGATGTTGGGTTAAGTCCCGCAACGAGCGCAACCCTTATTTTTAGTTACTTTTCTAGAAAGACTGCCGGTTATAAACCGGAGGAAGGTGGGGACGACGTCAAGTCAGCATGCCTCTTACACCCTGGGCTACACACGTGCTACATTGGTTAAGACAATGAGATGCAATATCGTGAGATGGAGCAAATCTTTAAACTTACTCTAAGTTCGGATTGTAGGCTGCAACTCGCCTATATGAAGTTGGAATCGCTAGTAATCGCAGGTCAGCTACACTGCGGTGAATCCGTTCC…
>New.CleanUp.ReferenceOTU33 16SV6.GV14.G.56.030m.A_1615518
ACGCGCGAAACCTTACCAGGGTTTGACATGGTGCGAATTTTTTTGAAAAGAAAAAGTGCCATTCGGAACGCACACACAGGTGGTGCATGGCTGTCGTCAGCTCGTGTCGTGAGATGTTGGGTTAAGTCCCGCAACGAGCGCAACCCTTATTTTTAGTTGCCTTTATGGAACTCTAGAAAGACTGCCGGTTATAAACCGGAGGAAGGCGGGGATGACGTCAAGTCAGCATGCCCCTTACACCCTGGGCTACACACGTGCTACATTGGGCGAGACAATGAGTCGCGAATCTGCAAAGAGGAGCTAATCTATAAACTCGTTCTACGTTCGGATTGTAGGCTGCAACTCGCCTGCATGAAGATGGAATCGCTAGTAATCGCTGGTCAGCTATACAGCGGTGAA…
>New.CleanUp.ReferenceOTU330 16SV6.GV14.G.25.020m.B_727264
ACGCGACAAACCTTACCAGGGTTTGACATGGTGTTAATTCTTTGAAAAAAGAAGTACCGTTCGCGGTATACACACACAGGTGGTGCATGGCTGTCGTCAGCTCGTGTCGTGAGTTGTTGGGTTAAGTCCCGCAACGAGCGCAACCCTTGTTTTTAGTGACTAGTAATCTAAAAAGACTATCGGTTATAAACCGGAGGAAGGTGGGGACGACGTCAAGTCAGCATGCCCCTTATACCCTGGGCTACACACGTGCTACATTGGGTTAGGACAATGAGATGCCAAGCCGCGAGGCCGAGCTAATCTACAAACCTACTCTAAGTTCGGATTGGAGGCTGCAACTTGCCTCCATGAAGTTGGAATCGCTAGTAATCGCTGGTCAGCAACACAGCGGTGAATCCG…
>New.CleanUp.ReferenceOTU331 16SV6.GV14.G.34.020m.B_8186506
ACGCGACAAACCTTACCTAGGCTATAATGCTCCTGCATAGGGTAGAGATACCCTTTTCCTTCGGGACTGGATGCAAGGTGCTGCATGGCTGTCGTCAGCTCGTGTCGTGAGATGTTGGGTTAAGTCCCGCAACGAGCGCAACCCTCACTTTTAGTTGCCATTTTATGGGTTCTCTAGAAAGACTGCCGGTGACAAACCGGAGGAAGGTGGGGATGACGTCAAGTCAGCATGCCCCTTATGCCCTGGGCTACACACGTGCTACAATGGCTAAGACAAAGAGTCGCGAATTCGCGAGAATCAGCTAATCTCATAAACTTAGTCTAAGTTCAGATTGTAGGCTGCAACTCGCCTACATGAAGTTGGAATCGCTAGTAATCGCTGGTCAGCCATACAGCGGTG…
>New.CleanUp.ReferenceOTU332 16SV6.GV14.G.26.070m.B_2341262
ACGCGACAAACCTTACCTGGACTTGACATATAGGGAAAAACTGGAGAAATTCAGTGTGCGTAAGCGCCCTATACAGGTGGTGCATGGCTGTCGTCAGCTCGTGTCGTGAGATGTTGGGTTAAGTCCCGCAACGAGCGCAACCCTTATTTTTAGTTACCAATTCGTTGGGTTTTTTAGAAAGACTGCCGGTGACAAACCGGAGGAAGGTGAGGATGACGTCAAGTCAGCATGCCCCTTATGTCCTGGGCTACACACGTGCTACAATGGTTAAGACAAAGAGTTGCAAGCTCGTGAGAGTTAGCTAATCTATTAAACTTAGCCTAAGTTCAGATTGTAGGCTGCAACTCGCCTGCATGAAGTTGGAATCGCTAGTAATCGCTGGTCAGCCATACAGCGGTG…
>New.CleanUp.ReferenceOTU333 16SV6.GV14.G.34.010m.B_8029158
ACGCGACGAACCTTACCAATCCTTGACATATGAAAAACCAGGGTGTTTACCCGCTCTGTCTCTTTTATACAGGTGCTGCATGGCTGTCGTCAGCTCGTGTCGTGAGATGTTGGGTTAAGTCCCGCAACGAGCGCAACCCTTGTTTTTAGTTACCAATTCGTTGGGTTTTCTAGAAAGACTGCCGGTGACAAACCGGAGGAAGGTGAGGATGACGTCAAGTCAGCATGCCCCTTATGTCCTGGGCTACACACGTGCTACAATGGTTAGGACAAAGAGTTGCGAGCTTGTGAAAGTCAGCTAATCTCATAAACCTAGCCCAAGTTCAGATTGTAGGCTGCAACTCGCCTACATGAAGTTGGAATCGCTAGTAATCGCGGAACAGCATGCCGCGGTGAATAC…
>New.CleanUp.ReferenceOTU334 16SV6.GV14.G.21.030m.C_6130504
ACGCGACGAACCTTACCAGCCCTTGACATGGGGAGTTTGGTCGCCGGAGACGGCGTCCTTCAGTTCGGCTGGCTCCCGCACAGGTGCTGCATGGCTGTCGTCAGCTCGTGTCGTGAGATGTTGGGTTAAGTCCCGCAACGAGCGCAACCCTTGTTTCTAGTTGATACTCTAGAAAGACTGCCGATTATAAATCGGAGGAAGGTGAGGATGACGTCAAGTCATCATGCCCCTTACGTCCTGGGCTACACACGTGCTACAATGGGTGTGACAATTAGTTGCCAACTCGTGAGAGTGAGCTAATCTTTAAACACATCCCTAGTTCAGATTGTAGGCTGCAACTCGCCTACATGAAGGTGGAATCGCTAGTAATCGCAGGTCAGCAATACTGCGGTGAATCCG…
>New.CleanUp.ReferenceOTU335 16SV6.GV14.G.42.010m.B_3376605
ACGCGACGAACCTTACCAGGGCTTGACATACTACAGATTCTTTTGAGAGAAAGAAGTGCCTTCGGGAATGTAGATACAGGTGGTGCATGGCTGTCGTCAGCTCGTGTCGTGAGATGTTGGGTTAAGTCCCGCAACGAGCGCAACCCTTATTTTTAGTTACCAACTTGTTGGGTTCTCTAGAAAGACTGCCGGTGACAAACCGGAGGAAGGTGAGGATGACGTCAAGTCAGCATGCCCCTTATGTCCTGGGCTACACACGTGCTACAATGGCTAAGACAAAGAGTCGCGAACTTGCAAAAGTCAGCTAATCTCATAAACTTAGCCTAAGTTCAGATTGTAGGCTGCAACTCGCCTACATGAAGTTGGAATCGCTAGTAATCGCTGGTCAGCCATACAGCG…
>New.CleanUp.ReferenceOTU336 16SV6.GV14.G.32.020m.A_5070001
ACGCGACGAACCTTACCAGGGCTTGACATACTGCGAACCTTTTTGAAAAAAGAGGGTGCCTTCGGGAATGCAGATACAGGTGGTGCATGGCTGTCGTCAGCTCGTGTCGTGAGATGTTGGGTTAAGTCCCGCAACGAGCGCAACCCTTGTTTTTAGTTACCAACTCGTTGGGTTTTCTAGAAAAACTGCCGGTGACAAACCGGAGGAAGGTGAGGATGACGTCAAGTCAGCATGCCCCTTATGTCCTGGGCTACACACGTGCTACAATGGTTAGGACAAAGAGTTGCGAGTTCGTGAGAACCAGCTAATCTCGTAAACCTAGCCTAAGTTCAGATTGTAGGCTGCAACTCGCCTACATGAAGTTGGAATCGCTAGTAATCGCTGGTCAGCCATACAGCG…
>New.CleanUp.ReferenceOTU337 16SV6.GV14.G.78.030m.A_1053623
ACGCGACGAACCTTACCAGGGTTTGACATGATACGAATTTCTTTGAAAAAAGAAAGTGCCTTATGGAACGTATACACAGGTGGTGCATGGCTGTCGTCAGCTCGTGTCGTGAGATGTTGGGTTAAGTCCCGCAACGAGCGCAACCCTCATTTTTAGTTGCCTTATGGAACTCTAAAAAGACTGCTGGTTATAAACCGGAGGAAGGTGGGGATGACGTCAAGTCAGCATGCCCCTTACACCCTGGGCTACACACGTGCTACATTGGGCGAGACAATGAGATGCAAATCTGCAAAGACTAGCTAATCTATAAACTCGTTCTAAGTTCGGATTGCAGGCTGCAACTCGCCTGCATGAAGGTGGAATCGCTAGTAATCGCTGGTCAGCTATACAGCGGTGAAT…
>New.CleanUp.ReferenceOTU338 16SV6.GV14.G.60.030m.C_6405355
ACGCGACGAACCTTACCAGGGTTTGACATGATACGAATTTCTTTGAAAGAAGAAAGTGCCGTTTGGAGCGTATACAAAGGTGGTGCATGGCTGTCGTCAGCTCGTGTCGTGAGTTGTTGGGTTAAGTCCCGCAACGAGCGCAACCCTTATTTTTAGTTGCCTTTATGGAACTCTAGAAAGACTGTTGGTTATAAACCGGAGGAAGGCGGGGATGACGTCAAGTCAGCATGCCCCTTACACCCTGGGCTACACACTGGCTACATTGGGCGAGACAATGAGATGCAACTCTGCGAAGATTAGCTAATCTATAAACTCGTTCTAAGTTCGGATTGCAGGCTGCAACTCGCCTGCATGAAGGTGGAATCGCTAGTAATCGCTGGTCAGCTATACAGCGGTGAA…
>New.CleanUp.ReferenceOTU339 16SV6.GV14.G.26.500m.2B_6168090
ACGCGACGAACCTTACCAGGGTTTGACATGATACGGATTTTTGTGAAAACAAAAAGTGCCATTTGGAACGTATACACAGGTGGTGCATGGCTGTCGTCAGCTCGTGTCGTGAGATGTTGGGTTAAGTCCCGCAACGAGCGCAACCCTTGTTTTTAGTTGCTTTAATAGAACTCTAGAAAGACTGCCGGTTATAAACCGGAGGAAGGCGGGGATGACGTCAAGTCAGCATGCCCCTTACACCCTGGGCTACACACGTGCTACATTGGGCGAGACAATGAGATGCAACTCTGTGAAGATTAGCTAATCTATAAACTCGTTCTAAGTTCGGATTGTAGGCTGCAACTCGCCTACATGAAGTTGGAATCGCTAGTAATCGCTGGTCAGCAATACAGCGGTGAA…
>New.CleanUp.ReferenceOTU34 16SV6.GV14.G.56.030m.A_1628813
ACGCGTCAAACCTTACCAGGACTTGACATACTACAGATCCTTTTGAGAAAAAGGAGTGCCTTCGGGAATGTAGATACAGGTGGTGCATGGCTGTCGTCAGCTCGTGTCGTGAGATGTTGGGTTAAGTCCCGCAACGAGCGCAACCCTTATTTTTAGTTACTAATTCGTTAGGTTCTCTAGAAAGACTGCCGGTGACAAACCGGAGGAAGGTGAGGATGACGTCAAGTCAGCATGCCCCTTATGTCCTGGGCTACACACGTGCTACAATGGTTAAGACAAAGAGTCGCGAGCTCGCAAGAGTCAGCTAATCTCATAAACTTAGCCTAAGTTCAGATTGTAGGCTGCAACTCGCCTACATGAAGTTGGAATCGCTAGTAATCGCTGGTCAGCCATACAGCG…
>New.CleanUp.ReferenceOTU340 16SV6.GV14.G.71.020m.A_5844215
ACGCGACGAACCTTACCAGGGTTTGACATGGTGCGAATTTCTTTGAAAGAAGAAAGTGCCATTCGGAACGCACACACAGGTGGTGCATGGCTGTCGTCAGCTCGTGTCGTGAGATGTTGGGTTAAGTCCCGCAACGAGCGCAACCCTTATTTTTAGTTGCCTTTATGGAACTCTAGAAAGACTGCCGGTTATAAACCGGAGGAAGGCGGGGATGACGTCAAGTCAGCATGCCCCTTACACCCTGGGCTACACCCGTGCTACATTGGGCGAGACAAGGAGTCGCAAATCTGCGAAGATAAGCTAATCTATAAACTCGGTCTAAGTTCGGATTGTAGGCTGCAACTCGACTACATGAAGATGGAATCGCTAGTAATCGCTGGTCAGAATACAGCGGTGAAT…
>New.CleanUp.ReferenceOTU341 16SV6.GV14.G.25.056m.C_415157
ACGCGAGAAACCTTACCAACACTTGACATGTTCGTCGCGACTCTAAGAGATTAGAGTTTTCGGTTCGGCCGGACGAAACACAGGTGCTGCATGGCTGTCGTCAGCTCGTGTCGTGAGATGTTGGGTTAAGTCCCGCAACGAGCGCAACCCTTATTTTTAGTTATTTTCTAGAAAGACTGCCGGTTATAAGCTGGAGGAAGGTGGGGACGACGTCAAGTCAGCATGCCCCTTACACCCTGGGCTACACACGTGCTACATTGGACAAGACAATAAGTCGCAACTCTGCGAAGGGAAGCTAATCTATAAACTTGTTCTAAGTTCGGATTGTAGGCTGCAACTCGCCTACATGAAGTTGGAATCGCTAGTAATCGCTGGTCAGCAACACAGCGGTGAATCCGT…
>New.CleanUp.ReferenceOTU342 16SV6.GV14.G.34.020m.B_8164374
ACGCGAGAAACCTTACCAACCCTTGACATACTCGTCGTCGCTCCAGAGATGGATTCCTTCAGTTCGGCCGGACAATGTACAGGTGCTGCATGGCTGTCGTCAGCTCGTGTCGTGAGATGTTCGGTTAAGTCCCGTAACGAGCGCAACCCTCGTTTTTAGTTGCCAATTTATTGGGATTTCTAGAAAGACTGCCGGTGACAAACCGGAGGAAGGTGGGGATGACGTCAAGTCAGCATGCCCCTTATGCCCTGGGCTACACACGTGCTACAATGGCTAAGACAAAGAGTCGCGAATTCGCGAGAATCAGCTAATCTCATAAACTTAGTCTAAGTTCAGATTGTAGGCTGCAACTCGCCTACATGAAGTTGGAATCGCTAGTAATCGCTGGTCAGCCATACA…
>New.CleanUp.ReferenceOTU343 16SV6.GV14.G.21.030m.C_6130417
ACGCGAGAAACCTTACCAAGGCTTGACATACTACAGATTTCTTTGAAAAAGGAAAGTGCCTTCGGGAATGTAGATACAGGTGGTGCATGGCTGTCGTCAGCTCGTGTCGTGAGATGTTGGGTTAAGTCCCGCAACGAGCGCAACCCTTATTTTTAGTTGCTAATTTAGTTTAGGTTTTCTAGAAAGACTGCCGGTGACAAACCGGAGGAAGGTGAGGATGACGTCAAGTCAGCATGCCCCTTATGCCTTGGGCTACACACGTGCTACAATGGTTAAGACAAAGAGTTGCGAGCTCGTGAGAGTCAGCTAATCTCATAAACTTAGCCTAAGTTCGGATTGTAGGCTGCAACTCGCCTGCATGAAGTCGGAATCGCTAGTAATCGCATATCAGCCATGATG…
>New.CleanUp.ReferenceOTU344 16SV6.GV14.G.53.160m.A_5352787
ACGCGAGAAACCTTACCAAGGCTTGACATACTACAGATTTCTTTGAAAGAGGAAAGTGCCTTCGGGAATGTAGATACAGGTGGTGCATGGCTGTAGTCAGCTCGTGTAGTGAGATGTTGGGTTAAGTCCCGCAAAGAGAGCAACCCTTATTTTTAGTTGCTAATTTATTTTAGGTTTTCTAGAAAGACTGCCGGTGACAAACCGGAGGAAGGTGAGGATGACGTCAAGTCAGCATGCCCCTTATGCCTTGGGCTACACATGTGCTACAATGGTTAAGACAAAGAGTTGCGAGCTCGCGAGAGTCAGCTAATCTCATAAACTTAGCCTAAGTTCGGATTGTAGGCTGCAACTCGCCTGCATGAAGTCGGAATCGCTAGTAATCGCTGGTCACCCATACAG…
>New.CleanUp.ReferenceOTU345 16SV6.GV14.G.34.004.A_2527977
ACGCGAGAAACCTTACCAAGGCTTGACATACTACAGATTTCTTTGAAAGAGGAAAGTGCCTTCGGGAATGTAGATACAGGTGGTGCATGGCTGTCGTCAGCTCGTGTCGTGAGATGTTGGGTTAAGTCCCGCAACGAGCGCAACCCTTATTTTTAGTTGCTAATTTATTTTAGGTTTTCTAGAAAGACTGCCGGTGACAAACCGGAGGAAGTTGAGGATGACGTCAAGTCAGCATGCCCCTTATGCCTTGGGCTACACACGTGCTACAATGGTTAAGACAAAGAGTTGCGAGCTCGTGGGAGTCAGCTAATCTCATAAACTTAGCCTAAGTTCGGATTGTAGGCTGCAACCCGCCTGCATGAAGTCGGAATCGCTAGTAATCGCTGGTCAGCCATACAG…
>New.CleanUp.ReferenceOTU346 16SV6.GV14.G.02.011m.A_4305526
ACGCGAGAAACCTTACCAAGGCTTGACATGTCACGAATCTTTTTGAGAAGAAAGAGTGCCCTCGGGAACGTGAACACAGGTGGTGCATGGCTGTCGTCAGCTCGTGTCGTGAGATGTTGGGTTAAGTCCCGCGACGAGCGCAACCCTTGTCTTTAGTTACCATCATTTAGTTGGGGACTCTAGAGAGACTGCCGGTGACAAACCGGAGGAAGGTGAGGACGACGTCAAGTCAGCATGCCCCTTATTCCTTGGGCTACACACGTGCTACAATGGCTAAGACAAAGAGCAGCAAGCTTGTGAAAGTTAGCAAATATCGTAAACTTAGTCTAAGTTCGGATTGTAGGCTGCAACTCGCCTACATGAAGGCGGAATCGCTAGTAATCGCCGGTCAGCAATACG…
>New.CleanUp.ReferenceOTU347 16SV6.GV14.G.13.025m.C_5149449
ACGCGAGAAACCTTACCAGAACTTGACATACCATGGACATTTTTATGAAAATAATTAGTTCCTTCGGGACCATGGATACAGGTGGTGCATGGCTGTCGTCAGCTCGTGTCGTGAGATGTTGGGTTAAGTCTCGCAACGAGCGCAACCCTTGTCTTTTGTTACCCCTTTCGAGAGATTGGGGGACTCGACAGAGACTGCCGGTCATAAACCGGAGGAAGGTGAGGATGACGTCAAGTCAGCATGCCCCTTACGTTCTGGGCCACACACGTGCTACAATGGGCAAGACAATAAGTAGCCAGCCTGCGAAGGTGCGCAAATCTAAGAAACTTGCCCTCAGTTCGGAGTGGAGGCTGCAACTCGCCTCCATGAAGTCGGAATCGCTAGTAATCGCGCATCAGC…
>New.CleanUp.ReferenceOTU348 16SV6.GV14.G.23.006m.C_4872700
ACGCGAGAAACCTTACCAGGACTTGACATACTACAAATTTCTTTGAAAAAAGGAAGTGCCTTCGGGAATGTAGATACAGGTGGTGCATGGCTGTCGTCAGCTCGTGTCGTGAGATGTTGGGTTAAGTCCCGCAACGAGCGCAACCCTTATTTTTAGTTACTAATTAATTAGGTTTTCTAGAAAGACTGCCGGTGACAAACCGGAGGAAGGTGAGGATGACGTCAAGTCAGCATGCCCCTTATGCCTTGGGCTACACACGTGCTACAATGGTTAAGACAAAGAGTCGCGAGCTCGCAAGAGTCAGCTAATCTCATAAACTTAGCCTAAGTTCAGATTGTAGGCTGCAACTCGCCTGCATGAAGTTGGAATCGCTAGTAATCGCTGGTCAGCCATACAGCG…
>New.CleanUp.ReferenceOTU349 16SV6.GV14.G.32.005m.A_8231651
ACGCGAGAAACCTTACCAGGACTTGACATACTACGGATTCTTCTGAGAAGAAGAAGTGCCTTCGGGAATGTAGATACAGGTGGTGCATGGCTGTCGTCAGCTCGTGTCGTGAGATGTTGGGTTAAGTCCAGCAACGAGCGCAACCCTTATTTTTAGTTACCAATTCGTTGGGTTTTTTAGAAAGACTGCCGGTGACAAACCGGAGGAAGGTGAGGATGACGTCAAGTCAGCATGCCCCTTATGTCCTGGGCTACACACGTGCTACAATGGTTAAGACAAAGAGTTGCAAGCTCGTGAGAGTTAGCTAATCTATTAAACTTAGCCTAAGTTCAGATTGTAGGCTGCAACTCGCCTGCATGAAGTTGGAATCGCTAGTAATCGCTGGTCAGCCATACAGCG…
>New.CleanUp.ReferenceOTU35 16SV6.GV14.G.60.005m.A_2485714
ACGCGTGAAACCTTACCAGGACTTGACATACTACGGATTCTTCTGAGAAGAAGAAGTGCCTTCGGGAATGTAGATACAGGTGGTGCATGGCTGTCGTCAGCTCGTGTCGTGAGATGTTGGGTTAAGTCCCGCAACGAGCGCAACCCTTATTTTTAGTTACTAATTCGTTAGGTTCTCTAGAAAGACTGCCGGTGACAAACCGGAGGAAGGTGAGGATGACGTCAAGTCAGCATGCCCCTTATGTCCTGGGCTACACACGTGCTACAATGGTTAAGACAAAGAGTCGCGAGCTCGCGAGAGTCAGCTAATCTCATAAACTTAGCCTAAGTTCAGATTGTAGGCTGCAACTCGCCTACATGAAGTTGGAATCGCTAGTAATCGCTGGTCAGCCATACAGCG…
>New.CleanUp.ReferenceOTU350 16SV6.GV14.G.36.030m.B_6533274
ACGCGAGAAACCTTACCAGGACTTGACATACTATAGATACTTTTGAGAAAAAGGAGTGCCTTCGGGAATATAGATACAGGTGGTGCATGGCTGTCGTCAGCTAGTGTCGTGAGATGTTGGGTTAAGTCCCGCAACGAGCGCAACCCTTATTTTTAGTTACCAACTTGTTGGGTTCTCTAGAAAGACTGACGGTGACAAACCGGAGGAAGGTGAGGATGACGTCAAGTCAGCATGCCCCTTATGTCCTGGGCTACACACGTGCTACAATGGCTAAGACAAAGAGTCGCGAGCTTGTAAGAGTCATCTAATCTCATAAACTTAGCCTAAGTTCAGATTGTAGGCTGCGACTCGCCTACATGAAGTTGGAATCGCTAGTAATCGCTGGTCAGCCATACAGCG…
>New.CleanUp.ReferenceOTU351 16SV6.GV14.G.17.001m.C_3221637
ACGCGAGAAACCTTACCAGGACTTGACATGAAGAGAAGTTTTTTGAAAGAAAAATGTGCTACGGCCTCTTACACAGGTGGTGCATGGCTGTCGTCAGCTCGTGTCGTGAGATGTTGGGTTAAGTCCCGCAACGAGCGCAACCCTTGTCTTTAGTTGATACTCTAAAGAGACTGCAGATTATAAATCGGAGGAAGGTGAGGATGACGTCAAGTCATCATGCCCCTTACGTCCTGGGCTACACACGTGCTACAATGGGTGTGACAATTAGTTGCCAATTCGCGAGAATGAGCTAATCTTTAAACACATCCCTAGTTCGGATTGTAGGCTGCAACTCGCCTACATGAAGGTGGAATCGCTAGTAATCGCATATCAGCCATGATGCGGTGAATACGTTCCCGG…
>New.CleanUp.ReferenceOTU352 16SV6.GV14.G.34.010m.B_8021896
ACGCGAGAAACCTTACCAGGATTTGACATCCTGCGAATCTCTTGGAAACTTGAGAGTGCCTTCGGGAATGCAGATACAGGTGGTGCATGGCTGTCGTCAGCTCGTGTCGTGAGATGTTGGGTTAAGTCCCGCAACGAGCGCAACCCTTGTTTTTAGTTACCAATTCGTTGGGTTTTCTAGAAAGACTGCCGGTGACAAACCGGAGGAAGGTGAGGATGACGTCAAGTCAGCATGCCCCTTATGTCCTGGGCTACACACGTGCTACAATGGTTAGGACAAAGAGTTGCGAGCTTGTGAAAGTCAGCTAATCTCGTAAACCTAGCCCAAGTTCAGATTGTAGGCTGCAACTCGCCTACATGAAGTTGGAATCGCTAGTAATCGCTGGTCAGCCATACAGCG…
>New.CleanUp.ReferenceOTU353 16SV6.GV14.G.78.030m.A_1051240
ACGCGAGAAACCTTACCAGGGATTGACATGATACGAATTTCTTTGAAAAAAGAAAGTGCCTTATGGAACGTATACACAGGTGGTGCATGGCTGTCGTCAGCTCGTGTCGTGAGATGTTGGGTTAAGTCCCGCAACGAGCGCAACCCTCATTTTTAGTTGCCTTATGGAACTCTAGAAAGACTGCTGGTTATAAACCGGAGGAGGGCGGGGATGACGTCAAGTCAGCATGCCCCTTACACCCTGGGCTACACACGTGCTACAATGGGTGAGACAATGAGAAGCAAATCTGCGAAGCCAAGCTAATCTATAAACTCACTCTAAGTTCGGATTGTAGGCTGCAACTCGCCTGCATGAAGGTGGAATCGCTAGTAATCGCTGGTCAGCTATACAGCGGTGAAT…
>New.CleanUp.ReferenceOTU354 16SV6.GV14.G.32.025m.B_6588770
ACGCGAGAAACCTTACCAGGGCTTGACATACTACAAATCTCTTTGAAACGAGAGAGTGCCTTCGGGAATGTAGATACAGGTGGTGCATGGCTGTCGTCAGCTCGTGTCGTGAGATGTTGGGTTAAGTCCCGCAACGAGCGCAACCCTCGTTTTTAGTTGCCAATTTATTGGGTTTTTAGAAAGACTGCCGGTGACAAACCGGAGGAAGGTGAGGATGACGTCAAGTCAGCATGCCCCTTATGTCCTGGGCCACACACGTGCTACAATGGCAAAGACAAAGAGTTGCAAATTCGCGAGGATAAGCTAATCTCATAAACTTTGCCTAAGTTCGGATTGTAGGCTGCAACTCGCCTACATGAAGTTGGAATCGCTAGTAACCGCAGATCAGCTACGCTGCGG…
>New.CleanUp.ReferenceOTU355 16SV6.GV14.G.01.011m.B_3926128
ACGCGAGAAACCTTACCAGGGCTTGACATACTACAAATTCTTTTGAAAAAGAGAAGTGCCTTCGGGAATGTAGATACAGGTGGTGCATGGCTGTCGTCAGCTCGTGTCGTGAGATGTTGGGTTAAGTCCCGCAACGAGCGCAACCCTTATTTTTAGTTACCAATTCGTTGGGTTTTTTAGAAAGACTGCCGGTGACAAACCGGAGGAAGGTGAGGATGACGTCAAGTCAGCATGCCCCTTATGTCCTGGGCTACACACGTGCTACAATGGTTAAGACAATGAGTCGCAAGCTCGTGAGAGTAAGCTAAACTATTAAACTTAGCCTAAGTTCAGATTGTAGGCTGCAACTCGCCTACATGAAGTTGGAAACGCTAGTAATCGCTGGTCAGCCATACAGCG…
>New.CleanUp.ReferenceOTU356 16SV6.GV14.G.13.025m.A_4118581
ACGCGAGAAACCTTACCAGGGCTTGACATACTACAAATTCTTTTGAGAAAAAGAAGTGCCTTCGGGAATGTAGATACAGGTGGTGCATGGCTGTCGTCAGCTCGTGTCGTGAGATGTTGGGTTAAGTCCCGCAACGAGCGCAACCCTTATTTTTAGTTACTAATTCGTTAGGTTCTCTAGAAAGACTGCCGGTGACAAACCGGAGGAAGGTGAGGATGACGTCAAGTCAGCATGCCCCTTATGCCCTGGGCTACACACGTGCTACAATGGTTAAGACAAAGAGTCGCGAGCTCGCGAGAGTCAGCTAATCTCATAAACTTAGCCTAAGTTCAGATTGTAGGCTGCAACTCGCCTACATGAAGTCGGAATCGCTAGTAATCGCAGGTCAGAATACTGCGG…
>New.CleanUp.ReferenceOTU357 16SV6.GV14.G.15.020.B_2448658
ACGCGAGAAACCTTACCAGGGCTTGACATACTACAAATTCTTTTGAGAAAGAGAAGTGCCTTCGGGAATGTAGATACAGGTGGTGCATGGCTGTCGTCAGCTCGTGTCGTGAGATGTTGGGTTAAGTCCCGCAACGAGCGCAACCCTTATTTTTAGTTACCAATTCGTTGGGTTTTTTAGAAAGACTGCCGGTGACAAACCGGAGGAAGGTGAGGATGACGTCAAGTCAGCATGCCCCTTATGTCCTGGGCTACACACGTGCTACAATGGTTAAGACAATGAGTTGCGAACTCGTGAGAGTAAGCTAATCTATTAAACTTAGCCTAAGTTCAGATTGTAGGCTGCAACTCGCCTGCATGAAGTTGGAATCGCTAGTAATCGCTGGTCAGCCATACAGCG…
>New.CleanUp.ReferenceOTU358 16SV6.GV14.G.36.030m.B_6547532
ACGCGAGAAACCTTACCAGGGCTTGACATACTACAGATCCCTTTGAAAAAAGGGAGTGCCTTCGGGAATGTAGATACAGGTGGTGCATGGCTGTCGTCAGCTCGTGTCGTGAGATGTTGGGTTAAGTCCCGCAACGAGCGCAACCCTTATTTTTAGTTACCAATTCGTTGGGTTCTCTAGAAAGACTGCCGGTGACAAACCGGAGGAAGGTGAGGATGACGTCAAGTCAGCATGCCCCTTATGCCTTGGGCTACACACGTGCTACAATGGTTAAGACAAAGAGTTGCGAGCTCGTGAGAGTCAGCTAATCTCATAAACTTAGCCTAAGTTCGGATTGTAGGCTGCAACTCGCCTGCATGAAGTCGGAATCGCTAGTAATCGCTGGTCAGCCATACAGCG…
>New.CleanUp.ReferenceOTU359 16SV6.GV14.G.32.020m.B_2829082
ACGCGAGAAACCTTACCAGGGCTTGACATACTACAGATCCCTTTGAAAAAAGGGAGTGCCTTCGGGAATGTAGATACAGGTGGTGCATGGCTGTCGTCAGCTCGTGTCGTGAGATGTTGGGTTAAGTCCCGCAACGAGCGCAACCCTTATTTTTAGTTACCAATTCGTTGGGTTCTCTAGAAAGACTGCCGGTGACAAACCGGAGGAAGGTGAGGATGACGTCAAGTCAGCATGCCCCTTATGTCCTGGGCTACACACGTGCTACAATGGCTAAGACAAAGAGTCGCAAGTTTGTAAAGACAAGCTAATCTCATAAACCTAGCCTAAGTTCAGATTGTAGGCTGCAACTCGCCTACATGAAGTTGGAATCGCTAGTAATCGCTGGTCAGCCATACAGCG…
>New.CleanUp.ReferenceOTU36 16SV6.GV14.G.34.020m.A_35187
ACGCGTGAAACCTTACCAGGGCTTGACATACTACAAATCTTTTAGAGATAAAAGAGCGCTTTCGAGAATGTAGATACAGGTGGTGCATGGCTGTCGTCAGCTCGTGTCGTGAGATGTTGGGTTAAGTCCCGCAACGAGCGCAACCCTCGTTTTTAGTTGCCAATTTATTGGTTTTTTTAGAAAGACTGCCGGTGACAAACCGGAGGAAGGTGAGGATGACGTCAAGTCAGCATGCCCCTTATGTCCTGGGCTACACACGTGCTACAATGGTGGGGACAAAGAGTTGCCAATCTGCAAAGATGAGCTAATCTCGTAAACTCCACCCAAGTTCGGATTGTAGGCTGCAACTCGCCTGCATGAAGTTGGAATTGCTAGTAATCGCTGGTCAGCCATACAGCG…
>New.CleanUp.ReferenceOTU360 16SV6.GV14.G.34.004.B_5514977
ACGCGAGAAACCTTACCAGGGCTTGACATACTACAGATTCTTTAGAGATAGAGAAGTGCCTTCGGGAATGTAGATACAGGTGGTGCATGGCTGTCGTCAGCTCGTGTCGTGAGATGTTGGGTTAAGTCCCGCAACGAGCGCAACCCTTATTTTTAGTTACCAATTCGTTGGGTTCTCTAGAAAGACTGCCGGTGACAAACCGGAGGAAGGTGAGGATGACGTCAAGTCAGCATGCCCCTTATGTCCTGGGCTACACACGTGCTACAATGGTTAAGACAAAGAGTCGCGAGCTCGTGAGAGTAAACTAATCTCGTAAACTTAGCCTAAGTTCAGATTGGAGGCTGCAACTCGCCTGCATGAAGTTGGAATCGCTAGTAATCGCTGGTCAGCCATGCAGCG…
>New.CleanUp.ReferenceOTU361 16SV6.GV14.G.32.020m.A_5051738
ACGCGAGAAACCTTACCAGGGCTTGACATACTACAGATTCTTTTGAGAAAGAGAAGTGCCTTCGGGAATGTAGATACAGGTGGTGCATGGCTGTCGTCAGCTCGTGTCGTGAGATGTTGGGTTAAGTCCCGCAACGCGCGCAACCCTTATTTTTAGTTACCAATTCGTTGGGTTTTTTAGAAAGACTGCCGGTGACAAACCGGAGGAAGGTGAGGATGACGTCAAGTCAGCATGCCCCTTATGTCCTGGGCTACACACGTGCTACAATGGTTAAGACAAAGAGTCGCAAGCTCGTGAGAGTGAGCTAATCTAATAAACTTAGCCTAAGTTCAGATTGTAGGCTGCAACTCGCCTGCATGAAGTTGGAATCGCTAGTAATCGCATATCAGCCATGATGCG…
>New.CleanUp.ReferenceOTU362 16SV6.GV14.G.13.035m.C_6637194
ACGCGAGAAACCTTACCAGGGCTTGACATACTACGAATTCTTTTGAAAGAGAGAAGTGCCTTCGGGAATGTAGATACAGGTGGTGCATGGCTGTCGTCAGCTCGTGTCGTGAGATGTTGGGTTAAGTCCCGCAACGAGCGCAACCCTTATTTTTAGTTACCAATTCGTTGGGTTTTTTAGAAAGACTGCCGGTGACAAACCGGAGGAAGGTGAGGATGACGTCAAGTCAGCATGCCCCTTATGTCCTGGGCTACACACGTGCTACAATGGTTAAGACAAAGAGTTGCGAGCTTGCAAAAGCCAGCTAATCTCATAAACTTAGCCTAAGTTCAGATTGTAGGCTGCAACTCGCCTACATGAAGTTGGAATCGCTAGTAATCGCTGGTCAGCTATACAGCG…
>New.CleanUp.ReferenceOTU363 16SV6.GV14.G.01.006m.A_1178653
ACGCGAGAAACCTTACCAGGGCTTGACATACTACGAATTTTCTTGAAAAAGAAAAGTGCCTTCGGGAATGTAGATACAGGTGGTGCATGGCTGTCGTCAGCTCGTGTCGTGAGATGTTGGGTTAAGTCCCGCAACGAGCGCAACCCTTATTTTTAGTTACCAATTCGTTGGGTTCTCTAGAAAGACTGCCGGTGACAAACCGGAGGAAGGTGAGGATGACGTCAAGTCAGCATGCCCCTTATGTCCTGGGCTACACACGTGCTACAATGGTTAAGACAAAGAGTCGCAAGCTCGCAAGAGTAAGCTAATCTCGTAAACTTAGCCTAAGTTCAGATTGTAGGCTGCAACTCGCCTACATGAAGTTGGAATCGCTAGTAATCGCTGGTCAGCCATACAGCG…
>New.CleanUp.ReferenceOTU364 16SV6.GV14.G.36.010m.A_8475875
ACGCGAGAAACCTTACCAGGGCTTGACATACTGCAAATTTTCTTGAAAGAGAAAAGTGCCTTCGGGAATGCAGATACAGGTGGTGCATGGCTGTCGTCAGCTCGTGTCGTGAGATGTTGGGTTAAGTCCCGCAACGAGCGCAACCCTCGTTTTTAGTTGCCATTTTATGGGTTCTCTAGAAAGACTGCCGGTGACAAACCGGAGGAAGGTGGGGATGACGTCAAGTCAGCATGCCCCTTATGCCCTGGGCTACACACGTGCTACAATGGCTAAGACAAAGAGTCGCGAATTCGCGAGAATCAGCTAAACTCAGAAACTGAGTCTAAGTTCAGAGTGTAGGCTGCAACTCGCCTACATGAAGGTGGAATCGCTAGTAATCGCTGGTCAGCCATACAGCGG…
>New.CleanUp.ReferenceOTU365 16SV6.GV14.G.36.030m.C_6953940
ACGCGAGAAACCTTACCAGGGCTTGACATACTGCGAATCTTTCCGAAAGGAAAGAGTGCCTTCGGGAATGCAGATACAGGTGGTGCATGGCTGTCGTCAGCTCGTGTCGTGAGATGTTGGGTTAAGTCCCGCAACGAGCGCAACCCTTGTTTTTAGTTACCAATTCGTTGGGTTTTCTAGAGAGACTGCCGATGATAAATCGGAGGAAGGTGAGGATGACGTCAAGTCAGCATGCCCCTTATGTCCTGGGCTACACACGTGCTACAATGGCAAAGACAAAGAGTCGCAAATTCGCAAGAACTAGCTAATCTCATAAACTTTGCCCAAGTGCGGATTGTAGGCTGCAACTCGCCTGCATGAAGTTGGAATCGCTAGTAATCGCTGGTCAGCTATACAGCG…
>New.CleanUp.ReferenceOTU366 16SV6.GV14.G.04.008m.A_5403349
ACGCGAGAAACCTTACCAGGGCTTGACATACTGTGAATCTTTTTGAAAGAAGAGAGTGCCTTCGGGAATGCAGATACAGGTGGTGCATGGCTGTCGTCAGCTCGTGTCGTGAGATGTTGGGTTAAGTCCCGCAACGAGCGCAACCCTTGTTTTTAGTTACCAACTTGTTGGGTTTTCTAGAAAGACTGCCGGTGACAAACCGGAGGAAGGTGAGGATGACGTCAAGTCAGCATGCCCCTTATGTCCTGGGCTACACACGTGCTACAATGGTTAGGACAAAGAGTTGCGAGTTCGCGAGGACCAGCTAATCTCATAAACCTAGCCTAAGTTCAGATTGTAGGCTGCAACTCGCCTACATGAAGTTGGAATCGCTAGTAATCGCTGGTCAGCCATACAGCG…
>New.CleanUp.ReferenceOTU367 16SV6.GV14.G.40m.070m.B_7869633
ACGCGAGAAACCTTACCAGGGTTTGACATGATACGAACTTTTGTGAAAGCAGAAGGTGCCGTTTGGAACGTATACACAGGTGGTGCATGGCTGTCGTCAGCTCGTGTCGTGAGATGTTGGGTTAAGTCCCGCAACGAGCGCAACCCTTGTTTTTAGTTGCCTTAATGGAACTCTAAAAAGACTGCCGGTTATAAACCGGAGGAAGGCGGGGATGACGTCAAGTCAGCATGCCCCTTACACCCTGGGCTACACACGTGCTACATTGGGCGAGACAATGAGACGCAAATCTGCGAAGACTAGCTAACCTATAAACTCGTTCTAAGTTCGGATTGCAGGCTGCAACTCGCCTGCATGAAGGTGGAATCGCTAGTAATCGCTGGTCAGCTACACAGCGGTGAA…
>New.CleanUp.ReferenceOTU368 16SV6.GV14.G.71.004m.A_7720071
ACGCGAGAAACCTTACCAGGGTTTGACATGATACGAATCTTTTTGAAAGAAAAGAGTGCCGTTTGGAACGTATACACAGGTGGTGCATGGCAGTCGTCAGCTCGTGTCGTGAGATGTTGGGTTAAGTCCCGCAACGAGCGCAACCCTTATTTTTAGTTGCCTTTTAAGGAACTCTAGAAAGACTGCTGGTTATAAACCGGAGGAAGGCGGGGATGACGTCAAGTCAGCATGCCCCTTACACCCTGGGCTACACACGTGCTACATTGGGCGAGACAATGAGATGCAAACCTGCGAGGGCTAGCAAATCTATAAACTCGTTCTAAGTTCGGATTGCAGGCTGCAACTCGCCTGCATGAAGGTGGAATCGCTAGTAATCGCTGGTCAGCATACAGCGGTGAA…
>New.CleanUp.ReferenceOTU369 16SV6.GV14.G.60.005m.A_2480255
ACGCGAGAAACCTTACCAGGGTTTGACATGATACGAATTTCTTCGAAAGAAGAAAGTGCCGTTTTGAGCGTATACACAGGTGGTGCATGGCTGTCGTCAGCTCGTGTCGTGAGATGTTGGGTTAAGTCCCGCAACGAGCGCAACCCTTATTTTTAGTTGCCTTTATGGAACTCTAGAAAGACTGCTGTTTATAAACCGGAGGAAGGCGGGGATGACGTCAAGTCAGCATGCCCCTTACACCCTGGGCTACACACGTGCTACATTGGGCGAGACAATGAGATGCAACTCTGCGAAGATTAGCTAATCTATAAACTCGTTCTAAGTTCGGATTGCAGGCTGCAACTCGCCTGCATGAAGGTGGAATCGCTAGTAATCGCTGGTCAGCTATACAGCGGTGAA…
>New.CleanUp.ReferenceOTU37 16SV6.GV14.G.49.030m.A_1261539
ACGCGTGGAACCTTACCAGGGCTTGACATACTACAAATTCTTTGGAAACAGAGAAGTGCCTTCGGGAATGTAGATACAGGTGGTGCATGGCTGTCGTCAGCTCGTGTCGTGAGATGTTGGGTTAAGTCCCGCAACGAGCGCAACCCTTATTTTTAGTTACTAATTCGTTAGGTTCTCTAGAAAGACTGCCGGTGACAAACCGGAGGAAGGTGAGGATGACGTCAAGTCAGCATGCCCCTTATGTCCTGGGCTACACACGTGCTACAATGGTTAAGACAAAGAGTCGCCAGCTTGTAAAAGTTAGCTAATCTCATAAACTTAGCCTAAGTTCAGATTGTAGGCTGCAACTCGCCTACATGAAGTTGGAATCGCTAGTAATCGCTGGTCAGCCATACAGCG…
>New.CleanUp.ReferenceOTU370 16SV6.GV14.G.44.010m.A_1756798
ACGCGAGAAACCTTACCAGGGTTTGACATGATACGAATTTCTTTGAAAGAAGAAAGTTCCTTTTGGAGCGTATACACAGGTGGTTCATGGCTGTCGTCAGCTCGTGTCGTGAGATGTTGGGTTAAGTCCCGCAACGAACGCAACCCTTATTTTTAGTTGCCTTTATGGAACTCTAGAAAGACTGCTGGTTATAAACCGGAGGAAGGCGGGGATTACGTCAAGTCAGCATGCCCCTTACACCCTGGGCTACACACGTGCTACATTGGGCGAGACAATGAGATGCAACTCTGCGAAGATTAGCTAATCTATAAACTCGTTCTAAGTTCGGATTGCAGGCTGCAACTCGCCTGCATGAAGGTGGAATCGCTAGTAATCGCTGGTCAGCTATACAGCGGTGAA…
>New.CleanUp.ReferenceOTU371 16SV6.GV14.G.34.060m.B_5914118
ACGCGAGAAACCTTACCAGGGTTTGACATGATACGAATTTCTTTGAAAGGAGAAAGTGCCGTATGGAACGTATACACAGGTGGTGCATGGCTGTCGTCAGCTCGTGTCGTGAGATGTTGGGTTAAGTCCCGCAACGAGCGCAACCCTTGTTTTTAGTTGCCTTTATGGAACTCTAGAAAGACTGCCGGTTATAAACCGGAGGAAGGCGGGGACGACGTCAAGTCAGCATGCCCCTTACACCCTGGGCTACACACGTGCTACATTGGGCGAGACAATGAGATGCAAATCTGCGAAGACTAGCTAATCTATAAACTCGTTCTAAGTTCGGATTGTAGGCTGCAACTCGCCTACATGAAGGTGGAATCGCTAGTAATCGCTGGTCAGCTACACAGCGGTGAA…
>New.CleanUp.ReferenceOTU372 16SV6.GV14.G.64.030m.C_5604181
ACGCGAGAAACCTTACCAGGGTTTGACATGATACGAATTTTCTTGAAATAGAAAAGTGCCGTTCGGAGCGTATACACAGGTGGTGCATGGCTGTCGTCAGCTCGTGTCGTGAGATGTTGGGTTAAGTCCCGCAACGAGCGCAACCCTTGTTTTTAGTTGCCACTTATGGAAATCTAAAAAGACTGCCGGTTATAAACCGGAGAAAGGCGGGGATGACGTCAAGTCAGCATGCCCCTTACACCCTGGGCTACACACGTGCTACATTGGGCGAGACAATGAGACGCAAATCTGCGAAGACTAGCTAACCTATAAACTCGTTCTAAGTTCGGAGTGCAGGCTGCAACTCGCCTGCATGAAGGTGGAATCGCTAGTAATCGCTGGTCAGCTACACAGCGGTGA…
>New.CleanUp.ReferenceOTU373 16SV6.GV14.G.42.010m.A_4363094
ACGCGAGAAACCTTACCAGGGTTTGACATGATACGAATTTTTTGGAAACAAGAAAGTGCCTTTTGGAACGTATACACAGGTGGTGCATGGCTGTCGTCAGCTCGTGCCGTGAGATGTTGGGTTAAGTCCCGCAACGAGCGCAACCCTCATTTTTAGTTGCCTTATAGGAACTCTAGAAAGACTGCTGGTTATAAACCGGAGGAAGGCGGGGATGACGTCAAGTCAGCATGCCCCTTACACCCTGGGCTACACACGTGCTACATTGGGCGAGACAATGAGATGCAACTCTGCGAAGATTAGCTAATCTATAAACTCGTTCTAAGTTCGGATTGCAGGCTGCAACTCGCCTGCATGAAGGTGGAATCGCTAGTAATCGCTGGTCAGCTATACAGCGGTGAA…
>New.CleanUp.ReferenceOTU374 16SV6.GV14.G.42.030m.A_770014
ACGCGAGAAACCTTACCAGGGTTTGACATGATATGAATTTCTTTGAAAGAAGAAAGTGCCCTTTGGGAGCATATACACAGGTGGTGCATGGCTGTCGTCAGCTCGTGTCGTGAGATGTTGGGTTAAGTCCCGCAACGAGCGCAACCCTTATTTTTAGTTATTTTCTAGAAAGACTGCCGGTTATAAGCTGGAGGAAGGTGGGGACGACGTCAAGTCAGCATGCCCCTTACACCCTGGGCTACACACGTGCTACATTGGACAAGACAATAAGTCGCAACCCTGCGAAGGGAAGCTAATCTATAAACTTGTTCTAAGTTCGGATTGTAGGCTGCAACTCGCCTACATGAAGGTGGAATCGCTAGTAATCGCTGGTCAGCAACACAGCGGTGAATCCGTTCC…
>New.CleanUp.ReferenceOTU375 16SV6.GV14.G.78.100m.A_7564511
ACGCGAGAAACCTTACCAGGGTTTGACATGATATGAATTTTTTTGAAAAAAGAAAGTGCCGTTTGGAACATATACACAGGTGGTGCATGGCTGTCGTCAGCTCGTGCCGTGAGATGTTGGGTTAAGTCCCGCAACGAGCGCAACCCTTATTTTTAGTTGCCTTAGGGAACTCTAGAAAGACTGCCGGTTATAAACCGGAGGAAGGCGGGGATGACGTCAAGTCAGCATGCCCCTTACACCCTGGGCTACACACGTGCTACAATGGGTGAGACAATGAGATGCAACTCTGCGAAGACAAGCTAATCTATAAACTCACTCTAAGTTCGGATTGCAGGCTGCAACTCGCCTGCATGAAGTTGGAATCGCTAGTAATCGCTGGTCAGCTACACAGCGGTGAAT…
>New.CleanUp.ReferenceOTU376 16SV6.GV14.G.71.004m.A_7701486
ACGCGAGAAACCTTACCAGGGTTTGACATGGTATGAATTCTTTTGAAAGAAAGAAGTGCCTTAGGGAACATACACACAGATGGTGCATGGCTGTCGTCAGCTCGTGTCGTGAGATGTTGGGTTAAGTCCCGCAACGAGCGCAACCCTTATTTTTAGTTACTTTTCTAGAAAGACTGCCGGTTATAAACCGTAGGAAGGTGGGGACGACGTCAAGTCAGCATGCCTCTTACACCCTGGGCTACACACGTGCTACATTGGGTAAGACAATGAGATGCAATATCGTGAGATGGAGCAAATCTTTAAACTTACTCTAAGTTCGGATTGTAGGCTGCAACTCGCCTATATGAAGTTGGAATCGCTAGTAATCGCTGGTCAGCTATACAGCGGTGAATTCGTTCC…
>New.CleanUp.ReferenceOTU377 16SV6.GV14.G.02.035m.A_2504510
ACGCGAGAAACCTTACCAGGGTTTGACATGGTATGAATTTTTCTGAGAAGAAAAAGTGCTTTTATTAGAACATACACACAGGTGGTGCATGGCTGTCGTCAGCTCGTGTCGTGAGATGTTGGGTTAAGTCCCGCAACGAGCGCAACCCTCATTTTTAGTTAATATTCTAGAAAGACTGCCGGTTATAAGCTGGAGGAAGGTGGGGATGACGTCAAGTCAGCATGCCCCTTATATCCTGGGCTACACACGTGCTACATTGGGTAAGACAATGAGTTGCAAGCCTGTGAAGGTTAGCTAATCTACAAACTTATTCGTAGTTCGGATTGTAGGCTGAAACTCGCCTACATGAAGTTGGAATCGCTAGTAATCGCGGATCAGCATGCCGCGGTGAATACGTTC…
>New.CleanUp.ReferenceOTU378 16SV6.GV14.G.63.020m.A_1496757
ACGCGAGAAACCTTACCAGGGTTTGACATGGTGCGAATTTCTTTGAAAGAAGAAAGTGCCTTTTGGAACGTATACACAGGTGGTGCATGGCTGTCGTCAGCTCGTGTCGTGAGATGTTGGGTTAAGTCCCGCAACGAGCGCAACCCTCATTTTTAGTTGCCTTATGGAACTCTAGAAAGACTGCCGGTTATAAACCGGAGGAAGGCGGGGATGACGTCAAGTCAGCATGCCCCTTACACCCTGGGCTACACACGTGCTACAATGGGTGAGACAATGAGCTGCTAATCTGCGAAGACAAGCTAATCTATAAACTCACTCTAAGTTCGGATTGCAGGCTGCAACTCGCCTGCATGAAGTTGGAATCGCTAGTAATCGCTGGTCAGCTATACAGCGGTGAAT…
>New.CleanUp.ReferenceOTU379 16SV6.GV14.G.36.003m.B_818598
ACGCGAGAAACCTTACCAGGGTTTGACATGGTGTTAATTCTTTGAAAAAAGAAGTACCGTTCGCGGTAGACACACACAGGTGGTGCATGGCTGTCGTCAGCTCGTGTCGTGAGATGTTGGGTTAAGTCCCGCAACGAGCGCAACCCTTGTTTTTAGTTACAAGTAATCTAAAAAGACTATCGGTTATAAACCGGAGGAAGGTGGGGACGACGTCAAGTCAGCATGCCCCTTATACCCTGGGCTACACACGTGCTACATTGGGTAGGACAATGAGATGCCAAGCCGTGAGGCCGAGCTAATCTACAAACCTACTCTAAGTTCGGATTGGAGGCTGCAACTCGCCTCCATGAAGTTGGAATCGCTAGTAATTGCGGAACAGCATGCCGCGGTGAATACGTT…
>New.CleanUp.ReferenceOTU38 16SV6.GV14.G.32.020m.B_2828134
ACGCGTTAAACCTTACCAGGGCTTGACATACTGCGAATCTCCTTGAAAGAGGAGAGTGCCTTCGGGAATGCAGATACAGGTGGTGCATGGCTGTCGTCAGCTCGTGTCGTGAGATGTTGGGTTAAGTCCCGCAACGAGCGCAACCCTTGTTTTTAGTTACCAACTTGTTGGGTTTTCTAGAAAGACTGCCGGTGACAAACCGGAGGAAGGTGAGGATGACGTCAAGTCAGCATGCCCCTTATGTCCTGGGCTACACACGTGCTACAATGGTTGGGACAAAGAGTCGCAAGTTTGTAAGAACAAGCTAATCTCGTAAACCCCACCTAAGTTCAGATTGTAGGCTGCAACTCGCCTACATGAAGTTGGAATCGCTAGTAATCGCTGGTCAGCCATACAGCG…
>New.CleanUp.ReferenceOTU380 16SV6.GV14.G.49.010m.A_1655512
ACGCGAGAAACCTTACCTACTCTTGACATACTGAGAACTTAGCAGAGATGCTTTGGTGCCTTCGGGAATGTGAACACAGGTGGTGCATGGCTGTCGTCAGCTCGTGTCGTGAGATGTTGGGTTAAGTCCCGCAACGAGCGTAACCCTTGTCTTTAGTTGCCATCATTTAGTTGGGCACTTTAAAGAGACTGCCGGTGATAAACCGGAGGAAGGTGAGGACGACGTCAAGTCAGCATGCCCCTTACGCCCTGGGCTACACACGTACTACAATGGCCGAGACAAAGAGTCGCAAGTTTGCAAAGACAAGCTAATCTCATAAACTCGGTCTCAGTTCGGATTGTAGGCTGCAACTCGCCTACATGAAGTTGGAATCGCTAGTAATCGCCGGTCAGCTATACG…
>New.CleanUp.ReferenceOTU381 16SV6.GV14.G.68.010m.A_8217783
ACGCGAGGAACCTTACCAACACTTGACATGTTCGTCGCGACTCTAAGAGATTAGAGTTTTCGGTTCGGCCGGACGAAACACAGGTGGTGCATGGCTGTCGTCAGCTCGTGTCGTGAGATGTTGGGTTAAGTCCCGCAACGAGCGCAACCCTTGTTTTTAGTTGCTTTTTATAGAACTCTAGAAAGACTGCCGGTTATAAACCGGAGGAAGGCGGGGATGACGTCAAGTCAGCATGCCCCTTACACCCTGGGCTACACACGTGCTACATTGGGCGAGACAATGAGACGCAAATCTGCGAAGACTAGCTAATCTATAAACTCGTTCTAAGTTCGGATTGTAGGCTGCAACTCGCCTACATGAAGTTGGAATCGCTAGTAATCGCTGGTCAGCTACACAGCG…
>New.CleanUp.ReferenceOTU382 16SV6.GV14.G.11.025m.C_6383479
ACGCGAGGAACCTTACCAAGGCTTGACATACTACAAATTTTTCTGAGAAGAAAAAGTGCCTTCGGGAATGTAGATACAGGTGGTGCATGGCTGTCGTCAGCTCGTGTCGTGAGATGTTGGGTTAAGTCCCGCAACGAGCGCAACCCTTGTTTTTAGTTGCCAATTTATTGGGTTTTCTAGAAAGACTGCCGGTGACAAACCGGAGGAAGGTGAGGATGACGTCAAGTCAGCATGCCCCTTATGTCCTGGGCTACACACGTGCTACAATGGCTAAGACAAAGAGTCGCGAGCTCGCAAGAGTCAGCTAATCTCATAAACTTAGCCTAAGTTCAGATTGTAGGCTGCAACTCGCCTACATGAAGTTGGAATCGCTAGTAATCGCTGGTCAGCCATACAGCG…
>New.CleanUp.ReferenceOTU383 16SV6.GV14.G.17.015m.A_1596003
ACGCGAGGAACCTTACCAAGGCTTGACATACTACAAATTTTTCTGAGAAGAAAAAGTGCCTTCGGGAATGTAGATACAGGTGGTGCATGGCTGTCGTCAGCTCGTGTCGTGAGATGTTGGGTTAAGTCCCGCAACGAGCGCAACCCTTGTTTTTAGTTGCCAATTTATTGGGTTTTCTAGAAAGACTGCCGGTGACAAACCGGAGGAAGGTGAGGATGACGTCAAGTCAGCATGCCCCTTATTCCTTGGGCTACACACGTGCTACAATGGCTAGGACAAAGAGTTGCGAGCTCGCGAGAGTCAGCTAATATCATAAACGTAGCCTAAGTTCGGAGTGTAGGCTGCAACTCGCCTACATGAAGTCGGAATCGCTAGTAATCGCTGGTCAGCCATACAGCG…
>New.CleanUp.ReferenceOTU384 16SV6.GV14.G.32.020m.A_5070515
ACGCGAGGAACCTTACCAAGGCTTGACATACTACAAATTTTTCTGAGAAGAGAAAGTGCCTTCGGGAATGTAGATACAGGTGGTGCATGGCTGTCGTCAGCTCGTGTCGTGAGATGTTGGGTTAAGTCCCGCAACGAGCGCAACCCTTGTTTTTAGTTGCCAATTTATTGGGTTTTCTAGAAAGACTGCCGGTGACAAACCGGAGGAAGGTGAGGATGACGTCAAGTCAGCATGCCCCTTATGCCTTGGGCTACACACGTGCTACAATGGCTAGGACAAAGAGTTGCGAGCTCGCGAGAGTCAGCTAATCTCATAAACTTAGCCTAAGTTCGGATTGTAGGCTGCAACTCGCCTACATGAAGTCGGAATCGCTAGTAATCGCATATCAGCCATGATGCG…
>New.CleanUp.ReferenceOTU385 16SV6.GV14.G.04.035m.A_463724
ACGCGAGGAACCTTACCAATCCTTGAAATCTAGCGAAGTTCGCAGAGATGTGAATGTGCCTTCGGGAACGCTATGACAGGTGGTGCATGGCTGTCGTCAGCTCGTGTCGTGAGATGTTGGGTTAAGTCCCGCAACGAGCGCAACCCCTGTTTTTAGTTACAAGTAATCTAAAAAGACTATCGGTTATAAACCGGAGGAAGGTGGGGACGACGTCAAGTCAGCATGCCCCTTATACCCTGGGCTACACACGTGCTACATTGGGTAGGACAATGAGACGCCAAACCGTGAGGTCGAGCTAATCTACAAACCTACTCTAAGTTCGGATTGGAGGCTGCAACTCGCCTCCATGAAGTTGGAATCGCTAGTAATCGCTGGTCAGCAACACAGCGGTGAATCCGT…
>New.CleanUp.ReferenceOTU386 16SV6.GV14.G.36.030m.C_6956967
ACGCGAGGAACCTTACCAGACCTTGACATGGTATGTTTGGATTACAGAATCGTAATTCTTCAGTTCGGCTGGCATACACACAGGTGGTGCATGGCTGTCGTCAGCTCGTGTCGTGAGATGTTGGGTTAAGTCCCGCAACGAGCGCAACCCTTGTTTTTAGTTACCAACTATGTTGGGTTTTCTAGAAAGACTGCCGGTGACAAACCGGAGGAAGGTGAGGATGACGTCAAGTCAGCATGCCCCTTATGTCCTGGGCTACACACGTGCTACAATGGTTAGGACAAAGAGTTGCAAGTTTGCAAAAACAAGCTAATCTCGTAAACCTCACCTAAGTTCAGATTGTAGGCTGCAACTCGCCTACATGAAGTTGGAATCGCTAGTAATCGCTGGTCAGCCATA…
>New.CleanUp.ReferenceOTU387 16SV6.GV14.G.38.200m.B_4283016
ACGCGAGGAACCTTACCAGACCTTGACATGGTGTGTTTGAATTACAGAATCGTAATTCTTCAGTTCGGCTGGCACACACACAGGTGCTGCATGGCTGTCGTCAGCTCGTGTCGTGAGATGTTGGGTTAAGTCCCGCAACGAGCGCAACCCTTGTTTTTAGTTACCAACTTGTTGGGTTTTCTAGAAAGACTGCCGGTGACAAACCGGAGGAAGGTGAGGATGACGTCAAGTCAGCATGCCCCTTATGTCCTGGGCTACACACGTGCTACAATGGTTAGGACAAAGAGTTGCAAGTTTGTAAAAACAAGCTAATCTCGTAAACCTCACCTAAGTTCAGATTGTAGGCTGCAACTCGCCTACATGAAGTTGGAATCGCTAGTAATCGCGTATCAGAATGAC…
>New.CleanUp.ReferenceOTU388 16SV6.GV14.G.32.005m.A_8237793
ACGCGAGGAACCTTACCAGGACTTGACATACTACAAATTCTTTTGAGAAAAAGAAGTGCCTTCGGGAATGTAGATACAGGTGGTGCATGGCTGTCGTCAGCTCGTGTCGTGAGATGTTGGGTTAAGTCCCGCAACGAGCGCAACCCTTATTTTTAGTTACCAATTCGTTGGGTTCTCTAGAAAGACTGCCGGTGACAAACCGGAGGAAGGTGAGGATGACGTCAAGTCAGCATGCCCCTTATGTCCTGGGCTACACACGTGCTACAATGGTTAAGACAAAGAGTCGCGAGCTCGCAAGAGTCAGCTAATCTCATAAACTTAGCCTAAGTTCAGATTGTAGGCTGCAACTCGCCTACATGAAGTTGGAATCGCTAGTAATCGTAGATCAGCATGCTACGG…
>New.CleanUp.ReferenceOTU389 16SV6.GV14.G.60.005m.C_5231269
ACGCGAGGAACCTTACCAGGACTTGACATACTACAGATCCTTTTGAGAAAAAAGAGTGCCTTCGGGAATGTAGATACAGGTGGTGCATGGCTGTCGTCAGCTCGTGTCGTGAGATGTTGGGTTAAGTCCCGCAACGAGCGCAACCCTTATTTTTAGTTACTAATTCGTTAGGTTCTCTAGAAAGACTGCCGGTGACAAACCGGAGGAAGGTGAGGATGACGTCAAGTCAGCATGCCCCTTATGTCCTGGGCTACACACGTGCTACAATGGTTAAGACAAAGAGTCGCGAGCTCGCAAGAGTCAGCTAATCTCATAAACTTAGCCTAAGTTCAGATTGTAGGCTGCAACTCGCCTACATGAAGTTGGAATCGCTAGTAATCGCGTAACAGCATGACGCGG…
>New.CleanUp.ReferenceOTU39 16SV6.GV14.G.42.030m.B_1842652
ACGCGTTGAACCTTACCAGGGTTTGACATGATACGAATTTCTATGAAAATAGAAAGTGCCTTATGGAACGTATACACAGGTGGTGCATGGCTGTCGTCAGCTCGTGTCGTGAGATGTTGGGTTAAGTCCCGCAACGAGCGCAACCCTTATTTTTAGTTGCCTTTATGGAACTCTAGAAAGACTGCTGGTTATAAACCGGAGGAAGGCGGGGATGACGTCAAGTCAGCATGCCCCTTACACCCTGGGCTACACACGTGCTACATTGGGCGAGACAATGAGATGCAACTCTGCGAAGATTAGCTAATCTATAAACTCGTTCTAAGTTCGGATTGCAGGCTGCAACTCGCCTGCATGAAGGTGGAATCGCTAGTAATCGCTGGTCAGCTATACAGCGGTGAA…
>New.CleanUp.ReferenceOTU390 16SV6.GV14.G.32.025m.B_6578553
ACGCGAGGAACCTTACCAGGACTTGACATACTACGGATTCTTCTGAGAAGGAGAAGTGCCTTCGGGAATGTAGATACAGGTGGTGCATGGCTGTCGTCAGCTCGTGTCGTGAGATGTTGGGTTAAGTCCCGCAACGAGCGCAACCCTTATTTTTAGTTACCAATTCGTTGGGTTCTCTAGAAAGACTGCCGGTGACAAACCGGAGGAAGGTGAGGATGACGTCAAGTCAGCATGCCCCTTATGTCCTGGGCTACACACGTGCTACAATGGCTAAGACAAAGAGTTGCGAGCTTGTGAAAGTCAGCTAATCTCGTAAACTTAGCCTAAGTTCAGATTGTAGGCTGCAGCTCGCCTACATGAAGTTGGAATCGCTAGTAATCGCTGGTCAGCCATACAGCG…
>New.CleanUp.ReferenceOTU391 16SV6.GV14.G.34.020m.B_8168816
ACGCGAGGAACCTTACCAGGACTTGACATACTGCAGATTCTTTTGAGAAAGAGAAGTGCCTTCGGGAATGCAGATACAGGTGGTGCATGGCTGTCGTCAGCTCGTGTCGTGAGATGTTGGGTTAAGTCCCGCAACGAGCGCAACCCTTATTTTTAGTTACCAACTTGTTGGGTTCTCTAGAAAGACTGCCGGTGACAAACCGGAGGAAGGTGAGGATGACGTCAAGTCAGCATGCCCCTTATGTCCTGGGCTACACACGTGCTACAATGGCTAAGACAAAGAGTCGCGAGCTTGTAAAAGTCAGCTAATCTCATAAACTTAGCCTAAGTTCAGATTGTAGGCTGCAACTCGCCTACATGAAGTCGGAATCGCTAGTAATCGCGGATCAGCATGCCGCGG…
>New.CleanUp.ReferenceOTU392 16SV6.GV14.G.56.020m.A_4375290
ACGCGAGGAACCTTACCAGGGCTTAAATGTAGTCTGACAGGCGTGGAAACATGCTTTTCTTCGGACAGCTTACAAGGTGCTGCATGGTTGTCGTCAGCTCGTGTCGTGAGATGTTCGGTTAAGTCCCGCAACGAGCGCAACCCTTATTTTTAGTTACCAACTTGTTGGGTTATCTAGAAAGACTGCCGGTGACAAACCGGAGGAAGGTGAGGATGACGTCAAGTCAGCATGCCCCTTATGTCCTGGGCTACACACGTGCTACAATGGTTAAGACAAAGAGTTGCGAGTTCGTGAGAACCAGCTAATCTCGTAAACTTAGCCTAAGGTCAGATTGTAGGCTGCAACTCGCCTCCATGAAGTTGGAATCGCTAGTAATCGCTGGTCAGCTATACAGCGGTG…
>New.CleanUp.ReferenceOTU393 16SV6.GV14.G.34.050m.B_1308146
ACGCGAGGAACCTTACCAGGGCTTAAATGTAGTTTGACCGGCTTGGGAACAGGCCTTCTCTTCGGAGCAGATTACAAGGTGCTGCATGGTTGTCGTCAGCTCGTGCCGTGAGGTGTTAGGTTAAGTCCCGCAACGAGCGTAACCCTTGTCTTTAGTTGCCATCATTCAGTTGGGCACTTTAAAGAGACTGCCGGTGATAAACCGGAGGAAGGTGAGGACGACGTCAAGTCAGCATGCCCCTTACGCCCTGGGCTACACACGTACTACAATGGCCGAGACAAAGAGCAGCAAGTTTGCAAAGACAAGCCAATCTCATAAACTCGGTCTCAGTTCGGATTGCAGGCTGCAACTCGCCTGCATGAAGTTGGAATCGCTAGTAATCGCCGGTCAGCTATACGG…
>New.CleanUp.ReferenceOTU394 16SV6.GV14.G.11.025m.C_6380666
ACGCGAGGAACCTTACCAGGGCTTGACATACTACAAATCGTTTTGAGAAAAACGAGTGCCTTCGGGAATGTAGATACAGGTGGTGCATGGCTGTCGTCAGCTCGTGTCGTGAGATGTTGGGTTAAGTCCCGCAACGAGCGCAACCCTCGTTTTTAGTTGCCAACTTGTTGGGTTTTCTAGAAAGACTGCCGGTGACAAACCGGAGGAAGGTGAGGATGACGTCAAGTCAGCATGCCCCTTATGTCCTGGGCTACACACGTGCTACAATGGTTAAGACAAAGAGTTGCGAATTCGTGAGAATCAGCTAATCTCATAAACTTAGCCTAAGTTCGGATTGTAGGCTGCAACTCGCCTACATGAAGTCGGAATCGCTAGTAATCGCTGGTCAGCCATACAGCG…
>New.CleanUp.ReferenceOTU395 16SV6.GV14.G.34.050m.B_1282966
ACGCGAGGAACCTTACCAGGGCTTGACATACTACAAATCTTTTCGAAACGAAAGAGTGCCTTCGGGAATGTAGATACAGGTGGTACATGGCTGTCGTCAGCTCGTGTCGTGAGATGTTGGGTTAAGTCCCGCAACGAGCGCAACCCTTATTTTTAGTTACCAATTCGTTGGGTTCTCTAGAAAGACTGCCGGTGACAAACCGGAGGAAGGTGAGGATGACGTCAAGTCAGCATGCCCCTTATGTCCTGGGCTACACACGTGCTACAATGGTTAAGACAAAGAGTCGCGAGCTCGCAAGAGTCAGCTAATCTCATAAACTTAGCCTAAGTTCAGATTGTAGGCTGCAACTCGCCTACATGAAGTTGGAATCGCTAGTAATCGCTGGTCAGCCATACAGCG…
>New.CleanUp.ReferenceOTU396 16SV6.GV14.G.04.199m.C_6007336
ACGCGAGGAACCTTACCAGGGCTTGACATACTACAAATCTTTTCGAAACGAAAGAGTGCCTTCGGGAATGTAGATACAGGTGGTGCATGGCTGTCGTCAGCTCGTGTCGTGAGATGTCGGGTTAAGTCCCGCAACGAGCGCAACCCTCATTTTTAGTTTCCAATTTATTGGGATTTCTAGAGAGACTGCCGGTGACAAACCGGAGGAAGGTGAGGATGACGTCAAGTCAGCATGCCCCTTATGCCCTGGGCCACACACGTGCTACAATGGCGAAGACAAAGAGTCGCAAACCTGCGAAGGCTAGCTAATCTCGTAAACTTCGTCTAAGTTCGGATTGCAGGCTGCAACTCGCCTGCATGAAGTTGGAATCGCTAGTAATCGCGAATCAGAATGTCGCGG…
>New.CleanUp.ReferenceOTU397 16SV6.GV14.G.32.025m.B_6583888
ACGCGAGGAACCTTACCAGGGCTTGACATACTACAAATCTTTTCGAAACGAAAGAGTGCCTTCGGGAATGTAGATACAGGTGGTGCATGGCTGTCGTCAGCTCGTGTCGTGAGATGTTGGGTTAAGTCCCGCAACGAGCGCAACCCTCATTTTTAGTTGCCAATTTATTGGGATTTCTAGAGAGACTGCCGGTGACAAAACGGAGGAAGGTGAGGATGAAGTCAAGTCAGCATGCCCCTTATGCCCTGGGCCACAAACGTGCGACAATGGCGAAGACAAAGAGTCGCAAACCTGCGAAGGCTAGCTAACCTCGTAAACGTCGTCTAAGTTCGGATTGCAGGCTGCAACTCGCCTGCATGAAGTTGGAATCGCTAGTAATCGCTGGTCAGCTATACAGCG…
>New.CleanUp.ReferenceOTU398 16SV6.GV14.G.01.011m.C_4841901
ACGCGAGGAACCTTACCAGGGCTTGACATACTACAAATTCTCTTGAAAAAGAGAAGTGCCTTCGGGAATGTAGATACAGGTGGTGCATGGCTGTCGTCAGCTCGTGTCGTGAGATGTTGGGTTAAGTCCCGCAACGAGCGCAACCCTTATTTTTAGTTACCAATTCGTTGGGTTCTCTAGAAAGACTGCCGGTGACAAACCGGAGGAAGGTGAGGATGACGTCAAGTCAGCATGCCCCTTATGTCCTGGGCTACACACGTGCTACAATGGCTAAGACAAAGAGTTGCGAGCTCGCGAGAGTCAGCTAATCTCATAAAATTAGCCTAAGTTCAGATTGTAGGCTGCAACTCGCCTGCATGAAGTTGGAATTGCTAGTAATCGCTGGTCAGCCATACAGCG…
>New.CleanUp.ReferenceOTU399 16SV6.GV14.G.15.005m.A_8057440
ACGCGAGGAACCTTACCAGGGCTTGACATACTACAAATTCTTTTGAGAAAAAGAAGTGCCTTCGGGAATGTAGATACCGGTGGTGCATGGCTGTCGTCAGCTCGTGTCGTGAGATGTTGGGTGAAGTCCCGCAACGAGCGCAACCCTTATTTTTAGTTACTAATTCGTTCGGTTCTCTAGAAAGACTGCCGGTGACAAACCGGAGGAAGGTGGGGATGACGTCAAGTCAGCATGCCCCTTATGCCCTGGGCTACACACGTGCTACAATGGTTAAGACAAAGAGTCGCGAGCTCTCGAGAGTCAGCTAATCTCATAAACGTAGCCTAAGTTCAGATTGTAGGCTGCAACTCGCCTACATGAAGTTGGAATCGCTAGTAATCGCTGGTCAGCCATACAGCG…
>New.CleanUp.ReferenceOTU4 16SV6.GV14.G.40m.061m.B_2703421
ACGCGTTAAACCTTACCAGGGTTTGACATGATACGAATTTCTTTGAAAGAAGAAAGTGCCTTATGGAACGTATACACAGGTGGTGCATGGCTGTCGTCAGCTCGTGTCGTGAGATGTTGGGTTAAGTCCCGCAACGAGCGCAACCCTCATTTTTAGTTGCCTATTTTGGAACTCTAGAAAGACTGCTGGTTATAAACCGGAGGAAGGCGGGGATGACGTCAAGTCAGCATGCCCCTTACACCCTGGGCTACACACGTGCTACAATGGTGGAGACAATGAGATGCTAATCTGCGAAGACAAGCTAATCTATAAACTCTATCTAAGTTCGGATTGTAGGCTGCAACTCGCCTGCATGAAGTTGGAATCGCTAGTAATCGCTGGTCAGCTATACAGCGGTGA…
>New.CleanUp.ReferenceOTU40 16SV6.GV14.G.17.001m.C_3231038
ACGCGAAAAACCTTACCAGGGTTTGACATGGTACTTAGCTTTTTGAGAAAAAAGTAACCTTCGGGAGGTACACACAGGTGGTGCATGGCTGTCGTCAGCTCGTGTCGTGAGATGTTGGGTTAAGTCCCGCAACGAGCGCAACCCTTGTTTTTAGTTAATTGGTTCGCCTATTCTAGAAAGACTATCGGTTATAAACCGGAGGAAGGTGAGGACGACGTCAAGTCAGCATGCCCCTTATATCCTGGGCTACACACGTGCTACATTGGGTTAGGACAATGAGAAACAATTTCGTGAGAAAAAGTCAATCTATAAACCTACTCTAAGTTCGGATTGTAGGCTGCAACTCGCCTACATGAAGTTGGAATCGCTAGTAATCGCTGGTCAGCTACACAGCGGTGA…
>New.CleanUp.ReferenceOTU400 16SV6.GV14.G.36.003m.B_828304
ACGCGAGGAACCTTACCAGGGCTTGACATACTACAAATTCTTTTGAGAAAGAGAAGTGCCTTCGCGAATGTAGATACAGGTGGTGCATGGCTGTCGTCAGCTCGTGTCGTGAGATGTTGGGTTAAGTCCCGCAACGAGCGCAACCCTCGTTTTTAGTTGCCATTTTATGGGTTCTCTAGAAAGACTGCCGGTGACAAACCGGAGGAAGGTGGGGATGACGTCAAGTCAGCATGCCCCTTATGCCCTGGGCTACACACGTGCTACAATGGCTAAGACAAAGAGTCGCGAATTCGCGAGAATCAGCTAATCTCATAAACTTAGTCTAAGTTCAGATTGTAGGCTGCAACTCGCCTACATGAAGTTGGAATCGCTAGTAATCGCTGGTCAGCCATACAGCGG…
>New.CleanUp.ReferenceOTU401 16SV6.GV14.G.56.070m.A_1007504
ACGCGAGGAACCTTACCAGGGCTTGACATACTACAAATTCTTTTGAGAAAGAGAAGTGCCTTCGGGAATGTAGATACAGGTGGTGCATGGCTGTCGTCAGCTCGTGTCGTGAGATGTTGGGTTAAGTCCCGCAACGAGCGCAACCCTTATTTTTAGTTACCAATTCGTTGGATTTTTTAGAAAGACTGCCGGTGACAAACCGGAGGAAGGTGAGGATGACGTCAAGTCAGCATGCCCCTTATGTCCTGGGCTACACACGTGCTACAATGGTTAAGACAAAGAGTCGCAAGCTCGTGAGAGTAAGCTAATCTAATAAACATGGCCTAAGTTCAGATTGTAGGCGGCAACTCGCCTACATGAAGTTGGAATCGCTAGTAATCGCTGGTCAGCCATACAGCG…
>New.CleanUp.ReferenceOTU402 16SV6.GV14.G.38.005m.C_6981627
ACGCGAGGAACCTTACCAGGGCTTGACATACTACAAATTCTTTTGAGAAAGATAAGTGCCTTCGGGAATGTAGATACAGGTGGTGCATGGCTGTCGTCAGCTCGTGTCGTGAGATGTTGGGTTAAGTCCCGCAACGAGCGCAACCCTTATTTTTAGTTACCAATTCGTTGGATTTTTTAGAAAGACTGCCGGTGACAAACCGGAGGAAGGTGAGGATGACGTCAAGTCAGCATGCCCCTTATGTCCTGGGCTACACACGTGCTACAATGGTTAAGACAAAGAGTCGCAAGCTCGTGAGAGTAAGCTAATCTAAGAAACGTAGCCTAAGTTCAGATGGTAGGCTGCAACTCGCCTACATGAAGTTGGAATCGCTAGTAATCGCTGGTCAGCCATACAGCG…
>New.CleanUp.ReferenceOTU403 16SV6.GV14.G.21.003m.A_8280562
ACGCGAGGAACCTTACCAGGGCTTGACATACTACAGATCCCTTTGAAAAAAGGGAGTGCCTTCGGGAATGTAGATACAGGTGGTGCATGGCTGTCGTCAGCTCGTGTCGTGAGATGTTGGGTTAAGTCCCGCAACGAGCGCAACCCTTATTTTTAGTTACCAATTCGTTGGGTTCTCTAGAAAGACTGCCGGTGACAAACCGGAGGAAGGTGAGGATGACGTCAAGTCAGCATGCCCCTTATGTCCTGGGCTACACACGTGCTACAATGGCTAAGACAAAGAGTCGCGAGCTCGCGAGAGTCAGCTAATCTCATAAACTTAGCCCAAGTTCAGATTGCAGGCTGCAACTCGCCTACGTGAAGGAGGAATCGCTAGTAATCGCGGGTCAGCATACTGCGG…
>New.CleanUp.ReferenceOTU404 16SV6.GV14.G.25.004m.C_8586456
ACGCGAGGAACCTTACCAGGGCTTGACATACTACAGATCTTTTAGAGATAAAAGAGTGCTTTCGAGAATGTAGATACAGGTGGTGCATGGCTGTCGTCAGCTCGTGTCGTGAGATGTTGGGTTAAGTCCCGCAACGAGCGCAACCCTCGTTTTTAGTTGCCAATTTATTGGTTTTTTTAGAAAGACTGCCGGTGACAAACCGGAGGAAGGTGAGGATGACGTCAAGTCAGCATGCCCCTTATGTCCTGGGCTACACACGTGCTACAATGATGGGGACAAAGAGTTGCCAATCCGCAAGGACGCGCTAATCTCATAAACTTCATCTAAGTTCGGATTGTAGGCTGCAACTCGCCTACATGAAGTTGGAATTGCTAGTAATCGCTGGTCAGCCATACAGCG…
>New.CleanUp.ReferenceOTU405 16SV6.GV14.G.23.009m.A_2768
ACGCGAGGAACCTTACCAGGGCTTGACATACTACAGATTCTTTTGAAAAAGAGAAGTGCCTTCGGGAATGTAGATACAGGTGGTGCATGGCTGTCGTCAGCTCGTGTCGTGAGATGTTGGGTTAAGTCCCGCAACGAGCGCAACCCTTATTTTTAGTTACCAATTCGTTGGGTTTTTTAGAAAGACTGCCGGTGACAAACCGGAGGAAGGTGAGGATGACGTCAAGTCAGCATGCCCCTTATGTCCTGGGCCACACACGTGCTACAATGGTTAAGACAAAGAGTTGCGAACTCGTGAGAGTCAGCTAATCTACTAAACTTAGCCTAAGTTCAGATTGTAGGCTGCAACTCGCCTGCATGAAGTTGGAATCGCTAGTAATCGCGTAACAGCATGACGCGG…
>New.CleanUp.ReferenceOTU406 16SV6.GV14.G.38.015m.B_3417763
ACGCGAGGAACCTTACCAGGGCTTGACATACTACAGATTCTTTTGAGAAAAAGAAGTGCCTTCGGGAATGTAGATACAGGTGGTGCATGGCTGTCGTCAGCTCGTGTCGTGAGATGTTGGGTTAAGTCCCGCAACGAGCGCAACCCTTATTTTTAGTTACTAATTTGTTAGGTTCTCTAGGAAGACTGCCGGTGACAAATCGGAGGAAGGTGAGGATGACGTCAAGTCAGCATGCCCCTTATGTCCTGGGCTACACACGTGCTACAATGGCTAAGACAAAGAGTCGCGAGCTCGCAAGAGGCAGCTAATCTCATAAACTTAGCCTAAGTTCAGATTGTAGGCTGCAACTCGCCTACATGAAGTTGGAATCGCTAGTAATCGCTGGTCAGCCATACAGCG…
>New.CleanUp.ReferenceOTU407 16SV6.GV14.G.15.200m.B_4431959
ACGCGAGGAACCTTACCAGGGCTTGACATACTACAGATTCTTTTGAGAGAGAGCAGTGCCTTCGGGAATGTAGATACAGGTGGTGCATGGCTGTCGTCAGCTCGTGTCGTGAGATGTTGGGTTAAGTCCCGCAACGAGCGCAACCCTTATTTTTAGTTACCAATTCGTTGGGTTCTCTAGAAAGACTGCCGGTGACAAACCGGAGGAAGGTGAGGATGACGTCAAGTCAGCATGCCCCTTATGTCCTGGGCTACACACGTGCTACAATGGCTAAGACAAAGAGTTGCGAGCTCGCGAGAGTAAGCTAATCTCATAAACTTAGCCTAAGTTCAGATTGTAGGCTGCAACTCGCCTACATGAAGTTGGAATCGCTAGTAATCGCAGGTCAGAATACTGCGG…
>New.CleanUp.ReferenceOTU408 16SV6.GV14.G.17.187m.B_177104
ACGCGAGGAACCTTACCAGGGCTTGACATACTACAGATTTTTTTGAGAAAAAAAAGTGCCTTCGGGAATGTAGATACAGGTGGTGCATGGCTGTCGTCAGCTCGTGTCGTGAGATGTTGGGTTAAGTCCCGCAACGAGCGCAACCCTTATTTTTAGTTACTAACTTGTTAGGTTTTCTAGAAAGACTGCCGGTGACAAACCGGAGGAAGGTGAGGATGACGTCAAGTCAGCATGCCCCTTATGCCCTGGGCTACACACGTGCTACAATGGCTAAGACAAAGAGTCGCGAGCTTGCAAGAGTCAGCTAATCTCATAAACTTAGCCTAAGTTCAGATTGTAGGCTGCAACTCGCCTACATGAAGTTGGAATCGCTAGTAATCGCTGGTCAGCCATACAGCG…
>New.CleanUp.ReferenceOTU409 16SV6.GV14.G.69.070m.A_8379048
ACGCGAGGAACCTTACCAGGGCTTGACATACTACGAATCCTTTTGAAAAAAGGGAGTGCCTTCGGGAATGTAGATACAGGTGGTGCATGGCTGTCGTCAGCTCGTGTCGTGAGATGTTGGTTTAAGTCCCGCAACGAGCGCAACCCTTATTTTTAGTTACCAATTCGTTGGGTTCTCTAGAAAGACTGCCGGTGACAAACCGGAGGAAGGTGAGGATGACGTCAAGTCAGCATGCCCCTTATGTCTTGGGCTACACACGTGCTACAATGGTTAAGACAAAGAGTTGCGAGCTCGCAAGAGTCAGCTAATCTCATAAACTTAGCCTAAGTTCAGATTGTAGGCTGCAACTCGCCTACATGAAGTTGGAATCGCTAGTAATCGCTGGTCAGCCATACAGCG…
>New.CleanUp.ReferenceOTU41 16SV6.GV14.G.04.008m.C_2164488
ACGCGAAGAACCTTACCAGGGCTTGACATACTGCGAATCTTTTTGAAAGAAGAGAGTGCCTTCGGGAATGCAGATACAGGTGGTGCATGGCTGTCGTCAGCTCGTGTCGTGAGATGTTGGGTTAAGTCCCGCAACGAGCGCAACCCTTGTTTTTAGTTACCAACTTGTTGGGTTTTCTAGAAAGACTGCCGGTGACAAACCGGAGGAAGGTGAGGATGACGTCAAGTCAGCATGCCCCTTATGTCCTGGGCTACACACGTGCTACAATGGTTAGGACAAAGAGTCGCAAGTTTGTAAAGACAAGCTAATCTCATAAACCTAGCCTAAGTTCAGATTGTAGGCTGCAACTCGCCTACATGAAGTTGGAATCGCTAGTAATCGCTGGTCAGCCATACAGCG…
>New.CleanUp.ReferenceOTU410 16SV6.GV14.G.34.004.A_2522808
ACGCGAGGAACCTTACCAGGGCTTGACATACTGCGAATCTTTCCGAAAGGAAAGAGTGCCTTCGGGAATGCAGATACAGGTGGTGCATGGCTGTCGTCAGCTCGTGTCGTGAGATGTTGGGTTAAGTCCCGCAACGAGCGCAACCCTTGTTTTTAGTTACCAATTCGTTGGGTTTTCTAGAAAGACTGCCGGTGACAAACCGGAGGAAGGTGAGGATGACGTCAAGTCAGCATGCCCCTTATGTCCTGGGCTACACACGTGCTACAATGGCTAAGACAAAGAGTCGCGAGCTTGCAAAAGTCAGCTAATCTCATAAACTTAGCCTAAGTTCAGATTGTAGGCTGCAACTCGCCTACATGAAGTTGGAATCGCTAGTAATCGCTGGTCAGCCATACAGCG…
>New.CleanUp.ReferenceOTU411 16SV6.GV14.G.11.025m.C_6385643
ACGCGAGGAACCTTACCAGGGCTTGACATACTGCGAATCTTTTTGAAAGAAGAGAGTGCCTTCGGGAATGTAGATACAGGTGGTGCATGGCTGTCGTCAGCTCGTGTCGTGAGATGTTGGGTTAAGTCCCGCAACGAGCGCAACCCTTATTTTTAGTTACCAATTCGTTGGGTTCTCTAGAAAGACTGCCGGTGACAAACCGGAGGAAGGTGAGGATGACGTCAAGTCAGCATGCCCCTTATGTCCTGGGCTACACACGTGCTACAATGGCTAAGACAAAGAGTTGCGAGCTCGCGAGAGTAAGCTAATCTCATAAACTTAGCCTAAGTTCAGATTGTAGGCTGCAACTCGCCTACATGAAGTTGGAATCGCTAGTAATCGCTGGTCAGCCATACAGCG…
>New.CleanUp.ReferenceOTU412 16SV6.GV14.G.23.006m.A_7950385
ACGCGAGGAACCTTACCAGGGCTTGACATCCTGCGAACCTCTTGGAAACGAGAGAGTGCCTTCGGGAATGCAGATACAGGTGGTGCATGGCTGTCGTCAGCTCGTGTCGTGAGATGTTGGGTTAAGTCCCGCAACGAGCGCAACCCTCGTTTTTAGTTGCCATTTTATGGGTTCTCTAGAAAGACTGCCGGTGACAAACCGGAGGAAGGTGGGGATGACGTCAAGTCAGCATGCCCCTTATGCCCTTGGGTACACACGTGCTACAATGGCTAAGACAAAGAGTCGCGAATTCGCGAGAATCAACTAATCTCATAAACTTAGTCTAAGTTCAGATTGTAGGCTGCAACTCGCCTACATGAAGTTGGAATCGCTAGTAATCGCTGGTCAGCCATACAGCGG…
>New.CleanUp.ReferenceOTU413 16SV6.GV14.G.13.025m.C_5147646
ACGCGAGGAACCTTACCAGGGCTTGACATGACATGAATTTTTCTGAGAAGAAAAAGTGCCTTTTAGGAACATGTACACAGGTGGTGCATGGCTGTCGTCAGCTCGTGTCGTGAGATGTTGGGTTAAGCCCCGCAACGAGCGCAACCCTTGTTTTTAGTTATTTTTCTAGAAAGACTGCCGGTTATAAGCCGGAGGAAGGCGGGGACGACGTCAAGTCAGCATGCCCCTTATACCCTGGGCTACACACGTGCTACATTGGGTAAGACAATGAGTCGCGAGCCTGTGAAGGTCAGCAAATCTATAAACTTACTCTAAGTTCGGATTGTAGGCTGTAACTCGCCTGCATGAAGTTGGAATCGCTAGTAATCGCTGATCAGCCATGCTGCGGTGAATCCGTTC…
>New.CleanUp.ReferenceOTU414 16SV6.GV14.G.49.020m.A_547150
ACGCGAGGAACCTTACCAGGGCTTGACATGATACGAATTTCTTTGAAAGAAGAAAGTGCCGTTTGGAGCGTATACACAGGTGGTGCATGGCTGTCGTCAGCTCGTGTCGTGAGATGTTGGGTTAAGTCTCGCAACGAGCGCAACCCTTATTTTTAGTTGCCTTTATGGAACTCTAGAAAGACTGCTGGTTATAAACCGGAGGAAGGCGGGGATGACGTCAAGTCAGCATGCCCCTTACACCCTGGGCTACACACGTGCTACATTGGGCGAGACAATGAGATGCAACTCTGCGAAGATTAGCTAATCTATAAACTCGTTCTAAGTGCGGATTGCAGGCTGCAACTCGCCTGCGGGAAGGTGGAATCGCTAGTAATCGCTGGTCAGCTATGCAGCGGTGAA…
>New.CleanUp.ReferenceOTU415 16SV6.GV14.G.78.060m.A_7937138
ACGCGAGGAACCTTACCAGGGCTTGACATGGTGCGAATTTCTTTGAAAGAAGAAAGTGCCATTCGGAACGCACACACAGGTGGTGCATGGCTGTCGTCAACTCGTGTCGTGAGATGTTGGGTTAAGTCCCGCAACGAGCGCAACCCTTATTTTTAGTTGCCTTTATGGAACTCTAGAAAGACTGCCGGTTATAAACCGGAGGAAGGCGGGGATGATGTCAAGTCAGCAGGCCCCTTACACCCTGGGCTACACACGTGCTACATTGGGCGAGACAATGAGACGCAAATCTGCGAAGATAAGCTAATCTATAAACTCGTTCTAAGTTCGGATTGGAGGCTGCAACTCGCCTACATGAAGTTGGAATCGCTAGTAATCGCTGGTCAGCATACAGCGGTGAAT…
>New.CleanUp.ReferenceOTU416 16SV6.GV14.G.29.054m.C_2785500
ACGCGAGGAACCTTACCAGGGTTTAAAATCATTTCAAAACTCCTTGAACGAGAAAAGTGCCTTCGGGAATGCAGATACAGGTGGTGCATGGCTGTCGTCAGCTCGTGTCGTGAGATGTTGGGTTAAGTCCCGCAACGAGCGCAACCCTCGTTTTTAGTTGCCATTTTATGGGTTCTCTAGAAAGACTGCCGGTGACAAACCGGAGGAAGGTGGGGATGACGTCAAGTCAGCATGCCCCTTATGCCCTGGGCTACACACGTGCTACAATGGCTAAGACAAAGAGTCGCGAATTCGCGAGAATCAGCTAATCTCATAAACTTAGTCTAAGTTCAGAGTGTAGGCTGCAACTCGCCTACATGAAGTTGGAATCGCTAGTAATCGCTGGTCAGCCATACAGCG…
>New.CleanUp.ReferenceOTU417 16SV6.GV14.G.32.005m.A_8239074
ACGCGAGGAACCTTACCAGGGTTTGACATGACAGGAATTCTTCTGAGAAGAGGAAGTGCCTTTTTAAGGAACCTGTACACAGGTGGTGCATGGCTGTCGTCAGCTCGTGTCGTGAGATGTTGGGTTTAGTCCCGCAACGAGCGCAACCCTTGTTTTTAGTTATTTTTCTAGAAAGACTGCCGGTTATAAGCCGGAGGAAGGCGGGGACGACGTCAAGTCAGCATGCCCCTTACACCCTGGGCTACACACGTGCTACATTGGGTAAGACAATGAGTCGCGAGCCTGCGAAGGTCAGCAAATCTATAAACATACTCTAAGTTCGGATTGTAGGCTGTAACTCGCCTACATGAAGTTGGAATCGCTAGTAATCGCTGGTCAGCCATACAGCGGTGAATCCGT…
>New.CleanUp.ReferenceOTU418 16SV6.GV14.G.40m.030m.A_2556602
ACGCGAGGAACCTTACCAGGGTTTGACATGACAGGAATTCTTCTGAGAAGAGGAAGTGCCTTTTTAAGGAACCTGTACACAGGTGGTGCATGGCTGTCGTTAGCTTGTGTTGTGAGATGTTGGGTTCAGTCCCGCAACGAGCGCAACCCTTGTTTTTAGTTATTTTTCTAGAAAGACTGCCGGTTATAAGCCGGTGGAAGGCGGGGACGACGTCAAGTCAGCATGCCCCTTACACCCTGGGCTACACACGTGCTACATTGGATAAGACAATGAGTCGCGAACCTGTGAAGGTCAGCAAATCTATAAACTTATTCTAAGTTCGGATTGTAGGCTGCAACTCGCCTACATGGAGCTGGAATCGCTAGTAATCGCAGGTCAGCCATACTGCGGTGAATTCGT…
>New.CleanUp.ReferenceOTU419 16SV6.GV14.G.71.004m.A_7689911
ACGCGAGGAACCTTACCAGGGTTTGACATGACATGAATTTTTTTGAGAAGAAAAAGTGCCTCTTCGGAGGAACATGTACACAGGTGGTGCATGGCTGTCGTCAGCTCGTGTCGTGAGATGTTGGGTTAAGTCCCGCAACGAGCGCAACCCTTGTTTTTAGTTATTTTTCTAGAAAGACTGCCGGTTATAAGCCGGAGGAAGGCGGGGACGACGTCAAGTCAGCATGCCCCTTACACCCTGGGCTACACACGTGCTACATTGGATAAGACAATGAGTCGCGAACCTGTGAAGGTCAGCAAATCTATAAACTTATTCTAAGTTCGGATTGTAGGCTGCAACTCGCCTACATGAAGCTGGAATCGCTAGTAATCGCAGGTCAGCCATACTGCGGTGAATTCG…
>New.CleanUp.ReferenceOTU42 16SV6.GV14.G.29.054m.A_5899195
ACGCGACAAACCTTACCAGGGCTTGACATACTGCAAATTTTCTTGAAAGAGAAAAGTGCCTTCGGGAATGTAGATACAGGTGGTGCATGGCTGTCGTCAGCTCGTGTCGTGAGATGTTGGGTTAAGTCCCGCAACGAGCGCAACCCTTATTTTTAGTTACTTTTCTAGAAAGACTGCCGGTGACAAACCGGAGGAAGGTGAGGATGACGTCAAGTCAGCATGCCCCTTATGTCCTGGGCTACACACGTGCTACAATGACTAAGACAAAGGGTCGCGAGCTCGCAAGAGTCAGCTAATCCCGTAAACTTAGCCTAAGTTCAGATTGTAGGCTGCAACTCGCCTACATGAAGTTGGAATCGCTAGTAATCGCTGGTCAGCCATACAGCGGTGAATCCGTTC…
>New.CleanUp.ReferenceOTU420 16SV6.GV14.G.40m.070m.B_7880128
ACGCGAGGAACCTTACCAGGGTTTGACATGATACGAATTTCTATGAAAATAGAAAGTGCCTTATGGAACGTATACACAGGTGGTGCATGGCTGTCGTCAGCTCGTGTCGTGAGATGTTGGGTTAAGTCCCGCAACGAGCGCAACCCTCATTTTTAGTTGCCTTATAGGAACTCTAGAAAGACTGCTGGTTATAAACCGGAGGAAGGCGGGGATGACGTCAAGTCAGCATGCCCCTTACACCCTGGGCTACACACGTGCTACATTGGGCGAGACAATGAGATGCAAATCTGCGAAGATTAGCTAATCTATAAACTCGTTCTAAGTTCGGATTGTAGGCTGCAACTCGCCTACATGAAGGTGGAATCGCTAGTAATCGCTGGTCAGCTACACAGCGGTGAA…
>New.CleanUp.ReferenceOTU421 16SV6.GV14.G.53.160m.A_5349176
ACGCGAGGAACCTTACCAGGGTTTGACATGATACGAATTTCTGTGAAAATAGAAAGTGCCGTTTGGAACGTATACACAGGTGGTGCATGGCTGTCGTCAGCTCGTGTCGTGAGATGTTGGGTTAAGTCCCGCAACGAGCGCAACCCTTGTTTTTAGTTGCCTTTATAGGAACTCTAGAAAGACTGCCGGTTATAAACCGGAGGAAGGCGGGGATGACGTCAAGTCAGCATGCCCCTTACACCCTGGGCTACACACGTGCTACATTGGGCGAGACAATGAGATGCAAACTTGCGAAGGTAAGCTAATCTATAAACTCGTTCTAAGGTCGGATTGTAGGCTGCAGCTCGCCTACATGAAGTTGGAATCGCTAGTAATCGCTGGTCAGCTATACAGCGGTGA…
>New.CleanUp.ReferenceOTU422 16SV6.GV14.G.49.010m.A_1648889
ACGCGAGGAACCTTACCAGGGTTTGACATGATACGAATTTCTGTGAAAATAGAAAGTGCCGTTTGGAACGTATACACAGGTGGTGCATGGCTGTCGTCAGCTCGTGTCGTGAGATGTTGGGTTAAGTCCCGCAACGAGCGCAACCCTTGTTTTTAGTTGCTTTTTATAGAACTCTAGAAAGACTGCCGGTTATAAACCGGAGGAAGGCGGGGATGACGTCAAGTCAGCATGCCCCTTACACCCTGGGCTACACACGTGCTACATTGGGCGAGACAATGAGACGCAAATCTGCGAAGACTAGCTAATCTATAAACTCGTTCTAAGTTCGGATTGCAGGCTGCAACTCGCCTGCATGAAGGTGGAATCGCTAGTAATCGCTGGTCAGCATACAGCGGTGAA…
>New.CleanUp.ReferenceOTU423 16SV6.GV14.G.53.010m.A_4024295
ACGCGAGGAACCTTACCAGGGTTTGACATGATACGAATTTCTTTGAAAAAAGAAAGTGCCTTATGGAACGTATACACAGGTGGTGCATGGCTGTCGTCAGCTCGTGTCGTGAGATGTTGGGTTAAGTCCCGCAACGAGCGCAACCCTCATTTTTAGTTGCCTTATAGGAACTCTAGAAAGACTGCCGGTTATAAACCGGAGGAAGGCGGGGATGACGTCAAGTCAGCATGCCCCTTACACCCTGGGCTACACACGTGCTACATTGGGCGAGACAATGAGATGCAAACTTGCGAAGGTAAGCTAATCTATAAACTCGTTCTAAGTTCGGATTGTAGGCTGCAACTCGCCTACATGAAGTTGGAATCGCTAGTAATCGCTGGTCAGCTATACAGCGGTGAA…
>New.CleanUp.ReferenceOTU424 16SV6.GV14.G.38.005m.C_6994177
ACGCGAGGAACCTTACCAGGGTTTGACATGATACGAATTTCTTTGAAAAAAGAAAGTGCCTTATGGAACGTATACACAGGTGGTGCATGGCTGTCGTCAGCTCGTGTCGTGAGATGTTGGGTTAAGTCCCGCAACGAGCGCAACCCTCATTTTTAGTTGCCTTATGGAACTCTAGAAAGACTGCTGGTTATAAACCGGAGGAAGGCGGGGATGACGTCAAGTCAGCATGCCCCTTACACCCTGGGCTACACACGTGCTACAATGGGTGAGACAATGAGAAGCTAATCTGCGAAGACAAGCCAATCTATAAACTCATTCTGAGTTCGGATTGGAGGCTGCAACTCGCCTGCATGAAGTTGGAATCGCTAGTAATCGCTGGTCAGCTATACAGCGGTGAAT…
>New.CleanUp.ReferenceOTU425 16SV6.GV14.G.78.030m.A_1050727
ACGCGAGGAACCTTACCAGGGTTTGACATGATACGAATTTCTTTGAAAGAAGAAAGTGCCGTTTGGAACGTATACACAGGTGGTGCATGGCTGTCGTCAGCTCGTGTCGTGAGATGTTGGGTTAAGTCCCGCAACGAGCGCAACCCTTGTTTTTAGTTGCCTTTATGGAACTCTAAAAAGACTGCTGGTTATAAACCGGAGGAAGGTGGGGATGACGTCAAGTCAGCATGCCCCTTACACCCTGGGCTACACACGTGCTACATTGGGCGAGACAATGAGAAGCAAATCTGCGAAGACAAGCTAATCTATAAACTCACTCTAAGTTCGGATTGTAGGCTGCAACTCGCCTGCATGAAGTTGGAATCGCTAGTAATCGCTGGTCAGCTATACAGCGGTGAA…
>New.CleanUp.ReferenceOTU426 16SV6.GV14.G.53.010m.A_4030721
ACGCGAGGAACCTTACCAGGGTTTGACATGATACGAATTTCTTTGAAAGAAGAAAGTGCCGTTTGGAACGTATACACAGGTGGTGCATGGCTGTCGTCAGCTCGTGTCGTGAGATGTTGGGTTAAGTCCCGCAACGAGCGCAACCCTTGTTTTTAGTTGCCTTTTAAGGAACTCTAAAAAGACTGCTGGTTATAAACCGGAGGAAGGTGGGGATGACGTCAAGTCAGCATGCCCCTTACACCCTGGGCTACACACGTGCTACATTGGGCGAGACAATGAGATGCAAGTCTGCGAAGATTAGCTAATCTATAAAATCGTTCTAAGTGCGGATTGTAGGCTGCAACTCGCCTACACGAAGGTGGAATCGCTAGTAATGGCTGGTCAGCTACACAGCGGTGA…
>New.CleanUp.ReferenceOTU427 16SV6.GV14.G.68.010m.A_8215672
ACGCGAGGAACCTTACCAGGGTTTGACATGATACGAATTTCTTTGAAAGAAGAAAGTGCCGTTTGGAGCGTATACACAGGTGGTGCATGGCTGTCGTCAGCTCGTGTCGTTAGATGTTGGGTTAAGTCCCGCAACGAGCGCAACCCTTATTTTTAGTTGCCTTTATGTAACTCTAGAAAGACTGCTGGTGATAAACCGGGGGAAGGCGGGGATGACGTCAAGTCAGCATGCCCCTTACACCCTGGGCTACACACGTGCTACATTGGGCGAGACAATGAGATGCAACTCTGCGAAGATTAGCTAATCTATAAACTCGTTCGAAGTTCGGATTGCAGGCTGCAACTCGCCTGCATGAAGGTGGAATCGCTAGTAATCGCTGGTCAGCTATACAGCGGTGAA…
>New.CleanUp.ReferenceOTU428 16SV6.GV14.G.78.150m.A_3744914
ACGCGAGGAACCTTACCAGGGTTTGACATGATACGAATTTCTTTGAAAGAAGAAAGTGCCTTATGGAACGTATACACAGGTGGTGCATGGCTGTCGTCAGCTCGTGTCGTGAGATGTTGGGTTAAGTCCCGCAACGAGCGCAACCCTCATTTTTAGTTGCCTATTAGGAACTCTAGAAAGACTGCTGGTTATAAACCGGAGGAAGGCGGGGATGACGTCAAGTCAGCATGCCCCTTACACCCTGGGCTACACACGTGCTACAATGGGTGAGACAATGAGATGCTAATCTGCGAAGACAAGCTAATCTATAAACTCACTCTAAGTTCGGATTATAGGCTGCAACTCGCCTGTATGAAGTTGGATTCGCTAGTAATCGCTGGTCAGCTATACAGCGGTGAA…
>New.CleanUp.ReferenceOTU429 16SV6.GV14.G.53.160m.A_5356994
ACGCGAGGAACCTTACCAGGGTTTGACATGATACGAATTTCTTTGAAAGAAGAAAGTGCCTTCGGGAATGTAGATACAGGTGGTGCATGGCTGTCGTCAGCTCGTGTCGTGAGATGTTGGGTTAAGTCCCGCAACGAGCGCAACCCTTATTTTTAGTTGCTAATTTATTTTAGGTTTTCTAGAAAGACTGCCGGTGACAAACCGGAGGAAGGTGAGGATGACGTCAAGTCAGCATGCCCCTTATGCCTTGGGCTACACACGTGCTACAATGGTTAAGACAAAGAGTTGCGAGCTCGCGAGAGTCAGCTAATCTCATAAACTTAGCCTAAGTTCGGATTGTAGGCTGCAACTCGCCTGCATGAAGTCGGAATCGCTAGTAATCGCTGGTCAGCCATACAG…
>New.CleanUp.ReferenceOTU43 16SV6.GV14.G.34.004.B_5506634
ACGCGACAAACCTTACCAGGGTTTGACATGGTGTTAATTCTTTGAAAAAAGAAGTACCGTTCGCGGTAGACACACACAGGTGGTGCATGGCTGTCGTCAGCTCGTGTCGTGAGATGTTGGGTTAAGTCCCGCAACGAGCGCAACCCTTGTTTTTAGTTACTAGTAATCTAAAAAGACTATCGGTTATAAACCGGAGGAAGGTGGGGACGACGTCAAGTCAGCATGCCCCTTATACCCTGGGCTACACACGTGCTACATTGGGTTAGGACAATGAGATGCCAAGCCGCGAGGCCGAGCTAATCTACAAACCTACTCTAAGTTCGGATTGGAGGCTGCAACTCGCCTCCATGAAGTTGGAATCGCTAGTAATCGTGGATCAGCGTGCCACGGTGAATGCGT…
>New.CleanUp.ReferenceOTU430 16SV6.GV14.G.53.160m.A_5355579
ACGCGAGGAACCTTACCAGGGTTTGACATGATACGAATTTTCTTGAAATAGAAAAGTGCCGTTCGGAGCGTATACACAGGTGGTGCATGGCTGTCGTCAGCTCGTGTCGTGAGATGTTGGGTTAAGTCCCGCAACGAGCGCAACCCTTGTTTTTAGTTGCCTTTATAGGAACTCTAGAAAGACTGCCGGTTATAAACCGGAGGAAGGCGGGGATGACGTCAAGTCAGCATGCCCCTTACACCCTGGGCTACGCACGTGCTACATTGGGCGAGACAATGAGATGCAAACTTGCGAAGGTAAGCTAATCTATAAACTCGTTCTAAGTTCGGATTGTAGGCTGCAACTCGCCTACATGAAGTTGGAATCGCTAGTAATCGCTGGTCAGCTATACAGCGGTGA…
>New.CleanUp.ReferenceOTU431 16SV6.GV14.G.61.065m.A_5818199
ACGCGAGGAACCTTACCAGGGTTTGACATGATACGAATTTTTGTGAAAGCAAAAAGTGCCGCTTGGAGCGTATACACAGGTGGTGCATGGCTGTCGTCAGCTCGTGTCGTGAGATGTTGGGTTAAGTCCCGCAACGAGCGCAACCCTTGTTTTTAGTTGCTTTTTATAGAACTCTAGAAAGACTGCCGGTTATAAACCGGAGGAAGGCGGGGATGACGTCAAGTCAGCATGCCCCTTACACCCTGGGCTACACACGTGCTACATTGGGCGAGACAATGAGATGCAACTCTGTGAAGACTAGCTAATCTATAAACTCGTTCTAAGTTCGAATTGTAGGCTGCAACTCGCCTACATGAAGTTGGAATCGCTAGTAATCGCTGGTCAGCTATACTGCGGTGA…
>New.CleanUp.ReferenceOTU432 16SV6.GV14.G.53.160m.A_5359689
ACGCGAGGAACCTTACCAGGGTTTGACATGATACGAATTTTTGTGAAAGCGAAAAGTGCCGTTTGGAACGTATACACAGGTGGTGCATGGCTGTCGTCAGCTCGTGTCGTGAGATGTTGGGTTAAGTCCCGCAACGAGCGCAACCCTTGTTTTTAGTTGCCTTTATGGAACTCTAAAAAGACTGCCGGTTATAAACCGGAGGAAGGCGGGGATGACGTCAAGTCAGCATGCCCCTTACACCCTGGGCTACACACGTGCTACATTGGGCGAGACAATGAGATGCAAACTTGCGAAGGTAAGCTAATCTATAAACTCGTTCTAAGTTCGGATTGTAGGCTGCAACTCGCCTACATGAAGTTGGAATCGCTAGTAATCGCAGATCAGAATGCTGCGGTGAAT…
>New.CleanUp.ReferenceOTU433 16SV6.GV14.G.77.030m.C_6227678
ACGCGAGGAACCTTACCAGGGTTTGACATGATACGGATTTTTTTGAAAAAAAAGAGACCTTTATTGGAAACGTATACGCAGGTGGTGCATGGCTGTCGTCAGCTCGTGTCGTGAGATGTTGGGTTAAGTCCCGCAACGAGCGCAACCCTCATTTTTAGTTGCTTTTTCAAGAACTCTAAAAAGACTGCCGGTTATAAACCGGAGGAAGGCGGGGATGACGTCAAGTCAGCATGCCCCTTACACCCTGGGCTACACACGTGCTACAATGGACGAGACAATGAGGCGCAATTCTGCAAAGACTAGCAAATCTATAAACTCGTTCTAAGTTCGGATTGTAGGCTGCAACTCGCCTGCATGAAGTTGGAATCGCTAGTAATGCCGTATCAGCTACGACGGCGT…
>New.CleanUp.ReferenceOTU434 16SV6.GV14.G.44.010m.C_8413219
ACGCGAGGAACCTTACCAGGGTTTGACATGGTGCGAATTTCTTTGAAAAAAGAAAGTGCCATTCGGAACGCACACACAGGTGGTGCATGGCTGTCGTCAGCTCGTGTCGTGAGATGTTGGGTTAAGTCCCGCAACGAGCGCAACCCTTATTTTTAGTTGCCTTTATGGAACTCTAGAAAGACTGCCGGTTATAAACCGGAGGAAGGCGGGGATGACGTCAAGTCAGCATGCCCCTTACACCCTGGGCTACAAACGTGTTACATTGGGCGAGACAATGAAATGCTAATCTGCGAAGATACGCTAATCTATAAACTCGTTCTAAGTTCGGATTGTAGGCTGCAACTCGCCTACATGAAGATGGAATCGCTAGTAATCGCTGGTCAGCATACAGCGGTGAAT…
>New.CleanUp.ReferenceOTU435 16SV6.GV14.G.60.030m.C_6415801
ACGCGAGGAACCTTACCAGGGTTTGACATGGTGCGAATTTCTTTGAAAGAAGAAAGTGCCATTCGGAACGCACACACAGGTGGTGCATGGCTGTCGTCAGCTCGTGTCGTGAGATGTTGGGTTAAGTCCCGCAACGAGCGCAACCCTTATTTTTAGTTGCCTTTATGGAACTCTAGAAAGACTGCCGGTTATAAACCGGAGGAAGGCGGGGATGACGTCAAGTCAGCATGCCCCTTACACCCTGGGCTACACACGTGCTACATTGGGCGAGACAATGAGATGCAACTCTGCGAAGATTAGCTAATCTATAAACTCGTTCTAAGTTCAGATTGCAGGCTGCAAATCGCCTGCATGAAGGTGGAATCGCTAGTAATCGCTGGTCAGCTATACAGCGGTGAA…
>New.CleanUp.ReferenceOTU436 16SV6.GV14.G.60.005m.A_2469738
ACGCGAGGAACCTTACCAGGGTTTGACATGGTGCGAATTTTTTTGAAAAAAGAAAGTGCCATTCGGAACGCACACACAGGTGGTGCATGGCTGTCGTCAGCTCGTGTCGTGAGATGTTGGGTTAAGTCCCGCAACGAGCGCAACCCTTATTTTTAGTTGCCTTTATGGAACTCTAGAAAGACTGCCGGTTATAAACCGGAGGAAGGCGGGGATGACGTCAAGTCAGCATGCCCCTTACACCCTGGGCTACACACGTGCTACATTGGGCGAGACAATGAGATGCAAATCTGCGAAGACTAGCTAACCTATAAACTCGTTCTAAGTTCGGATTGCAGGCTGCAACTCGCCTGCATGAAGGTGGAATCGCTAGTAATCGCTGGTCAGCTACACAGCGGTGAA…
>New.CleanUp.ReferenceOTU437 16SV6.GV14.G.63.010m.A_2684306
ACGCGAGGAACCTTACCAGGGTTTGACATGGTGCGAATTTTTTTGAAAAAAGAAAGTGCCATTCGGAACGCACACACAGGTGGTGCATGGCTGTCGTCAGCTCGTGTCGTGAGATGTTGGGTTAAGTCCCGCAACGAGCGCAACCCTTATTTTTAGTTGCCTTTATGGAACTCTAGAAAGACTGCCGGTTATAAACCGGAGGAAGGCGGGGATGGCGTAAAGTCAGCATGCCCCTTACACCCGGGGCTACACACGTGCTACATTGGGCGAGACAATGAGATGCTAATCTGCGAATAGGCGCTAATCTATAAACTCGTTCGAAGTTCGGATTGTAGGCTGCAACTCGCCTACATGAAGATGGAATCGCTAGTAATCGCTAGTCAGCATACAGCGGTGAAT…
>New.CleanUp.ReferenceOTU438 16SV6.GV14.G.63.030m.A_5521793
ACGCGAGGAACCTTACCAGGGTTTGACATGGTGCGAATTTTTTTGAAAAAAGAAAGTGCCATTCGGAACGCACACACAGGTGGTGCATGGCTGTCGTCAGCTCGTTTCGTGAGATGTTGGGTTAAGTCCCGCAACGAGCGCAACCCTTATTTTTAGTTGCCTTTATGGAACTCTAGAAAGACTGCTGGTTATAAACCGGAGGAAGGCGGGGATGACGTCAAGTCAGCATGCCCCTTACACCCTGGGCTACACACGTGCTACAGTGGGCGAGAAAATGAGATGCTACTCTGCGAAGACAAGCTAATCTATAAACTCGTTCTAAGTTCGGATTGCAGGCTGCAACTCGCCTGCATGAAGGTGGAATCGCTAGTAATCGCTGGTCAGCTATACAGCGGTGAA…
>New.CleanUp.ReferenceOTU439 16SV6.GV14.G.15.005m.A_8034149
ACGCGAGGAACCTTACCAGGGTTTGACATGGTGTTAATTCTTTGAAAAAAGAAGTACCGTTCACGGTAGACACACACAGGTGGTGCATGGCTGTCGTCAGCTCGTGTCGTGAGATGTTGGGTTAAGTCCCGCAACGAGCGCAACCCCTGTTTTATGTACAAGTAATTTAAAAAGACTATCGGTTATAAACCGGAGGAAGGTGGGGAAGACGTCAAGTCAACATGCCCCTTATACCCTGGGCTACACACGTGCTACATTGGGTAGGACAATGAGACGCCAAACCGTGAGGTCGAGCTAATCTACAAACCTACTCTAAGTTCGGATTGGAGGCTGCAACTCGCCTCCATGAAGTTGGAATCGCTAGTAATCGCTGGTCAGCAACACAGCGGTGAATCCGTT…
>New.CleanUp.ReferenceOTU44 16SV6.GV14.G.40m.007m.A_1011721
ACGCGAGAAACCTTACCAGGGCTTGACATACTACAAATCTTTTCGAAACGAAAGAGTGCCTTCGGGAATGTAGATACAGGTGGTGCATGGCTGTCGTCAGCTCGTGTCGTGAGATGTTGGGTTAAGTCCCGCAACGAGCGCAACCCTCATTTTTAGTTGCCAATTTATTGGGATTTCTAGAGAGACTGCCGGTGACAAACCGGAGGAAGGTGAGGATGACGTCAAGTCAGCATGCCCCTTATGCCCTGGGCCACACACGTGCTACAATGGCGAAGACAAAGAGTCGCAAACCTGCGAAGGCTAGCTAATCTCGTAAACTTCGTCTAAGTTCGGATTGTAGGCTGCAACTCGCCTGCATGAAGTTGGAATCGCTAGTAATCGTGGATCAGCGTGCCACGG…
>New.CleanUp.ReferenceOTU440 16SV6.GV14.G.25.009m.C_6316707
ACGCGAGGAACCTTACCAGGTCTTGACATACTGCGAATCTCTTTGAAAGGAGAGAGTGCCTTAGGGAATGCAGATACAGGTGGTGCATGGCTGTCGTCAGCTCGTGTCGTGAGATGTTGGGTTAAGTCCCGCAACGAGCGCAACCCTTGTTTTTAGTTACCAACTTGTTGGGTTTTCTAGAAAGACTGCCGGTGACAAACCGGAGGAAGGTGAGGATGACGTCAAGTCAGCATGCACCTTATGTCCTGGGCTACACACGTGCTACAATGGTTGGGACAAAGAGTCGCAAGTTTGCAAAAACAAGCTAATCTCATAAACCTAGCCTAAGTTCAGATTGTAGGCTGCAACTCGCCTACATGAAGTTGGAATCGCTAGTAATCGCTGGTCAGCCATACAGCG…
>New.CleanUp.ReferenceOTU441 16SV6.GV14.G.49.020m.A_522189
ACGCGAGGAACCTTACCTAGGCTATAATGCTCCTGCATAGGGTAGAGATACCCTTTTCCTTCGGGACTGGATGCAAGGTGCTGCATGGCTGTCGTCAGCTCGTGCCGTGAGGTGTTGGGTTAAGTCCCGCAACGAGCGCAACCCTTATTTTTAGTTGCCTTTATGGAACTCTAGAAAGACTGCCGGTTATAAACCGGAGGAAGGCGGGGATGACGTCAAGTCAGCATGCCCCTTACACCCTGGGCTACACACGTGCTACATTGGGCGAGACAATGAGATGCTAATCTGCGAAGAGGCGCTAATCTATAAACTCGTTCTAAGTTCGGATTGTAGGCTGCAACTCGCCTACATGAAGATGGAATCGCTAGTAATCGCTGGTCAGCATACAGCGGTGAATCC…
>New.CleanUp.ReferenceOTU442 16SV6.GV14.G.34.010m.B_8024736
ACGCGAGGAACCTTACCTGGTCTTGACATATCTAGAATCTTGTAGAGATACGAGAGTGCCTTCGGGAATGTAGATACAGGTGGTGCATGGCTGTCGTCAGCTCGTGTCGTGAGATGTTGGGTTAAGTCCCGCAACGAGCGCAACCCTCATTTTTAGTTGCCAATTTATTGGGATTTCTAGAGAGACTGCCGGTGACAAACCGGAGGAAGGTGAGGATGACGTCAAGTCAGCATGCCCCTTATGCCCTGGGCCACACACGTGCTACAATGGCGAAGACAAAGAGTCGCAAACCTGCGAAGGCTAGCTAATCTCGTAAACTTCGTCTAAGTTCGGATTGCAGGCTGCAACTCGCCTGCATGAAGTTGGAATCGCTAGTAATCGCTGGTCAGCTATACAGCG…
>New.CleanUp.ReferenceOTU443 16SV6.GV14.G.40m.020m.A_3778711
ACGCGATAAACCTTACCAACACTTGACATGTTCGTCGCGACTCTAAGAGATTAGAGTTTTCGGTTCGGCCGGACGAAACACAGGTGGTGCATGGCTGTCGTCAGCTCGTGTCGTGAGATGTTGGGTTAAGTCCCGCAACGAGCGCAACCCTCATTTTTAGTTGCCAATTTATTGGGATTTCTAGAGAGACTGCCGGTGACAAACCGGAGGAAGGTGAGGATGACGTCAAGTCAGCATGCCCCTTATGCCTTGGGCTACACACGTGCTACAATGGTTAAGACAAAGAGTTGCGAGCTCGCGAGAGTCAGCTAATCTCATAAACTTAGCCTAAATTCGGATTGTAGGCTGCAACTCGCCTGCATGGAGTCGGAATCGCTAATAATCGCTGGTCAGCCATAC…
>New.CleanUp.ReferenceOTU444 16SV6.GV14.G.34.010m.B_8024621
ACGCGATAAACCTTACCAAGGCTTGACATACTACAGATCTCTTTGAGAAAGGAGAGTGCCTTCGGGAATGTAGATACAGGTGGTGCATGGCTGTCGTCAGCTCGTGTCGTGAGATGTTGGGTTAAGTCCCGCAACGAGCGCAACCCTTATTTTTAGTTACCAATTTTTTGGGTTTTCTAGAGAGACTGCCGGTGACAAACCAGAGGAAGGTGAGGATGACGTCAAGTCAGCATGCCCCTTATGCCTTGGGCTACACACGTGCTACAATGGCTAAGACAAAGAGTTGCGAACTTGCGAAAGTCAGCTAATCTCATAAACTTAGCCTAAGTTCGGATTGTAGGCTGCAACTCGCCTGCATGAAGTCGGAATCGCTAGTAATCGTAGATCAGAATGCTACGG…
>New.CleanUp.ReferenceOTU445 16SV6.GV14.G.38.015m.B_3424719
ACGCGATAAACCTTACCAAGGCTTGACATACTACAGATTTCTTTGAAAGAGGAAAGTGCCATCGGGAATGTAGATACAGGTGGTGCATGGCTGTCGTCAGCTCGTGTCGTGAGATGTTGGGTTAAGTCCCGCAACGAGCGCAACCCTTATTTTTAGTTACCAATTCGTTGGATTTTTTAGAAAGACTGCCGGTGACAAACCGGAGGAAGGTGAGGATGACGTCAAGTCAGCATGCCCCTTATGTCCTGGGCTACACACGTGCTACAATGGTTAAGACAAAGAGTCGCAAGCTCGTGAGAGTAAGCTAATCTAATAAACTTAGCCTAAGTTCAGATTGTAGGCTGCAACTCGCCTACATGAAGTTGGAATCGCTAGTAATCGCTGGTCAGCCATACAGCG…
>New.CleanUp.ReferenceOTU446 16SV6.GV14.G.36.003m.B_814984
ACGCGATAAACCTTACCAAGGCTTGACATACTACAGATTTCTTTGAAAGAGGAAAGTGCCTTCGGGAATGTAGATACAGGTGGTGCATGGCTGTCGTCAGCTCGTGTCGTGAGATGTTGGGTTAAGTCCCGCAACGAGCGCAACCCTCGTTTTTAGTTGCCATTTTATGGGTTCTCTAGAAAGACTGCCGGTGACAAACCGGAGGAAGGTGAGGATGACGTCAAGTCAGCATGCCCCTTATGCCTTGGGCTACACACGTGCTACAATGGTTAAGACAAAGAGTTGCGAGCTCGTGAGAGTCAGCTAATCTCATAAACTTAGCCTAAGTTCGGATTGTAGGCTGCAACTCGCCTGCATGAAGTCGGAATCGCTAGTAATCGCTGGTCAGCCATACAGCGG…
>New.CleanUp.ReferenceOTU447 16SV6.GV14.G.01.080m.C_5189558
ACGCGATAAACCTTACCAGGACTTGACATACTACAAATTTCTTTGAAAAAAGGAAGTGCCTTCGGGAATGTAGATACAGGTGGTGCATGGCTGTCGTCAGCTCGTGTCGTGAGATGTTGGGTTAAGTCCCGCAACGAGCGCAACCCTTATTTTTAGTTACTAATTAATTAGGTTTTCTAGAAAGACTGCCGGTGACAAACCGGAGGAAGGTGAGGATGACGTCAAGTCAGCATGCCCCTTATGTCCTGGGCTACACACGTGCTACAATGGTTAAAACAAAGGGTCGCGAGCTCGTGAGAGTCAGCTAATCCCATAAATTTAGCCTAAGTTCAGATTGTAGGCTGCAACTCGCCTGCATGAAGTTGGAATCGCTAGTAATCGCACATCAGCCATGGTGCG…
>New.CleanUp.ReferenceOTU448 16SV6.GV14.G.36.050m.B_799644
ACGCGATAAACCTTACCAGGACTTGACATACTACGAATCCTTCTGAGAAGAAGGAGTGCCTTCGGGAATGTAGATACAGGTGGTGCATGGCTGTCGTCAGCTCGTGTCGTGAGATGTTGGGTTAAGTCCCGCAACGAGCGCAACCCTTATTTTTAGTTACCAATTCGTTGGGTTCTCTAGAAAGACTGCCGGTGACAAACCGGAGGAAGGTGAGGATGACGTCAAGTCAGCATGCCCCTTATGTCCTGGGCTACACACGTGCTACAATGGCTAAGACAAAGGGTCGCGAGCTTGCAAAAGTCAGCTAAACTCATAAACTTAGCCTAAGTTCAGATTGTAGGCTGCAACTCGCCTACATGAAGGTGGAATCGCTAGTAATCGCTGGTCAGCCATACAGCG…
>New.CleanUp.ReferenceOTU449 16SV6.GV14.G.60.030m.A_4496610
ACGCGATAAACCTTACCAGGATTTGAAATCATTTCAAAACTCCTTGAAAGAGGAGCCTCCTTCGGGATGAAATGACAGGTGGTGCATGGCTGTCGTCAGCTCGTGTTGTGAAATGTCGAGTTAAGTCTCGTAACGAGCGCAACCCATGTCTCTTGTTGCTCATTGAGTGCTTAAGAGAGACTGCCGACCAACATCGGAGGAAGGTGTGGATGATGTCAAGTCAGCATGCCCCTTACATCCTGGGGTACACACGTACTGAAATGGTAGGGACAATGAGCTGCGATCCTGCGAAGGCTAGCCAATCTCAAAAACCCTATCTCAGTTCGGATTGTACTCTGCAACTCGAGTACATGAAGGTGGAATCGCTAGTAATCGCTGGTCAGCTATACAGCGGTGAAT…
>New.CleanUp.ReferenceOTU45 16SV6.GV14.G.32.005m.B_6105072
ACGCGAGAAACCTTACCAGGGCTTGACATACTACAAATCTTTTTGAGAAGAAAGAGTGCCTTCGGGAATGTAGATACAGGTGGTGCATGGCTGTCGTCAGCTCGTGTCGTGAGATGTTGGGTTAAGTCCCGCAACGAGCGCAACCCTCGTTTTTAGTTGCCAATTTATTGGTTCTTTTAGAAAGACTGCCGGTGACAAACCGGAGGAAGGTGAGGATGACGTCAAGTCAGCATGCCCCTTATGTCCTGGGCTACACACGTGCTACAATGATGGGGACAAAGAGTTGCCAATCTGCGAAGATGAGCTAATCTCGTAAACCCCATCTAAGTTCGGATTGTAGGCTGCAACTCGCCTACATGAAGTTGGAATTGCTAGTAATCGCTGGTCAGCCATACAGCG…
>New.CleanUp.ReferenceOTU450 16SV6.GV14.G.04.008m.C_2169463
ACGCGATAAACCTTACCAGGGATTGACATACTGCGAATCTTTTTGAAAGAAGAGAGTGCCTTCGGGAATGCAGATACAGGTGGTGCATGGCTGTCGTCAGCTCGTGTCGTGAGATGTTGGGTTAAGTCCCGCAACGAGCGCAACCCTTGTTTTTAGTTACCAATTCGTTGGGTTTTCTAGAAAGACTGCCGGTGACAAACCGGAGGAAGGTGAGGATGACGTCAAGTCAGCATGCCCCTTATGTCCTGGGCTACACACGTGCTACAATGGCTAGGACAAAGAGTCGCGAGTTCGCAAGAGCCAGCTAATCTCGTAAACCTAGCCTAAGTTCAGATTGTAGGCTGCAACTCGCCTACATGAAGTTGGAATCGCTAGTAATCGCTGGTCAGCCATACAGCG…
>New.CleanUp.ReferenceOTU451 16SV6.GV14.G.38.010m.C_5694486
ACGCGATAAACCTTACCAGGGCTTAAATGTAGTCTGACAGGCGTGGAAACATGCTTTTCTTCGGACAGATTACAAGGTGCTGCATGGTTGTCGTCAGCTCGTGTCGTGAGATGTTGGGTTAAGTCCCGCAACGAGCGCAACCCTCGTTTTTAGTTGCCAATTTATTGGTTTTTTTAGAAAGACTGCCGGTGACAAACCGGAGGAAGGTGAGGATGACGTCAAGTCAGCATGCCCCTTATGTCCTGGGCTACACACGTGCTACAATGATGGGGACAAAGAGTTGCCAATCTGCGAAGATGAGCTAATCTCGTAAACTCCATCCAAGTTCGGATTGTAGGCTGCAACTCGCCTGCATGAAGTTGGAATTGCTAGTAATCGCTGGTCAGCCATACAGCGGTG…
>New.CleanUp.ReferenceOTU452 16SV6.GV14.G.25.004m.C_8588933
ACGCGATAAACCTTACCAGGGCTTAACATACTACAAATCTTTTTGAGAAAAAAGAGTGCCTTCGGGAATGTAGATACAGGTGGTGCATGGCTGTCGTCAGCTCGTGTCGTGAGATGTTGGGTTAAGTCCCGCAACGAGCGCAACCCTTATTTTTAGTTACTAACTTGTTGGGTTCTCTAGAAAGACTGCCGGTGACAAACCGGAGGAAGGTGAGGATGACGTCAAGTCAGCATGCCCCTTATGTCCTGGGCTACACACGTGCTACAATGGTTAAGACAAAGAGTCGCGAGTTCGTGAGAACCAGCTAATCTCGTAAACTTAGCCTAAGTTCAGATTGTAGGCTGCAACTCGCCTACATGAAGTTGGAATCGCTAGTAATCGCTGGTCAGCTATACAGCG…
>New.CleanUp.ReferenceOTU453 16SV6.GV14.G.13.035m.C_6634233
ACGCGATAAACCTTACCAGGGCTTGACATACTACAAACCCTTTTGAGAAAAAGGGGTGCCTTCGGGAATGTAGATACAGGTGGTGCATGGCTGTCGTCAGCTCGTGTCGTGAGATGTTGGGTTAAGTCCCGCAACGAGCGCAACCCTTATTTTTAGTTACCAATTCGTTGGGTTCTCTAGAAAGACTGCCGGGGACAAACCGGAGGAAGGTGAGGATGACGTCAAGTCAGCATGCCCCTTATGCCCTGGGCTACACACGTGCTACAATGGCTAAGACAAAGAGTTGCGAGCTTGCAAGAGTCAGCTAATCTCATAAACTTAGCCTAAGTTCAGATTGTAGGCTGCAACTCGCCTACATGAAGTTGGAATCGCTAGTAATCGCTGGTCAGCCATACAGCG…
>New.CleanUp.ReferenceOTU454 16SV6.GV14.G.32.005m.A_8219497
ACGCGATAAACCTTACCAGGGCTTGACATACTACAAATCTTTTAGAGATAGAAGAGTGCTTTCGAGAATGTAGATACAGGTGGTGCATGGCTGTCGTCAGCTCGTGTCGTGAGATGTTGGGTTAAGTCCCGCAACGAGCGCAACCCTCGTTTTTAGTTGCCAATTTATTGGTTTTTTTAGAAAGACTGCCGGTGACAAACCGGAGGAAGGTGAGGATGACGTCAAGTCAGCATGCCCCTTATGTCCTGGGCTTCACACGTGCTACAATGATGGGGACAAAGAGTTGCCAATCTGCGAAGATGAGCTAATCTCGTAAAATCCATCCAAGTTCGGATTGTAGGCTGCAACTCGCCTGCACGAAGTTGGAATTGCTAGTAATCGCTGGTCAGCCATACAGCG…
>New.CleanUp.ReferenceOTU455 16SV6.GV14.G.02.011m.B_7843554
ACGCGATAAACCTTACCAGGGCTTGACATACTACAAATTCTTTAGAGATAGAGAAGTGCCTTCGGGAATGTAGATACAGGTGGTGCATGGCTGTCGTCAGCTCGTGTCGTGAGATGTTGGTTTAAGTCCCGCAACGAGCGCAACCCTTATTTTTAGTTACTAATTCGTTAGGTTCTCTAGAAAGACTGCCGGTGACAAACCGGAGGAAGGTGAGGATGACGTCAAATCAGCATGCCCCTTATGTCCTGGGCTACACACGTGCTACAATGGTTAAGACAAAGAATCGCGAGCTCGCGAGAGTCAGCTAATCTCATAAAATTAGCCTAAGTTCAGATTGTAGGCTGCAACTCGACTACATGAAGTTGGAATCGCTAGTAATCGCTGGTCAGCCATACAGCG…
>New.CleanUp.ReferenceOTU456 16SV6.GV14.G.26.035m.A_2739980
ACGCGATAAACCTTACCAGGGCTTGACATACTACAAATTCTTTTGAAAGAGAGAAGTGCCTTCGGGAATGTAGATACAGGTGGTGCATGGCTGTCGTCAGCTCGTGTCGTGAGATGTTGGGTTAAGTCCCGCAACGAGCGCAACCCTTATTTTTAGTTACCAATTCGTTGGGTTTTTTAGAAAGACTGCCGGTGACAAACCGGAGGAAGGTGAGGATGACGTCAAGTCAGCATGCCCCTTATGTCCTGGGCTACACACGTGCTACAATGGTTAAGACAAAGAGTTGCAAGCTCGTGAGAGTAAGCTAATCTAATAAACTTAGCCTAAGTTCAGATTGTAGGCTGCAACTCGCCTGCATGAAGTCGGAATCGCTAGTAATCGTGGATCAGCATGCCACGG…
>New.CleanUp.ReferenceOTU457 16SV6.GV14.G.34.020m.B_8165682
ACGCGATAAACCTTACCAGGGCTTGACATACTACAGATCCCTTTGAAAAAAGGGAGTGCCTTCGGGAATGTAGATACAGGTGGTGCATGGCTGTCGTCAGCTCGTGTCGTGAGATGTTGGGTTAAGTCCCGCAACGAGCGCAACCCTTATTTTTAGTTACCAATTCGTTGGGTTCTCTAGAAAGACTGCCGGTGACAAACCGGAGGAAGGTGAGGATGACGTCAAGTCAGCATGCCCCTTATGTCCTGGGCTACACACGTGCTACAATGGCTAAGACAAAGAGTCGCGAATTCGCGAGAATCAGCTAATCTCATAAACTTAGTCTAAGTTCAGATTGTAGGCTGCAACTCGCCTACATGAAGTTGGAATCGCTAGTAATCGCTGGTCAGCCATACAGCG…
>New.CleanUp.ReferenceOTU458 16SV6.GV14.G.32.005m.B_6109017
ACGCGATAAACCTTACCAGGGCTTGACATACTACGAATTCTCTTGAAAAAGAGAAGTGCCTTCGGGAATGTAGATACAGGTGGTGCATGGCTGTCGTCAGCTCGTGTCGTGAGATGTTGGGTTAAGTCCCGCAACGAGCGCAACCCTTATTTTTAGTTACCAATTCGTTGGGCTCTCTAGAAAGACTGCCGGTGACAAACCGGAGGAAGGTGAGGATGACGTCAAGTCAGCATGCCCCTTATGTCCTGGGCTACACACGTGCTACAATGGTTAAGACAAAGAGTCGCGAGCTTGTGAAAGTTAGCTAATCTCATAAACTTAGCCTAAGTTCAGATTGTAGGCTGCAACTCGCCTGCATGAAGTTGGAATCGCTAGTAATCGCTGGTCAGCCATACAGCG…
>New.CleanUp.ReferenceOTU459 16SV6.GV14.G.42.010m.A_4347139
ACGCGATAAACCTTACCAGGGCTTGACATACTGCGAATCTCCTTGAAAGAAGAAAGTGCCGTTTGGAGCGTATACACAGGTGGTGCATGGCTGTCATCAGCTCGTGTCGTGAGATGTTGGGTTAAGTCCCGCAACGAGCGCAACCCTTATTTTTAGTTGCCTTTATGGAACTCTAGAAAGACTGCTGGTTATAAACCGGAGGAAGGCGGGGATGACGTCAAGTCAGCATGCCCCTTACACCCTGGGCTACACACGTGCTACATTGGGCGAGACAATGAGATGCAACTCTGCGAAGATTAGCTAATCTATAAACTCGTTCTAAGTTCGGATTGCAGGCTGCAACTCGCCTGCATGAAGGTGGAATCGCTAGTAATCGCTGGTCAGCTATACAGCGGTGAA…
>New.CleanUp.ReferenceOTU46 16SV6.GV14.G.34.050m.B_1300565
ACGCGAGGAACCTTACCAGGACTTGACATAATGTAAATATTCTTGAAAAAGAGTAGTGCCTTCGGGAATACAAACACAGGTGGTGCATGGCTGTCGTCAGCTCGTGTTGTGAGATGTTGGGTTAAGTCCCGCAACGAGCGTAACCCTTATTTTTAGTTGCCATTATATATGGGTCTTTAGAAAGACTGCCGGTGATAAACCGGAGGAAGGTGAGGACGACGTCAAGTCAGCATGCCCCTTATGTCCTGGGCTACACACGTGCTACAATGGTTAAGACAAGGAGTTGCCAGTTCGTGAGGATTAGCTAATCTCGTAAACTTAACTAAAGTTCAGATTGTAGGCTGCAACTCGCCTACATGAAGTTGGAATCGCTAGTAATCGCTGGTCAGCCATACAGCG…
>New.CleanUp.ReferenceOTU460 16SV6.GV14.G.36.050m.C_4693151
ACGCGATAAACCTTACCAGGGCTTGACATACTGCGAATCTCCTTGAAAGAGGAGAGTGCCTTCGGGAATGCAGATACAGGTGGTGCATGGCTGTCGTCAGCTCGTGTCGTGAGATGTTGGGTTAAGTCCCGCAACGAGCGCAACCCTTATTTTTAGTTACCAATTCGTTGGGTTCTCTAGAAAGACTGCCGGTGACAAACCGGAGGAAGGTGAGGATGACGTCAAGTCAGCATGCCCCTTATGTCCTGGGCTACACACGTGCTACAATGGCTAAGACAAAGAGTCGCAAGCTCGCGAGAGTCAGCTAATCTCATAAACTTAGCCCAAGTTCAGATTGCAGGCTGCAACTCGCCTGCATGAAGTTGGAATCGCTAGTAATCGCTGGTCAGCCATACAGCG…
>New.CleanUp.ReferenceOTU461 16SV6.GV14.G.38.010m.C_5707887
ACGCGATAAACCTTACCAGGGCTTGACATACTGCGAATCTCCTTGAAAGAGGAGAGTGCCTTCGGGAATGCAGATACAGGTGGTGCATGGCTGTCGTCAGCTCGTGTCGTGAGATGTTGGGTTAAGTCCCGCAACGAGCGCAACCCTTGTTTTTAGTTACCAACTCGTTGGGTTTTCTAGAAAGACTGCCGGTGACAAACCGGAGGAAGGTGAGGATGACGTCAAGTCAGCATGCCCCTTATGTCCTGGGCTACACACGTGCTACAATGGTGAGGACAAAGAGTCGCAAGTTTGCAAAAACAAGCTAATCTCATAAACCTAACCTAAGTTCAGATTGTAGGCTGCAACTCGCCTACATGAAGTTGGAATCGCTAGTAATCGCGGGACAGCATGCCGCGG…
>New.CleanUp.ReferenceOTU462 16SV6.GV14.G.64.070m.B_7995583
ACGCGATAAACCTTACCAGGGCTTGACATACTGCGAATCTGTTTGAAAGAATAGAGTGCCTTTGGGAATGCAGATACAGGTGGTGCATGGCTGTCGTCAGCTCGTGTCGTGAGATGTTGGGTTAAGTCCCGCAACGAGCGCAACCCTTGTTTTTAGTTACCAACTTGTTGGGTTTTCTAGAAAGACTGCCGGTGACAAACCGGAGGAAGGTGAGGATGACGTCAAGTCAGCATGCCCCTTATGTCCTGGGCTACACACGTGCTACAATGATTGGGACAAAGAGTTGCAAGTTTGCAAAAACAAGCTAATCTCGTAAACCTAATCTAAGTTCAGATTGTAGGCTGCAACTCGCCTACATGAAGTTGGAATCGCTAGTAATCGCTGGTCAGCCATACAGCG…
>New.CleanUp.ReferenceOTU463 16SV6.GV14.G.36.003m.B_829206
ACGCGATAAACCTTACCAGGGCTTGACATACTGCGAATCTTTTTGAAAGAAGAGAGTGCCTTCGGGAATGCAGATACAGGTGGTGCATGGCTGTCGTCAGCTCGTGTCGTGAGATGTTGGGTTAAGTCCCGCAACGAGCGCAACCCTTGTTTTTAGTTACCAACTTGTTGGGTTTTCTAGAAAGACTGCCGGTGACAAACCGGAGGAAGGTGAGGATGACGTCAAGTCAGCATGCCCCTTATGTCCTGGGCTACACACGTGCTACAATGGCTAGGACAAAGAGTTGCGAGTTCGCGAGAACCAGCTAATCTCATAAACCTAGCCTAAGTTCAGATTGTAGGCTGCAACTCGCCTACATGAAGTTGGAATCGCTAGTAATCGGATATCAGCCATGATCCG…
>New.CleanUp.ReferenceOTU464 16SV6.GV14.G.19.050m.A_1557379
ACGCGATAAACCTTACCAGGGTTTGACATGACAAGAATTCTTCTGAGAAGAGGAAGTGCCTTTTTAAGGAACTTGTACACAGGTGGTGCATGGCTGTCGTCAGCTCGTGTCGTGAGATGTTGGGTTAAGTCCCGCAACGAGCGCAACCCTTGTTTTTAGTTATTTTTCTAGAAAGACTGCCGGTTATAAGCCGGAGGAAGGCGGGGACGACGTCAAGTCAGCATGCCCCTTACACCCTGGGCTACACACGTGCTACACTGGATAAGACAATGAGTCGCGAACCTGTGAAGGTCAGCAAATCTATAACCTTATTCTAAGTTCGGATTGTAGGCTGCAACTCGCCTACATGAAGCTGGATTCGCTAGTAATCGCAGGTCAGCCATACTGCGGTGAATTCGT…
>New.CleanUp.ReferenceOTU465 16SV6.GV14.G.38.015m.B_3421421
ACGCGATAAACCTTACCAGGGTTTGACATGACAGGAATTCTTCTGAGAAGAGGAAGTGCCTTTTTAAGGAACCTGTACACAGGTGGTGCATGGCTGTCGTCAGCTCGTGTCGTGAGATGTTGGGTTAAGTCCCGCAACGAGCGCAACCCTTGTTTTTAGTTATTTTTCTAGAAAGACTGCCGGTTATAAGCCGGAGGAAGGCAGGGACGACGTCAAGTCAGCATGCCCCTTACACCCTGGGCTACACACGTGCTACATTGGATAAGACAATGAGTCGCGAACCTGTGAAGGTCAGCAAATCTATAAACTTATTCTTAGGTCGGGATGTAGGCTGCAACTCGGCTACATGAAGCTGGAATCGCTAGTAATCGCAGGTCAGCCATACTGCGGTGAATTCGT…
>New.CleanUp.ReferenceOTU466 16SV6.GV14.G.40m.070m.B_7876976
ACGCGATAAACCTTACCAGGGTTTGACATGATACGAATTTCTATGAAAATAGAAAGTGCCTTATGGAACGTATACACAGGTGGTGCATGGCAGTCGTCAGCTCGTGTCGTGAGATGTTGGGTTAAGTCCCGCAACGAGCGCAACCCTCATTTTTAGTTGCCTTATAGGAACTCTAGAAAGACTGCTGGTTATAAACCGGAGGAAGGCGGGGATGACGTCAAGTCAGCATGCCCCTTACACCCTGGGCTACACACGTGCTACATTGGGCGAGACAATGAGATGCTACTCTGCGAAGACAAGCTAATCTATAAACTCGTTCTAAGTTCGGATTGCAGGCTGCAACTCGCCTGCATGAAGGTGGAATCGCTAGTAATCGCTGGTCAGCTATACAGCGGTGAA…
>New.CleanUp.ReferenceOTU467 16SV6.GV14.G.40m.070m.B_7882624
ACGCGATAAACCTTACCAGGGTTTGACATGATACGAATTTCTATGAAAATAGAAAGTGCCTTATGGAACGTATACACAGGTGGTGCATGGCTGTCGTCAGCTCGTGTCGTGAGATGTTGGTTTAAGTCCCGCAACGAGCGCAACCCTCATTTTTAGTTGCCTTATAGGAACTCTAGAAAGACTGCTGGTTATAAACCGGAGGAAGGCGGGGATGACGTCAAGTCAGCATGCCCCTTACACCCTGGGCTACACACGTGCTACAATGGGTGAGACAATGAGAAGCAAATCTGCGAGGACAAGCTAATCTATAAACTCTATCTAAGTTCGGATTGTAGGCTGCAACTCGCCTGCATGAAGTTGGAATCGCTAGTAATCGCTGGTCAGCTATACAGCGGTGAA…
>New.CleanUp.ReferenceOTU468 16SV6.GV14.G.44.005m.A_8683488
ACGCGATAAACCTTACCAGGGTTTGACATGATACGAATTTCTTTGAAAAAAGAAAGTGCCATTCGGAACGCACACACAGGTGGTGCATGGCTGTCGTCAGCTCGTGTCGTGAGATGTTGGGTTAAGTCCCGCAACGAGCGCAACCCTTATTTTTAGTTGCCTTTATGGAACTCTAGAAAGACTGCCGGTTATAAACCGGAGGAAGGCGGGGATGACGTCAAGTCAGCATGCCCCTTACACCCTGGGCTACACACGTGCTACATTGGGCGAGACAATGAGATGCTAATCTGCGAAGAGTCGCTAATCTATAAACTCGTTCTAAGTTCGGATTGCAGGCTGCAACTCGCCTGCATGAAGGTGGAATCGCTAGTAATCGCTGGTCAGCTATACAGCGGTGAA…
>New.CleanUp.ReferenceOTU469 16SV6.GV14.G.78.030m.A_1054472
ACGCGATAAACCTTACCAGGGTTTGACATGATACGAATTTCTTTGAAAGAAGAAAGTGCCGTTTGGAACGTATACACAGGTGGTGCATGGCTGTCGTCAGCTCGTGTCGTGAGATGTTGGGTTAAGTCCCGCAACGAGCGCAACCCTCATTTTTAGTTGCCTTAATGGAACTCTAGAAAGACTGCCGGTTATAAACCGGAGGAAGGCGGGGATGACGTCAAGTCAGCATGCCCCTTACACCCTGGGCTACACACGTGCTACAATGGGCGAGACAATGAGATGCAAATCTGCGAAGAATAGCTAATCTATAAACTCGTTCTAAGTTCGGATTGTAGGCTGCAACTCGCCTGCATGAAGTTGGAATCGCTAGTAATCGCAGGTCAGAATACTGCGGTGAAT…
>New.CleanUp.ReferenceOTU47 16SV6.GV14.G.29.054m.C_2788089
ACGCGAGGAACCTTACCAGGACTTGACATACTACGAATCCTTCTGAGAAGAAGGAGTGCCTTCGGGAATGTAGATACAGGTGGTGCATGGCTGTCGTCAGCTCGTGTCGTGAGATGTTGGGTTAAGTCCCGCAACGAGCGCAACCCTTATTTTTAGTTACCAATTCGTTGGGTTCTCTAGAAAGACTGCCGGTGACAAACCGGAGGAAGGTGAGGATGACGTCAAGTCAGCATGCCCCTTATATCCTGGGCTACACACGTGCTACAATGGCTAAGACAAAGAGTCGCGAGCTTGCAAAAGTCAGCTAATCTCATAAACTTAGCCTAAGTTCAGATTGTAGGCTGCAACTCGCCTACATGAAGTTGGAATCGCTAGTAATCGCATATCAGCCATGATGCG…
>New.CleanUp.ReferenceOTU470 16SV6.GV14.G.78.030m.A_1048077
ACGCGATAAACCTTACCAGGGTTTGACATGATACGAATTTCTTTGAAAGAAGAAAGTGCCGTTTGGAACGTATACACAGGTGGTGCATGGCTGTCGTCAGCTCGTGTCGTGAGATGTTGGGTTAAGTCCCGCAACGAGCGCAACCCTTGTTTTTAGTTGCCTTTATGGAACTCTAAAAAGACTGCTGGTTATAAACCGGAGGAAGGTGGGGATGACGTCAAGTCAGCACGCCCCTTACACCCTGGGCTACAAACGTGCTACATTGGGCGAGACAATGAGATGCAAATCTGCAAAGACTAGCTAATCTATAAACGCGTTCTAAGTTCGGATTGCAGGCTGCAACTCGCCTGCATGAAGGTGGAATCGCTAGTAATCGCTGGTCAGCTATACAGCGGTGAA…
>New.CleanUp.ReferenceOTU471 16SV6.GV14.G.49.005m.A_4959034
ACGCGATAAACCTTACCAGGGTTTGACATGATACGAATTTCTTTGAAAGAAGAAAGTGCCGTTTGGAGCGTATACACAGGTGGTGCATGGCTGTCGTCAGCTAGTGTCGTGAGATGTTGGGTTAAGTCCCGCAACGAGCGCAACCCTTATTTTTAGTTGCCTTTATGGAACTCTAGAAAGACTGCTGGTTATAAACCGGAGGAAGGCGGGGATGACGTCAAGTCAGCATGCCCCTTACACCCTGGGCTACACACGTGCTACATTGGGCGGGACAATGAGATGCAACTCTGCGGAGATTAGCTAATCTATAAACTCGTTCTTAGTTCGGATTGCAGGCTGCAACTCGCCTGCATGAAGGTGGAATCGCTAGTAATCGCTGGTCAGCTATACAGCGGTGAA…
>New.CleanUp.ReferenceOTU472 16SV6.GV14.G.44.005m.A_8689640
ACGCGATAAACCTTACCAGGGTTTGACATGATACGAATTTCTTTGAAAGAAGAAAGTGCCGTTTGGAGCGTATACACAGGTGGTGCATGGCTGTCGTCAGCTCGTGTCGTGAGATGTTGGGTTAAGTCCCGCAACGAGCGCAACCCTTATTTTTAGTGGCCTTTTTGGAACTCTAGAAAGACTGTTGGTTATAAACCGGAGGAGGGCGGGGATGAGGTCAAGTCAGCATGCCCCTTACACCCTGGGCTACACACGTGCTACATTGGGCGAGACAATGAGATGCAACTCTGCGAAGATTAGCTAATCTATAAACTCGTTCTAAGTTCGGATTGCAGGCTGCAACTCGCCTGCATGAAGGTGGAATCGCTAGTAATCGCTGGTCAGCTATACAGCGGTGAA…
>New.CleanUp.ReferenceOTU473 16SV6.GV14.G.60.030m.C_6401249
ACGCGATAAACCTTACCAGGGTTTGACATGATACGAATTTCTTTGAAAGAAGAAAGTGCCGTTTGGAGCGTATACACAGGTGGTGCATGGCTGTCGTCAGCTCGTGTCGTGAGATGTTGGGTTAAGTCCCGCAACGAGCGCAACCCTTATTTTTAGTTGCCTTTATGTAACTCTAGAAAGACTGCTGGTTATAAACCGGAGGAAGGCGGGGATGACGTCAAGTCAGCATGCCCCTTACACCCTGGGCTACACACGTGCTACATTGGGCGAGACAATGAGATGCAACTCTGCGAAGATTAGCTAATCTATAAACTCGTTCTAAGTTCGGAATGCAGGCTGCAACTCGCCTGCATGGAGGTGGAATCGCTAGTAATCGCTGGTCAGCAATACAGCGGTGAA…
>New.CleanUp.ReferenceOTU474 16SV6.GV14.G.53.160m.A_5349107
ACGCGATAAACCTTACCAGGGTTTGACATGATACGAATTTTTGTGAAAGCAAAAAGTGCCGTTTGGAACGTATACACAGGTGGTGCATGGCTGTCGTCAGCTCGTGTCGTGAGATGTTGGGTTAAGTCCCGCAACGAGCGCAACCCTTGTTTTTAGTTGCCTTTATAGGAACTCTAGAAAGACTGCCGGTTATAAACCGGAGGAAGGCGGGGATGACGTCAAGTCAGCATGCCCCTTACACCCTGGGCTACACACGTGCTACATTGGGCGAGACAATGAGATGCAAACTTGCGAAGGTAAGCTAATCTATAAACTTAGCCTAAGTTCGGATTGTAGGCTGCAACTCGCCTGCATGAAGTCGGAATCGCTAGTAATCGCTGGTCAGCCATACAGCGGTGA…
>New.CleanUp.ReferenceOTU475 16SV6.GV14.G.49.200m.B_2127109
ACGCGATAAACCTTACCAGGGTTTGACATGATACGAATTTTTGTGAAAGCAAGAAGTGCCGTTTGGAACGTATACACAGGTGGTGCATGGCTGTCGTCAGCTCGTGTCGTGAGATGTTGGGTTAAGTCCCGCAACGAGCGCAACCCTTGTTTTTAGTTGCCTTTATAGGAACTCTAGAAAGACTGCCGGTTATAAACCGGAGGAAGGCGGGGATGACGTCAAGTCAGCATGCCCCTTACACCCTGGGCTACACACGTGCTACATTGGGCGAGACAATGAGATGCAAACTTGCGAAGGTAAGCTAATCTATAAACTCGTTCTAAGTTCGGATTGTAGGCTGCAACTCGCCTACATGAAGTTGGAATCGCTAGTAATCGCTGGTCAGAATGCTACGGTGAA…
>New.CleanUp.ReferenceOTU476 16SV6.GV14.G.71.040m.A_630349
ACGCGATAAACCTTACCAGGGTTTGACATGCTACGGATCTTTTTGAAAAAAAAGAGACCTTTATTGGAAACGTATACACAGGTGGTGCATGGCTGTCGTCAGCTCGTGTCGTGAGATGTTGGGTTAAGTCCCGCAACGAGCGCAACCCTCATTTTTAGTTGCTTTTTCAAGAACTCTAAAAAGACTGCCGGTTATAAACCGGAGGAAGGCGGGGATGACGTCAAGTCAGCATGCCCCTTACACCCTGGGCTACACACGTGCTCCAATGGACGAGACAATGAGGCGCAATTCTGCAAAGACTAGCAAATCTATAAAATCGTGCTAAGTTCGGATTGTAGGCTGCAACTCGCCTGCATGAAGTTGGAATCGCTAGTAATCGCTGGTCAGCTACACAGCGGT…
>New.CleanUp.ReferenceOTU477 16SV6.GV14.G.40m.050m.A_8064814
ACGCGATAAACCTTACCAGGGTTTGACATGGTGCGAATTTCTTTGAAAAAAGAAAGTGCCATTCGGAACGCACACACAGGTGGTGCATGGCTGTCGTCAGCTCGTGTCGTGAGATGTTGGGTTAAGTCCCGCAACGAGCGCAACCCTTATTTTTAGTTGCCTATTTTGGAACTCTAGAAAGACTGCTGGTTATAAACCGGAGGAAGGCGGGGATGACGTCAAGTCAGCATGCCCCTTACACCCTGGGCTACACACGTGCTACAATGGTGGAGACAATGAGATGCTAATCTGCGAAGACAAGCTAATCTATAAACTCTATCTAAGTTCGGATTGTAGGCTGCAACTCGCCTGCATGAAGTTGGAATCGCTAGTAATCGCTGGTCAGCTATACAGCGGTGA…
>New.CleanUp.ReferenceOTU478 16SV6.GV14.G.32.020m.B_2824941
ACGCGATGAACCTTACCAACACTTGACATGTTCGTCGCGACTCTAAGAGATTAGAGTTTTCGGTTCGGCCGGACGAAACACAGGTGGTGCATGGCTGTCGTCAGCTCGTGTCGTGAGATGTTGGGTTAAGTCCCGCAACGAGCGCAACCCTTATTTTTAGTTGCCAATTTATTGGGTTCTCTAGAAAGACTGCCGGTGACAAACCGGAGGAAGGTGAGGATGACGTCAAGTCAGCATGCCCCTTATGTCCTGGGCTACACACGTGCTACAATGGTTAAGACAAAGAGTCGCGAGCTCGCGAGAGTCAGCTAATCTCATAAACTTAGCCTAAGTTCAGATTGTAGGCTGCAACTCGCCTGCATGAAGTTGGAATCGCTAGTAATCGCTGGTCAGCCATAC…
>New.CleanUp.ReferenceOTU479 16SV6.GV14.G.63.020m.A_1511605
ACGCGATGAACCTTACCAAGACTTAAATGTATTTTGACAGGTCGAGAAATCGACTTTTCTTCGGACAATTTACAAGGTGCTGCATGGCTGTCGTCAGCTCGTGTCGTGAGATGTTGGGTTAAGTCCCGCAACGAGCGCAACCCTTATTTTTAGTTACTAATTCGTTAGGTTCTCTAGAAAGACTGCCGGTGACAAACCGGAGGAAGGTGAGGATGACGTCAAGTCAGCATGCCCCTTATGTCCTGGGCTACACACGTGCTACAATGGTTAAGACAAAGAGTCGCGAGCTCGCAAGAGTCAGCTAATCTCATAAACTTAGCCTAAGTTCAGATTGTAGGCTGCAACTCGCCTACATGAAGTTGGAATCGCTAGTAATCGCTGGTCAGCCATACAGCGGTG…
>New.CleanUp.ReferenceOTU48 16SV6.GV14.G.13.025m.C_5153115
ACGCGAGGAACCTTACCAGGGCTTGACATACTGCGAATCTCTTTGAAAGAAGAGAGTGCCTTCGGGAATGCAGATACAGGTGGTGCATGGCTGTCGTCAGCTCGTGTCGTGAGATGTTGGGTTAAGTCCCGCAACGAGCGCAACCCTTGTTTTTAGTTACCAATTCGTTGGGTTTTCTAGAAAGACTGCCGGTGACAAACCGGAGGAAGGTGAGGATGACGTCAAGTCAGCATGCCCCTTATGTCCTGGGCTACACACGTGCTACAATGGTGAGGACAAAGAGTCGCAAGTTTGTAAAAACAAGCTAATCTCGTAAACCTAACCTAAGTTCAGATTGTAGGCTGCAACTCGCCTACATGAAGTTGGAATCGCTAGTAATCGCTGGTCAGCCATACAGCG…
>New.CleanUp.ReferenceOTU480 16SV6.GV14.G.15.050m.A_1333498
ACGCGATGAACCTTACCAAGGCTTGACATACTACAAATTTCTTTGAAAAAGGAAAGTGCCTTCGGGAATGTAGATACAGGTGGTGCATGGCTGTCGTCAGCTCGTGTCGTGAGATGTTGGGTTAAGTCCCGCAACGAGCGCAACCCTTATTTTTAGTGGCCAATTTATTGGGTTCTCTAGAAAGACTGCCGGTGACAAACCGGAGGAAGGTGAGGATGACGTCAAGTCAGCATGCCCCTTATGCCTTGGGCTACACACGTGCTACAATTGTTAAGACAAAGAGTTGCCAGCTTGCAAAAGTCAGCTAATCTCATAAACTTAGCCTAAGTTCGGATTGTAGGCTGCAACTCGCCTGCATGAAGTCGGAATCGCTAGTAATCGCGTAACAGCATGACGCGG…
>New.CleanUp.ReferenceOTU481 16SV6.GV14.G.32.020m.B_2817091
ACGCGATGAACCTTACCAAGGCTTGACATACTACAAATTTCTTTGAAAAAGGAAAGTGCCTTCGGGAATGTAGATACAGGTGGTGCATGGCTGTCGTCAGCTCGTGTCGTGAGATGTTGGGTTAAGTCCCGCAACGAGCGCAACCCTTATTTTTAGTTACCAATTCGTTGGGTTCTCTAGAAAGACTGCCGGTGACAAACCGGAGGAAGGTGAGGATGACGTCAAGTCAGCATGCCCCTTATGTCCTGGGCTACACACGTGCTACAATGGTTAAGACAAAGAGTCGCGAGCTTGCAAGAGTCAGCTAATCTCATAAACTTAGCCTAAGTTCAGATTGTAGGCTGCAACTCGCCTGCATGAAGTTGGAATCGCTAGTAATCGCTGGTCAGCCATACAGCG…
>New.CleanUp.ReferenceOTU482 16SV6.GV14.G.34.004.B_5514693
ACGCGATGAACCTTACCAAGGCTTGACATACTACAGATTTCTTTGAAAGAGGAAAGTGCCTTCGGGAATGTAGATACAGGTGGTGCATGGCTGTCGTCAGCTCGTGTCGTGAGATGTTGGGTTAAGTCCCGCAACGAGCGCAACCCTTATTTTAGTTGCTAATTTTTTTTTGGTTTTTTAGAAAGACTGCCGGTGACAAACCGGAGGAAGGTGAGGATGAAGTCAAGGCAGCATGCCCCTTATGCCTTGGGCTACACACGGGCTACAATGGTTAAGACAAAGAGTTGCGAGCTCGTGAGAGTCAGCTAATCTCATAAACTTAGCCTAAGTTCGGATTGTAGGCTGCAACTCGCCTGCATGAAGTCGGAATCGCTAGTAATCGCTGGTCAGCCATACAGC…
>New.CleanUp.ReferenceOTU483 16SV6.GV14.G.34.004.B_5489746
ACGCGATGAACCTTACCAAGGCTTGACATACTACAGATTTCTTTGAAAGAGGAAAGTGCCTTCGGGAATGTAGATACAGGTGGTGCATGGCTGTCGTCAGCTCGTGTCGTGAGATGTTGGGTTAAGTCCCGCAACGAGCGCAACCCTTATTTTTAGTTGCTAATTTATTTTAGGTTTTCTAGAAAGACTGCCGGTGACAAACCGGAGGAAGGTGAGGATGACGTCAAGTCAGCATGCCCCTTATGCCTTGGGCTACACACGTGCTACAATGGTTAAGACAAAGAGTCGCGAATTCGCGAGAATCAGCTAATCTCATAAACTTAGTCTAAGTTCAGATTGTAGGCTGCAACTCGCCTACATGAAGTTGGAATCGCTAGTAATCGCTGGTCAGCCATACAG…
>New.CleanUp.ReferenceOTU484 16SV6.GV14.G.36.003m.B_814895
ACGCGATGAACCTTACCAAGGCTTGACATACTACAGATTTCTTTGAAAGAGGAAAGTGCCTTCGGGAATGTAGATACAGGTGGTGCATGGCTGTCGTCAGCTCGTGTCGTGAGATGTTGGGTTAAGTCCCGCAACGAGCGCAACCCTTATTTTTAGTTGCTAATTTATTTTAGGTTTTCTAGAAAGACTGCCGGTGACAAACCGGAGGAAGGTGAGGATGACGTCAAGTCAGCATGCCCCTTATGCCTTGGGCTACACACGTGCTACAATGGTTAGGACAAAGAGTTGCGAGCTTGTGAAAGTCAGCTAATCTCATAAACCTAGCCCAAGTTCAGATTGTAGGCTGCAACTCGCCTACATGAAGTTGGAATCGCTAGTAATCGCTGGTCAGCCATACAG…
>New.CleanUp.ReferenceOTU485 16SV6.GV14.G.32.005m.B_6103907
ACGCGATGAACCTTACCAAGGCTTGACATACTACAGATTTCTTTGAAAGAGGAGCCTCCTTCGGGATGAAATGACAGGTGGTGCATGGCTGTCGTCAGCTCGTGTTGTGAAATGTCGAGTTAAGTCTCGTAACGAGCGCAACCCATGTCTCTTGTTGCTCATTGAGTGCTTAAGAGAGACTGCCGACCAACATCGGAGGAAGGTGTGGATGATGTCAAGTCAGCATGCCCCTTACATCCTGGGCTACACACGTACTACAATGGTAGGGACAATGAGCTGCGATCCTGCGAAGGCTAGCCAATCTCAAAAACCCTATCTCAGTTCGGATTGTACTCTGCAACTCGAGTACATGAAGGTGGAATCGCTAGTAATCGCTGGTCAGCTATACAGCGGTGAATA…
>New.CleanUp.ReferenceOTU486 16SV6.GV14.G.60.005m.A_2478264
ACGCGATGAACCTTACCAATCCTTGACATATGAAAAACCAGGGTGTTTACCCGCTCTGTCTCTTTTATACAGGTGCTGCATGGCTGTCGTCAGTTCGTGGTGTGAGCTGTTGGGTTAAGTCCCGCAACGAGCGCAACCCTTATTTTTAGTTGCCTTTATGGAACTCTAGAAAGACTGCTGGTTATAAACCGGAGGAAGGCGGGGATGACGTCAAGTCAGCATGCCCCTTACACCCTGGGCTACACACGTGCTACATTGGGCGAGACAATGAGATGCAACTCTGCGAAGATTAGCTAATCTATAAACTCGTTCTAAGTTCGGATTGCAGGCTGCAACTCGCCTGCATGAAGGTGGAATCGCTAGTAATCGCTGGTCAGCTATCCAGCGGTGAATCCGTTC…
>New.CleanUp.ReferenceOTU487 16SV6.GV14.G.32.005m.B_6112204
ACGCGATGAACCTTACCAATTTTTGACATAGAAAAGAATGCATATTTTTTGTGCTTTTTATTTTCTACAGGTGCTGCATGGCTGTCGTCAGTTCGTGGCGTGAGCTGTTGGGTTAAGTCCCGCAACGAGCGCAACCCTTATTTTTAGTTACCAATTCGTTGGGTTTTTTAGAAAGACTGCCGGTGACAAACCGGAGGAAGGTGAGGATGACGTCAAGTCAGCATGCCCCTTATGTCCTGGGCTACACACGTGCTACAATGGTTAAGACAAAGAGTCGCAAGCTCGCGAGAGTTAGCTAATCTATTAAACTTAGCCTAAGTTCAGATTGTAGGCTGCAACTCGCCTACATGAAGTTGGAATCGCTAGTAATCGCTGGTCAGCCATACAGCGGTGAATCCG…
>New.CleanUp.ReferenceOTU488 16SV6.GV14.G.63.020m.A_1497431
ACGCGATGAACCTTACCAGGACTTGACATACTACAGATCCTTTTGAGAAAAAAGAGTGCCTTCGGGAATGTAGATACAGGTGGTGCATGGCTGTCGTCAGCTCGTGTCGTGAGATGTTGGGTTAAGTCCCGCAACGAGCGCAACCCTTATTTTTAGTTACTAATTCGTTAGGTTTTCTAGAAAGACTGCCGGTGACAAACCGGAGGAAGGTGAGGATGACGTCAAGTCAGCATGCCCCTTATGCCTTGGGCTACACACGTGCTACAATGGTTAAGACAAAGAGTTGCGAGCTCGCGAGAGTCAGCTAATCTCATAAACTTAGCCTAAGTTCGGATTGTAGGCTGCAACTCGCCTGCATGAAGTCGGAATCGCTAGTAATCGCTGGTCAGCCATACAGCG…
>New.CleanUp.ReferenceOTU489 16SV6.GV14.G.01.006m.A_1165249
ACGCGATGAACCTTACCAGGACTTGACATGAAGAGAAGTTTTTTGAAAGAAAAATGTGCTACGGCCTCTTACACAGGTGGTGCATGGCTGTCGTCAGCTCGTGTCGTGAGATGTTGGGTTAAGTCCCGCAACGAGCGCAACCCTTGTCTTTAGTTGATACTCTAAAGAGACTGCCGATTATAAATCGGAGGAAGGTGAGGATGACGTCAAGTCATCATGCCCCTTACGTCCTGGGCTACACACGTGCTACAATGGGTGTGACAATTAGTTGCCAATTCGCGAGAATGAGCTAATCTTTAAACACATCCCTAGTTCGGATTGTAGGCTGCAACTCGCCTACATGAAGGTGGAATCGCTAGTAATCGCGGATCAGCATGCCGCGGTGAATACGTTCTCGGG…
>New.CleanUp.ReferenceOTU49 16SV6.GV14.G.32.025m.C_1155191
ACGCGAGGAACCTTACCAGGGTTTGACATGGTATAAAATTTCTCGAAAGAGAATTGGTGTTTACACATATACACACAGGTGGTGCATGGCTGTCGTCAGCTCGTGTCGTGAGATGTTGGGTTAAGTCCCGCAACGAGCGCAACCCTTGTTTTTAGTTTAATCTAAAAAGACTATCGGTTATACACCGGAGGAAGGTGAGGACGACGTCAAGTCAGCATGCCCCTTATATCCTGGGCTACACACGTGCTACATTGGATAGAACAATGAGATGCAACTTTGTGAAAAGAAGCCAATCTATAAATCTATTCTAAGTTCGGATTGTAGGCTGAAACTCGCCTACATGAAGTTGGAATCGCTAGTAATCGCTGGTCAGCTACACAGCGGTGAATTCGTTCCCGG…
>New.CleanUp.ReferenceOTU490 16SV6.GV14.G.02.011m.B_7856357
ACGCGATGAACCTTACCAGGACTTGACATGAAGAGAAGTTTTTTGAAAGAAAAATGTGCTACGGCCTCTTACACAGGTGGTGCATGGCTGTCGTCAGCTCGTGTCGTGAGATGTTGGGTTAAGTCCCGCAACGAGCGCAACCCTTGTTTCTAGTTGAATCTCTAGAAAGACTGCCGATTATAAATCGGAGGAAGGTGAGGATGACGTCAAGTCATCATGCCCCTTACGTCCTGGGCTACACACGTGCTACAATGGATGTGACAAAAAGTTGCCAGTTCGCGAGAACGAGCTAATCTCCAAACACATCCCCAGTTCAGATTGTAGGCTGCAACTCGCCTACATGAAGGTGGAATCGCTAGTAATCGTGGATCAGCGTGCCACGGTGAATGCGTTCCCGGG…
>New.CleanUp.ReferenceOTU491 16SV6.GV14.G.40m.020m.B_3238667
ACGCGATGAACCTTACCAGGGCTTGACATACTACAAATCTTTTCGAAACGAAAGAGTGCCTTCGGGAATGTAGATACAGGTGGTGCATGGCTGTCGTCAGCTCGTGTCGTGAGATGTTGGGTTAAGTCCCGCAACGAGCGCAACCCTCATTTTTAGTTGCCAATTTATTGGGATTTCTAGAGAGACTGCCGGTGACAAACCGGAGGAAGGTGAGGATGACGTCAAGTCAGCATGCCCCTTATGCCCTGGGCCACACACGTGCTACAATGGCGAAGACAAAGAGTCGCAAACCTGCGAAGGCTAGCTAAACTCGTAAACTACGTCTAAGTTCGGATTGTAGGCTGCAACTCGCCTGCATGAAGTCGGAATCGCTAGTAATCGCGAATCAGCATGTCGCGG…
>New.CleanUp.ReferenceOTU492 16SV6.GV14.G.26.025m.B_2363431
ACGCGATGAACCTTACCAGGGCTTGACATACTACAAATTCTTTAGAGATAGAGATGTGCCTTCGGGAATGTAAATACAGGTGGTGCATGGCTGTCGTCAGCTCGTGTCGTGAGATGTTGGGTTAAGTCCCGCAACGAGCGCAACCCTTGTTTTTAGTTACTAATTCATTAGGTTTTTTAGAAAGACTGCCGGTGACAAACCGGAGGAAGGTGAGGATGACGTCAAGTCAGCATGCCCCTTATGTCCTGGGCTACACACGTGCTACAATGGTTAAGACAAAGAGTCGCGAGCTCGCGAGAGTCAGCTAATCTCATAAACTTAGCCTAAGTTCAGATTGTAGGCTGCAACTCGCCTACATGAAGTTGGAATCGCTAGTAATCGCTGGTCAGCCATACAGCG…
>New.CleanUp.ReferenceOTU493 16SV6.GV14.G.32.005m.A_8229224
ACGCGATGAACCTTACCAGGGCTTGACATACTACAAATTCTTTTGAGAACGAGAAGTGCCTTCGGGAATGTAGATACAGGTGGTGCATGGCTGTCGTCAGCTCGTGTCGTGAGATGTTGGGTTAAGTCCCGCAACGAGCGCAACCCTTATTTTTAGTTACCAATTCGTTGGATTTTTTAGAAAGACTGCCGGTGACAAACCGGAGGAAGGTGAGGATGACGTCAAGTCAGCATGCCCCTTATGCCCTGGGCTACACACGTGCTACAATGGTTAAGACAAAGAGTCGCGAGCTCGCGAGAGTCAGCTAATCTCATAAACTTAGCCTAAGTTCAGATTGTAGGCTGCAACTCGCCTACATGAAGTTGGAATCGCTAGTAATCGCTGGTCAGCCATACAGCG…
>New.CleanUp.ReferenceOTU494 16SV6.GV14.G.32.020m.A_5051836
ACGCGATGAACCTTACCAGGGCTTGACATACTACGAATTCTCTTGAAAAAGAGAAGTGCCTTCGGGAATGTAGATACAGGTGGTGCATGGCTGTCGTCAGCTCGTGTCGTGAGATGTTGGGTTAAGTCCCGCAACGAGCGCAACCCTTGTTTTTAGTTGCCAATTTATTGGGTTTTCTAGAAAGACTGCCGGTGACAAACCGGAGGAAGGTGAGGATGACGTCAAGTCAGCATGCCCCTTCTGTCTTGGGCTACACACGTGCTACAATGGCTAAGACAAAGAGTTGCGAACTTGCGAAAGTCAGCTAATCTCATAAACTTAGCCCAAGTTCGGATTGTAGGCTGCAACTCGCCTGCATGAAGTCGGAATCGCTAGTAATCGCTGGTCAGCCATACAGCG…
>New.CleanUp.ReferenceOTU495 16SV6.GV14.G.04.008m.A_5401791
ACGCGATGAACCTTACCAGGGCTTGACATACTGCAAACCTTTTTGAGAGAGAAGGGTGCCTTCGGGAATGCAGATACAGGTGGTGCATGGCTGTCGTCAGCTCGTGTCGTGAGATGTTGGGTTAAGTCCCGCAACGAGCGCAACCCTTGTTTTTAGTTACCAACTTGTTGGGTTTTCTAGAAAGACTGCCGGTGACAAACCGGAGGAAGGTGAGGATGGCGTCAAGTCAGCATGCCCCTTATGTCCTGGGCTACACACGTGCTACAATGGTTAGGACAAAGAGTTGCGAGTTCGCGAGGACCAGCTAATCTCATAAACCTAGCCTAAGTTCAGATTGTAGGCTGCAACTCGCCTACATGAAGTTGGAATCGCTAGTAATCGCTGGTCAGCCATACAGCG…
>New.CleanUp.ReferenceOTU496 16SV6.GV14.G.71.020m.A_5852073
ACGCGATGAACCTTACCAGGGCTTGACATACTGCAAATCTTTTCGAGATGAAAGAGTGCCTTCGGGAATGCAGATACAGGTGGTGCATGGCTGTCGTCAGCTCGTGTCGTGAGATGTTGGGTTAAGTCCCGCAACGAGCGCAACCCTCGTTTTTAGTTGCCAATTTATTGGGATTTCTAGAGAGACTGCCGATGATAAATCGGAGGAAGGTGAGGATGACGTCAAGTCAGCATGCCCCTTATGTCCTGGGCTACACACGTGCTAAAATGGCAAAGACAAAAAGTCGCAAATTCGCAAAAACTGGCAAACCTCAAAAACTTTGCCAAGTTCGGATTGTAGGCTGCAACTCGCCTGCATGAAGTTGGAATCGCTAGTAATCGCTGGTCAGCTATACAGCGG…
>New.CleanUp.ReferenceOTU497 16SV6.GV14.G.34.004.B_5498904
ACGCGATGAACCTTACCAGGGCTTGACATACTGCAAATCTTTTCGAGATGAAAGAGTGCCTTCGGGAATGCAGATACAGGTGGTGCATGGCTGTCGTCAGCTCGTGTCGTGAGATGTTGGGTTAAGTCCCGCAACGAGCGCAACCCTCGTTTTTAGTTGCCAATTTATTGGGATTTCTAGAGAGACTGCCGGTGACAAACCGGAGGAAGGTGAGGATGACGTCAAGTCAGCATGCCCCTTATGCCCTGGGCCACACACGTGCTACAATGGCGAAGACAAAGAGTCGCAAACCTGCGAAGGCTAGCTAATCTCGTAAACTTCATCTAAGTTCGGATTGTAGGCTGCAACTCGCCTGCATGAAGTTGGAATCGCTAGTAATCGGATATCAGCCATGATCCG…
>New.CleanUp.ReferenceOTU498 16SV6.GV14.G.34.010m.B_8022138
ACGCGATGAACCTTACCAGGGCTTGACATACTGCAAATCTTTTCGAGATGAAAGAGTGCCTTCGGGAATGCAGATACAGGTGGTGCATGGCTGTCGTCAGCTCGTGTCGTGAGATGTTGGGTTAAGTCCCGCAACGAGCGCAACCCTTGTTTTTAGTTACCAGTTTACTGGGTTTTCTAGAAAGACTGCCGGTGACAAACCGGAGGAAGGTGAGGATGACGTCAAGTCAGCATGCCCCTTATGTCCTGGGCTACACACGTGCTACAATGGTGAGGACAAAGAGTTGCAAGTTTGTAAAAACAAGCTAATCTCGTAAACCTAACCTAAGTTCAGATTGTAGGCTGCAACTCGCCTACATGAAGTTGGAATCGCTAGTAATCGCTGGTCAGCCATACAGCG…
>New.CleanUp.ReferenceOTU499 16SV6.GV14.G.32.020m.B_2820247
ACGCGATGAACCTTACCAGGGCTTGACATACTGCAAATTTTCTTGAAAGAGAAAAGTGCCTTCGGGAATGCAGATACAGGTGGTGCATGGCTGTCGTCAGCTCGTGTCGTGAGATGTTGGGTTAAGTCCCGCAACGAGCGCAACCCTCGTTTTTAGTTGCCATTTTATGGGTTCTCTAGAAAGACTGCCGGTGACAAACCGGAGGAAGGTGAGGATGACGTCAAGTCAGCATGCCCCTTATGTCCTGGGCTACACACGTGCTACAATGGCTAGGACAAAGAGTTGCAAGTTTGCAAAAACAAGCTAATCTCGTAAACCTAGCCTAAGTTCAGATTGTAGGCTGCAACTCGCCTACATGAAGTTGGAATCGCTAGTAATCGCTGGTCAGCCATACAGCGG…
>New.CleanUp.ReferenceOTU5 16SV6.GV14.G.56.070m.A_1003379
ACGCGAGGAACCTTACCAGGGCTTGACATACTGCAAATCTTTTCGAGATGAAAGAGTGCCTTCGGGAATGCAGATACAGGTGGTGCATGGCTGTCGTCAGCTCGTGTCGTGAGATGTTGGGTTAAGTCCCGCAACGAGCGCAACCCTCGTTTTTAGTTGCCAATTTATTGGGATTTCTAGAGAGACTGCCGATGATAAATCGGAGGAAGGTGAGGATGACGTCAAGTCAGCATGCCCCTTATGTCCTGGGCTACACACGTGCTACAATGGCAAAGACAAAGAGTCGCAAATTCGCAAGAACTAGCTAATCTCATAAACTTTGCCCAAGTTCGGATTGTAGGCTGCAACTCGCCTGCATGAAGTTGGAATCGCTAGTAATCGCTGGTCAGCTATACAGCG…
>New.CleanUp.ReferenceOTU50 16SV6.GV14.G.56.020m.B_7576298
ACGCGAGGAACCTTACCAGGGTTTGACATGGTATGAATTCTTTAGAGATAAGGAAGTGCCTTCGGGAACATACACACAGATGGTGCATGGCTGTCGTCAGCTCGTGTCGTGAGATGTTGGGTTAAGTCCCGCAACGAGCGCAACCCTTATTTTTAGTTACTTTTCTAGAAAGACTGCCGGTTATAAACCGGAGGAAGGTGGGGACGACGTCAAGTCAGCATGCCTCTTACACCCTGGGCTACACACGTGCTACATTGGGTAAGACAATGAGATGCAATACCGTGAGGTGGAGCAAATCTTTAAACTTACTCTAAGTTCGGATTGTAGGCTGCAACTCGCCTATATGAAGTTGGAATCGCTAGTAATCGCAGGTCAGCTACACTGCGGTGAATCCGTTCC…
>New.CleanUp.ReferenceOTU500 16SV6.GV14.G.34.020m.B_8163468
ACGCGATGAACCTTACCAGGGCTTGACATACTGCAAATTTTCTTGAAAGAGAAAAGTGCCTTCGGGAATGCAGATACAGGTGGTGCATGGCTGTCGTCAGCTCGTGTCGTGAGATGTTGGGTTAAGTCCCGCAACGAGCGCAACCCTCGTTTTTAGTTGCCATTTTATGGGTTCTCTAGAAAGACTGCCGGTGACAAACCGGAGGAAGGTGGGGATGACGTCAAGTCAGCATGCCCCTTATGCCCTGGGCTACACACGTGCTACAATGGCTAAGACAAAGAGTCGCGAATTCGCGAGAATCAGCTAATCTGGTAAACTTTGCCTAAGTTCAGATTGTAGGCTGCAACTCGCCTACATGAAGTTGGAATCGCTAGTAATCGCTGGTCAGCCACACAGCGG…
>New.CleanUp.ReferenceOTU501 16SV6.GV14.G.02.011m.A_4320458
ACGCGATGAACCTTACCAGGGCTTGACATACTGCGAATCTCCCCGAAAAGGGAGAGTGCCTTCGGGAATGCAGATACAGGTGGTGCATGGCTGTCGTCAGCTCGTGTCGTGAGATGTTGGGTTAAGTCCCGCAACGAGCGCAACCCTTGTTTTTAGTTACCAATTCGTTGGGTTCTCTAGAAAGACTGCCGGTGACAAACCGGAGGAAGGTGAGGATGACGTCAAGTCAGCATGCCCCTTATGTCCTGGGCTACACACGTGCTACAATGGTTAGGACAAAGAGTCGCAAGTTTGCAAAAACAAGCTAAACTCATAAACCTAGCCTAAGTTCAGATTGTAGGCTGCAACTCGCCTACATGAAGTTGGAATCGCTAGTAATCGCTGGTCAGCCATACAGCG…
>New.CleanUp.ReferenceOTU502 16SV6.GV14.G.38.005m.C_6991469
ACGCGATGAACCTTACCAGGGCTTGACATACTGCGAATCTCCTTGAAAGAGGAGAGTGCCTTCGGGAATGCAGATACAGGTGGTGCATGGCTGTCGTCAGCTCGTGTCGTGAGATGTTGGGTTAAGTCCCGCAACGAGCGCAACCCTTGTTTTTAGTTACCAATTCGTTGGATTTTTTAGAAAGACTGCCGGTGACAAACCGGAGGAAGGTGAGGATGACGTCAAGTCAGCATGCCCCTTATGTCCTGGGCTACACACGAGCTACAATGGTTAAGACAAAGAGTCGCAAGCTCGTGAGAGTAAGCTAATCTAATAAACTTAGCCTAAGTTCAGATTGTAGGCTGCAACTCGCCTACATGAAGTTGGAATCGCTAGTAATCGCTGGTCAGCCATACAGCG…
>New.CleanUp.ReferenceOTU503 16SV6.GV14.G.38.005m.C_6993161
ACGCGATGAACCTTACCAGGGCTTGACATACTGCGAATCTCTTGGAAAGGAGAGAGTGCCTTCGGGAATGCAGGTACAGGTGGTGCATGGCTGTCGTCAGCTCGTGTCGTGAGATGTTGGGTTAAGTCCCGCAACGAGCGCAACCCTTGTTTTTAGTTACCAACTTGTTGGGTTTTCTAGAAAGACTGCCGGTGACAAACCGGAGGAAGGTGAGGATGACGTCAAGTCAGCATGCCCCTTATGTCCTGGGCTACACACGTGCTACAATGGTTAGGACAAAGAGTTGCAAGTTTGTAAAAACAAGCTAATCTCGTAAAACTCACCTAAGTTCAGATTGTAGGCTGCAACTCGCCTACATGAAGTTGGAATCGCTAGTAATCGCGTAACAGCATGACGCGG…
>New.CleanUp.ReferenceOTU504 16SV6.GV14.G.17.060m.C_7047760
ACGCGATGAACCTTACCAGGGCTTGACATGCCGCGAATCGCTATGAAAATAGTGGAGCCGAAAGGCGCGGTCACAGGTGGTGCATGGCTGTCGTCAGCTCGTGTCGTGAGATGTTGGGTTAAGTTCCGCAACGAGCGCAACCCTTATCCCCAGTTACCTTTTTAGGAACCTGTGGAGACTGCCGGTGTTAAGCCGGAGGAAGGTGAGGACGACGTCAAGTCATCATGCCCCTTACGCCCTGGGCTACTCACGTGCTACAATGGCTAGGACAATGGGATGCCACCCTGCGAAGGCGAGCTAACCCCAAAAACCTAGTCTTAGTTCGGATTGTAGGCTGCAACTCGCCTACATGAAGCCGGAATCGCTAGTAATCGCGTAACAGCATGACGCGGTGAATAC…
>New.CleanUp.ReferenceOTU505 16SV6.GV14.G.60.020m.B_7177060
ACGCGATGAACCTTACCAGGGTTTGAAATAATTTCAAAACTTCTTGAAAGAGAAGCCTCCTTCGGGATGGAATTACAGGTGGTGCATGGCTGTCGTCAGCTCGTGTTGTGAAATGTCAAGTTAAGTCTTGTAACGAGCGCAACCCATGTCTCTTGTTGCTGTTTACAGTGCTTAAGAGAAACTGCCGATCAACATCGGAGGAAGGTGTGGATGATGTCAAGTCAGCATGCCCCTTACATCCTGGGCTACACACGTACTACAATGGTCGAGACAAAGGGTCGCTAACCTGCGAAGGTATGCCAATCGCATAAACGCGATCTCAGTTCGGATTGTACTCTGCAACTCGAGTACATGAAGGTGGAATCGCTAGTAATCGCTGGTCAGCTATACAGCGGTGAA…
>New.CleanUp.ReferenceOTU506 16SV6.GV14.G.34.004.B_5493148
ACGCGATGAACCTTACCAGGGTTTGAAATCATTTCAAAACTCCTTGAAAGAGGAGCCTCCTTCGGGATGAAATGACAGGTGGTGCATGGCTGTCGTCAGCTCGTGTTGTGAAATGTCGAGTTAAGTCTCGTAACGAGCGCAACCCATGTCTCTTGTTGCTCATTGAGTGCTTAAGAGAGACTGCCGACCAACATCGGAGGAAGGTGTGGATGATGTCAAGTCAGCATGCCCCTTACATCCTGGGCTACACACGTACTACAATGGTAGGGACAATGAGCTGCGATCCTGCGAAGGCTAGCCAATCTCAAAAACCCTATCTCAGTTCGGATTGTACTCTGCAACTCGAGTACATGAAGGTGGAATTGCTAGTAATCGCGGATCAGCGCGCCGCGGTGAATA…
>New.CleanUp.ReferenceOTU507 16SV6.GV14.G.25.020m.B_734543
ACGCGATGAACCTTACCAGGGTTTGACATGACATGAATTTTTTTGAGAAGAAAAAGTGCCTCTTCGGAGGAACATGTACACAGGTGGTGCATGGCTGTCGTCAGCTCGTGTCGTGAGATGTTGGGTTAAGTCCCGCAACGAGCGCAACCCTTGTTTTTAGTTATTTTTCTAGAAAGACTGCCGGTTATAAGCCGGAGGAAGGCGGGGACGACGTCAAGTCAGCATGCCCCTTACACCCTGGGCTACACACGTGCTACATTGGGTAAGACAATAAGTCGCGAACCTGTGAAGGTCAGCAAATCTAAAAATTTACTCTAAGTTCAGATTGTAGGCTGCAACTCGCCTATATGAAGCTGGAATCGCTAGTAATCGCAGGTCAGCCATACTGCGGTGAATTCG…
>New.CleanUp.ReferenceOTU508 16SV6.GV14.G.01.011m.B_3921759
ACGCGATGAACCTTACCAGGGTTTGACATGATACGAATTTCTTAGAAACAAGAAAGTGCCTTTTGGAACGTATACACAGGTGGTGCATGGCTGTCGTCAGCTCGTGTCGTGAGATGTTGGGTTAAGTCCCGCAACGAGCGCAACCCTCATTTTTAGTTGCCTTTTAGGAACTCTAGAAAGACTGCTGGTTATAAACCGGAGGAAGGCGGGGATGACGTCAAGTCAGCATGCCCCTTACACCCTGGGCTACACACGTGCTACAATGGGTGAGACAATGAGATGCTAATCTGCGAAGACAAGCTAACCTATAAACTCACTCTAAGTTCGGATTGTAGGCTGCAACTCGCCTGCATGAAGTTGGAATCGCTAGTAATCGCTGGTCAGCTATACAGCGGTGAA…
>New.CleanUp.ReferenceOTU509 16SV6.GV14.G.42.030m.A_758087
ACGCGATGAACCTTACCAGGGTTTGACATGATACGAATTTCTTTGAAAGAAGAAAGTGCCGTTTGGAGCGTATACACAGGTGGTGCATGGCTGTCGTCAGCTCGTGTCGTGAGATGTTGGGTTAAGTCCCGCAACGAGCGCAACCCTTATTTTTAGTTGCCTTTATGGAACTCTAGAAAGACTGCTGGTTATAAACCGGAGGAAGGCGGGGATGACGTCAAGTCAGCATGCCCCTTACACCCTGGGCTACACACGTGCTACATTGGGCGAGACAATGAGATGCAAATCTGCGAGGACAAGCTAATCTATAAACTCATTCTAAGTTCGGATTATAGGCTGCAACTCGCCTGTATGAAGTTGGAATCGCTAGTAATCGCTGGTCAGCTATACAGCGGTGAA…
>New.CleanUp.ReferenceOTU51 16SV6.GV14.G.56.040m.B_5220305
ACGCGATAAACCTTACCAAGGCTTGACATACTACAGATTTCTTTGAAAGAAGAAAGTGCCTTCGGGAATGTAGATACAGGTGGTGCATGGCTGTCGTCAGCTCGTGTCGTGAGATGTTGGGTTAAGTCCCGCAACGAGCGCAACCCTTGTTTTTAGTTGCCAATTTATTTGGGTTTTCTAGAAAGACTGCCGGTGACAAACCGGAGGAAGGTGAGGATGACGTCAAGTCAGCATGCCCCTTATGCCTTGGGCTACACACGTGCTACAATGGTTAAGACAAAGAGTTGCAAGCTTGTGAAAGTTAGCTAATCTCGTAAACTTAATCTAAGTTCGGATTGTAGGCTGCAACTCGCCTACATGAAGTCGGAATCGCTAGTAATCGCTGGTCAGCCATACAGC…
>New.CleanUp.ReferenceOTU510 16SV6.GV14.G.34.060m.B_5913185
ACGCGATGAACCTTACCAGGGTTTGACATGATACGAATTTTCTTGAAATAGAAAAGTGCCGTTCGGAGCGTATACACAGGTGGTGCATGGCTGTCGTCAGCTCGTGTCGTGAGATGTTGGGTTAAGTCCCGCAACGAGCGCAACCCTTGTTTTTAGTTGCCACTTATGGAAATCTAAAAAGACTGCCGGTTATAAACCGGAGGAAGGCGGGGATGACGTCAAGTCAGCATGCCCCGTACACCCTGGGCTACACACGTGCTACATTGGGCGAGACAATGAGACGCAAATCTGCGAAGACTAGCTAACCTATAAACTCGTTCTAAGTTCGGAATGCAGGCTGCAACTCGCCTGCATGAAGGTGGAATCGCTAGTAATCGCTGGTCAGCTATACAGCGGTGA…
>New.CleanUp.ReferenceOTU511 16SV6.GV14.G.40m.030m.A_2556830
ACGCGATGAACCTTACCAGGGTTTGACATGATACGAATTTTCTTGAAATAGAAAAGTGCCGTTCGGAGCGTATACACAGGTGGTGCATGGCTGTCGTCAGCTCGTGTCGTGAGATGTTGGGTTAAGTCCCGCAACGAGCGCAACCCTTGTTTTTATTTGCCACTTATGGAAATCTAAAAAGACTGCCGGTTATAAACCGGAGGAAGGCGGGGATGACGTCAAGTCAGCATGCCCCTTACACCCTGGGCTACAAACGTGCTACATTGGGCGAGACAATGAGATGCAAATCTGCGAAGACGAGCTAACCTATAAACTCGGTCTAAGTTCGGATTGCAGGCTGCAACTCGCCTGCATGAAGGTGGAATCGCTAGTAATCGCTGGTCAGCTACACAGCGGTGA…
>New.CleanUp.ReferenceOTU512 16SV6.GV14.G.64.030m.B_1805598
ACGCGATGAACCTTACCAGGGTTTGACATGATACGAATTTTTGTGAAAGCAAAAAGTGCCGTTTGGAACGTATACACAGGTGGTGCATGGCTGTCGTCAGCTCGTGTCTTGAGATGTTGGGTTAAGTCCTGCAACGAGCGCAACCCTTGTTTTTAGTTGCTTTTTAAAGAACTCTAGAAAGACTGCCGGTTATAAACCGGAGGAAGGCGGGGATGACGTCAAGTCAGCATGCCCCTTACACCCTGGGCTACACACGTGCTACATTGGGCGAGACAATGAGACGCAAATCTGTGAAGACTAGCTAATCTATAAACTCGTTCTAAGTTCGGATTGTAGGCTGCAACTCGCCTACATGAAGTTGGAATCGCTAGTAATCGCTGGTCAGCTATACAGCGGTGA…
>New.CleanUp.ReferenceOTU513 16SV6.GV14.G.56.030m.A_1609783
ACGCGATGAACCTTACCAGGGTTTGACATGATACGAATTTTTGTGAAAGCAAAAAGTGCCGTTTGGAGCGTATACACAGGTGGTGCATGGCTGTCGTCAGCTCGTGTCGTGAGATGTTGGGTTAAGTCCCGCAACGAGCGCAACCCTTGTTTTTAGTTGCTTTTTATAGAACTCTAGAAAGACTGCCGGTTATAAACCGGAGGAAGGCGGGGATGACGTCAAGTCAGCATGCCCCTTACACCCTGGGCTACACACGTGCTACATTGGGCGAGACAATGAGATGCAACTCTGTGAAGACTAGCTAATCTATAAACTCGTTCTAAGTTCGGATTGTAGGCTGCAACTCGCCTGCATGAAGTCGGAATCGCTAGTAATCGCTGGTCAGCCATACAGCGGTGA…
>New.CleanUp.ReferenceOTU514 16SV6.GV14.G.53.160m.A_5362527
ACGCGATGAACCTTACCAGGGTTTGACATGATACGAATTTTTGTGAAAGTAAAAAGTGCCGTTTGGAACGTATACACAGGTGGTGCATGGCTGTCGTCAGCTCGTGTCGTGAGATGTTGGGTTAAGTCCCGCAACGAGCGCAACCCTTGTTTTTAGTTGCCTTAATGGAACTCTAAAAAGACTGCCGGTTATAAACCGGAGGAAGGCGGGGATGACGTCAAGTCAGCATGCCCCTTACACCCTGGGCTACACACGTGCTACATTGGGCGAGACAATGAGATGCAAACCTGCGAGGGTAAGCTAATCTATAAACTCGTTCTAAGTTCGGATTGTAGGCTGCAACTCGCCTACATGAAGTCGGAATCGCTAGTAATCGCTGGTCAGCCATACAGCGGTGAA…
>New.CleanUp.ReferenceOTU515 16SV6.GV14.G.36.030m.B_6528883
ACGCGATGAACCTTACCAGGGTTTGACATGGTATGAATTCTTTTGAAAAAAAGAAGTGCCTTAGGGAACATACACACAGATGGTGCATGGCTGTCGTCAGCTCGTGTCGTGAGATGTTGGGTTAAGTCCCGCAACGAGCGCAACCCTTATTTTTAGTTACTTTTCTAGAAAGACTGCCGGTTATAAACCGGAGGAAGGTGGGGACGACGTCAAGTCAGCATGCCTCTTACACCCTGGGCTACACACGTGCTACATTGGGTAAGACAATGAGATGCAATATCGTGAGATGGAGCAAATCTTTAAACTTACTCTAAGTTCGGATTGTAGGCTGCAACTCGCCTGCATGAAGTTGGAATCGCTAGTAATCGCTGGTCAGCCATACAGCGGTGAATTCGTTCC…
>New.CleanUp.ReferenceOTU516 16SV6.GV14.G.34.020m.B_8159006
ACGCGATGAACCTTACCAGGGTTTGACATGGTATGAATTCTTTTGAAAGAGAAAAGTGCCTTCGGGAATGCAGATACAGGTGGTGCATGGCTGTCGTCAGCTCGTGTCGTGAGATGTTGGGTTAAGTCCCGCAACGAGCGCAACCCTCGTTTTTAGTTGCCATTTTATGGGTTCTCTAGAAAGACTGCCGGTGACAAACCGGAGGAAGGTGGGGATGACGTCAAGTCAGCATGCCCCTTATGCCCTGGGCTACACACGTGCTACAATGGCTAAGACAAAGAGTCGCGAATTAGCGAGAATCAGCTAATCTCATAAACTTAGTCTAAGTTCAGATTGTAGGCTGCAACTCGCCTACATGAAGTTGGAATCGCTAGTAATCGCTGGTCAGCCATACAGCGG…
>New.CleanUp.ReferenceOTU517 16SV6.GV14.G.13.025m.A_4103409
ACGCGATGAACCTTACCAGGGTTTGACATGGTGCGAATTTCTTTGAAAGAAGAAAGTGCCATTCGGAACGCACACACAGGTGGTGCATGGCTGTCGTCAGCTCGTGTCGTGAGATGTTGGGTTAAGTCCCGCAACGAGCGCAACCCTTATTTTTAGTTGCCTTTAAGGAACTCTAGAAAGACTGCCGGTTATAAACCGGAGGAAGGCGGGGATGACGTCAAGTCAGCATGCCCCTTACACCCTGGGCTACACACGTGCTACATTGGGCGAGACAATGAGACGCAAACTTGTAAAAGCTAGCTAATCTATAAACTCGTTCTAAGTTCGGATTGGAGGCTGCAACACGCCTACATGAAGATGGAATCGCTAGTAATCGCTGGTCAGCTATACAGCGGTGAA…
>New.CleanUp.ReferenceOTU518 16SV6.GV14.G.11.054m.C_7828333
ACGCGATGAACCTTACCAGGGTTTGACATGGTGCGAATTTTTTTGAAAGAAAAAAGTGCCATTCGGAACGCACACCCAGGTGGTGCATGGCTGTCGTCAGCTCGTGTCGTGAGATGTTGGGTTAAGTCCCGCAACGAGCGCAACCCTTATTTTTAGTTGCCTTTAAGGAACTCTAAAAAGACTGCCGGTTATAAACCGGAGGCAGGCGGGGATGACGTCAAGTCAGCATGCCCCTTACACCCTGGGCTACACACGTGCTACATTGGGCGAGACAATGAGATGCTAATCTGCAAAGAGGCGCTAATCTATAAACTCGTTCTAAGTTCGGATTGTAGGCTGCAACGCGCCTGCATGAAGATGGAATCGCTAGTAATCGCTGGTCAGCATACAGCGGTGAAT…
>New.CleanUp.ReferenceOTU519 16SV6.GV14.G.36.030m.C_6972255
ACGCGATGAACCTTACCAGTTCTTGACAGTGTGTTAAGTGGTAAAAAAATAGTTTTTTTTGCCCTCTTTATAGTAAGAATTTTTACACACAGGTGGTGCATGGCTGTTGTCAGCTCGTGTCGTGAGATGTTGGGTTAAGTCCCGCAACGAGCGCAACCCTCATTTTTAGTTGCCTTATAGGAACTCTAGAAAGACTGCTGGTTATAAACCGGAGGAAGGCGGGGATGACGTCAAGTCAGCATGCCCCTTACACCCTGGGCTACACACGTGCTAAAATGGGTGAGACAATGGGACGCAAATCTGCGAAGACAAGCTAATCTATAAACTCATTCTAAGTTCGGATTGTAGGCTGCAACTCGCCTGCATGAAGTTGGAATCGCTAGTAATCGCTGGTCAGCT…
>New.CleanUp.ReferenceOTU52 16SV6.GV14.G.34.004.A_2529235
ACGCGATAAACCTTACCAGGACTTGACATACTACAAATTTCTTTGAAAAAAGGAAGTGCCTTCGGGAATGTAGATACAGGTGGTGCATGGCTGTCGTCAGCTCGTGTCGTGAGATGTTGGGTTAAGTCCCGCAACGAGCGCAACCCTTATTTTTAGTTACTAATTAATTAGGTTTTCTAGAAAGACTGCCGGTGACAAACCGGAGGAAGGTGAGGATGACGTCAAGTCAGCATGCCCCTTATGTCCTGGGCTACACACGTGCTACAATGGTTAAAACAAAGGGTCGCGAATTCGCGAGAATCAGCTAATCTCATAAACTTAGTCTAAGTTCAGATTGTAGGCTGCAACTCGCCTACATGAAGTTGGAATCGCTAGTAATCGCTGGTCAGCCATACAGCG…
>New.CleanUp.ReferenceOTU520 16SV6.GV14.G.38.015m.B_3434367
ACGCGCAAAACCTTACCAAGGCTTGACATACTACAGATTTCTTTGAAAGAGGAAAGTGCCTTCGGGAATGTAGATACAGGTGGTGCATGGCTGTCGTCAGCTCGTGTCGTGAGATGTTGGGTTAAGTCCCGCAACGAGCGCAACCCTCGTTTTTAGTTGCCAATTTATTGGGATTTCTAGAGAGACTGCCGATGATAAATCGGAGGAAGGTGAGGATGACGTCAAGTCAGCATGCCCCTTATGTCCTGGGCTACACACGTGCTACAATGGCAAAGACAAAGAGTCGCAAATTCGCAAGAACTAGCTAATCTCATAAACTTTGCCCAAGTTCGGATTGTAGGCTGCAACTCGCCTGCATGAAGTTGGAATCGCTAGTAATCGCTGGTCAGCTATACAGCG…
>New.CleanUp.ReferenceOTU521 16SV6.GV14.G.23.051m.C_1698717
ACGCGCAAAACCTTACCAAGGCTTGACATACTACAGATTTCTTTGAAAGAGGAAAGTGCCTTCGGGAATGTAGATACAGGTGGTGCATGGCTGTCGTCAGCTCGTGTCGTGAGATGTTGGGTTAAGTCCCGCAACGAGCGCAACCCTTATTTTTAGTTGCTAATTTATTTTAGGTTTTCTAGAAAGACTGCCGGTGACAAACCGGAGGAAGGTGAGGATGACGTCAAGTCAGCATGCCCCTTATGCCTTGGGCTACACACGTGCTACAATGGTTAAGACAAAGAGTTGCGAGCTCGCGAGAGTCAGCTAATCTCATAAACTTAGCCTAAGTTCGGATTGTAGGCTGCAACTCGCCTGCATGAAGTCGGAATCGCTAGTAATGGCTCATCAGCAACGGAG…
>New.CleanUp.ReferenceOTU522 16SV6.GV14.G.38.010m.C_5699098
ACGCGCAAAACCTTACCAATCCTTGACATATGAAAAACCAGGGTGTTTACCCGCTCTGTCTCTTTTATACAGGTGGTGCATGGCTGTCGTCAGCTCGTGTCGTGAGATGTTGGGTTAAGTCCCGCAACGAGCGCAACCCTTGTTTTTAGTTGCCAATTTATTGGGTTTTCTAGAAAGACTGCCGGTGACAAACCGGAGGAAGGTGAGGATGACGTCAAGTCAGCATGCCCCTTATGTCTTGGGCTACACACGTGCTACAATGGCTAAGACAAAGAGTTGCGAACTTGCGAAAGTCAGCTAATCTCATAAACTTAGCCCAAGTTCGGATTGTAGGCTGCAACTCGCCTGCATGAAGTCGGAATCGCTAGTAATCGCTGGTCAGCCATACAGCGGTGAATC…
>New.CleanUp.ReferenceOTU523 16SV6.GV14.G.42.005m.A_3384386
ACGCGCAAAACCTTACCAGGACTTGACATACTATAGATACTTTTGAGAAAAAGGAGTGCCTTCGGGAATATAGATACAGGTGGTGCATGGCTGTCGTCAGCTCGTGTCGTGAGATGTTGGGTTAAGTCCCGCAACGAGCGCAACCCTTATTTTTAGTTACCAACTTGTTGGGTTCTCTAGAAAGACTGCCGGTGACAAACCGGAGGAAGGTGAGGATGACGTCAAGTCAGCATGCCCCTTATGTCCTGGGCTACACACGTGCTACAATGGCTAAGACAAAGAGTCGCGAGCTTGTAAGAGTCAGCTAATCTCATAAACTTAGCCTAAGTTCAGATTGTAGGCTGCAACTCGCCTACATGAAGTTGGAATCGCTAGTAATCGCATATCAGCCATGATGCG…
>New.CleanUp.ReferenceOTU524 16SV6.GV14.G.04.035m.A_471905
ACGCGCAAAACCTTACCAGGGCTTGACATACTACAAATCTTTTCGAAACGAAAGAGTGCCTTCGGGAATGTAGATACAGGTGGTGCATGGCTGTCGTCAGCTCGTGTCGTGAGATGTTGGGTTAAGTCCCGCAACGAGCGCAACCCTCATTTTTAGTTGCCAATTTATTGGGATTTCTAGAGAGACTGCCGGTGACAAACCGGAGGAAGGTGAGGATGACGTCAAGTCAGCATGCCCCTTATGCCCTGGGCCACACACGTGCTACAATGGCGAAGACAAAGAGTCGCAAACCTGCGAAGGCTAGCTAATCTCGTAAACTTCGTCTAAGTTCGGATTGCAGGCTGCAACTCGCCTGCATGAAGCCGGAGTTGCTAGTAATCGTAGGTCAGCCATACTACG…
>New.CleanUp.ReferenceOTU525 16SV6.GV14.G.42.005m.B_6501107
ACGCGCAAAACCTTACCAGGGCTTGACATACTACAAATCTTTTCGAAACGAAAGAGTGCCTTCGGGAATGTAGATACAGGTGGTGCATGGCTGTCGTCAGCTCGTGTCGTGAGATGTTGGGTTAGTTCCGCCACGAGCGGAACCCCCATTTTTAGTTGCCCATTTATTGGGATTTTTAGAGAGACTGCCGGTGACAAACCGGAGGAAGGTGAGGATGACGTCAAGTCAGCATGCCCCTTATGCCCTGGCCACACACGTGCTACAATGGCGAAGACAAAGAGTCGCAAACCTGCGAAGGCTAGCTAATCTCGTAAACTTCGTCTAAGTTCGGATTGTAGGCTGCAACTCGCCTGCATGAAGTTGGAATCGCTAGTAATCGCTGGTCAGCTATACAGCGGT…
>New.CleanUp.ReferenceOTU526 16SV6.GV14.G.29.054m.A_5896902
ACGCGCAAAACCTTACCAGGGCTTGACATACTACAAATTCTTTTGAAAAAAAGAAGTGCCTTCGGGAATGTAGATACAGGTGGTGCATGGCTGTCGTCAGCTCGTGTCGTGAGATGTTGGGTTAAGTCCCGCAACGAGCGCAACCCTTATTTTTAGTTACCAATTCGTTGGGCTCTCTAGAAAGACTGCCGGTGACAAACCGGAGGAAGGTGAGGATGACGGCAAGTCAGCATGCCCCTTATGTCCTGGGCTACACACGTGCTACAATGGCTAAGACAAAGAGTCGCGAGCTCGCAAGAGTCAGCTAAACTCATAAACTTAGCCTAAGTTCAGATTGTAGGCTGCAACTCGCCTACATGAAGTTGGAATCGCTAGTAATCGCTGGTCAGCCATACAGCG…
>New.CleanUp.ReferenceOTU527 16SV6.GV14.G.34.020m.B_8176052
ACGCGCAAAACCTTACCAGGGCTTGACATACTGCAAATTTTCTTGAAAGAGAAAAGTGCCTTCGGGAATGCAGATACAGGTGGTGCATGGCTGTCGTCAGCTCGTGTCGTGAGATGTTGGGTTAAGTCCCGCAACGAGCGCAACCCTCGTTTTTAGTTGCCATTTTATGGGTTCTCTAGAAAGACTGCCGGTGACAAACCGGAGGAAGGTGAGGATGACGTCAAGTCAGCATGCCCCTTATGCCCTGGGCTACACACGTGCTACAATGGCTAAGACAAAGAGTCGCGAGCTTGTAAGAGTCAGCTAATCTCATAAACTTAGCCTAAGTTCAGATTGTAGGCTGCAACTCGCCTACATGAAGTTGGAATCGCTAGTAATCGCTGGTCAGCCATACAGCGG…
>New.CleanUp.ReferenceOTU528 16SV6.GV14.G.34.004.B_5488331
ACGCGCAAAACCTTACCAGGGCTTGACATACTGCAAATTTTCTTGAAAGAGAAAAGTGCCTTCGGGAATGCAGATACAGGTGGTGCATGGCTGTCGTCAGCTCGTGTCGTGAGATGTTGGGTTAAGTCCCGCAACGAGCGCAACCCTCGTTTTTAGTTGCCATTTTATGGGTTCTCTAGAAAGACTGCCGGTGACAAACCGGAGGAAGGTGGGGATGACGTCAAGTCAGCATGCCCCTTATGCCCTGGGCTACACACGTGCTACAATGGCTAAGACAAAGAGTCGCGAATTCGCGAGAATCAGCTAATATCATAAACTTAGGCTAAGTTCAGAGTGTAGGCTGCAACTCGCATACATGAAGTTGGAATCGCTAGTAATCGCTGGTCAGCCATACAGCGG…
>New.CleanUp.ReferenceOTU529 16SV6.GV14.G.34.020m.A_34540
ACGCGCAAAACCTTACCAGGGCTTGACATACTGCAAATTTTCTTGAAAGAGAAAAGTGCCTTCGGGAATGCAGATACAGGTGGTGCATGGCTGTCGTCAGCTCGTGTCGTGAGATGTTGGGTTAAGTCCCGCAACGAGCGCAACCCTCGTTTTTAGTTGCCATTTTATGGGTTCTCTAGAAAGACTGCCGGTGACAAACCGGAGGAAGGTGGGGATGACGTCAAGTCAGCATGCCCCTTATGCCCTGGGCTACACACGTGCTACAATGGCTAAGACAAAGAGTCGCGAATTCGCGAGAGTCAGCTAATCTCATAAACTTAGCCCAAGTTCAGATGGCAGGCTGCAACTCGCCTGCATGAAGTTGGAATCGCTAGTAATCGCTGGTCAGCAACACAGCGG…
>New.CleanUp.ReferenceOTU53 16SV6.GV14.G.40m.010m.A_138286
ACGCGATAAACCTTACCAGGGCTTGACATACTACGAATTCTTTTGAAAGAAAGAAGTGCCTTCGGGAATGTAGATACAGGTGGTGCATGGCTGTCGTCAGCTCGTGTCGTGAGATGTTGGGTTAAGTCCCGCAACGAGCGCAACCCTTATTTTTAGTTACCAATTCGTTGGGTTCTCTAGAAAGACTGCCGGTGACAAACCGGAGGAAGGTGAGGATGACGTCAAGTCAGCATGCCCCTTATGTCCTGGGCTACACACGTGCTACAATGGCTAAGACAAAGAGTTGCGAGCTTGTGAAAGTCAGCTAATCTCGTAAACTTAGCCTAAGTTCAGATTGTAGGCTGCAACTCGCCTACATGAAGTTGGAATCGCTAGTAATCGCTGGTCAGCCATACAGCG…
>New.CleanUp.ReferenceOTU530 16SV6.GV14.G.11.054m.A_861679
ACGCGCAAAACCTTACCAGGGCTTGACATACTGCGAATCTCTTTGAAAGAAGAGAGTGCCTTCGGGAATGCAGATACAGGTGGTGCATGGCTGTCGTCAGCTCGTGTCGTGAGATGTTGGGTTAAGTCCCGCAACGAGCGCAACCCTTGTTTTTAGTTACCAACTTGTTGGGTTTTCTAGAAAGACTGCCGGTGACAAACCGGAGGAAGGTGAGGATGACGTCAAGTCAGCATGCCCCTTATGTCCTGGGCTACACACGTGCTACAATGGTTGGGACAAAGAGTTGCAAGTTTGCAAAAACAAGCTAATCTCGTAAACCTAACCTAAGTTCAGATTGTAGGCTGCAACTCGCCTACATGAAGTTGGAATCGCTAGTAATCGCTGGTCAGCCATACAGCG…
>New.CleanUp.ReferenceOTU531 16SV6.GV14.G.38.010m.C_5693334
ACGCGCAAAACCTTACCAGGGCTTGACATACTGCGAATCTTCTTGAAAGAGAGGAGTGCCTTCGGGAATGCAGTTACAGGTGGTGCATGGCTGTCGTCAGCTCGTGTCGTGAGATGTTGGGTTAAGTCCCGCAACGAGCGCAACCCTTGTTTTTAGTTACCAATTCGTTGGGTTCTCTAGAAAGACTGCCGGTGACAAACCGGAGGAAGGTGAGGATGACGTCAAGTCAGCATGCCCCTTATGTCCTGGGCTACACACGTGCTACAATGGTTAGGACAAAGAGTCGCAAGTTTGTAAAAACAAGCTAATCTCATAAACCTAGCCTAAGTTCAGATTGTAGGCTGCAACTCGCCTACATGAAGTTGGAATCGCTAGTAATCGCTGGTCAGCCATACAGCG…
>New.CleanUp.ReferenceOTU532 16SV6.GV14.G.25.004m.C_8586543
ACGCGCAAAACCTTACCAGGGCTTGACATACTGCGAATCTTCTTGAAAGGGAAGAGTGCCTTCGGGAATGCAGATACAGGTGGTGCATGGCTGTCGTCAGCTCGTGTCGTGAGATGTTGGGTTAAGTCCCGCAACGAGCGTAACCCTTGTTTTTAGTTACCAACTTGTTGGGTTTTCTAGAAAGACTGCCGGTGACAAACCGGAGGAAGGTGAGGATGACGTCAAGTCAGCATGCCCCTTATGTCCTGGGCTACACACGTGCTACAATGGTTAGGACAAAGAGTCGCAAGTTTGCAAAAACAAGCTAATCTCATAAACCTAGCCTAAGTTCAGATTGTAGGCTGCAACTCGCCTACATGAAGTTGGAATCGCTAGTAATCGCTGGTCAGCCATACAGCG…
>New.CleanUp.ReferenceOTU533 16SV6.GV14.G.01.025m.C_6915817
ACGCGCAAAACCTTACCAGGGCTTGACATACTGCGAATCTTTTTGAAAGAAGAGAGTGCCTTTGGGAATGCAGATACAGGTGGTGCATGGCTGTCGTCAGCTCGTGTCGTGAGATGTTGGGTTAAGTCCCGCAACGAGCGCAACCCTGTTTTTTAGTTACCAATTCGTTGGGTTTTCTAGAAAGACTGCCGGTGACAAACCGGAGGAAGTTGAGGATGACGTCAATTCAGCATGCCCCTTATGTCCTGGGCTACACACGGGCTACAATGGCTAGGACAAAGAGTCGCGAGTTCGCAAGAGCCAGCTAATCTCGTAAACCTAGCCTAAGTTCAGATTGTAGGCTGCAACTCGCCTACATGAAGTTGGAATCGCTAGTAATCGCTGGTCAGCCATACAGCG…
>New.CleanUp.ReferenceOTU534 16SV6.GV14.G.15.050m.C_8106219
ACGCGCAAAACCTTACCAGGGTTTGACATGATACGAATTTCTTTGAAAGAAGAAAGGCCATTTATGGAACGTATACACAGGTGGTGCATGGCTGTCGTCAGCTCGTGTCGTGAGATGTTGGGTTAAGTCCCGCAACGAGCGCAACCCTCCTTTTTAGTTGCCTTATGGAACTCTAGAAAGACTTCTGGTTATAAACCGGAGGAAGGCGGGGATGACGTCAAGTCAGCATGCCCCTTACACCCTGGGCTACACACGTGCTACAATGGGTGAGACAATGAGAAGCTAATCTGCGAAGACAAGCCAATCTATAAACTCATTCTAAGTTCGGATTGTAGGCTGCAACGCGCCTGCATGAAGGTGGAATCGCGAGTAATCGCTGGTCAGCTATACAGCGGTGAA…
>New.CleanUp.ReferenceOTU535 16SV6.GV14.G.78.100m.A_7526163
ACGCGCAAAACCTTACCAGGGTTTGACATGATACGAATTTCTTTGAAAGAAGAAAGTGCCGTTTGGAACGTATACACAGGTGGTTCATGGCTGTCGTCAGCTCGTGTCGTGAGATGTTGTGTTAAGTCCCGCAACGAGCGCAACCCTTGTTTTTAGTTGCCTTTTAAGGAACTCTAAAAAGACTGCTGGTTATAAACCGGAGGAAGGTGGGGATGACGTCAAGTCAGCATGCCCCTTACACCCTGGGCTACACACGTGCTACATTGGGCGAGACAATGAGATGCAAGTCTGCGAGGATTAGCGAATCTATAAACTCGTTCTGAGTTCGGATTGTAGGCTGCAACTCGCCTACATGAAGGTGGAATCGCTAGTAATCGCTGGTCAGCTACACAGCGGTGA…
>New.CleanUp.ReferenceOTU536 16SV6.GV14.G.40m.061m.B_2730263
ACGCGCAAAACCTTACCAGGGTTTGACATGATACGAATTTCTTTGAAAGAAGAAAGTGCCGTTTGGAGCGTATACACAGGTGGTGCATGGCTGTCGTCAGCTCGTGTCGTGAGATGTTGGGTTAAGTCCCGCAACGAGCGCAACCCTCATTTTTAGTTGCCTTATAGGAACTCTAGAAAGACTGCTGGTTATAAACCGGAGGAAGGCGGGGATGACGTCAAGTCAGCATGCCCCTTACACCCTGGGCTACACACGTGCTACAATGGGTGAGACAATGAGAAGCAAATCTGCGAGGACAAGCTAATCTATAAACTCATTCTAAGTTCGGATTATAGGCTGCAACTCGCCTGTATGAAGTTGGAATCGCTAGTAATCGCTGGTCAGCTATACAGCGGTGAA…
>New.CleanUp.ReferenceOTU537 16SV6.GV14.G.71.060m.A_3955264
ACGCGCAAAACCTTACCAGGGTTTGACATGATACGGATCTTTTTGAAAAAAAAGAGACCTTTATTGGAAACGTATACACAGGTGGTGCATGGCTGTCGTCAGCTCGTGTCGTGAGATGTTGGGTTAAGTCCCGCAACGAGCGCAACCCTCATTTTTAGTTGCTTTTTCAAGAACTCTAAAAAGACTGCCGGTTATAAACCGGAGGAAGGCGGGGATGACGTCAAGTCAGCATGCCCCTTACACCCTGGGCTACACACGTGCTACAATGGACGAGACAATGAGGCGCAATTCTGCAAAGACTAGCAAATCTATAAACTCGTTCTAAGTTCGGATTGTAGGCTGCAACTCGCCTGCATGAAGTTGGAATCGCTAGTAATCGCAGATCAGCAACGCTGCGGT…
>New.CleanUp.ReferenceOTU538 16SV6.GV14.G.60.005m.A_2488783
ACGCGCAAAACCTTACCAGGGTTTGACATGATACGGATCTTTTTGAAAAAAAAGAGACCTTTATTGGAAACGTATACACAGGTGGTGCATGGCTGTCGTCAGCTCGTGTCGTGAGATGTTGGGTTAAGTCCCGCAACGAGCGCAACCCTCATTTTTAGTTGCTTTTTCAAGAACTCTAAAAAGACTGCCGGTTATAAACCGGAGGAAGGCGGGGATGACGTCAAGTCAGCATGCCCCTTACACCCTGGGCTACACACGTGCTACAATGGACGAGACAATGAGGCGCAATTCTGCGAAGATTAGCTAATCTATAAACTCGTTCTAAGTTCGGATTGCAGGCTGCAACTCGCCTGCATGAAGGTGGAATCGCTAGTAATCGCTGGTCAGCTATACAGCGGT…
>New.CleanUp.ReferenceOTU539 16SV6.GV14.G.71.070m.A_3168394
ACGCGCAAAACCTTACCAGGGTTTGACATGATACGGATTTTTTTGAAAAAAAAGAGACCTTTATTGGAAACGTATACACAGGTGGTGTATGGCTGTCGTCAGCTCGTGTCGTGTGATGTTGGGTGATGTCCCGCAACGAGCGCAACCCTCATTTTTAGTTGCTTTTTCAAGAACTCTAAAAAGACTGCCGGTTATAAACCGGAGGAAGGCGGGGATGACGTCAAGTCAGCATGCCCCTTACACCCTGGGCTACACACGTGCTACAATGGACGAGACAATGAGGCGCAATTCTGCAAAGACTAGCAAATCTATAAACTCGTTCTAAGTTCGGATTGTAGGCTGCAACTCGCCTGCATGAAGTTGGAATCGCTAGTAATCGCTGGTCAGCTACACAGCGGT…
>New.CleanUp.ReferenceOTU54 16SV6.GV14.G.29.005m.C_326999
ACGCGATGAACCTTACCAGGACTTGACATACTGCAGATTCTTTTGAGAAAGAGAAGTGCCTTCGGGAATGCAGATACAGGTGGTGCATGGCTGTCGTCAGCTCGTGTCGTGAGATGTTGGGTTAAGTCCCGCAACGAGCGCAACCCTTATTTTTAGTTACCAACTTGTTGGGTTCTCTAGAAAGACTGCCGGTGACAAACCGGAGGAAGGTGAGGATGACGTCAAGTCAGCATGCCCCTTATGTCCTGGGCTACACACGTGCTACAATGGCTAAGACAAAGAGTCGCGAGCTTGTAAAAGTCAGCTAATCTCATAAACTTAGCCTAAGTTCAGATTGTAGGCTGCAACTCGCCTACATGAAGTTGGAATCGCTAGTAATCGCTGGTCAGCCATACAGCG…
>New.CleanUp.ReferenceOTU540 16SV6.GV14.G.38.050m.B_7025918
ACGCGCAAAACCTTACCAGGGTTTGACATGGTGTTAATTCTTTGAAAAAAGAAGTACCGTTCGCGGTAGACACACACAGGTGGTGCATGGCTGTCGTCAGCTCGTGTCGTGAGATGTTGGGTTAAGTCCCGCAACGAGCGCAACCCTTGTTTTTAGGTACAAGTAATCTAAAAAGACTATCGGTTATAAACCGGAGGAAGGTGGGGACGACGTCAAGTCAGCATGCCCCTTATACCCTGGGCTACACACGTGCTACATTGGGTAGGACAATGAGATGCCAAGCCGTGAGGCCGAGCTAATCTACAAACCTACTCTAAGTTCGGATTGGAGGCTGCAACTCGCCTCCATGAAGTTGGAATCGCTAGTAATCGCTGGTCAGCAACACAGCGGTGAATTCGT…
>New.CleanUp.ReferenceOTU541 16SV6.GV14.G.13.035m.C_6645449
ACGCGCAAAACCTTACCAGGGTTTGACATGGTGTTAATTCTTTGAAAAAAGAAGTACTGTTCGCAGTAGGCACACACAGGTGGTGCATGGCTGTCGTCAGCTCGTGTCGTGAGATGTTGGGTTAAGTCCCGCAACGAGCGCAACCCTTGTTTTTAGTTACAAGTAATCTAAAAAGACTATCGGTTATAAACCGGAGGAAGGTGGGGACGACGTCAAGTCAGCATGCCCCTTATACCCTGGGCTACACACGTGCTACATTGGGTAGGACAATGAGATGCCAAACCGCGAGGTTGAGCTAATCTACAAACCTACTCTAAGTTCGGATTGGAGGCTGCAACTCGCCTCCATGAAGTTGGAATCGCTAGTAATCGCTGGTCAGCAACACAGCGGTGAATCCGT…
>New.CleanUp.ReferenceOTU542 16SV6.GV14.G.34.193m.A_1405744
ACGCGCAGAACCTTACCAACCTTTGAAATCCAGAGAAGTCACCAGAGATGGAGATGTGCCTTCGGGAACTCTGTGACAGGTGTTGCATGGCTGTCGTCAGCTCGTGTCGTGAGATGTTGGGTTAAGTCCCGCAACGAGCGCAACCCTTATTTTTAGTTACCAATTCGTTGGGTTCTCTAGAAAGACTGCCGGTGACAAACCGGAGGAAGGTGAGGATGACGTCAAGTCAGCATGCCCCTTATGTCCTGGGCTACACACGTGCTACAATGACTAAGACAAAGAGTTGCAAACTTGTAAGAGTAAGCTAATCTCATAAACGTAGCCTAAGTTCAGATTGTAGGCTGCAACTCGCCTACATGAAGTTGGAATCGCTAGTAATCGCTGGTCAGCCATACAGCG…
>New.CleanUp.ReferenceOTU543 16SV6.GV14.G.26.035m.A_2743147
ACGCGCAGAACCTTACCAAGGCTTGACATACTCCAGATTTCTTTGAAAGAGGAAAGTGCCTTCGGGAATGTAGATACAGGTGGTGCATGGCTGTCGTCAGCTCGTGTCGTGAGATGTTGGGTTAAGTCCCGCAACGAGCGCAACCCTTATTTTTCGTTGCTAATTTATTTTAGGTTTTCTAGAAAGACTGCCGGTGACAAACCGGAGGAAGGTGAGGATGACGTCAAGTCAGCATGCCCCTTATGCCTTGGGCTACACACGTGCTACAATGGTTAAGACAAAGAGTTGCGAGCTCGTGAGAGTCAGCTAATCTCATAAACTGAGCCTAAGTTCGGATGGTAGGCTGCAACTCGCCTGCATGAAGGCGGAATCGCTAGTAATCGCTGGTCAGCCATACAG…
>New.CleanUp.ReferenceOTU544 16SV6.GV14.G.26.070m.B_2352680
ACGCGCAGAACCTTACCAGGGCTTGACATACTACAAATCTTTTCGAAACGAAAGAGTGCCTTCGGGAATGTAGATACAGGTGGTGCATGGCTGTCGTCAGCTCGTGTCGTGAGATGTTGGGTTAAGTCCCGCAACGAGCGCAACCCTCATTTTTAGTTGCCAATTTATTGGGATTTCTAGAGAGACTGCCGGTGACAAACCGGAGGAAGGTGAGGATGACGTCAAGTCAGCATGCCCCTTATGCCCTGGGCCACACACGTGCTACAATGGCGAAGACAAAGAGTCGCAAACCTGCGAAGGCTAGCTAATCTCGTAAACTTCGTCTAAGTTCGGATTGCAGGCTGCAACTCGCCTGCATGAAGTCGGAATCGCTAGTAATGCCGTATCAGCTACGACGGC…
>New.CleanUp.ReferenceOTU545 16SV6.GV14.G.40m.007m.A_1023018
ACGCGCAGAACCTTACCAGGGCTTGACATACTACAAATCTTTTCGAAACGAAAGAGTGCCTTCGGGAATGTAGATACAGGTGGTGCATGGCTGTCGTCAGCTCGTGTCGTGAGATGTTGGGTTAAGTCCCGCAACGAGCGCAACCCTCATTTTTAGTTGCCAATTTATTGGGATTTCTAGAGAGACTGCCGGTGACAAACCGGAGGAAGGTGAGGATGACGTCAAGTCAGCATGCTCCTTATGCCCTGGGCCACACACGTGCTACAATGGCGAAGACAAAGAGTCGCAAACCTGCGAAGGCGAGCTAATCTCGTAAACTTCGTCTAAGTTCGGATTGTAGGCTGCAACTCGCCTGCATGAAGTTGGAATCGCTAGTAATCGCATATCAGCCATGATGCG…
>New.CleanUp.ReferenceOTU546 16SV6.GV14.G.34.020m.B_8160696
ACGCGCAGAACCTTACCAGGGCTTGACATACTACAGATCCCTTTGAAAAAAGGGAGTGCCTTCGGGAATGTAGATACAGGTGGTGCATGGCTGTCGTCAGCTCGTGTCGTGAGATGTTGGGTTAAGTCCCGCAACGAGCGCAACCCTTATTTTTAGTTACCAATTCGTTGGGTTCTCTAGAAAGACTGCCGGTGACAAACCGGAGGAAGGTGAGGATGACGTCAAGTCAGCATGCCCCTTATGTCCTGGGCTACACACGGGCTACAATGGCTAAGACAAAGAGTCGCAAGCTCGCGAGAGTCAGCTAATCTCATAAACGTAGCCCAAGTTCAGATTGCAGGCTGCAACTCGCCTGCATGAAGTTGGAATCGCTAGTAATCGTGGATCAGCATGCCACGG…
>New.CleanUp.ReferenceOTU547 16SV6.GV14.G.32.025m.B_6590124
ACGCGCAGAACCTTACCAGGGCTTGACATACTACAGATCCCTTTGAAAAAAGGGAGTGCCTTCGGGAATGTAGATACAGGTGGTGCATGGCTGTCGTCAGCTCGTGTCGTGAGATGTTGGGTTAAGTCCCGCAACGAGCGCAACCCTTATTTTTAGTTACCAATTCGTTGGGTTCTCTAGAAAGACTGCCGGTGACAAACCGGAGGAAGGTGAGGATGACGTCAAGTCAGCATGCCCCTTATGTCCTGGGCTACACACGTGCTACAATGGCTAAGACAAAGAGTCGCAAGCTCGCGAGAGTCAGCTAATCTCATAAACTTAGCCCAAGTTCAGATTGCAGGCTGCAACTCGCCTGCATGAAGTTGGAATCGCTAGTAATCGCAGATCAGCTACGCTGCG…
>New.CleanUp.ReferenceOTU548 16SV6.GV14.G.32.070m.B_5077201
ACGCGCAGAACCTTACCAGGGCTTGACATACTACAGATCCCTTTGAAAAAAGGGAGTGCCTTCGGGAATGTAGATACAGGTGGTGCATGGCTGTCGTCAGCTCGTGTCGTGAGATGTTGGGTTAAGTCCCGCAACGAGCGCAACCCTTATTTTTAGTTACCAATTCGTTGGGTTCTCTAGAAAGACTGCCGGTGACAAACCGGAGGAAGGTGAGGATGACGTCAAGTCAGCATGCCCCTTATGTCCTGGGCTACACACGTGCTACAATGGTTAAGACAAAGAGTCGCGAGCTCGTGAGAGTCAGCTAATCTCATAAACTTAGCCCAAGTTCAGATTGTAGGCTGCAACTCGCCTACATGAAGTTGGAATCGCTAGTAATCGCTGGTCAGCCATACAGCG…
>New.CleanUp.ReferenceOTU549 16SV6.GV14.G.34.004.B_5498763
ACGCGCAGAACCTTACCAGGGCTTGACATACTACGAATTCTTTTGAAAGAAAGAAGTGCCTTCGGGAATGTAGATACAGGTGGTGCATGGCTGTCGTCAGCTCGTGTCGTGAGATGTTGGGTTAAGTCCCGCAACGAGCGCAACCCTTATTTTTAGTTACCAATACGTTGGGTTCTCTAGAAAGACTGCCGGTGACAAACCGGAGGAAGGTGAGGATGACGTCAAGTCAGCATGCCCCTGATGTCCTGGGCTACACACGTGCTACAATGGCTAAGACAAAGAGTTGCGAGCTTGTGAAAGTAAGCTAATCTCGTAAACTCAGCCTAAGTTCAGATTGTAGGCTGCAACTCGCCTACATGAAGATGGAATCGCTAGTAATCGCTGGTCAGCATACAGCGG…
>New.CleanUp.ReferenceOTU55 16SV6.GV14.G.34.020m.A_27072
ACGCGCAAAACCTTACCAGGGCTTGACATACTGCGAATCTCTTGGAAAGGAGAGAGTGCCTTCGGGAATGCAGGTACAGGTGGTGCATGGCTGTCGTCAGCTCGTGTCGTGAGATGTTGGGTTAAGTCCCGCAACGAGCGCAACCCTTGTTTTTAGTTACCAACTTGTTGGGTTTTCTAGAAAGACTGCCGGTGACAAACCGGAGGAAGGTGAGGATGACGTCAAGTCAGCATGCCCCTTATGTCCTGGGCTACACACGTGCTACAATGGTTAGGACAAAGAGTTGCAAGTTTGTAAAAACAAGCTAATCTCGTAAACCTCACCTAAGTTCAGATTGTAGGCTGCAACTCGCCTACGTGAAGGAGGAATCGCTAGTAATCGCAGGTCAGCATACTGCGG…
>New.CleanUp.ReferenceOTU550 16SV6.GV14.G.38.010m.A_4331298
ACGCGCAGAACCTTACCAGGGCTTGACATACTGCAAATCTTTTCGAGATGAAAGAGTGCCTTCGGGAATGCAGATACAGGTGGTGCATGGCTGTCGTCAGCTCGTGTCGTGAGATGTTGGGTTAAGTCCCGCAACGAGCGCAACCCTCGTTTTTAGTTGCCATTTTATGGGTTCTCTAGAAAGACTGCCGGTGACAAACCGGAGGAAGGTGGGGATGACGTCAAGTCAGCATGCCCCTTATGCCCTGGGCTACACACGTGCTACAATGGCTAAGACAAAGAGTCGCGAATTCGCGAGAATCAGCTAATCTCATAAACTTAGTCTAAGTTCAGATTGTAGGCTGCAACTCGACTACATGAAGTTGGAATCGCTAGTAATCGCTGGTCAGCCATACAGCGG…
>New.CleanUp.ReferenceOTU551 16SV6.GV14.G.29.005m.C_329112
ACGCGCAGAACCTTACCAGGGCTTGACATACTGCAAATTTTCTTGAAAGAGAAAAGTGCCTTCGGGAATGCAGATACAGGTGGTGCATGGCTGTCGTCAGCTCGTGTCGTGAGATGTTGGGTTAAGTCCCGCAACGAGCGCAACCCTCGTTTTTAGTTGCCATTTTATGGGTTCTCTAGAAAGACTGCCGGTGACAAACCGGAGGAAGGTGGGGATGACGTCAAGTCAGCATGCCCCTTATGCCCTGGGCTACACACGTGCTACAATGGCTAAGACAAAGAGTCGCGAATTCGCGAGAATCAGCTAATCTCATAAACTTAGTCTAAGTTCAGATTGTAGGCTGCAACTCGCCTACATGAAGTTGGAATCGCTAGTAATCGTGGATCAGCGTGCCACGGT…
>New.CleanUp.ReferenceOTU552 16SV6.GV14.G.01.080m.C_5182754
ACGCGCAGAACCTTACCAGGGCTTGACATGTCACAAATCTTCCTGAAAGGGAAGAGTGCCTTCGGGAATGTGAACACAGGTGGTGCATGGCTGTCGTCAGCTCGTTTCGTGAGATGTTGGGTTAAGTCCCGCAACGAGCGTAACCCTTGTCTTTAGTTGCCATCATTTAGTTGGGCACTTTAAAGAGACTGCCGGTGATAAACCGGAGGAAGGTGAGGACGACGTCAAGTCAGCATGCCCCTTACGCCCTGGGCTACACACGTACTACAATGGCCGAGACAAAGAGTCGCAAGTTTGCAAAGACAAGCTAATCTCATAAACTCGGTCTCAGGTCGGATTGTAGGCTGCAACTCGCCTACATGGAGTTGGAATCGCTAGTAATCGCCGGTCAGCAACACA…
>New.CleanUp.ReferenceOTU553 16SV6.GV14.G.34.004.B_5498673
ACGCGCAGAACCTTACCAGGGTTTGAAATAATTTTAAAACTTCTTGAAAGAGAAGCCTCCTTCGGGATGGAATTACAGGTGGTGCATGGCTATCGTCAGCTCGTGTTGTGAAATGTCAAGTTAAGTCTTGTAACGAGCGCAACCCATGTCTCTTGTTGCTGTTTACAGTGCTTAAGAGAAACTGCCGATCAACATCGGAGGAAGGTGTGGATGATGTCAAGTCAGCATGCCCCTTACATCCTGGGCTACACACGTACTAAAATGGTCGAGACAAAGGGTCGCTAACCTGCGAAGGTATGCCAATCTCATAAACTCGATCTCAGTTCGGATTGTACTCTGCAACTCGAGTACATGAAGGTGGAATCGCTAGTAATCGCTGGTCAGCATGCAGCGGTGAAT…
>New.CleanUp.ReferenceOTU554 16SV6.GV14.G.60.005m.A_2480352
ACGCGCAGAACCTTACCAGGGTTTGACATGATACGAATTTTCTTGAAATAGAAAAGTGCCGTTCGGAGCGTATACACAGGTGGTGCATGGCTGTCGTCAGCTCGTGTCGTGAGATGTTGGGTTAAGTCCCGCAACGAGCGCAACCCTTATTTTTAGTTGCCTTTATGGAACTCTAGAAAGACTGCTGGTTATAAACCGGAGGAAGGCGGGGATGACGTCAAGTCAGCATGCCCCTTACACCCTGGGCTACACACGTGCTACATTGGGCGAGACAATGAGATGCAGCTCTGCGAAGATTAGCTAATCTATAAACTCGTTCTAAGTTCGGATTGCAGGCTGCAACTCGCCTGCATGAAGGTGGAATCGCTAGTAATCGCTGGTTAGCTATACAGCGGTGAA…
>New.CleanUp.ReferenceOTU555 16SV6.GV14.G.71.060m.A_3953199
ACGCGCAGAACCTTACCAGGGTTTGACATGATACGGATCTTTTTGAAAAAAAAGAGACCTTTATTGGAAACGTATACACAGGTGGTGCCTGGCTGTCGTCCGCTCGTGTCGTGAGATGTTGGGTTAAGTCCCGCAACGAGCGCAACCCTCATTTTTAGTTGCTTTTTCAAGAACTCTAAAAAGACTGCCGGTTATAAACCGGAGGAAGGCGGGGATGACGTCAAGTCAGCATGCCCCTTACACCCTGGGCTACACACGTGCTACAATGGACGAGACAATGAGGCGCAATTCTGCAAAGACTAGCAAATCTATAAACTCGTTCTAAGTTCGGAGTGTAGGCTGCAACTCGCCTGCATGAAGGCGGAATCGCTAGTAATCGCTGGTCAGCTACACAGCGGT…
>New.CleanUp.ReferenceOTU556 16SV6.GV14.G.49.010m.A_1652777
ACGCGCAGAACCTTACCAGGGTTTGACATGGTGCGAATTTCTTTGAAAAAAGAAAGTGCCATTCGGAACGCACACACAGGTGTTGCATGGCTGTCGTCAGCTCGTGTCGTGAGATGTTGGGTTAAGTCCCGCAACGAGCGCAACCCTTATTTTTAGTTGCCTTTATGTAACTCTAGAAAGACTGCCGGTTATAAACCGGAGTAAGGCGGGGATGACGTCAAGTCAGCATGCCCCTTACACCCGGGGCTACACACGTGCTACATTGGTCGAGACAATGAGATGCTAATCTGCGAAGATACGCAAATCTATAAACTCGTTCTAAGTTCGGATTGTAGGCTGCAACTCGCCTACATGAAGATGGAATCGCTAGTAATCGCTGGTCAGCATACAGCGGTGAAT…
>New.CleanUp.ReferenceOTU557 16SV6.GV14.G.19.050m.C_159060
ACGCGCAGAACCTTACCTGCTTTTGACATACTTGGAACCCCTCAGAGATGAGGGGGTGCTTTTAGAACCAAGATACAGGTGCTGCATGGCTGTCGTCAGCTCGTGTCGTGAGATGTTGGGTTAAGTCCCGCAACGAGCGCAACCCCTGTTTTTAGTTACAAGTAATCTAAAAAGACTATCGGTTATAAACCGGAGGAAGGTGGGGACGACGTCAAGTCAGCATGCCCCTTATACCCTGGGCTACACACGTGCTACATTGGGTAGGACAATGAGACGCCAAACCGTGAGGTCGAGCTAATCTACAAACCTACTCTAAGTTCGGATTGGAGGCTGCAACTCGCCTCCATGAAGTTGGAATCGCTAGTAATCGCTGGTCAGCAACACAGCGGTGAATCCGTT…
>New.CleanUp.ReferenceOTU558 16SV6.GV14.G.49.005m.A_4941583
ACGCGCCAAACCTTACCAAGGCTTGACATACTACAGATTTCTTTGAAAGAGGAAAGTGCCTTCGGGAATGTAGATACAGGTGGTGCGTGGCTGTCGTCAGCTCGTGTCGTGAGATGTTTGGTTAAGTCCCGCAACGAGCGCAACCCTTATTTTTAGTTGCTAATTTATTTTAGGTTTTCTAGAAAGACTGCCGGTGACAAACCGGAGGAAGGTGAGGATGACGTCAAGTCAGCATGCCCCTTATGCCTTGGGCTACACACGTGCTACAATGGTTAAGACAAAGAGTTGCGAGCTCGCGAGAGTCAGCTAATATCATAAACTTAGCCTAAGTTCGGATTGTAGGCTGCAACTCGCCTGCATGAAGTCGGAATCGCTAGTAATCGCTGGTCAGCCATACAG…
>New.CleanUp.ReferenceOTU559 16SV6.GV14.G.19.025m.C_4122103
ACGCGCCAAACCTTACCAAGGCTTGACATGTCACGAATCTTTTTGAGAAAAAAGAGTGCCTTCGGGAACGTGAACACAGGTGGTGCATGGCTGTCGTCAGCTCGTGTCGTGAGATGTTGGGTTAAGTCCCGCAACGAGCGCAACCCTTGTCTTTAGTTACCATCATTTAGTTGGGGACTCTAGAGAGACTGCCGGTGACAAACCGGAGGAAGGTGAGGACGACGTCAAGTCAGCATGCCCCTTATGCCTTGGGCTACACACGTGCTACAATGATTAAGACAAAGAGCAGCAAGCTTGTGAAAGTTAGCAAATCTCATAAACTTAGTCTAAGTTCGGATTGTAGGCTGCAACTCGCCTACATGAAGGCGGAATCGCTAGTAATCGCCGGTCAGTAATACG…
>New.CleanUp.ReferenceOTU56 16SV6.GV14.G.17.001m.A_6793129
ACGCGCCAAACCTTACCAGGGCTTGACATACTACAAATCTTTTAGAGATAGAAGAGTGCTTTCGAGAATGTAGATACAGGTAGTGCATGGCTGTCGTCAGCTCGTGTCGTGAGATGTTGGGTTAAGTCCCGCAACGAGCGCAACCCTCGTTTTTAGTTGCCAATTTATTGGTTTTTTTAGAAAGACTGCCGGTGACAAACCGGAGGAAGGTGAGGATGACGTCAAGTCAGCATGCTCCTTATGTCCTGGGCTACACACGTGCTACAATGATGAGGACAAAGAGTCGCCAATCTGCGAAGACGAGCTAATCTCGTAAACCTCATCCAAGTTCGGATTGTAGGCTGCAACTCGCCTGCATGAAGTTGGAATTGCTAGTAATCGCAGGTCAGCATACTGCGG…
>New.CleanUp.ReferenceOTU560 16SV6.GV14.G.49.020m.A_522908
ACGCGCCAAACCTTACCAGGACTTGACATGAAGAGAAATTTTTCGAAAGAAAAATGTGCTAAGGCCTCTTACACAGGTGGTGCATGGCTGTCGTCAGCTCGTGTCGTGAGATGTTGGGTTAAGTCCCGCAACGAGCGCAACCCTTGTCTCTAGTTGATACTCTAGAGAGACTGCCGATTATAAATCGGAGGAAGGTGAGGATGACGTCAAGTCATCATGCCCCTTACGTCCTGGGCTACACACGTGCTACAATGGGTGTGACAATTAGTTGCCAATTCGCGAGAATGAGCTAATCTTTAAACACATCCTTAGTTCAGATTGTAGGCTGCAACTCGCCTGCATGAAGTTGGAATCGCTAGTAATCGCTGGTCAGCTATACAGCGGTGAATCCGTTCCCGG…
>New.CleanUp.ReferenceOTU561 16SV6.GV14.G.42.030m.A_771198
ACGCGCCAAACCTTACCAGGGCTTGACATACTACAAATTCTTTGGAGACAGAGAAGTGCCTTCGGGAATGTAGATACAGGTGGTGCATGGCTGTCGTCAGCTCGTGTCGTGAGATGTTGGGTTAAGTCCCGCAACGAGCGCAACCCTTATTTTTAGTTACCAATTCGTTGGGTTCTCTAGAAAGACTGCCGGTGACAAACCGGAGGAAGGTGAGGATGACGTCAAGTCAGCATGCCCCTTATGTCCTGGGCTACACACGTGCTACAATGGTTAAGACAAAGAGTCGCTAGCTTGCGAAAGTTTGCTAATCTCATAAACTTAGCCTAAGTTCAGATTGTAGGCTGCAACTCGCCTACATGAAATTGGAATCGCTAGTAATCGCTGGTCAGCCATACAGCG…
>New.CleanUp.ReferenceOTU562 16SV6.GV14.G.01.006m.A_1181859
ACGCGCCAAACCTTACCAGGGCTTGACATACTACAGATCCCTTTGAAAAAAGGGAGCGCCCTCGGGAATGTAGATACAGGTGGTGCATGGCTGTCGTCAGCTCGTGTCGTGAGATGTTGGGTTAAGTCCCGCAACGAGCGCAACCCTTATTTTTAGTTACCAACTCGTTGGGTTCTCTAGAAAGACTGCCGGTGACAAACCGGAGGAAGGTGAGGATGACGTCAAGTCAGCATGCCCCTTATGTCCTGGGCTACACACGTGCTACAATGGCTAAGACAAAGAGTCGCGAGCTTGCAAGAGTCAGCTAATCTCATAAACTTAGCCTAAGTTCAGATTGTAGGCTGCAACTCGCCTACATGAAGTTGGAATCGCTAGTAATCGCTGGTCAGCCATACAGCG…
>New.CleanUp.ReferenceOTU563 16SV6.GV14.G.13.025m.A_4117951
ACGCGCCAAACCTTACCAGGGCTTGACATACTACAGATTTTTTAGAGATAGAAAAGTGCCTTCGGGAATGTAGATACAGGTGGTGCATGGCTGTCGTCAGCTCGTGTCGTGAGATGTTGGGTTAAGTCCCGCAACGAGCGCAACCCTTATTTTTAGTTACCAATTCGTTGGGTTCTCTAGAAAGACTGCCGGTGACAAACCGGAGGAAGGTGAGGATGACGTCAAGTCAGCATGCCCCTTATGTCCTGGGCCACACACGTGCTACAATGGTTAAGACAAAGAGTCGCGAGCTCGCAAGAGTCAGCTAATCTCATAAACTTAGCCTAAGTTCAGATTGTAGGCTGCAACTCGCCTGCATGAAGTTGGAATCGCTAGTAATCGCTGGTCAGCCATACAGCG…
>New.CleanUp.ReferenceOTU564 16SV6.GV14.G.01.011m.B_3915396
ACGCGCCAAACCTTACCAGGGCTTGACATACTACGAATCCTTTTGAGAAAAAGGAGTGCCTTCGGGAATGTAGATACAGGTGGTGCATGGCTGTCGTCAGCTCGTGTCGTGAGATGTTGGGTTAAGTCCCGCAACGAGCGCAACCCTTATTTTTAGTTACCAACTTGTTGGGTTTTTTAGAAAGACTGCCGGTGACAAACCGGAGGAAGGTGAGGATGACGTCAAGTCAGCATGCCCCTTATGTCCTGGGCTACACACGTGATACAATGGTTAAGACAAAGAGTCGCGAGCTCGCGAGAGTCAGCTAATCTCATAAACTTAGCCTAAGTTCAGATTGTAGGCTGCAACTCGCCTACATGAAGTTGGAATCGCTAGTAATCGCTGGTCAGCCATACAGCG…
>New.CleanUp.ReferenceOTU565 16SV6.GV14.G.34.060m.B_5915582
ACGCGCCAAACCTTACCAGGGCTTGACATACTGCAAATCTTTTCGAGATGAAAGAGTGCCTTCGGGAATGCAGATACAGGTGGTGCATGGCTGTCGTCAGCTCGTGTCGTGAGATGTTGGGTTAAGTCCCGCAACGAGCGCAACCCTCGTTTTTAGTTGCCAAGTTATTGGGATTTCTAGAGAGACTGCCGATGATAAAACGGAGGAAGGTGAGGATGACGTCAAGTCAGCATGTCCCTTATGTCCCGGGCTACACACGTGCTACAATGGCAAAGACAAAGAGTCGCAAATTCGCAAGAACGAGCTAATCTCATAAACTTTGTCCAAGTTCGGATTGTAGGCTGCAACTCGCCTGCATGAAGGTGGAATCGCTAGTAATCGCTGGTCAGCTATACAGCG…
>New.CleanUp.ReferenceOTU566 16SV6.GV14.G.36.050m.B_810142
ACGCGCCAAACCTTACCAGGGCTTGACATACTGCAAATCTTTTCGAGATGAAAGAGTGCCTTCGGGAATGCAGATACAGGTGGTGCATGGCTGTCGTCAGCTCGTGTCGTGAGATGTTGGGTTAAGTCCCGCAACGAGCGCAACCCTCGTTTTTAGTTGCCAATTTATTGGTATTTCTAGAGAGACTGCCGATGATAAATCGGAGGAAGGTGAGGATGACGTCAAGTCAGCATGCCCCTTATGTCCTGGGCTACAAAAGTGCTACAATGGCAAAGACAAAGAGTCGCAAATTCGCAAGAACAAGCTAATCTCATAAACTTTGCCCAAGTTCGGATTGTAGGCTGCAACTCGCCTGCATGAAGTTGGAATCGCTAGTAATCGCTGGTCAGCTATACAGCG…
>New.CleanUp.ReferenceOTU567 16SV6.GV14.G.71.004m.A_7710634
ACGCGCCAAACCTTACCAGGGCTTGACATACTGCGAATCTTTTTGAAAGAAGAGAGTGCCTTCGGGAATGCAGATACAGGTGGTGCATGGCTGTCGTCAGCTCGTGTCGTGAGATGTTGGGTTAAGTCCCGCAACGAGCGCAACCCTTGTTTTTAGTTACCAATTCGTTGGGTTTTCTAGAAAGACTGCCGGTGACAAACCGGAGGAAGGTGAGGATGACGTCAAGTCAGCATGCCCCTTATGTCCTGGGCTACACACGTGCTACAATGGCTAGGACAAAGAGTTGCAAGTTTGCAAAAACAAGCTAATCTCGTAAACCTAGCCTAAGTTCAGATTGTAGGCTGCAACTCGCCTTCATGAAGTTGGAATCGCTAGTAATCGCGGAACAGCATGCCGCGG…
>New.CleanUp.ReferenceOTU568 16SV6.GV14.G.13.025m.A_4105409
ACGCGCCAAACCTTACCAGGGCTTGACATACTGTGAATCACTATGAAAATAGTGGAGCCGAAAGGCGCGGTCACAGGTGGTGCATGGCTGTCGTCAGCTCGTGTCGTGAGATGTTGGGTTAAGTTCCGCAACGAGCGCAACCCTTATCCCCAGTTACCTTTTTAGGAACCTGTGGAGACTGCCGGTGTTAAGCCGGAGGAAGGTGAGGACGACGTCAAGTCATCATGCCCCTTACGCCCTGGGCTACTCACGTGCTACAATGGCTAGGACAATGGGGTGCCACCCTGCGAAGGCGAGCTAACCCCAAAAACCTAGTCTTAGTTCGGATTGTAGGCTGCAACTCGCCTACATGAAGCCGGAATCGCTAGTAATCGCTGGTCAGCAATACAGCGGTGAATA…
>New.CleanUp.ReferenceOTU569 16SV6.GV14.G.29.020m.C_4000199
ACGCGCCAAACCTTACCAGGGTCTGACATGGTGTTAATTCTTTGAAAAAAGAAGTACCGTTCGCGGTAGACACACACAGGTGGTGCATGGCTGTCGTCAGCTCGTGTCGTGAGATGTTGGGTTAAGTCCCGCAACGAGCGCAACCCTTGTTTTTAGTTACTAGTAATCTAAAAAGACTATCGGTTATAAACCGGAGGAAGGTGGGGACGACGTCAAGTCAGCATGCCCCTTATACCCTGGGCTACACACGTGCTACATTGGGTTAGGACAATGAGATGCCAAGCCGCGAGGCCGAGCTAATCTACAAACCGACTCTAAGGTCGGATTGGAGGCTGCGACTCGCCTCCATGAAGTTGGAATCGCTAGTAATCGCTGGTCAGCAACACAGCGGTGAATCCG…
>New.CleanUp.ReferenceOTU57 16SV6.GV14.G.02.011m.A_4322450
ACGCGCGAAACCTTACCAGGGTTTGACATGATACGAATCTCTTTGAAAGAGGAGAGTGCCTTTATGGAACGTATACACAGGTGGTGCATGGCTGTCGTCAGCTCGTGTCGTGAGATGTTGGGTTAAGTCCCGCAACGAGCGCAACCCTCATTTTTAGTTGCCTTATGGAACTCTAGAAAGACTGCCGGTTACAAACCGGAGGAAGGCGGGGATGACGTCAAGTCAGCATGCCCCTTACACCCTGGGCTACACACGTGCTACAATGGGTGAGACAATGAGATGCTAATCTGCGAAGACAAGCTAACCTATAAACTCACTCTAAGTTCGGATTGTAGGCTGCAACTCGCCTGCATGAAGTTGGAATCGCTAGTAATCGCTGGTCAGCTATACAGCGGTGAA…
>New.CleanUp.ReferenceOTU570 16SV6.GV14.Jenni_1706979
ACGCGCCAAACCTTACCAGGGTTCGACATGATACGGATTTTTTTGAAAAAAAAGAGACCTTTATTGGAAACGTATACACAGGTGGTGCATGGCTGTCGTCAGCTCGTGTCGTGAGATGTTGGGTTAAGTCCCGCCACGAGCGCAACCCTCATTTTTAGTTGCTTTTTCAAGAACTCTAAAAAGACTGCCGGTTATAAACCGGAGGAAGGCGGGGATGACGTCAAGTCAGCATGCCCCTTACACCCTGGGCTACACACGTGCTACAATGGACGACACAATGAGGCGCAATTCTGCAAAGACTAGCAAATCTATAAACTCGTTCTAAGTTCGGATTGGAGGCTGCAACTCGCCTGCATGAAGTTGGAATCGCTAGTAATCGCTGGTCAGCTACACAGCGGT…
>New.CleanUp.ReferenceOTU571 16SV6.GV14.G.19.050m.C_145149
ACGCGCCAAACCTTACCAGGGTTTGAAATAATTTCAAAACTTCTTGAAAGAGAAGCCTCCTTCGGGATGGAATTACAGGTGGTGCATGGCTGTCGTCAGCTCGTGTTGTGAAATGTCAAGTTAAGTCTTGTAACGAGCGCAACCCATGTCTCTTGTTGCTGTTTACAGTGCTTAAGAGAAACTGCCGATCAACATCGGAGGAAGGTGTGGATGATGTCAAGTCAGCATGCCCCTTACATCCTGGGCTACACACGTACTACAATGGTCGAGACAAAGGGTCGCTAACCTGTGAAGGTATGCCAATCTCATAAACTCGATCTCAGTTCGGATTGTACTCTGCAACTCGAGTACATGAAGGTGGAATCGCTAGTAATCGCGGATCAGCATGCCGCGGTGAAT…
>New.CleanUp.ReferenceOTU572 16SV6.GV14.G.25.004m.C_8580985
ACGCGCCAAACCTTACCAGGGTTTGACATGATACGAATTTCTTTGAAAGAAGAAAGGCCATTTATGGAACGTATACACAGGTGGTGCATGGCTGTCGTCAGCTCGTGTCGTGAGATGTTGGGTTAAGTCCCACAACGAGCGCAACCCTCATTTTTAGTTGCCTTATGGAACTCTAGAAAGACTGCTGGTTATAAACCGGAGGAAGGCGGGGATGACGTCAAGTCAGCATGCCCCTTACACCCTGGGCTACACACGTGCTACAATGGGTGAGACAATGAGAAGCTAATCTGCAAAGACAAGCAAACTTGTAAACTCTTTCAAGTTCGGATTGTAGGCTGCAACTCGCCTGCATGAAGTTGGAATCGCTAGTAATCGCTGGTCAGCTATACAGCGGTGAAT…
>New.CleanUp.ReferenceOTU573 16SV6.GV14.Jenni_1736190
ACGCGCCAAACCTTACCAGGGTTTGACATGATACGAATTTCTTTGAAAGAAGAAAGGCCATTTATGGAACGTATACACAGGTGGTGCATGGCTGTCGTCAGCTCGTGTCGTGAGATGTTGGGTTAAGTCCCGCAACGAGCGCAACCCTCATTTTTAGTTGCCTTATGGAACTCTAAAAAGACTGCTGGTTATAAACCGGAGGAAGGCGGGGATGACGTCAAGTCAGCATGCCCCTTACACCCTGGGCTACACACGTGCTACAATGGTTGAGACAATGAGATGCTAATCTGCGAAGACAAGCCAATCTACAAACCCATTCTAAGTTCGGATTGGAGTCTGCAACTCGCCTGCGTGAAGTTGGAATCGCTAGTAATCGCTGGTCAGCCATACAGCGGTGAA…
>New.CleanUp.ReferenceOTU574 16SV6.GV14.G.77.030m.B_3183374
ACGCGCCAAACCTTACCAGGGTTTGACATGATACGAATTTCTTTGAAAGAAGAAAGGCCATTTATGGAACGTATACACAGGTGGTGCATGGCTGTCGTCAGCTCGTGTCGTGAGCTGTTGGGTTAAGTCCCGCAACGAGCGCAACCCTCATTTTTAGTTGCCTTATGGAACTCTAAAAAGACTGCTGGTTATAAACCGGAGGAAGGCGGGGATGACGTCAAGTCAGCATGCCCCTTACACCCTGGGCTACACACGTGCTACAATGGGTGAGACAATGAGATGCTAATCTGCGAAGACAAGCCAATCTATAAACTCATTCTAAGTTCGGATTGTAGGCTGCAACTCGCCTGCATGAAGTTGGAATCGCTAGTAATCGCTGGTCAGCTATACAGCGGTGAA…
>New.CleanUp.ReferenceOTU575 16SV6.GV14.G.64.030m.B_1813211
ACGCGCCAAACCTTACCAGGGTTTGACATGATACGAATTTCTTTGAAAGAAGAAAGTGCCGTTTGGAGCGTATACACAGGTGGTGCATGGCTGTCGTCAGCTCGTGTCGTGAGATGTTGGGTTAAGTCCCGCAACGAGCGCAACCCTTATTTTTAGTTGCCTTTATGGAACTCTAGAAAGACTGCTGGTTATAAACCGGAGGAAGGCGGGGATGACGTCAAGTCAGCATGCCCCTTACACCCTGGGCTACACACGTGCTACATTGGGCGAGACAATGAGATGCAACTCTGCGAAGATTAGCTAATCTATAAACTCGTTCTAAGTCCGGATTGCAGGCTGCAACTCGACTGCATGAAGGTGGAATCGCTAGTAATCGCTAGTCAGCTATACAGCGGTGAA…
>New.CleanUp.ReferenceOTU576 16SV6.GV14.G.02.035m.A_2505888
ACGCGCCAAACCTTACCAGGGTTTGACATGATATGAATCTCTTTGAAAAAAGAAAGTGCCTTTTGGAACATATACACAGGTGGTGCATGGCTGTCGTCAGCTCGTGTCGTGAGATGTTGGGTTAAGTCCCGCAACGAGCGCAACCCTTATTTTTAGTTGCCTTATGGAACTCTAGAAAGACTGCCGGTTATAAACCGGAGGAAGGCGGGGATGACGTCAAGTCAGCATGCCCCTTACACCCTGGGCTACACACGTGCTACAATGGGTAAGACAATGAGATGCAACTCTGCGAAGATAAGCTAATCTATAAACTTACTCTAAGTTCGGATTGTAGGCTGCAACTCGCCTGCATGAAGTTGGAATCGCTAGTAATCGCTGGTCAGCTACACAGCGGTGAAT…
>New.CleanUp.ReferenceOTU577 16SV6.GV14.G.13.035m.A_343589
ACGCGCCAAACCTTACCAGGGTTTGACATGGTGCGAATTTTTTTGAAAGAAAAAAGTGCCATTCGGAACGCACACACAGGTGGTGCATGGCTGTCGTCAGCTCGTGTCGTGAGATGTTGGGTTAAGTCCCGCAACGAGCGCAACCCTTATTTTTAGTTGCCTTTAAGGAACTCTAAAAAGACTGCCGGTTATAAACCGGAGGAAGGCGGGGATGACGTCAAGTCAGCATTCCCCTTACACCCTGGGCTACACACGTGCTACATTGGGCGAGACAATGAGATGCTAATCTGCAAAGAGGCGCTAATCTATAAACTCGTTCTAAGTTCGGATTGGAGGCTGCAACTCGCCTGCATGAAGATGGAATCGCTAGTAATCGCTGGTCAGCATACAGCGGTGAAT…
>New.CleanUp.ReferenceOTU578 16SV6.GV14.G.13.025m.A_4120191
ACGCGCCAAACCTTACCAGGGTTTGACATGGTGTTAATTCTTTGAAAAAAGAAGTACCGTTCGCGGTAGACACACACAGGTGGTGCATGGCTGTCGTCAGCTCGTGTCGTGAGATGTTGGGTTAAGTCCCGCAACGAGCGCAACCCCTGTTTTTAGTTACAAGTAATCTAAAAAGACTATCGGTTATAAACCGGAGGAAGGTGGGGACGACGTCAAGTCAGCATGCCCCTTATACCCTGGGCTACACACGTGCTACATTGGGTAGGAAAATGAGACGCCAAACCGTGAGGTCTAGCTAATCTACAAACCTACGCTAAGTTCGGATTGGAGGCTGCAACTCGCCTCCATGAAGTTGGAATCGCTAGTAATCGCTGGTCAGCAACACAGCGGTGAATCCGT…
>New.CleanUp.ReferenceOTU579 16SV6.GV14.G.78.100m.A_7568028
ACGCGCCAAACCTTACCTGGTCTTGACATCCTCGGACCGCTTCAGAGATGAAGTTTCCTCTTCGGAGGCCGAGTGACAGGTGCTGCATGGCTGTCGTCAGCTCGTGTCGTGAGATGTTGGGTTAAGTCCCGCAACGAGCGCAACCCTTATTTTTAGTTGCCTTAATGGAACTCTAGAAAGACTGCCGGTTATAAACCGGAGGAAGGCGGGGATGACGTCAAGTCAGCATGCCCCTTACACCCTGGGCTACACACGTGCTACATTGGGCGAGACAATGAGACGCAAACTTGTGAAAGCTAGCTAATCTATAAACTCGCTCTAAGTTCGGATTGTAGGCTGCAACTCGCCTACATAAAGATGGAATCGCTAGTAATCGCTGGTCAGCTATACAGCGGTGAA…
>New.CleanUp.ReferenceOTU58 16SV6.GV14.G.60.005m.A_2485287
ACGCGCGAAACCTTACCAGGGTTTGACATGATACGAATTTCTTTGAAAGAAGAAAGTGCCGTTTGGAGCGTATACACAGGTGGTGCATGGCTGTCGTCAGCTCGTGTCGTGAGATGTTGGGTTAAGTCCCGCAACGAGCGCAACCCTTATTTTTAGTTGCCTTTATGGAACTCTAGAAAGACTGCCGGTTATAAACCGGAGGAAGGCGGGGATGACGTCAAGTCAGCATGCCCCTTACACCCTGGGCTACACACGTGCTACATTGGGCGAGACAATGAGATGCTAATCTGCGAAGATACGCTAATCTATAAACTCGTTCTAAGTTCGGATTGTAGGCTGCAACTCGCCTACATGAAGATGGAATCGCTAGTAATCGCTGGTCAGCATACAGCGGTGAAT…
>New.CleanUp.ReferenceOTU580 16SV6.GV14.G.61.005m.A_2575146
ACGCGCCGAACCTTACCAAGGCTTGACATACTACAGATTTCTTTGAAAGAGGAAAGTGCCTTCGGGAACGTATACACAGGTGGTGCATGGCTGTCGTCAGCTCGTGTCGTGAGATGTTGGGTTAAGTCCCGCAACGAGCGCAACCCTTGTTTTTAGTTGCCTTTATGGAACTCTAAAAAGACTGCCGGTTATAAACCGGAGGAAGGCGGGGATGACGTCAAGTCAGCATGCCCCTTACACCCTGGGCTACACACGTGCTACATTGGGCGAGACAATGAGACGCAAACTTGCGAAGGTAAGCTAATCTATAAACTCGTTCTAAGTTCGGATTGCAGGCTGCAACTCGCCTGCATGAAGGTGGAATCGCTAGTAATCGCTGGTCAGCTATACAGCGGTGAA…
>New.CleanUp.ReferenceOTU581 16SV6.GV14.G.02.035m.A_2497484
ACGCGCCGAACCTTACCAGGGCTTGACATACTACAAATTCTTTTGAGAAAAAGAAGTGCCTTCGGGAATGTAGATACAGGTGGTGCATGGCTGTCGTCAGCTCGTGTCGTGAGATGTTGGGTTAAGTCCCGCAACGAGCGCAACCCTTATTTTTAGTTACTAATTCGTTAGGTTCTCTAGAAAGACTGCCGGTGACAAACCGGAGGAAGGTGAGGATGACGTCAAGTCAGCATGCCCCTTATGCCCTGGGCTACACACGTGCTACAATGGTTAAGACAAAGAGTCGCGAGCTCGCGAGAGTCAGCTAATCTCATAAACTTAGCCTAAGTTCAGATTGTAGGCTGCAACTCGCATACATGAAGTTGGAATCGCTAGTAATCGCTGGTCGGCCATACAGCG…
>New.CleanUp.ReferenceOTU582 16SV6.GV14.G.64.030m.C_5609866
ACGCGCCGAACCTTACCAGGGTTTGACATGGTGCGAATTTTTTTGAAAAAAGAAAGTGCCATTCGGAACGCACACACAGGTGGTGCATGGCTGTCGTCAGCTCGCGTCGTGAGATGTTGGGTTAAGTCCCGCAACGAGCGCAACCCTTATTTTTAGTTGCCTTTATGGAACTCTAGAAAGACTGCCGGTTATAAACCGGAGGAAGGGGGGGATGACGTCAAGTCAGCATGCCCCTTACACCCTGGGCTACACACGTGCCACATTGGGCGCGACAATGAGATGCTAATCTGCGAAGAGGCGCTAATCTATAAACTCGTTCTAAGTTCGGATTGTAGGCTGCAACTCGCCTACATGAAGATGGAATCGCTAGTAATCGCTAGTCAGCATACAGCGGTGAAT…
>New.CleanUp.ReferenceOTU583 16SV6.GV14.G.49.040m.A_8621320
ACGCGCGAAACCTTACCAACCCTTGACATACCTGTCGTAGTTACCAGAGATGGTTTCGTCAGTTCGGCTGGACAGGATACAGGTGCTGCATGGCTGTCGTCAGCTCGTGTCGTGAGATGTTGGGTTAAGTCCCGCAACGAGCGCAACCCTTGTCTCTAGTTGATACTCTAGAGAGACTGCCGATTATAAATCGGAGGAAGGTGAGGATAACGTCAAGTCATCATGCCCCTTACGTCCTGGGCTACACACGTGCTACAATGGGTGTGACAATTAGTTGCCAATTCGCGAGAATGAGCTAATCTTTAAACACATCCTTAGTTCAGATTGTAGGCTGCAACTCGCCTACATGAAGGTGGAATCGCTAGTAATCGCAGGTCAGCAACACTGCGGTGAATCCGT…
>New.CleanUp.ReferenceOTU584 16SV6.GV14.G.34.004.A_2519996
ACGCGCGAAACCTTACCAACCCTTGACATCCTGTGCTACTACCAGAGATGGTACGTTCCCTTCGGGAATGCAGATACAGGTGGTGCATGGCTGTCGTCAGCTCGTGTCGTGAGATGTTGGGTTAAGTCCCGCAACGAGCGCAACCCTCGTTTTTAGTTGCCATTTTATGGGTTCTCTAGAAAGACTGCCGGTGACAAACCGGAGGAAGGTGGGGATGACGTCAAGTCAGCATGCCCCTTATGCCCTGGGCTACACACGTGCTACAATGGCTAAGACAAAGAGTCGCGAATTCGCGAGAATCAGCTAATCTCATAAACTTAGTCTAAGTTCAGATTGTAGGCTGCAACTCGCCTACATGAAGTTGGAATCGCTAGTAATCGCTGGTCAGCCATACAGCGG…
>New.CleanUp.ReferenceOTU585 16SV6.GV14.G.40m.020m.A_3773352
ACGCGCGAAACCTTACCAACCCTTGACATCCTGTGCTACTACCAGAGATGGTACGTTCCCTTCGGGGACGCAGTGACAGGTGCTGCATGGCTGTCGTCAGCTCGTGTCGTGAGATGTTCGGTTAAGTCCCGCAACGAGCGCAACCCTCATTTTTAGTTGCCAATTTATTGGGATTTCTAGAGAGACTGCCGGTGACAAACCGGAGGAAGGTGAGGATGACGTCAAGTCAGCATGCCCCTTATGCCCTGGGCCACACACGTGCTACAATGGCGAAGACAAAGAGTCGCAAACCTGCGAAGGCTAGCTAATCTCGTAAACTTCGTCTAAGTTCGGATTGTAGGCTGCAACTCGCCTGCATGAAGTTGGAATCGCTAGTAATCGCTGGTCAGCTATACAGCG…
>New.CleanUp.ReferenceOTU586 16SV6.GV14.G.61.050m.A_6904588
ACGCGCGAAACCTTACCAACCCTTGACATGCCTGGACAATCCGAGAGATCGGACTTTCCTTCGGGACCAGTGCACAGGTGCTGCATGGCTGTCGTCAGCTCGTGTCGTGAGATGTTCGGTTAAGTCCGGCAACGAGCGCAACCCTTGTTTTTAGTTGCCTTTATAGGAACTCTAGAAAGACTGCCGGTTATAAACCGGAGGAAGGCGGGGATGACGTCAAGTCAGCATGCCCCTTACACCCTGGGCTACACACGTGCTACATTGGGCGAGACAATGAGATGCAACTCTGCGAAGATTAGCTAATCTATAAACTCGTTCTAAGTTCGGATTGCAGGCTGCAACTCGCCTGCATGAAGGTGGAATCGCTAGTAATCGCTGGTCAGCTATACAGCGGTGAAT…
>New.CleanUp.ReferenceOTU587 16SV6.GV14.G.15.050m.A_1343446
ACGCGCGAAACCTTACCAAGGCTTAAATGTAATATGACCGGTTGAGAGATCAACCTTTTTTCGAACAGATTACAAGGTGCTGCATGGTTGTCGTCAGCTCGTGCCGTGAGGTGTCGGGTTAAGTCCCGCAACGAGCGCAACCCTTATCCTCAGTTACCTTCTAGGAACCTGAGGAGACTGCCGGTGTTAAGCCGGAGGAAGGTGAGGATGACGTCAAGTCATCATGCCCCTTATGCCCTGGGCTACTCACGTGCTACAATGGATAGGACAATGGGATGCCACCCTGCGAAGGCGAGCTAACCCCAAAAACCTATTCTTAGTTCGGATTGTAGGCTGCAACTCGCCTACATGAAGCTGGAATCGCTAGTAATCGCTGGTCAGCTATACAGCGGTGAATAC…
>New.CleanUp.ReferenceOTU588 16SV6.GV14.G.32.025m.B_6587062
ACGCGCGAAACCTTACCAAGGCTTGACATACTACAAATTTCTTTGAAAAAGGAAAGTGCCTTCGGGAATGTAGATACAGGTGGAGCATGGCTGTCGTCAGCTCGTGTCGTGAGATGTTGGGTTAAGTCCCGCAACGAGCGCAACCCTTATTTTTAGTTGCCAATTTATTGGGTTCTCTAGAAAGACTGCCGGTGACAAACCGGAGGAAGGTGAGGATGACGTCAAGTCAGCATGCCCCTTATGCCTTGGGCTACACACGTGCTACAATGGTTAAGACAAAGAGTTGCCAGCTTGCAAAAGTCAGCTAATCTCATAAACTTAGCCTAAGTTCGGATTGTAGGCTGCAACTCGCCTGCATGAAGTCGGAATCGCTAGTAATCGCGGATCAGAATGCCGCGG…
>New.CleanUp.ReferenceOTU589 16SV6.GV14.G.21.070m.C_4409000
ACGCGCGAAACCTTACCAAGGCTTGACATACTACAGATTTCTTTGAAAGAGGAAAGTGCCTTCGGGAATGTAGATACAGGTGGTGCATGGCTGTCGTCAGCTCGTGTCGTGAGATGTTGGGTTAAGTCCGCAACGGGCGCAACCCTTATTTTTAGTTGCTAATTTTTTTTAGGTTTTCTAGGAAGACTGCCGGTGACAAACCGGAAGAAGGTGAGGATGACGTCAAGTCAGCATGCCCCTTATGCCTTGGGCTACACACGTGCTACAATGGTTAAGACAAAGAGTTGCGAGCTCGCGAGAGTCAGCTAATCTCATAAACTTAGCCTAAGTTCGGATTGTAGGCTGCAACTCGCCTGCATGAAGTCGGAATCGCTAGTAATCGCTGGTCAGCCATACAGC…
>New.CleanUp.ReferenceOTU59 16SV6.GV14.G.23.051m.A_8651328
[truncated: 909 more rows]
