# Supplementary material for: Regulation of the Phytoplankton Heme b Iron Pool During the North Atlantic Spring Bloom
Source: Front Microbiol. 2019 Jul 11;10:1566. doi: 10.3389/fmicb.2019.01566 (PMC6637849; doi:10.3389/fmicb.2019.01566)
Supplement: Supplementary file 3 [file Data_Sheet_1.zip › 16S_sequences.csv]

Table 3: Prokaryotic Operational Taxonomic Unit (OTU) sequences after 16S rRNA sequencing
>1000656 16SV6.GV14.G.34.020m.A_5598
ACGCGTGAAACCTTACCAGGGCTTAAATGTAAGTTGCATGATTTAGAGATAGATCTTTCTTCAGACTACTTACAAGGTGCTGCATGGTTGTCGTCAGCTCGTGCCGTGAGGTGTCAGGTTAAGTCCTATAACGAGCGCAACCCCTGTCGTTAGTTGCCAGCAAGTTAAGTTGGGCACTCTAGCGAGACTGCCAGTGCAAACTGTGAGGAAGGTGGGGATGACGTCAAATCATCACGGCCCTTACGTCCTGGGCTACACACGTGCTACAATGGTCGGTACAGAGAGCAGCCACTACGCGAGTAGGAGCGAATCTATAAAACCGATCTCAGTTCGGATCGCAGTCTGCAACTCGACTGCGTGAAGCTGGAATCGCTAGTAATCGGATATCAGCCATGATCC…
>1001040 16SV6.GV14.G.78.200m.A_38475
ACGCGTAGAACCTTACCAAGACTTAAATGTATTTTGACAGGTTGAGAAATCAACTTTTCTTCGGACAATTTACAAGGTGCTGCATGGTTGTCGTCAGCTCGTGCCGTGAGGTGTCGGGTTAAGTCCCATAACGAGCGCAACCCCTATTTTTAGTTACCAGCGAGTCATGTCGGGAACTCTAGAAAGACTGCCTGTGTAAACAGTGAGGAAGGTGGGGATGACGTCAAATCATCACGGCCCTTATGTCTTGGGCTACACACGTGCTACAATGGTCACTACAGTGGGCTGCCATCTGGCAACAGAGAGCAAATCCATAAAGGTGATCCCAGTTCGGATCGGAGTCTGCAACTCGACTCTGTGAAGTTGGATTCGCTAGTAATCGTATATCAGCAATGATAC…
>100142 16SV6.GV14.G.69.020m.C_100029
ACGCGAGGAACCTTACCTACACTTGACATACAGAGAACTTTCTAGAGATAGATTGGTGCCTTCGGGAACTCTGATACAGGTGCTGCATGGCTGTCGTCAGCTCGTGTTGTGAGATGTTGGGTTAAGTCCCGCGACGAGCGCAACCCCTATCCTTAGTTGCTAGCAGGTAATGCTGAGAACTCTAAGGAGACTGCCGGTGATAAACCGGAGGAAGGTGGGGACGACGTCAAGTCATCATGGCCCTTACGTGTAGGGCTACACCCGTGCTACAATGGCGCATACAGAGTGCTGCGAACCTGCGAAGGTAAGCGAATCACTTAAAGTGCGTCGTAGTCCGGATTGGAGTCTGCAACTCGACTCCATGAAGTCGGAATCGCTAGTAATCGCGTATCAGAATGA…
>100404 16SV6.GV14.G.36.010m.B_5035821
ACGCGTCAAACCTTACCAACCCTTGACATCCTAGGACCGCCAGAGAGATTTGGCTTTCACTTCGGTGACCTAGTGACAGGTGCTGCATGGCTGTCGTCAGCTCGTGTCGTGAGATGTTCGGTTAAGTCCGGCAACGAGCGCAACCCACATCTTTAGTTGCCAGCAGTTCGGCTGGGCACTCTAAAGAAACTGCCCGTGATAAGCGGGAGGAAGGTGTGGATGACGTCAAGTCCTCATGGCCCTTACGGGTTGGGCTACACACGTGCTACAATGGCATCTACAGTGAGTTAATCTCCAAAAGATGTCTCAGTTCGGATTGGGGTCTGCAACTCGACCCCATGAAGTTGGAATCGCTAGTAATCGCGGAACAGCATGCCGCGGTGAATACGTTCCCGGGCC…
>1005347 16SV6.GV14.G.71.150m.A_2617935
ACGCGATAAACCTTACCAGGTCTTGACATCCCTCTGACCGCTCTAGAGATAGAGCTTTCCTTCGGGACAGAGGTGACAGGTGGTGCATGGTTGTCGTCAGCTCGTGTCGTGAGATGTTGGGTTAAGTCCCGCAACGAGCGCAACCCCTATTGTTAGTTGCCATCATTCAGTTGGGCACTCTAGCGAGACTGCCGGTAATAAACCGGAGGAAGGTGGGGATGACGTCAAATCATCATGCCCCTTATGACCTGGGCTACACACGTGCTACAATGGCTGGTACAACGAGTCGCAAGTCGGTGACGACAAGCTAATCTCTTAAAGCCAGTCTCAGTTCGGATTGTAGGCTGCAACTCGCCTACATGAAGTCGGAATCGCTAGTAATCGCGGATCAGCACGCCG…
>100538 16SV6.GV14.G.01.170.B_4052228
ACGCGTGAAACCTTACCTGGGCTTGACATGTCGGTGGTACCCTGCCCGAAAGGATGGGGGACCCTTCGGGGAGCCGTCACAGATGCTGCATGGCTGTCGTCAGCTCGTGCCGTGAGGTGTTGGGTTAAGTCCCGCAACGAGCGCAACCCTCGTGACTAGTTGCACTCTCTAGTCAGACTGCCTCGTAATTCGAGGAGGAAGGTGGGGATGACGTCAAGTCATCATGGCTCTTACGCCCAGGGCGACACACACGCTACAATGGGTAGGACAACGGGCAGCCACGTCGCGAGACGGAGCAAATCCCTTAAACCTACCCCCAGTTGGGATTGCAGGCTGCAACTCGCCTGCATGAACGTGGAGTTGCTAGTAACCGCAGATCAGCCATCCTGCGGTGAATAC…
>1005844 16SV6.GV14.G.42.200m.B_4205341
ACGCGCAGAACCTTACCCGGAGAGACAGCAGAATGAAGGTCAAGCTGAAGACTTTACCAGACAAGCTGAGAGGTGGTGCATGGCCGTCGCCAGCTCGTGCCGTGAGATGTCCTGTTAAGTCAGGTAACGAGCGAGATCCCTGCCTCTAGTTGCCACCATTACTCTCAGGAGTAGTGGGGCGAATTAGCGGGACCGCCGCAGTTAATGCGGAGGAAGGAAGGGGCCACGGCAGGTCAGTATGCCCCGAAACTCTGGGGCCACACGCGGGCTGCAATGGTAGCGACAATTGGTTTCGAATCCGAAAGGATGAGGTAATCCACAAACGCTACCACAGTTATGACTGAGGGCTGCAACTCGCCCTCACGAATATGGAATCCCTAGTAACTGCGTGTCATTATC…
>100694 16SV6.GV14.G.21.800m.A_1914299
ACGCGCTAAACCTTACCAGGGCTTGACATGCTTCTGTAAGCTCGGGAAACCGAGCCCTCCTTCGGGACAGATGCACAGATGTTGCATGGCCGTCGTCAGCTCGTGCCGTGAGGTGCTGGGTTAAGTCCCGCAACGAGCGCAACCCTTGTCGTTAGTTGTCTTTTTCTAGCGAGACTGCCCCTAAAAAGGGGGAGGAAGGTGGGGATGACGTCAGGTCAGCACGGCTCTTACGTCCTGGGCTACACACACGCTACAATGGCCGGTACAGAGGGTTGCCAAGGAGCAATCTGGAGCTAATCCCAAAAAGCCGGCCCCAGTTGGAATTGCAGGCTGCAACCCGCCTGCATGAACGTGGAGCTGCTAGTAACCGCAGGTCAGCACACTGCGGTGAATACGTTC…
>1007180 16SV6.GV14.G.34.020m.A_12144
ACGCGATAAACCTTACCAATCCTTGCAATATACAGAAAACAATGGTTATGCTTTGTATTTTGGTATACAGGCGCTGCATGGCTGTCGTCAGTTCGTGTCGTGAGATGTTGGGTTAAGTCCCGCAACGAGCGCAACCCACGTCCTTAGTTGCCATCATTCAGTTGGGCACTCTAGGGAGACTGCCGGTGATAAGCCACGAGGAAGGTGTGGATGACGTCAAGTCCTCATGGCCCTTATGGGATGGGCTACACACGTGCTACAATGGCGGTGACAGGGGGACGCGAAGGAGCGATCTGGAGCAAATCCCCAAAAGCCGTCTCAGTTCGGATTGCACTCTGCAACTCGAGTGCATGAAGGCGGAATCGCTAGTAATCGTGGATCAGCATGCCACGGTGAATA…
>1007856 16SV6.GV14.G.78.200m.A_39862
ACGCGAAAAACCTTACCTGGGCTTGACATATTTATGAAAGCTTTGTGAAAGCAGAGCCTTCTGCGAGCTTGCTCAAAGACATAATTACAGGTGATGCATGGCTGTCGTCAGCTCGTGTCGTGAGATGTTGGGTTAAGTCCCGCAACGAGCGCAACCCCTATCCTTAGTTGCCAGCACATTATGGTGGGGACTCTAAGGAGACTGCCTGGGATAACCAGGAGGAAGGTGGGGATGATGTCAAGTCAGTATGTCCCTTATGTCCAGGGCTACACACGTGTTACAATGGTTGGTACAGAGGGCAGCTAAGCCGCAAGGTGGAGCCAATCCCCCAAAACCAACCCCAGTTCGGATTGGAGTCTGCAACTCGACTCCATGAAGCAGGAATCGCTAGTAATCGTG…
>100849 16SV6.GV14.G.21.800m.A_1918053
ACGCGTGGAACCTTACCAGGGCTTGACATGCTTCTGAAATCCCCGCGAAAGCAGGGACTTCCTTCGGGACAGTTGCACAGATGTTGCATGGCTGTCGTCAGCTCGTGCCGTGAGGTGTTGGGTTAAGTCCCGCAACGAGCGCAACCCCTGTTGCTAGTTACTTTTTCTAGCGAGACTGCCCCTAACAAGGGGGAGGAAGGTGGGGATGACGTCAAGTCAGCACGGCTCTTACGTCCTGGGCTACACACACGCTACAATGGCCGGTACAGAGGGTCGCGAAGGAGCGATCCGGAGCTAATCCCACAAAGCCGGCCCCAGTTGGGATTGCAGGCTGCAACCCGCCTGCATGAACGTGGAGTTGCTAGTAACCGCAGGTCAGCACACTGCGGTGAATACGTT…
>100882 16SV6.GV14.G.69.1200m.C_6650556
ACGCGAGGAACCTTACCAGGGCTTAAATGTAGATTGACAGGTTTAGAGATAGACTTTTCTTCGGACAATTTACAAGGTGCTGCATGGTTGTCGTCAGCTCGTGCCGTGAGGTGTCAGGTTAAGTCCTATAACGAGCGCAACCCCTGTTGTTAGTTGCCAGCATGTAAAGATGGGAACTCTAGCAAGACTGCCGGTGCAAACCGTGAGGAAGGTGGGGATGACGTCAAATCATCACGGCCCTTACGTCCTGGGCTACACACGTGCTACAATGGTAGGGACAGAGAGCAGCCACTGCGTGAGCAGGAGCGAATCTATAAACCCTATCACAGTTCGGATCGGAGTCTGCAACTCGACTCCGTGAAGCTGGAATCGCTAGTAATCGCATATCAGCCATGATGC…
>100883 16SV6.GV14.G.40m.200m.A_4441649
ACGCGATAAACCTTACCTACTCTTGACATTTAACGTAACCGGTAGAGATATCGGGTGCCTTCGGGCATGTTAGAACAGGTGCTGCATGGCTGTCGTCAGCTCGTGTCGTGAGATGTTGGGTTAAGTCCCGTAACGAGCGCAACCCTTATCCTTAGTTACCAGCACATAATGGTGGGCACTCTAAGGAGACTGCCGGTGACAAACCGGAGGAAGGCGGGGACGATGTCAAGTCATCATGGCCCTTACGAGTAGGGCTACACACGTGCTACAATGGCAGGTACAGAGGGCAGCGAAACGGCGACGTGGAGCGAATCTTTTAAAGCCTGTCGTAGTCCGGATTGGAGTCTGCAACTCGACTCCATGAAGTCGGAATCGCTAGTAATCGCAGATCAGAATGCT…
>101015 16SV6.GV14.G.23.009m.A_3715
ACGCGTTAAACCTTACCTACTCTTGACATCCTCGGAACTTTCCAGAGATGGATTGGTGCCTTCGGGAACCGAGTGACAGGTGCTGCATGGCTGTCGTCAGCTCGTGTCGTGAGATGTTGGGTTAAGTCCCGTAACGAGCGCAACCCTTGTCCCTATTTGCCATCATTTAGTTGGGCACTCTAGGGAGACTGCCGGTGACAAACCGGAGGAAGGTGGGGACGACGTCAAGTCATCATGGCCCTTACGAGTAGGGCTACACACGTGCTACAATGGGACGTACAAAGGGTTGCGAACCCGCGAGGGGGAGCTAATCTCATAAAACGTCTCGTAGTCCGGATTGCAGTCTGCAACTCGACTGCATGAAGTCGGAATCGCTAGTAATCGCGAATCAGAACGTCG…
>1010642 16SV6.GV14.G.78.200m.A_45118
ACGCGCCAAACCTTACCTGGGCTTGACATACACCGGATCGGGCTAGAGATAGTCTTTCCCTTTGTGGCTGGTGTACAGGTGGTGCATGGTTGTCGTCAGCTCGTGTCGTGAGATGTTGGGTTAAGTCCCGCAACGAGCGCAACCCTTGTCTTATGTTGCCAGCATTTGGTTGGGGACTCATGAGAGACTGCCGGGGTCAACTCGGAGGAAGGTGGGGATGACGTCAAATCATCATGCCCCTTATGTCCAGGGCTTCACACATGCTACAATGGTCGGTACAACGCGCAGCGACACTGTGAGGTGGAGCGAATCGCTGAAAGCCGGCCTTAGTTCGGATTGGGGTCTGCAACTCGACCCCATGAAGTCGGAGTCGCTAGTAATCGCAGATCAGCAATGCTG…
>1011088 16SV6.GV14.G.04.035m.A_475205
ACGCGAGGAACCTTACCAACCCTTGACATCCCGTGCTACATCCAGAGATGGATGGTTCCTTTCGGGGACGCGGTGACAGGTGCTGCATGGCTGTCGTCAGCTCGTGTCGTGAGATGTTCGGTTAAGTCCGGCAACGAGCGCAACCCACATCCCTAGTTGCCAGCAGTTCGGCTGGGCACTCTATGGAAACTGCCCGTGATAAGCGGGAGGAAGGTGTGGATGACGTCAAGTCCTCATGGCCCTTACGGGTTGGGCTACACACGTGCTACAATGGTGGTGACAGTGGGTTAATCCCCAAAAACTATCTCAGTTCGGATTGTCGTCTGCAACTCGACGGCATGAAGTCGGAATCGCTAGTAATCGCGTAACAGCATGACGCGGTGAATACGTTCCCGGGCC…
>1011514 16SV6.GV14.G.34.020m.A_5612
ACGCGCAAAACCTTACCAGGGGTTGACATGATACGAATCTTTTTGAAAGAAAAGAGTGCCGTTTGGAACGTATACACAGGTGGTGCATGGCTGTCGTCAGCTCGTGTCGTGAGATGTTGGGTTAAGTCCCGCAACGAGCGCAACCCCTATCTTTAGTTGCCACCATTTAGTTGGGCACTTTAAAGAGACTGCCAGTGATAAGCTGGAGGAAGGTGGGGATGACGTCAAGTCCTCATGGCCCTTATGTGTTGGGCTACACACGTGCTACAATGGTACTTACAATGCGAAGCAAAGATGCAAGTCCTAGCCAATCTCTAAAATGTACCTCAGTTCGGATTGTACTCTGTAACTCGAGTGCATGAAGCTGGAATTGCTAGTAATCGCGGATCAGCGCGCCGC…
>101177 16SV6.GV14.G.26.500m.2A_2423508
ACGCGCGGAACCTTACCAGGGTTTGACATGATAGAAGTAGGAACCCGAAAGGGGGACAACCCGTAAAGTCGGGAACTATCACAGGTGCTGCATGGCTGTCGTCAGCTCGTGCCGTGAGGTGTTGGGTTAAGTCCCGCAACGAGCGCAACCCCTGTCCTGTGTTGCACTCTCACAGGAGACTGCCCCCATTAGGGGGAGGAAGGTGGGGATGACGTCAAGTCCTCATGGCCCTTACACCCTGGGCTACACACACGCTACAATGGTAAGGACAATGGGTTGCCAACCCGCGAGGGGGAGCTAATCCCAGAAAACCTTACCCCAGTAGGAATCGGAGGCTGCAACTCGCCTCCGTGAACGCGGAGTCGCTAGTAACCGCAGGTCAGCATTACTGCGGTGAAT…
>101328 16SV6.GV14.G.21.800m.A_1914555
ACGCGCGAAACCTTACCTGGGCTTGACATGTAAGTTGTACTGAACCGAAAGGTGATGGACCCGCAAGGGAGCTTACACAGGTGTTGCATGGCTGTCGTCAGCTCGTGCCGTGAGGTGTTGGGTTAAGTCCCGCAACGAGCGCAACCCTTATCGCTAGTTACACTCTCTAGTGAGACTGCTGGTAAAACAGAGGAAGGTGGGGACGACGTCAAGTCATCATGACTCTTACGTCCAGGGCTACACACACGCTACAATGGCCGGTACAGACGGTTGCCAACCCGCGAGGGGGAGCTAATCCGATAAAGCCGGTCTCAGTTGGGATTGCAGGCTGCAACTCGCCTGCATGAACTTGGAGTTGCTAGTAACCGCAGGTCAGCACACTGCGGTGAATACGTTCCC…
>1013285 16SV6.GV14.G.71.150m.A_2592673
ACGCGCGAAACCTTACCTGGGCTTGACATATAGAGGATCGCTACAGAGATGTGGTTTCCCTTGTGGCTTCTATACAGGTGGTGCATGGTTGTCGTCAGCTCGTGTCGTGAGATGTTGGGTTAAGTCCCGCAACGAGCGCAACCCTTGTCTTATGTTGCCAGCACGTTATGGTGGGGACTCGTGAGAGACTGCCGGGGTCAACTCGGAGGAAGGTGGGGATGACGTCAAATCATCATGCCCCTTATGTCCAGGGCTTCACACATGCTACAATGGCCGGTACAGAGGGCTGCGATGCCGTGAGGCGGAGCGAATCTCTTAAAGCCGGTCTCAGTTCGGATTGGGGTCTGCAACTCGACCCCATGAAGTCGGAGTCGCTAGTAATCGCAGATCAGCAACGCT…
>1013299 16SV6.GV14.G.38.050m.B_7001315
ACGCGCAAAACCTTACCTGGGCTTGACATACACTGAATCGGGCTAGAGATAGTCTTTCCCTTGTGGTTGGTGTACAGGTGGTGCATGGTTGTCGTCAGCTCGTGTCGTGAGATGTTGGGTTAAGTCCCGCAACGAGCGCAACCCTTGTCTTATGTTGCCAGCATGTTGTGGTGGGCACTTATGAGAGACTGCCGGGGTTAACTCGGAGGAAGGTGGGGATGACGTCAAATCATCATGCCCCTTATGTCCAGGGCTTCACACATGCTACAATGGTCGGTACAACGCGCAGCTACCTCGTGAGGGGACGCGAATCGCTGAAAGCCGGTCGTAGTTCGGATTGGGGTCTGCAACTCGACCCCATGAAGTCGGAGTCGCTAGTAATCGCAGATCAGCAACGCT…
>101498 16SV6.GV14.G.17.187m.B_175639
ACGCGCTGAACCTTACCAGGGCTTGACTAGCCTTTGACAAGCTAGGGAAACCTAGCCTTCCTTCGGGACAGAGTGCACAGATGTTGCATGGCTGTCGTCAGCTCGTGCCGTGAGGTGTTGGGTTAAGTCCCGCAACGAGCGCAACCCTCGTCGTTAGTTGCTTTATCTAGCGAGACAGCCCCCGATAGGGGGAGGAAGGTGGGGATGACGTCAAGTCAGCACGGCTCTTACGTCCTGGGCTACACACACGCTACAATGGCCGATACAGAGGGTTGCCAAGGAGCAATCTGGAGCTAATCCCAAAAAATCGGTCTCAGTTGGGATTGTAGGCTGAAACTCGCCTACATGAACTTGGAGTTGCTAGTAAACGCAGGTCAGCACACTGCGTTGAATACGTTC…
>101620 16SV6.GV14.G.19.050m.C_162527
ACGCGATAAACCTTACCAGGGCTTAAATGCAGAACGACAGATTTAGAAATAAATCCTTCTTCGGACGGACTGCAAGGTGCTGCATGGTTGTCGTCAGCTCGTGCCGTGAGGTGTCAGGTTAAGTCCTATAACGAGCGCAACCCCTATTCTTAGTTGCCAGCGGGTAATGCCGGGAACTCTAAGGAGACTGCCAGCGCAAGCTGCGAGGAAGGTGGGGATGACGTCAAATCATCACGGCCCTTACGTCCTGGGCTACACACGTGCTACAATGGATGGTACAATGGGCAGCCACTACGCAAGTAGGAGCTAATCCTCAAAACCATTCTCAGTTCGGATCGGAGTCTGCAACTCGACTCCGTGAAGCTGGAATCGCTAGTAATCAGATATCAGCCATGATCT…
>1016465 16SV6.GV14.G.23.009m.A_1062
ACGCGTTAAACCTTACCAACACTTGACATGTTCGTCGCGAGCCTAAGAGATTAGGCTTTTCAGTTCGGCTGGACGAAACACAGGTGCTGCATGGCTGTCGTCAGCTCGTGTCGTGAGATGTTGGGTTAAGTCCCGCAACGAGCGCAACCCCTATCTTTAGTTGCCACCATTAAGTTGGGCACTTTAAAGAGACTGCCAGTGATAAGCTGGAGGAAGGCGGGGATGACGTCAAGTCCTCATGGCCCTTATGTGTTGGGCTACACACGTGCTACAATGGTACTTACAATGGGAAGCAAAGAGGCGACTCCTAGCTAATCCCTAAAATGTACCTCAGTTCGGATTGTACTCTGTAACTCGAGTACATGAAGCTGGAATTGCTAGTAATCGCGGATCAGCGCG…
>101670 16SV6.GV14.G.17.187m.B_176757
ACGCGAGAAACCTTACCCAGACTTGACATGTTTCTGTAAGCCCCCGAAACGGGGCCCTCCTTCGGGACGGATTCACAGATGTTGCATGGCTGTCGTCAGCTCGTGTCGTGAGATGTTGGGTTAAGTCCCGCAACGAGCGCAACCCCTGTCGTTAGTTATTATGTCTAGCGAGACTGCCCCCACTGGGGAGAGGAAGGTGGGGACGACGTCAAGTCGTCATGGCTCTTACGTCTGGGGCTACACACACGCTACAATGGCCGGAAACAATGGGCTGCCACAGCGCGAGCTGGAGCGAATCCTCAAAGCCGGTCTCAGTTGGAATTGCAGGCTGCAACTCGCCTGCATGAACGTGGAGTTGCTAGTAACCGTAGGTCAGCACACTACGGTGAATACGTTCTC…
>101707 16SV6.GV14.G.78.100m.A_7536624
ACGCGTAAAACCTTACCTGGGTTTGACATACACCGGAAAGCTGTAGAGATATGGCCCCTTTTTGTCGGTGTACAGGTGGTGCATGGCTGTCGTCAGCTCGTGTCGTGAGATGTTGGGTTAAGTCCCGCAACGAGCGCAACCCTCGTTCTATGTTGCCAGCATGCCTTTCGGGGTGATGGGGACTCATAGGAGACTGCCGGGGTCAACTCGGAGGAAGGTGGGGATGACGTCAAGTCATCATGCCCCTTATGTCCAGGGCTTCACGCATGCTACAATGGCCGGTACAAAGGGCTGCGATGCTGTAAGGCGGAGCGAATCCCAAAAAGCCGGTCTCAGTTCGGATTGGGGTCTGCAACTCGACCCCATGAAGTCGGAGTCGCTAGTAATCGCAGATCAGCA…
>101831 16SV6.GV14.G.21.800m.A_1910979
ACGCGCTAAACCTTACCAGGGCTTGAAATATACGTGCAAGCCAACGAAAGTCGGCCCTCCTTCGGGACATGTATACAGATGTTGCATGGTTGTCGTCAGCTCGTGCCGTGAGGTGTTGGGTTAAGTCCCGCAACGAGCGCAACCCTTGTCGTTAGTTGCTTTTTCTAGCGAGACTGCCCCTTACAAGGGGGAGGAAGGTGGGGATGACGTCAAATCATCACGGCTCTTACGTCCTGGGCTACACACACGCTACAATGGTCAATACAAAGGGTTGCCAAGGAGCGATCCGGAGCTAATCCCAAAAAGTTGACCCCAGTTGGAATTGCAGGCTGCAACTCGCCTGCATGAACGAGGAGTTGCTAGTAACCGCAGGTCAGCATACTGCGGTGAATACGTTCC…
>101837 16SV6.GV14.G.26.070m.B_2345566
ACGCGTGGAACCTTACCAGGGTTTGACATGATACGAATTTCTTTGAAAGAAGAAAGTGCCTTTTGGAACGTATACACAGGTGGTGCATGGCTGTCGTCAGCTCGTGTCGTGAGATGTTGGGTTAAGTCCCGCAACGAGCGCAACCCTTATTTTTAGTTGCCTTTTGGAACTCTAGAAAGACTGCCGGTTATAAACCGGAGGAAGGCGGGGATGACGTCAAGTCAGCATGCCCCTTACACCCTGGGCTACACACGTGCTACAATGGGCGAGACAATGAGTTGCAAATCCGCGAGGATTAGCTAATCTATAAACTCGTTCTAAGTTCGGATTGCAGGCTGCAACTCGCCTGCATGAAGTTGGAATCGCTAGTAATCGCTGGTCAGCTACACAGCGGTGAAT…
>101954 16SV6.GV14.G.17.187m.B_200854
ACGCGCGGAACCTTACCTGGACTAGACATATAGGGAAAAGCTATAGAAATATAGTGTGCGTAAGCGCCCTATACAGGTGGTGCATGGCTGTCGTCAGCTCGTGTCGTGAGATGTTGGGTTAAGTCCCGCAACGAGCGCAACCCCTGTCCTATGTTGCCAGCAAGTAATGTTGGGGACTCATAGGAGACTGCCGGTGATAAACCGGAGGAAGGGGGGGACGACGTCAAGTCATCATGCCCCTTATGTCCAGGGCTGCACGCATGCTACAATGGCAAGTACAACGAGTCGCAATACCGCGAGGTGGAGCAAATCTCTTAAAGCTTGTCTCAGTTCGGATAGGAGTCTGCAACTCGACTCCTTGAAGTTGGAGTCGCTAGTAATCGCAAATCAGCTAAGTTG…
>1019652 16SV6.GV14.G.69.1200m.C_6655427
ACGCGATGAACCTTACCAAGGCTTGACATGCACTGGATCGCTGCAGAGATGTGGTTTTCTTTTTGACTGGTGTACAGGTGGTGCATGGTTGTCGTCAGCTCGTGTCGTGAGATGTTGGGTTAAGTCCCGCAACGAGCGCAACCCTCGTTCTATGTTGCCAGCACGTGATGGTGGGAACTCATGGGAGACTGCCGGGGTCAACTCGGAGGAAGGTGGGGATGACGTCAAATCATCATGCCCTTTATGTCTTGGGCTTCACGCATGCTACAATGGCCGGTACAGAGGGTGGCGATACCGTGAGGTGGAGCGAATCTCTTAAAGCCGGTCTCAGTTCGGATCGTAGTCTGCAACTCGACTACGTGAAGTCGGAGTCGCTAGTAATCGCAGATCAGCAATGCT…
>1019823 16SV6.GV14.G.60.030m.A_4500983
ACGCGCTAAACCTTACCAGGACTTGAAATACTAGCGCCCGCTTTAGAGATAAAGTTTTTTCTTCGGAAACGCTAATACAGGTGGTGCATGGTTGTCGTCAGCTCGTGTCGTGAGATGTTGGGTTAAGTCCCGCAACGAGCGCAACCCTTACTTTTAGTTGCCAGCACGTAATGGTGGGAACTCTAAAGGGACTGCCGATGATAAATCGGAGGAAGGTGGGGATGACGTCAAATCATCATGCCCTTTATGTCCTGGGCTACACACGTGCTACAATGGTCGGTACAGAGGGCAGCGAACGAGCGATCGCAAGCGAATCTCAAAAAGCCGATCCCAGTTCGGATTGCAGGCTGCAACTCGCCTGCATGAAGTCGGAGTTGCTAGTAATCGCAGATCAGAATG…
>101990 16SV6.GV14.G.17.187m.B_184817
ACGCGTGGAACCTTACCAAGGTTTGACATGTTAGTAGTAGGAACCTGAAAGGGTAACGATCTCGGGGTGACTCGAGAAGCTATCACAGGTGCTGCATGGCTGTCGTCAGCTCGTGCCGTGAGGTGTTGGGTTAAGTCCCGCAACGAGCGCAACCCTCGTCGTTAGTTATTTTCTCTAGCGAGACAGCCTCCCACAAGGAGGAGGAAGGTGGGGACGACGTCAAGTCATCATGGCCCTTATACCTTGGGCTACACACACGCTACAATGGTCGGTACAATGGGTTGCCAAAGCGCGAGCTGGAGCCAATCCCATCAAAGCCGGCCCCAGTTAGGATTGTAGGCTGAAACTCGCCTGCATGAATTCGGAATCGCTAGTAACCGCAGGTCAGCACACTGCGGT…
>1021754 16SV6.GV14.G.01.011m.C_4825843
ACGCGCGGAACCTTACCAAGGCTTAAATGTAGATTGACCGGTTTGGAAACAGACTTTTCGCACGACAATTTACAAGGTGCTGCATGGTTGTCGTCAGCTCGTGCCGTGAGGTGTCAGGTTAAGTCCTATAACGAGCGCAACCCCTGTTGTTAGTTGCAGCGAGTCAAGTCGGGAACTCTAACAAGACTGCCAGTGTAAACTGTGAGGAAGGTGGGGATGACGTCAAATCATCACGGCCCTTACGCCTTGGGCTACACACGTACTACAACGGACGGTACAGAGAGCAGCCACTGGGCAACCAGGAGCGAATCTACAAAACCGTTCTCAGTTCGGATCGGAGTCTGCAACTCGACTCCGTGAAGCTGGAATCGCTAGTAATCGGATATCAGCCATGATCCG…
>1023473 16SV6.GV14.G.78.200m.A_41962
ACGCGTGAAACCTTACCAGGGCTTAAATGTAGTGGGACAGGTCTAGAGATAGACCCTTCTTCGGACTCATTACAAGGTGCTGCATGGTTGTCGTCAGCTCGTGCCGTGAGGTGTCAGGTTAAGTCCTATAACGAGCGCAACCCCTATCGTTAGTTGCCAGCGAGTAATGTCGGGAACTCTAGAAAAACTGCCTGGGCAACCAGAGAGGAAGGTGGGGATGACGTCAAATCATCACGGCCCTTATGTCTTGGGCTACACACGTGCTACAATGGTTACTACAATGTGATGCCATCTGGTGACAGAGAGCTAATCAATAAAGGTAATCTCAGTTCGGATCGGAGTCTGCAACTCGACTCTGTGAAGTTGGATTCGCTAGTAATCGTATATCAGCAATGATAC…
>102384 16SV6.GV14.G.69.020m.C_92705
ACGCGCGAAACCTTACCTGGGCTAGAATGTGAGCGAATGATCCAGAGATGGATCAGTCTTCGGACGCGAAACAAGGTGCTGCATGGCTGTCGTCAGCTCGTGCCGTGAGGTGTTGGGTTAAGTCCCGCAACGAGCGCAACCCCTATTGTTAGTTGCCAGCACGTAAAGGTGGGGACTCTAACAAGACTGCCTACGCAAGTAGAGAGGAAGGAGGGGACGACGTCAAGTCATCATGGCCCTTACGCCCAGGGCTACACACGTGCTACAATGGAGAGTACAGAGGGTCGCTACCTGGCAACAGGATGCCAATCTCAAAAAGCTCTTCTCAGTTCGGATTGAGGTCTGCAACTCGACCTCATGAAGTTGGAATCGCTAGTAATCGCGTATCAGCAATGACGC…
>102448 16SV6.GV14.G.17.187m.B_187281
ACGCGCGAAACCTTACCTACCCTTAACATCCTGGGCTAGTTCTAGAGATAGAATGTTCCCTTCGGGGACCTGGTGATAGGTGCTGCATGGCTGTCGTCAGCTCGTGTCGTAAGATGTTTGGTTAAGTCCACTAACGAGCGCAACCCTTATCTTTAGTTACCATCATTAAGTTGGGGACTCTAAGGAGACTGCCGGTGTTAAACCGGAGGAAGGCGGGGATGACGTCAAGTCCTCATGGCCCTTACGGGTAGGGCTACACACGTACTACAATGGTAGAAACAAACCGTTGCCAAATCGCGAGATGGAGCTAATCGGTAAAACACTACCTCAGTTCGGATTGAAGTCTGCAACTCGACTTCATGAAGTTGGAATCGCTAGTAATCGCTGATCAGCAAGCAG…
>102537 16SV6.GV14.G.78.045m.A_256202
ACGCGTGAAACCTTACCAACCCTTGACATCCTGTGCTACATGGAGAGATTCATGGTTCCCTTCGGGGACGCAGTGACAGGTGCTGCATGGCTGTCGTCAGCTCGTGTCGTGAGATGTTGGGTTAAGTCCCGCAACGAGCGCAACCCTCATCCTTAGTTGCCAGAAGTTCGGCTGGGCACTCTAAGGAAACTGCCCGTGATAAGCGGGAGGAAGGTGTGGATGACGTCAAGTCCTCATGGCCCTTACGGGTTGGGCTTCACACGTGCTACAATGGCAGTGACAATGGGTTAATCCCAAAAAGCTGTCTCAGTTCGGATTGGGGTCTGCAACTCGACCCCATGAAGTCGGAATCGCTAGTAATCGCGTAACAGCATGACGCGGTGAATACGTTCCCGGGCC…
>1027143 16SV6.GV14.G.78.200m.A_49923
ACGCGAAGAACCTTACCTGGTCTTGACATCCTACGAACTTACTAGAAATAGTTTGGTGCCTTCGGGAACGTAGTGACAGGTGCTGCATGGCTGTCGTCAGCTCGTGTCGTGAGATGTTGGGTTAAGTCCCGTAACGAGCGCAACCCTTGTCCTTATTTGCCAGCACGTAATGGTGGGAACTCTAAGGAGACTGCCGGTGACAAACCGGAGGAAGGTGGGGACGACGTCAAGTCATCATGGCCCTTATGACCAGGGCTACACACGTGCTACAATGGAGCGTACAGAGGGTTGCTAAGCCGCGAGGTGGAGCCAATCCCAGAAAACGTTTCGTAGTCCGGATCGAAGTCTGCAACTCGACTTCGTGAAGTCGGAATCGCTAGTAATCGCGAATCAGCATGT…
>1027515 16SV6.GV14.G.78.200m.A_51951
ACGCGTCAAACCTTACCAAGACTTAAATGTATTTTGACAGGTTGAGAAATCAACTTTTCTTCGGACAATTTACAAGGTGCTGCATGGTTGTCGTCAGCTCGTGCCGTGAGGTGTCGGGTTAAGTCCCATAACGAGCGCAACCCCTATTTTTAGTTACCAGCGAGTAATGTCGGGAACTCTAGGAAGACTGCCTGTGTAAACAGTGAGGAAGGTGGGGATGACGTCAAATCATCACGGCCCTTATGTCTTGGGCTACACACGTGCTACAATGGTTACTACAGTGGGCTGCCATCTGGCAACAGAGAGCAAATCCATAAAGGTAATCCCAGTTCGGATCGGAGTCTGCAACTCGACTCTGTGAAGTTGGAATCGCTAGTAATCGTATATCAGCAATGATAC…
>102780 16SV6.GV14.G.78.045m.A_253314
ACGCGACAAACCTTACCATCCCTTGACATCCAGAGAATCACCTAGAGATAGATGAGTGCCTTCGGGAACTCTGAGACAGGTGCTGCATGGCTGTCGTCAGCTCGTGTTGTGAAATGTTGGGTTAAGTCCCGCAACGAGCGCAACCCTTATCCTTACTTGCCAGCGGGTTATGCCGGGAACTTTAGGGAGACTGCCGGTGATAAACCGGAGGAAGGTGGGGACGACGTCAAGTCATCATGGCCCTTACGGGATGGGCTACACACGTGCTACAATGGCAGATACAAAGGGTTGCTAACCAGCGATGGTATGCGAATCTCATAAAGTCTGTCGTAGTCCGGATCGGAGTCTGCAACTCGACTCCGTGAAGTTGGAATCGCTAGTAATCGTGGATCAGAATGC…
>1028283 16SV6.GV14.G.69.070m.B_3529685
ACGCGATGAACCTTACCCGGGCTTGAACTGCCAGCGAACGATACAGAGATGTTGAGGCCCTTCGGGGCGCTGGTGGAGGTGCTGCATGGTTGTCGTCAGCTCGTGCCGTGAGGTGTCGTCTTAAGTGCCATAACGAGCGCAACCCTTTTCTTTAGTTGCCATCAGGTGATGCTGGGCACTCTATGGATACTGCCACCGTAAGGTGTGAGGAAGGTGGGGATGACGTCAAATCAGCACGGCCCTTACGTCCGGGGCTACACACGTGTTACAATGGGGCATACAGAGTGTTGGCTTAACGCAAGTTTGGACTAATCTTCAAAGTGTCTCCCAGTTCGGATTGGGGTCTGCAACCCGACCCCATGAAGCTGGATTCGCTAGTAATCGCGCATCAGCCATGGC…
>1028571 16SV6.GV14.G.49.020m.A_531723
ACGCGTTAAACCTTACCTGGGTTTGACATGGATCGGGAGTGCTCAGAGATGGGTGTGCCTCTTTTGGGGTCGGTTCACAGGTGGTGCATGGCTGTCGTCAGCTCGTGTCGTGAGATGTTGGGTTAAGTCCCGCAACGAGCGCAACCCTTGTTCACTGTTGCCAGCACGTTATGGTGGGGACTCAGTGGAGACCGCCGGGGTCAACTCGGAGGAAGGTGGGGATGACGTCAAGTCATCATGCCCCTTATGTCCAGGGCTTCACGCATGCTACAATGGCTGGTACAGAGAGTGGCGAGCCTGTGAGGGTGAGCGAATCTCGGAAAGCCGGTCTCAGTTCGGATTGGGGTCTGCAACTCGACCTCATGAAGTCGGAGTCGCTAGTAATCGCAGATCAGCAAC…
>1028594 16SV6.GV14.G.26.070m.B_2350383
ACGCGCCAAACCTTACCTGGCCTTGACATGCAGAGAACTTTCCAGAGATGGATTGGTGCCTTCGGGAACTCTGACACAGGTGCTGCATGGCCGTCGTCAGCTCGTGTCGTGAGATGTTGGGTTAAGTCCCGTAACGAGCGCAACCCCTATCCCTAGTTGCTAGCAGTTCGGCTGAGAACTCTAGGGAGACTGCCGGTGACAAACCGGAGGAAGGTGGGGATGACGTCAGGTCATCATGGCCCTTACGGCCAGGGCTACACACGTGCTACAATGGTGCGTACAGAGGGCTGCAAACCCGCGAGGGGGAGCTAATCTCACAAAACGCATCGTAGTCCGGATCGGGGTCTGCAACTCGACTCCGTGAAGTCGGAATCGCTAGTAATCGTGAATCAGAATGTC…
>1029559 16SV6.GV14.G.53.160m.A_5367150
ACGCGATAAACCTTACCAGGGTTTGACATGATACGAATTTCTTTGAAAGAAGAAAGTGCCGTTTGGAACGTATACACAGGTGGTGCATGGCTGTCGTCAGCTCGTGTCGTGAGATGTTGGGTTAAGTCCCGCAACGAGCGCAACCCTCATTTTTAGTTGCCTATATGGAACTCTAAAAAGACTGCCGGTTATAAACCGGAGGAAGGCGGGGATGACGTCAAGTCAGCATGCCCCTTACACCCTGGGCTACACACGTGCTACAATGGGCGAGACAATGAGATGCAACTCTGTGAAGACTAGCTAATCTATAAACTCGTTCTAAGTTCGAATTGCAGGCTGCAACTCGCCTGCATGAAGTTGGAATCGCTAGTAATCGCTGGTCAGCTATACAGCGGTGAA…
>103111 16SV6.GV14.G.78.200m.A_41335
ACGCGAAAAACCTTACCAGGGCTTGACATCCGAGGAATCTTCTGGAAACAGAAGGGTGCCTTCGGGAACCTCGAGACAGGTGCTGCATGGCTGTCGTCAGCTCGTGTCGTGAGATGTTGGGTTAAGTCCCGCAACGAGCGCAACCCCTGTCCTTAGTTGCCATCAGGTAATGCTGGGAACTCTAAGGAGACAGCCTGTGACAAGCAGGAGGAAGGTGGGGATGACGTCAAGTCATCATGGCTCTTACGTCCTGGGCTGCAAACGTGCTACAATGGCTGGTACAAAGGGTTGCAATGCCGCGAGGTGGAGCCAATCCCAAAAAACCAGTCTCAGTTCGGATTGGAGTCTGCAACTCGACTCCATGAAGGTGGAATTGCTAGTAATCGCGGATCAGCATGC…
>103182 16SV6.GV14.G.34.010m.A_220306
ACGCGATGAACCTTACCAACCCTTGACATCCTGATCGCGGTTACGAGAGATCGTTTCCTTCAGTTCGGCTGGATCAGTGACAGGTGCTGCATGGCTGTCGTCAGCTCGTGTCGTGAGATGTTCGGTTAAGTCCGGCAACGAGCGCAACCCACATCCCTAGTTGCCAGCAGTTCGGCTGGGCACTCTATGGAAACTGCCCGTGATAAGCGGGAGGAAGGTGTGGATGACGTCAAGTCCTCATGGCCCTTACGGGTTGGGCTACACACGTGCTACAATGGTGGTGACAGTGGGTTAATCCCCAAAAGCCATCTCAGTTCGGATTGTCGTCTGCAACTCGACGGCATGAAGTCGGAATCGCTAGTAATCGCGTAACAGCATGACGCGGTGAATACGTTCCCG…
>10323 16SV6.GV14.G.40m.070m.A_6062483
ACGCGAGGAACCTTACCTACTCTTGACATCCAGAGAATTCGCTAGAGATAGCTTAGTGCCTTCGGGAACTCTGAGACAGGTGCTGCATGGCTGTCGTCAGCTCGTGTTGTGAAATGTTGGGTTAAGTCCCGCAACGAGCGCAACCCTTATCCTTTGTTGCCAGCGAGTAATGTCGGGAACTCAAAGGAGACTGCCGGTGATAAACCGGAGGAAGGTGGGGATGACGTCAAGTCATCATGGCCCTTACGAGTAGGGCTACACACGTGCTACAATGGCATATACAAAGAGAAGCAACCTCGCGAGAGCAAGCGGACCTCATAAAGTATGTCGTAGTCCGGATTGGAGTCTGCAACTCGACTCCATGAAGTCGGAATCGCTAGTAATCGTAGATCAGAATGC…
>103241 16SV6.GV14.G.02.141m.C_4806331
ACGCGAGAAACCTTACCAGGTCTTGACATATTAGTGACCGTTCTAGAGATAGTTCTTTACCTTCGGGTACACTATTACAGGTGCTGCATGGCTGTCGTCAGCTCGTGCCGTGAGGTGTTGGGTTAAGTCCCGCAACGAGCGCAACCCCTATCGTATGTTACTAACATTAAGTTGAGGACTCATGCGAGACTGCCGGTGACAAACCGGAGGAAGGTGGGGACGACGTCAAGTCATCATGGCCCTTATGACCTGGGCTACACACGTGCTACAATGGCCGGTACAGAGTGATGCGAAGCCGCGAGGTGGAGCTAACCGCAAAAAGCCGGTCTCAGTTCGGATTGGAGTCTGAAACTCGACTCCATGAAGGTGGAATCGCTAGTAATCGCATATCAGCATGAT…
>103264 16SV6.GV14.G.17.187m.B_182390
ACGCGTGAAACCTTACCTACCCTTGACATCATCAGAACCTGTTAGAGATAACTCGGTGCCTTCGGGAACTGATAGACAGGTGCTGCATGGCTGTCGTCAGCTCGTGTCGTGAGATGTTGGGTTAAGTCCCGCAACGAGTGCAACCCTTATCTTTAGTTGCCAGCGATTCGGTCGGGAACTCTAAAGAGACTGCCGGTGATAAACCGGAGGAAGGTGAGGATGACGTCAAGTCATCATGGCCCTTATGGGTAGGGCTACACACGTGCTACAATGGACGGTACAGAGGGTCGCCAACCCGCAAGGGGGAGCTAATCTCAGAAAGCCGTTCTCAGTCCGGATCGAAGTCTGCAACTCGACTTCGTGAAGTCGGAATCGCTAGTAATCGCGAATCAGCAATGT…
>1033167 16SV6.GV14.G.38.650m.B_2912297
ACGCGCGGAACCTTACCAGGTCTTGACATAGGATGCATAACCTAGAGATAGGTGAAGTCCTTCGGGACATCCATACAGGTGGTGCATGGTTGTCGTCAGCTCGTGTCGTGAGATGTTGGGTTAAGTCCCGCAACGAGCGCAACCCTTATCACTAGTTGCCAGCATTCAGTTGGGGACTCTAGTGAGACTGCCGGTGACAAACCGGAGGAAGGTGGGGATGACGTCAAATCATCATGCCCCTTATGACCTGGGCTACACACGTGCTACAATGGATGGTACAACGAGCAGCGAACTCGCAAGGGCAAGCGAATCTCTTAAAGCCATTCTCAGTTCGGATTGTTCTCTGCAACTCGAGAACATGAAGCCGGAATCGCTAGTAATCGCGGATCAGCACGCCGC…
>1035774 16SV6.GV14.G.23.200m.A_7429777
ACGCGTTGAACCTTACCAAGGCTTGACATGCATCTCTAATCGCGTGAAAGCGCGTGACCCTTCGGGGAATTTGCACAGGTGCTGCATGGCCGTCGTCAGCTCGTGTCGTGAGATGTTGGGTTAAGTCCCGCAACGAGCGCAACCCCTGTGATCAGTTGCCAGCACGTAATGGTGGGAACTCTGGTCAGACTGCCCAGATCAACTGGGAGGAAGGTGGGGACGACGTCAGGTCAGTATGGCCCTTACGCCTTGGGCTGCACACGTACTACAATGCCCAGTACAATGAGAACCGAGACCGCGAGGTGGAGGAAATCTACAAAACTGGGCCCAGTTCGGATTGGAGGCTGCAACTCGCCTCCATGAAGTCGGAATCGCTAGTAATGGCACATCAGCTACGGT…
>10365 16SV6.GV14.G.26.500m.2B_6169268
ACGCGTGGAACCTTACCTACTCTTGACATCCACAGAACTTGGCAGAGATGCTTAGGTGCCTTCGGGAACTGTGAGACAGGTGCTGCATGGCTGTCGTCAGCTCGTGTTGTGAAATGTTGGGTTAAGTCCCGCAACGAGCGCAACCCTTATCCTTTGTTGCCAGCACGTAATGGTGGGAACTCAAGGGAGACTGCCGGTGACAAACCGGAGGAAGGTGGGGATGACGTCAAGTCATCATGGCCCTTACGAGTAGGGCTACACACTTGCTACAATGGCAGATACAAAGTGAAGCGAACTCGCGAGAGCAAGCGGACCACATAAAGTCTGTCGTAGTCCGGATTGGAGTCTGCAACTCGACTCCATGAAGTCGGAATCGCTAGTAATCGTAGATCAGAATGC…
>103709 16SV6.GV14.G.02.141m.C_4814661
ACGCGTGGAACCTTACCAGCCCTTGACATGGGTAGTATGGATTTTGGAGACAATTTCCTTCAGTTTAGCTGGCTACCACACAGGTGCTGCATGGCTGTCGTCAGCTCGTGTCGTGAGATGTTGGGTTAAGTCCCGCAACGAGCGCAACCCTCATCTTCAGTTGCTAACGCTTAGGGCGAGCACTTTGGAGAAACTGCCTGGGATGACTAGGAGGAAGGCGAGGATGACGTCAAGTCCTCATGGCCCTTATGGGCTGGGCTACACACGTGCTACAATGGCGGTGACAACGGGAGGCAAAAGGGTAACCTCGAGCAAATCCCCAAAAACCGTCTCAGTTCGGATTGTACTCTGCAACTCGAGTGCATGAAGTTGGAATCGCTAGTAATCGTGGATCAGCAT…
>1040486 16SV6.GV14.G.23.009m.A_1657
ACGCGAAAAACCTTACCTAGACTTAACATGCTTGGGAATTTCTGTGAAAGCAGAAAGTGCCTTTCGGGGAGCCCTTGCGTAGGTGCTGCATGGCTGTCGTCAGCTCGTGTCGTGAGATGTCGGGTTAAGTCCCTTAACGAGCGAAACCCTTATCCTTAGTTGCCAGCGAGTAATGTCGGGGACTCTAAGGAGACTGCCGGTGTTAAACCGGGGGAAGGTGGGGATGACGTCAAGTCCTCATGGCCTTTATGTCTAGGGCTGCACACGTCCTACAATGCACTATACAAAGCGACGCAAAATCGTGAGATCGAGCAAACCGCATAAAGTAGTGCCCAGTTCGGATTGCAGGCTGAAATTCGCCTGCATGAAGCCGGAATCGCTAGTAATCGCGGGTCAGCA…
>104142 16SV6.GV14.G.04.100m.A_5982320
ACGCGACAAACCTTACCTGGTCTTGACATCTACGGAAGATTGCAGAGATGCGATTGTGCCTTCGGGAACCGTAAGACAGGTGCTGCATGGCTGTCGTCAGCTCGTGTTGTGAAATGTTGGGTTAAGTCCCGTAACGAGCGCAACCCTTATCCTTAGTTGCCAGCACGTAATGGTGGGAACTCTAGGGAGACTGCCGGTGATAAACCGGAGGAAGGTGGGGACGACGTCAAGTCATCATGGCCCTTACGAGTAGGGCTACACACGTGCTACAATGGTACGTACAGAGGGAAGCAAGCTGGCGACAGTGAGCGGATCTCATAAAGCGTATCGTAGTCCGGATTGGAGTCTGCAACTCGACTCCATGAAGTCGGAATCGCTAGTAATCGTGAATCAGAATGT…
>104176 16SV6.GV14.G.78.045m.A_227014
ACGCGAGGAACCTTACCAACCCTTGACATGCCTGGACAATCCCAGAGATGGGACTTTCCTTCGGGACCAGTGCACAGGTGCTGCATGGCTGTCGTTAGCTCGTGTCGTGAGATGTTCGGTTAAGTCCGGCAACGAGCGCAACCCACATCTTTAGTTGCCAGCAGTTCGGCTGGGCACTCTAAAGAAACTGCCCGTGATAAGCGGGAGGAAGGTGTGGATGACGTCAAGTCCTCATGGCCCTTACGGGTTGGGCTACACACGTGCTACAATGGCATCTACAGTGGGTTAATCCCCAAAAGATGTCTCAGTTCGGATTGGGGTCTGCAACTCGACCCCATGAAGTCGGAATCGCTAGTAATCGCGTAACAGCATGACGCGGTGAATACGTTCCCGGGCCTT…
>104189 16SV6.GV14.G.61.040m.A_788772
ACGCGTGGAACCTTACCTGGCCTTGACATAGTAAGAATTTTTTAGAGATAGAAGAGTGCTAGTTTACTAGAACTTACATACAGGTGCTGCACGGCTGTCGTCAGCTCGTGTCGTGAGATGTTGGGTTAAGTCCCGCAACGAGCGCAACCCTCGTGTTTAGTTACTAACAGTTCGGCTGAGGACTCTAGACAGACTGCCTGGGTAACCAGGAGGAAGGTGAGGACGACGTCAAGTCATCATGGCCCTTACGGCCAGGGCTACACACGTGCTACAATGGGGTATACAAAGAGCCGCGATACCGTGAGGTGGAGCAAATCTCATAAAATATCTCCCAGTTCGGATTGTAGTCTGCAACTCGACTACATGAAGTTGGAATCGCTAGTAATCGTAGATCAGCAA…
>1042616 16SV6.GV14.G.49.020m.A_527036
ACGCGTGAAACCTTACCTGGGCTTGACATATGTGGGATTGCGGCAGAGATGTTGTTTCCCTTGTGGCTCACATACAGGTGGTGCATGGTTGTCGTCAGCTCGTGTCGTGAGATGTTGGGTTAAGTCCCGCAACGAGCGCAACCCTTGTCTTATGTTGCCAGCACGTTGTGGTGGGGACTCGTGAGAGACTGCCGGGGTTAACTCGGAGGAAGGTGGGGATGACGTCAAATCATCATGCCCCTTATGTCCAGGGCTTCACACATGCTACAATGGCTGGTACAGTGCGTGTGCGACACTGTGAGGTGGAGCTAATCGCGAAAGCCAGTCTTAGTTCGGATTGGGGTCTGCAACTCGACCCCATGAAGTCGGAGTCGCTAGTAATCGCAGATCAGCAGTGCT…
>1042677 16SV6.GV14.G.04.199m.C_5989162
ACGCGAGAAACCTTACCTGGGCTTGACATACACCGGATTGGGCTAGAGATAGTCTTTCCCTTTGTGGCTGGTGTACAGGTGGTGCATGGTTGTCGTCAGCTCGTGTCGTGAGATGTTGGGTTAAGTCCCGCAACGAGCGCAACCCTTGTCTTATGTTGCCAGCATTTGGTTGGGGACTCATGAGAGACTGCCGGGGTCAACTCGGAGGAAGGTGGGGATGACGTCAAATCCTCATGCCCCTTATGTCCAGGGCTTCACACATGCTACAATGGTCGGTACAACGCGCAGCGACACTGTGAGGTGGAGCGAATCGCTGAAAGCCGGCCTTAGTTCGGATTGGGGTCTGCAACTCGACCCCATGAAGTCGGAGTCGCTAGTAATCGCAGATCAGCAATGCTG…
>1043678 16SV6.GV14.G.69.070m.B_3566501
ACGCGTGGAACCTTACCTGGGCTTGACATACACCAGATCGCCGTAGAGATACGGTTTCCCTTTGTGGTTGGTGTACAGGTGGTGCATGGTTGTCGTCAGCTCGTGTCGTGAGATGTTGGGTTAAGTCCCGCAACGAGCGCAACCCTTGTCTTATGTTGCCAGCAATTCGGTTGGGGACTCGTGAGAGACTGCCGGGGTTAACTCGGAGGAAGGTGGGGATGACGTCAAATCATCATGCCCCTTATGTCCAGGGCTTCACACATGCTACAATGGTCGGTACAACGCGTCTGCGAGCCTGTGAGGGTGAGCTAATCGCTGTAAAGCCGGTCGTAGTTCGGATTGGGGTCTGCAACTCGACCCCATGAAGTCGGAGTCGCTAGTAATCGCAGATCAGCAACG…
>1044208 16SV6.GV14.G.78.200m.A_47533
ACGCGAGGAACCTTACCTGGTCTTGACATCCTGTGAACTTTCTAGAGATAGATTGGTGCCTTCGGGAACACAGTGACAGGTGCTGCATGGCTGTCGTCAGCTCGTGTCGTGAGACGTTGGGTTAAGTCCCGTAACGAGCGCAACCCTTGTCCTTATTTGCCAGCACGTAATGGTGGGAACTCTAAGGAGACTGCCGGTGACAAACCGGAGGAAGGTGGGGACGACGTCAAGTCATCATGGCCCTTATGACCAGGGCTACACACGTGCTACAATGGGGCGTACAGAGGGTTGCTAAGCCGCGAGGTGGAGCCAATCCCAGAAAACGTTTCGTAGTCCGGATCGAAGTCTGCAACTCGACTTCGTGAAGTCGGAATCGCTAGTAATCGCGAATCAGCCATG…
>1044315 16SV6.GV14.G.34.020m.A_4371
ACGCGATGAACCTTACCAACACTTGACATGTTCGTCGCGAGACTAAGAGATTAGTCTTTTCAGTTCGGCTGGACGAAACACAGGTGCTGCATGGCTGTCGTCAGCTCGTGTCGTGAGATGTTGGGTTAAGTCCCGCAACGAGCGCAACCCCTATCTTTAGTTGCCACCATTTAGTTGGGCACTTTAAAGAGACTGCCAGTGATAAGCTGGAGGAAGGCGGGGATGACGTCAAGTCCTCATGGCCCTTATGTGTTGGGCTACACACGTGCTACAATGGCATCTACAACAGGAAGCAAAACGGCAACGTTAAGCAAATCCCGAAAAGATGCCTCAGTTCGGATTGCACTCTGCAACTCGAGTGCATGAAGCTGGAATTACTAGTAATCGTGGATCAGCGTG…
>1045797 16SV6.GV14.G.15.200m.B_4421708
ACGCGCTGAACCTTACCAAGGCTTGACATATACGAGAACGGGCCAGAAATGGTCAACTCTTTGGACACTCGTATACAGGTGGTGCATGGTTGTCGTCAGCTCGTGTCGTGAGATGTTGGGTTAAGTCCCGCAACGAGCGCAACCCTCGTTCTCTGTTGCCAGCACGTTATGGTGGGAACTCAGGGGATACTGCCGGGGTCAACTCGGAGGAAGGTGGGGATGACGTCAAATCATCATGCCCCTTATGTCTTGGGCTTCACGCATGCTACAATGGCCGGTACAAAGGGCTGCGATACCGTGAGGTGGAGCGAATCCCAAAAAGCCGGTCCCAGTTCGGATTGTAGTCTGCAACTCGACTACATGAAGTCGGAGTCGCTAGTAATCGCAGATCAGCAACGC…
>104678 16SV6.GV14.G.04.199m.C_5991196
ACGCGCAAAACCTTACCAACACTTGACATGTCTGTCGCGAACCTAAGAGATTAGGTTTTTCATTTAGTTGGACAGAACACAGGTGCTGCATGGCTGTCGTCAGCTCGTGCCGTGAGGTGTTGGGTTAAGTCCCGCAACGAGCGCAACCCCTACTTTTAGTTGCCCCCGGGTAATGCCGTGGCACTCTAGAGGGACTGCCCGTGTTAAGCGGGAGGAAGGTGGGGACGACGTCAAGTCATCATGGCCTTTATACCCAGGGCTACACACGTGCTACAATGGATGGTACAGAGCGCTGCCAAAGCGTGAGCTGGAGCTAATCGCAGAAAACCATCCCTAGTTCGGATCGAAGTCTGCAACTCGACTTCGTGAAGCTGGAATCGCTAGTAATCGCGGATCAGC…
>1047294 16SV6.GV14.G.01.034m.B_2324887
ACGCGTAGAACCTTACCAGGTCTTGACATCCTAGAAACTTAGCAGAGATGCTTTGGTGCCTTCGGGAATCTAGTGACAGGTGCTGCATGGCTGTCGTCAGCTCGTGTCGTGAGATGTTGGGTTAAGTCCCGTAACGAGCGCAACCCTTGTCCTTAGTTGCCAGCACATAATGGTGGGAACTCTAAGGAGACTGCCGGTGACAAACCGGAGGAAGGTGGGGACGACGTCAAGTCATCATGGCCCTTACGACCTGGGCTACACACGTGCTACAATGGCCAGTACAGAGGGCTGCAAACCCGCGAGGGGGAGCTAATCTCATAAACCTTTCCGTAGTCCGGATTGGAGTCTGCAACTCGACTCCATGAAGTCGGAATCGCTAGTAATCGTAGATCAGAATGC…
>104788 16SV6.GV14.G.19.050m.C_149752
ACGCGTCAAACCTTACCAGCCCTTGACATCCCGGTCGCGGAAACAGAGATGTTTCTTTCAGTTAGGCTGGACCGGTGACAGGTGCTGCATGGCTGTCGTCAGCTCGTGTCGTGAGATGTTGGGTTAAGTCCCGCAACGAGCGCAACCCTCGCCTTTAGTTGCCAGCATTTAGTTGGGCACTCTAAAGGGACTGCCGGTGATAAGCCGGAGGAAGGTGGGGATGACGTCAAGTCCTCATGGCCCTTATGGGCTGGGCTACACACGTGCTACAATGGTGATGACAGAGGGCAGCTAACTCGCGAGAGTAAGCTAATCCCTAAAAATCGCCTTAGTTCAGATTGTACTCTGCAACTCGAGTGCATGAAGTCGGAATCGCTAGTAATCGCGGATCAGCATGCC…
>105062 16SV6.GV14.G.40m.020m.B_3237505
ACGCGCAAAACCTTACCTACCCTTGACATACTCGTCGCGGATTTCAGAGATGATTTCCTTCAGTTAGGCTGGACGATGTACAGGTGCTGCATGGCTGTCGTCAGCTCGTGTCGTGAGATGTTGGGTTAAGTCCCGCAACGAGCGCAACCCTCGCCATTAGTTGCCAGCAGGTTTGGCTGGGCACTCTAATGGGACCGCCGGTGTCAAGCCGGAGGAAGGTGGGGATGACGTCAAGTCCTCATGGCCCTTACGGGTAGGGCTACACACGTGCTACAATGGCGGTGACAGTGAGTTAATCTCAAAAAACCGTCTCAGTTCGGATTGTTCTCTGCAACTCGAGAGCATGAAGTTGGAATCGCTAGTAATCGTGGATCAGCATGCCACGGTGAATACGTTCCC…
>1051939 16SV6.GV14.G.61.050m.A_6911844
ACGCGTGGAACCTTACCTGGGCTTGACATACACCAGATCGCTGCAGAGATGTAGTTTCCCTTGTGGTTGGTGTACAGGTGGTGCATGGTTGTCGTCAGCTCGTGTCGTGAGATGTTGGGTTAAGTCCCGCAACGAGCGCAACCCTTGTCTTATGTTGCCAGCATTTTGGTTGGGGACTCATGAGAGACTGCCGGGGTTAACTCGGAGGAAGGTGGGGATGACGTCAAATCATCATGCCCCTTATGTCCAGGGCTTCACACATGCTACAATGGTCGGTACAACGCGCAGCGACACTGTGAGGTGGAGCGAATCGCTGAAAGCCGGCCTTAGTTCGGATTGGGGTCTGCAACTCGACCCCATGAAGTCGGAGTCGCTAGTAATCGCAGATCAGCAATGCTG…
>105210 16SV6.GV14.G.38.005m.A_2865589
ACGCGTTAAACCTTACCAAGGCTTGACATACACGAGAACGGGCCAGAAATGGTCAACTCTTTGGACACTCGTGAACAGGTGGTGCATGGTTGTCGTCAGCTCGTGTCGTGAGATGTTGGGTTAAGTCCCGCAACGAGCGCAACCCTCGTCGCATGTTGCCAGCACGTTATGGTGGGGACTCATGTGAGACTGCCGGGGTCAACTCGGAGGAAGGTGGGGATGACGTCAAATCATCATGCCCCTTATGTCTTGGGCTTCACGCATGCTACAATGGCCGGTACAAAGGGCTGCGATGTCGTAAGGCGGAGCGAATCCCAAAAAGCCGGTCTCAGTTCGGATTGAGGTCTGCAACTCGACCTCATGAAGTCGGAGTCGCTAGTAATCGCAGATCAGCAACGC…
>105211 16SV6.GV14.G.78.200m.A_56077
ACGCGCGGAACCTTACCTGGGCTCGAACGCTATTTGACCGGTCTTGAAAGGGGCTTTCTCTTCGGAGCAGATAGTGAGGTGCTGCATGGTTGTCGTCAGCTCGTGCCGTGAGGTGTTGGGTTAAGTCCCGCAACGAGCGCAACCCCTATCCTTAGTTGCCAACACGTAATGGTGGGGACTCTAGGGAGACTGCCTCCGTAAGGAGTGAGGAAGGAAGGGACGACGTCAAATCATCATGGCCTTTATGCCCAGGGCTACACACGTGCTACAATGGTAGATACAGAGGGGAGCAAGACTGTGAAGTTAAGCGAATCTCAGAAAGTCTATCTCAGTTCGGATTGCAGTCTGCAACTCGACTTCATGAGGTTGGAATCGCTAGTAATCGCGCATCAGCCATGG…
>10535 16SV6.GV14.G.78.200m.A_71418
ACGCGAAGAACCTTACCAAGGCTTGAAATCCTTCGAATCCCGAGTAATTTTGGGAGTGCCCGCAAGGGAATGAAGTGACAGGTGCTGCATGGCTGTCGTCAGCTCGTGTTGTGAAATGTTGGGTTAAGTCTCGCAACGAGCGCAACCCCTATCTTTAGTTGCCAGCATTAAGTTGGGCACTCTAGAGAGACTGCCCGGGTTAACCGGGAGGAAGGTGGGGATGACGTCAAGTCCTCATGGCCCTTATGCCTTGGGCTACACACGTAATACAATGGTTGGTACAGAGGGACGCGAGCATGCGAATGTCAGCAAATCTCAAAAAGCCAATCTCAGTCCGGATTGGAGTCTGCAACTCGACTCCATGAAGTTGGAATCGCTAGTAATCGGAGATCAGCACGC…
>1055306 16SV6.GV14.G.71.150m.A_2616289
ACGCGACAAACCTTACCTGGGTTTGACATGGATCAGGAGTGCTCAGAGATGGGTATGCCTCTTTTGGGGTTGGTTCACAGGTGGTGCATGGCTGTCGTCAGCTCGTGTCGTGAGATGTTGGGTTAAGTCCCGCAACGAGCGCAACCCTCGTTCACTGTTGCCAGCACGTTATGGTGGGGACTCAGTGGAGACCGCCGGGGTCAACTCGGAGGAAGGTGGGGATGACGTCAAGTCATCATGCCCCTTATGTCCAGGGCTTCACGCATGCTACAATGGCCGGTACAAAGAGTTGCGAGCCTGTGAGGGTGAGTGAATCTCGGAAAGCCGGTCTCAGTTCGGATTGGGGTCTGCAACTCGACCTCATGAAGTCGGAGTCGCTAGTAATCGCAGATCAGCAAC…
>1055667 16SV6.GV14.G.17.187m.B_183171
ACGCGTCAAACCTTACCCGGGTTTGACATGTACCTGACAACCCTAGAGATAGGGCTTCTCTTCGGAGCAGGTACACAGGTGCTGCATGGCTGTCGTCAGCTCGTGTCGTGAGATGTTGGGTTCAGTCCCGCAACGAGCGCAACCCCTATCCTTAGTTGCCAGCACGTCATGGTGGGAACTCTAAGGAGACTGCCTGTGTTAAGCAGGAGGAAGGTGGGGATGACGTCAAGTCCTCATGGCCCTTACATCCGGGGCTGCACACGTGCTACAATGGCTGGTACAAAGGGCTGCGATACCGCGAGGTGGAGCTAATCCCAAAAAACCAGTCTCAGTTCGGATTGGAGTCTGCAACTCGACTCCATGAAGGTGGAATCGCTAGTAATCGTGGATCAGCATGCC…
>105649 16SV6.GV14.G.13.076m.A_374252
ACGCGTAAAACCTTACCTAGGCTTGACATGTAAGTTACCGATCTGAAAAGTGAGGAACCCGCAAGGGAGCTTACACAGGTGTTGCATGGCTGTTGTCAGCTCGTGCCGTGAGGTGTTGGGTTAAGTCCCGCAACGAGCGCAACCCCTATTACTAGTTATTTTCTCTAGTGAGACTGCCCCTAAAAGGGAGGAAGGTGGGGACGACTTCAAGTCATCATGACTCTTACGTCTAGGGCTACACACACGCTACAATGGCCAGTACAGACGGTTGCTAAGCCGCGAGGTGGAGCCAATCCGATAAAGCTGGTCTCAGTTGGGATTGAAGGCTGCAACTCGCCTTCATGAACGCGGAGTTGCTAGTAAACGCAGGTCAGCACACTGCGTTGAATACGTTCCCGG…
>105678 16SV6.GV14.G.78.150m.A_3744757
ACGCGCAAAACCTTACCTGGGTTTGACATACACCGGATCGCCGTAGAGATACGGTTTCCCTTGTGGTCGGTGTACAGGTGGTGCATGGCTGTCGTCAGCTCGTGTCGTGAGATGTTGGGTTAAGTCCCGCAACGAGCGCAACCCTTATCCTTAGTTACCAGCACGTTATGGTGGGGACTCTAAGGAGACTGCCGGTGACAAACCGGAGGAAGGCGGGGACGACGTCAAGTCATCATGGCCCTTACGAGTAGGGCTACACACGTGCTACAATGGTTGATACAGAGGGCAGCGAAGCGGCGACGTGGAGCAAATCCTTCAAAGTCAATCGTAGTCCGGATTGGAGTCTGCAACTCGACTCCATGAAGTCGGAATCGCTAGTAATCGCAGATCAGAATGCTG…
>1059765 16SV6.GV14.G.21.800m.A_1928712
ACGCGTAGAACCTTACCTGGGCTTGACATGCACGGGACAACCCTAGAAACAGGGCCTCTCTTCGGAGTCCGTGTGCAGGTGCTGCATGGCTGTCGTCAGCTCGTGTCGTGAGATGTTGGGTTAAGTCCCGCAACGAGCGCAACCCCTACCTTTAATTGCCATCGGGTCATGCCGGGAACTCTAAAGGGACTGCCGGTGACAAACCGGAGGAGGGTGGGGATGACGTCAAGTCCTCATGGCCTTTATGCCCAGGGCTACACACGTGCTACAATGGCCGGTACAAAGAGTCGCAAGACCGCGAGGTGGAGCCAATCTCATAAAACCGGTCTCAGTTCGGATTGGAGTCTGCAACTCGACTCCATGAAGTTGGAATCGCTAGTAATCGTGGATCAGCATGCC…
>106281 16SV6.GV14.G.78.045m.A_286606
ACGCGACAAACCTTACCCGGGCTAGTATGTGAAGGAATGATACAGAGATGTGTCAGTCAGCAATGACCTGAAACAAGGTGCTGCATGGCTGTCGTCAGCTCGTGCCGTGAGGTGTTGGGTTAAGTCCCGCAACGAGCGCAACCCCTGTTGTCAGTTGCCATCAAGTAATGTTGGGGACTCTGACAAGACTGCCCGCGCAAGCGGAGAGGAAGGAGGGGACGACGTCAAGTCATCATGGCCCTTACGCCCGGGGCGACACACGTGCTACAATGGCGCATACAGCGGGTAGCGACACGGCAACGTGAAGCCAACCTCTAAAAGTGCGTCTCAGTTCGGATCGGGGTCTGCAACCCGACCCCGTGAAGCTGGAATCGCTAGTAATCGCGCATCAGCCATGGC…
>106316 16SV6.GV14.G.63.050m.A_3589063
ACGCGCGGAACCTTACCTACTCTTGACATCCAGAGAATTCGCTAGAGATAGCTTAGTGCCTTCGGGAACTCTGAGACAGGTGCTGCATGGCTGTCGTCAGCTCGTGTTGTGAAATGTTGGGTTAAGTCCCGCAACGAGCGCAACCCTTATCCTTGTTTGCCAGCACGTAATGGTGGGAACTCCAGGGAGACTGCCGGTGATAAACCGGAGGAAGGTGGGGACGACGTCAAGTCATCATGGCCCTTACGAGTAGGGCTACACACGTGCTACAATGGCGTATACAGAGGGTTGCCAACCAGCGATGGTGAGCGAATCCCACAAAGTACGTCGTAGTCCGGATCGGAGTCTGCAACTCGACTCCGTGAAGTCGGAATCGCTAGTAATCGTGAATCAGAATGT…
>106356 16SV6.GV14.G.44.020m.B_4862817
ACGCGCGGAACCTTACCAACCCTTGACATCCCTGGACCGCTGGAGAGATTCAGCTTTCTCGTAAGAGACCAGGTGACAGGTGCTGCATGGCTGTCGTCAGCTCGTGTCGTGAGATGTTCGGTTAAGTCCGGCAACGAGCGCAACCCACGTCTTTAGTTGCCAGCAGTTCGGCTGGGCACTCTAAAGAAACTGCCCGTGATAAGCGGGAGGAAGGTGTGGATGACGGCAAGTCCTCATGGCCCTTACGGGTTGGGCTACACACGTGCTACAATGGCAGTGACAATGGGTTAATCCCAAAAAACTGTCTCAGTTCGGATTGGGGTCTGCAACGCGACCCCATGAAGTCGGAATCGCTAGTAATCGCGTAACAGCATGACGCGGTGAATACGTTCCCGGGCC…
>106431 16SV6.GV14.G.69.1200m.C_6672620
ACGCGCAGAACCTTACCAAGGCTTAAATGGGAAATGACAGGCTTAGAAATAGGCTTTTCTTCGGACATTTTTCAAGGTGCTGCATGGTTGTCGTCAGCTCGTGCCGTGAGGTGTCAGGTTAAGTCCTGCAACGAGCGCAACCCCTGTCACTAGTTGCCATCATTAAGTTGGGGACTCTAGTGAGACTGCCTACGCAAGTAGAGAGGAAGGTGGGGATGACGTCAAATCATCACGGCCCTTACGCCTTGGGCCACACACGTAATACAATGGCCGGTACAGAGGGCAGCTACACAGCGATGTGATGCAAATCTCGAAAGCCGGTCTCAGTTCGGATTGGAGTCTGCAACTCGACTCTATGAAGCTGGAATCGCTAGTAATCGCGCATCAGCCATGGCGCGG…
>1067865 16SV6.GV14.G.26.035m.A_2735056
ACGCGATGAACCTTACCTACCCTTGACATGGTCGGAATCCTGCTGAGAGGTGGGAGTGCTCGAAAGAGAACCGATACACAGGTGCTGCATGGCTGTCGTCAGCTCGTGTCGTGAGATGTTGGGTTAAGTCCCGCAACGAGCGCAACCCTTGTCCTTAGTTGCTACGCAAGAGCACTCTAAGGAGACTGCCGGTGACAAACCGGAGGAAGGTGGGGATGACGTCAAGTCCTCATGGCCCTTATGGGTAGGGCTTCACACGTCATACAATGGTCGGAACAGAGGGTTGCCAACCCGCGAGGGGGAGCTAATCCCAGAAAACCGATCGTAGTCCGGATTGCACTCTGCAACTCGAGTGCATGAAGCTGGAATCGCTAGTAATCGCGGATCAGCATGCCGCGG…
>1067914 16SV6.GV14.G.71.100m.A_5637210
ACGCGCGGAACCTTACCAGGGCTTAAATGCAGTATGACAGGCTTAGAAATAGGTTTTTCTTCGGACATATTGCAAGGTGCTGCATGGTTGTCGTCAGCTCGTGCCGTGAGGTGTCAGGTTAAGTCCTATAACGAGCGCAACCCCTATTGCTAGTTGCCAGCGGATAATGCCGGGGACTCTAGTGAGACTGCCGGTGCAAACCGTGAGGAAGGTGGGGATGACGTCAAATCATCACGGCCCTTACGTCCTGGGCCACACACGTGCTACAATGGTAGGGACAGAGAGCAGCCACTTCGCGAGAAGGAGCGAATCTATAAACCCTATCACAGTTCGGATCGTAGTCTGCAACTCGACTACGTGAAGCTGGAATCGCTAGTAATCGCATATCAGCCATGATGC…
>1068018 16SV6.GV14.G.78.200m.A_46672
ACGCGTGAAACCTTACCTGGTCTTGACATCCTGTGAACTTTCTAGAGATCGATTGGTGCCTTCGGGAACACAGTGACAGGTGCTGCATGGCTGTCGTCAGCTCGTGTCGTGAGATGTTGGGTTAAGTCCCGTAACGAGCGCAACCCTTGTCCTTATTTGCCAGCACGTAATGGTGGGAACTCTAAGGAGACTGCCGGTGACCAACCGGAGGAAGGTGGGGACGACGTCAAGTCATCATGGCCCTTATGACCAGGGCTACACACGTGCTACAATGGGGCGTACAGAGGGTTGCTAAGCCGCGAGGTGGGGCCAATCCCAGAAAACGTTTCATAGTCCGGATCGAAGTCTGCAACTCGACTTCGTGAAGTCGGAATCGCTAGTAATCGCGAATCAGCATGT…
>106991 16SV6.GV14.G.26.025m.C_713984
ACGCGTGAAACCTTACCAGGGTTTGACATGATACGAATTTTTGTGAAAGCAAAAAGTGCCGTTTGGAACGTATACACAGGTGGTGCATGGCTGTCGTCAGCTCGTGTCGTGAGATGTTGGGTTAAGTCCCGCAACGAGCGCAACCCTTGTTTTTAGTTGCCTTTATGGAACTCTAGAAAGACTGCCGGTTATAAACCGGAGGAAGGCGGGGATGACGTCAAGTCAGCATGCCCCTTATACCCTGGGCTACACACGTGCTACATTGGGCGAGACAATGAGATGCAAATCTGCGAAGATAAGCTAATCTATAAACTCGTTCTAAGTTCGGATTGCAGGCTGCAACTCGCCTGCATGAAGGTGGAATCGCTAGTAATCGCTGGTCAGCTATACAGCGGTGAA…
>1070027 16SV6.GV14.G.04.100m.A_5970898
ACGCGTGGAACCTTACCAACACTTGACATGTTAGTGAAAGTTCTGTGAAAGCAGATCCTTCTGCGAGCTTGCTCAAAGACACTATCACAGGTGATGCATGGCTGTCGTCAGCTCGTGTCGTGAGATGTTGGGTTAAGTCCCGTAACGAGCGCAACCCTTGTCCTTATTTGCCATCATTTAGTTGGGCACTCTAGGGAGACTGCCGGTGACAAACCGGAGGAAGGTGGGGACGACGTCAAGTCATCATGGCCCTTACGACCAGGGCTACACACGTGCTACAATGGAAAGTACAAAGGGTTGCGATCCCGCGAGGGTCAGCTAATCCCATAAAACTTTTCGTAGTCCGGATCGCAGTCTGCAACTCGACTGCGTGAAGTCGGAATCGCTAGTAATCGTGAA…
>1070240 16SV6.GV14.G.78.200m.A_49406
ACGCGCCAAACCTTACCATCCCTTGACATCCACAGAAGAGACCAGAGATGGACTTGTGCCTTCGGGAACTGTGTGACAGGTGCTGCATGGCTGTCGTCAGCTCGTGTTGTGAAATGTTGGGTTAAGTCCCGCAACGAGCGCAACCCCTATCCTTATTTGCCAGCGCGTTATGGCGGGAACTCTAAGGAGACTGCCGGTGATAAACCGGAGGAAGGTGGGGACGACGTCAAGTCATCATGGCCCTTACGGGATGGGCTACACACGTGCTACAATGGCGTATACAGAGTGCTGCAATACCGCGAGGTGGAGCGAATCCCACAAAGCTTGTCGTAGTCCGGATTGGAGTCTGCAACTCGACTCCATGAAGTCGGAATCGCTAGTAATCGTGGATCAGAATGC…
>1070610 16SV6.GV14.G.02.141m.A_4557154
ACGCGTTGAACCTTACCTGCCCTTGACATACTCGGAACTTTCCAGAGATGGATTGGTGCCTTCGGGAATCGAGATACAGGTGCTGCATGGCTGTCGTCAGCTCGTGTCGTGAGATGTTGGGTTAAGTCCCGCAACGAGCGCAACCCTTGTCCCTAGTTGCCAGCACTTCGGGTGGGAACTCTAGGGAGACTGCCGGTGACAAACCGGAGGAAGGTGGGGACGACGTCAAGGCATCATGGCCCTTATGGGCAGGGCTACACACGTGCTACAATGGTGAATACAGAGGGCTGCCAGCCAGTAATGGTCAGCCAATCCCTTAAAGTTCATCGTAGTCCGGATCGGAGTCTGCAACTCGACTTCGTGAAGTCGGAATCGCTAGTAATCGCGAATCAGAATGTC…
>107130 16SV6.GV14.G.23.009m.A_793
ACGCGTTAAACCTTACCAGGGCTTAAATGTAGTCTGACAGCTTTAGAGATAGCTATTTCTTCGGACTTCTTACAAGGTGCTGCATGGTTGTCGTCAGCTCGTGCCGTGAGGTGTCAGGTTAAGTCCTATAACGAGCGCAACCCCTGTTGTTAGTTGCCAGCATGTAAAGATGGGGACTCTAACAAGACTGCCGGTGTAAACCGCGAGGAAGGTGGGGATGACGTCAAATCATCACGGCCCTTACGTCCTGGGCTACACACGTGCTACAATGGTATGGACAATGAGCAGCCACTATGCGAATAGGAGCGAATCTACAAACCATATCACAGTTCGGATCGGAGTCTGCAACTCGACTCCGTGAAGCTGGAATCGCTAGTAATCGGATATCAGCCATGATCC…
>107146 16SV6.GV14.G.34.050m.B_1291777
ACGCGTGGAACCTTACCAGGGTTTGACATGATATGAATTTTTTTGAAAGAAAAAAGTGCCGTTTGGAACATATACACAGGTGGTGCATGGCTGTCGTCAGCTCGTGTCGTGAGATGTTGGGTTAAGTCCCGCAACGAGCGCAACCCTCATTTTTAGTTGCCTTTTGGAACTCTAGAAAGACTGCCGGTTATAAACCGGAGGAAGGCGGGGATGACGTCAAGTCAGCATGCCCCTTACACCCTGGGCTACACACGTGCTACATTGGACGAGACAATGAGCTGCAAGTCTGCAAAGATGAGCCAATCTATAAACTCGTTCTAAGTTCGGATTGTAGGCTGCAACTCGCCTGCATAAAGATGGAATCGCTAGTAATCGCTGGTCAGCTATACAGCGGTGAAT…
>1072558 16SV6.GV14.G.63.080.A_1960230
ACGCGTCAAACCTTACCTGGTCTTGACATCCTGTGAACTTTCTAGAGATAGATTGGTGCCTTCGGGAACACAGTGACAGGTGCTGCATGGCTGTCGTCAGCTCGTGTCGTAAGATGTTGGGTTAAGTCCCGTAACGAGCGCAACCCTTGTCCTTATTTGCCAGCACGTAATGGTGGGAACTCTAAGGAGACTGCCGGTGACAAACCGGAGGAAGGCGGGGACGACGTCAAGTCATCATGGCCCTTACGACCAGGGCTACACACGTGCTACAATGGGAAGGACAAAGGGTTGCTAAGCCGCGAGGTGGTGCTAATCTCATAAACCTTTTCGTAGTCCGGATCGGAGTCTGCAACTCGACTCCGTGAAGTCGGAATCGCTAGTAATCGTGGATCAGAATGC…
>1073436 16SV6.GV14.G.21.070m.C_4387322
ACGCGTGAAACCTTACCAAATCTTGACATCCTTTGCCCCCTCTAGAGATAGAGGTTTCCCCTTCGGGGGACAAAGTGACAGGTGGTGCATGGTTGTCGTCAGCTCGTGTCGTGAGATGTTGGGTTAAGTCCCGCAACGAGCGCAACCCTTAAGCTTAGTTGCCATCATTCAGTTGGGCACCCTAAGTTGACTGCCGGTGACAAACCGGAGGAAGGTGGGGATGACGTCAAATCATCATGCCCCTTATGATTTGGGCTACACACGTGCTACAATGGACAATACAAAGGGCAGCTAAACCGCGAGGTCAAGCAAATCCCATAAAGTTGTTCTCAGTTCGGATTGTAGTCTGCAACTCGACTACATGAAGCTGGAATCGCTAGTAATCGTAGATCAGCATGC…
>1074248 16SV6.GV14.G.34.020m.A_3846
ACGCGTAAAACCTTACCATCCCTTGACATGTCGTGCCATCCGGAGAGATCCGGGGTTCCCTTCGGGGACGCGAACACAGGTGCTGCATGGCTGTCGTCAGCTCGTGTCGTGAGATGTTGGGTTAAGTCCCGCAACGAGCGCAACCCACGTCCTTAGTTGCCATCATTCAGTTGGGCACTCTAGGGAGACTGCCGGTGATAAGCCGCGAGGAAGGTGTGGATGACGTCAAGTCCTCATGGCCCTTACGGGATGGGCTACACACGTGCTACAATGGCGGTGACAGTGGGACGCGAAACCGCGAGGTTGAGCAAATCCCCAAAAACCGTCTCAGTTCAGATTGCACTCTGCAACTCGAGTGCATGAAGGCGGAATCGCTAGTAATCGTGGATCAGCATGCCA…
>107552 16SV6.GV14.G.21.800m.A_1911677
ACGCGTGAAACCTTACCTACACTTGACATACAGAGAACTTACTAGAGATAGTTTGTTGCCTTCGGGAACTCTGATACAGGTGCTGCATGGCTGTCGTCAGCTCGTGTTGTGAGATGTTGGGTTAAGTCCCGCAACGAGCGCAACCCCTATCCTTAGTTGCTAGCAGGTCATGCTGAGAACTCTAAGGAGACTGCCGGTGATAAACCGGGGGAAGGTGGGGACGACGTCAAGTCATCATGGCCCTTACGTGTAGGGCTACACACGTGCTACAATGGCGCATACAGAGTGCTGCGAACCTGCGAGGGTAAGCGAATCACTTAAAGTGCGTCGTAGTCCGGATTGGAGTCTGCAACTCGACTCCATGAAGTCGGAATCGCTAGTAATCGCGTATCAGAATGA…
>1076519 16SV6.GV14.G.02.035m.B_2303762
ACGCGATGAACCTTACCAATTCTTGACATAATTAAATTTATAGCTTTTAACTCAGTGTAGGAGTTAAAAGTAATGTTTTTTTACAGGTGTTGCACGACTGTCGTCAGCTCGTGTCGTGAGATGTTTGGTTAAGTCCTGAAACGGGCGCAACTCTTACTTTTAAATAAAGTATCACGTTCTAAAAGATTTCTTTATGAGATTTTTTAAATGCTTTAAAAGTACCGTCAATGATAAATTGAAGGAAGGTAAGAATGAAGTCAAGTCAATGTGACCCTAATGAATTGGGCTACACATGTGCTACAATGAAAATTACAAAAAGTGACAAAAAAGGAATTTTAAGTTAATCAACAAAAATTTTCCCAGTTCGAATTGTAGACTGCAACTCGTCTACATGAAGTT…
>107797 16SV6.GV14.G.78.200m.A_54424
ACGCGCCGAACCTTACCAGGGCTTAAATGGGGATTGACAGGACTGGAAACAGTTTTTTCTTCGGACAATCTTCAAGGTGCTGCATGGTTGTCGTCAGCTCGTGCTGTGAAGTGTCGGGTTAAGTCCCATAACGAGCGCAACCCCTATCTTTAGTTGCTAGCAGGTAATGCTGAGGACTCTAGAGAAACTGCCCGTGCAAACGGTGAGGAAGGTGGGGATGACGTCAAATCATCACGGCCCTTACGTCCTGGGCTACACACGTGCTACAATGGCCGGTACAGAGGGCAGCTACTCCGCGAGGAGATGCGAATCTCAAAAGCCGGTCTCAGTTCGGATCGGAGTCTGCAACTCGACTCCGTGAAGCTGGAATCGCTAGTAATCGCGCATCAGCCATGGCGC…
>1078197 16SV6.GV14.G.78.200m.A_44250
ACGCGCTAAACCTTACCTGGTCTTGACATCCTGTGAACTTTCTAGAGATAGATTGGTGCCTTCGGGAACACAGTAACAGGTGCTGCATGGCTGTCGTCAGCTCGTGTCGTGAGATGTTGGGTTAAGTCCCGCAACGAGCGCAACCCTCGTCCTTAGTTGCCATCATTTAGTTGGGCACTCTAAGGAGACTGCCGGTGACAAACCGGAGGAAGGTGGGGATGACGTCAAGTCATCATGGCCCTTATGGGCTGGGCTACACACGTGCTACAATGGTAGGTACAATGGGTCGCTAACCTGCGAGGGGGAGCTAATCCCATCAAAACCTATCTCAGTCCGGATCGGAGTCTGCAACTCGACTCCGTGAAGTCGGAATCGCTAGTAATCGCGAATCAGCAACGT…
>1079175 16SV6.GV14.G.78.200m.A_47740
ACGCGTGAAACCTTACCAACCCTTGACATGCCTGGACAATCCGAGAGATCGGACTTTCCTTCGGGACCAGTGCACAGGTGCTGCATGGCTGTCGTCAGCTCGTGTCGTGAGATGTTCGGTTAAGTCCGGCAACGAGCGCAACCCACATCTTTAGTTGCCAGCAGGTTAAGCTGGGCACTCTAGAGAAACTGCCCGTGATAAGCGGGAGGAAGGTGTGGATGACGTCAAGTCCTCATGGCCCTTACGGGTTGGGCTACACACGTGCTACAATGGCATCTACAACAGGAAGCAAAACGGCAACGTTAAGCAAATCCCGAAAAGATGCCTCAGTTCGGATTGCACTCTGCAACTCGAGTGCATGAAGCTGGAATTACTAGTAATCGCGAATCAGCATGTCGC…
>1080629 16SV6.GV14.G.49.200m.B_2116827
ACGCGTGAAACCTTACCTGGTCTTGACATCCTGTGAACTTTCTAGAGATAGATTGGTGCCTTCGGGAACACAGTGACAGGTGCTGCATGGCTGTCGTCAGCTCGTGTCGTGAGATGTTGGGTTAAGTCCCGTAACGAGCGCAACCCTTGTCCTTATTTGCCAGCACGTAATGGTGGGAACTCTAAGGAGACTGCCGGTGACAAACCGGAGGAAGGTGGGGACGACGTCAAGTCATCATGGCCCTTATGACCAGGGCTATACACGTGCTACAATGGGGCGTACAGAGGGTTACTATGCCGCGAGGTGGAGCCAATCCCAGAAAACGTGTCGTAGTCCGGATCGAAGTCTGCAACTCGACTTCGTGAAGTCGGAATCGCTAGTAATCGCGAATCAGCATGT…
>1081541 16SV6.GV14.G.77.070m.A_8512958
ACGCGAGAAACCTTACCAAATCTTGATATCCTTTGACCCTTCTAGAGATAGAAGTTTCCCCTTCGGGGGACAAAGTGACAGGTGGTGCATGGTTGTCGTCAGCTCGTGTCGTGAGATGTTGGGTTAAGTCCCGCAACGAGCGCAACCCTTAAGCTTAGTTGCCATCATTAAGTTGGGCACTCTAAGTTGACTGCCGGTGACAAACCGGAGGAAGGTGGGGATGACGTCAAATCATCATGCCCCTTATGATTTGGGCTACACACGTGCTACAATGGACAATACAAAGGGTAGCGAAACCGCGAGGTCAAGCAAATCCCATAAAGTTGTTCTCAGTTCGGATTGTAGTCTGCAACTCGACTACATGAAGCTGGAATCGCTAGTAATCGTAGATCAGCATGC…
>1082059 16SV6.GV14.G.78.045m.A_242356
ACGCGAGAAACCTTACCAGCCTTTGACATCCTAGGACGGTTTCTGGAGACAGACTCCTTCCCTTCGGGTACCTAGTGACAGGTGCTGCCTGGCTGTCGTCAGCTCGTGTCGTGAGATGTTGGGTTAAGTCCCGCAACGAGCGCAACCCTCATCCTTAGTTGCCATCATTTAGTTGGGCACTTTAAGGAAACTGCCGGTGATAAGCCGGAGGAAGGTGGGGATGACGTCAAGTCCTCATGGCCCTTACAGGCTGGGCTACACACGTGCTACAATGGTATCTACAGTGAGCAGCGATCCCGCGAGGGTTAGCTAATCTCCAAAAGATATCTCAGTTCGGATTGTTCTCTGCAACTCGAGAGCATGAAGGCGGAATCGCTAGTAATCGCGGATCAGCATGCC…
>108446 16SV6.GV14.G.19.050m.C_140373
ACGCGAAGAACCTTACCTGGGTTTGACATGTCAGAGAAAGTTTTCCGAAAGGAAAACCCTTTAATAATTTATTATTAAACTCTGTCACAGGTGATGCATGGCTGTCGTCAGCTCGTGTCGTGAGATGTTGGGTTAAGTCCCGCAACGAGCGCAACCCTCATCTTTATTTGCCATCGGTTCGGCCGGGCACTCTAGAGAAACTGCCTGCGATGAGCAGGAGGAAGGCGGGGATGACGTCAAGTCCTCATGGCCCTTATGGACTGGGCTACACACGTGCTACAATGGCGGTGACAGTGGGAAGCGAAAGGGTGACCTCGAGCAAATCCCCAAAAGCCGTCCCAGTTCGGATTGTACTCTGCAACTCGAGTGCATGAAGTTGGAATCGCTAGTAATCGTAGA…
>1084950 16SV6.GV14.G.34.020m.A_4396
ACGCGCGAAACCTTACCATCCCTTGACATGGCATGCGAACTCGAGAGATCGAGTGTCCTCTTCGGAGGCGTGCACACAGGTGCTGCATGGCTGTCGTCAGCTCGTGTCGTGAGATGTTGGGTTAAGTCCCGCAACGAGCGCAACCCACGTCCCTAGTTGCCATCATTTGGTTGGGCACTCTGGGGAGACTGCCGGTGATAAGCCGCGAGGAAGGTGTGGATGACGTCAAGTCCTCATGGCCCTTACGGGATGGGCTACACACGTGCTACAATGGCGGTGACAATGGGCAGCGAAGGGGCGACCTGGAGCGAATCCCCAAAAGCCGTCTCAGTTCGGATTGCACTCTGCAACTCGGGTGCATGAAGGCGGAATCGCTAGTAATCGTGGATCAGCATGCCA…
>108598 16SV6.GV14.G.34.020m.A_5283
ACGCGAAGAACCTTACCAGGGCTTAAATGTAGTCTGACAGATTTGGAAACAGATTTTTCTTCGGACAGATTACAAGGTGCTGCATGGTTGTCGTCAGCTCGTGCCGTGAGGTGTCAGGTTAAGTCCTATAACGAGCGCAACCCCTGTTGTTAGTTGCCAGCGAGTAATGTCGGGAACTCTAGCAAGACTGCCGGTGCAAACCGTGAGGAAGGTGGGGATGACGTCAAATCATCACGGCCCTTACGTCCTGGGCCACACACGTGCTACAATGGTAGGTACAGAGAGCAGCCACGTCGCAAGGCGGAGCGAATCTATAAAACCTATCACAGTTCGGATCGGGGTCTGCAACTCGACCCCGTGAAGCTGGAATCGCTAGTAATCGCATATCAGCCATGATGC…
>108804 16SV6.GV14.G.19.197m.2C_6865491
ACGCGTTGAACCTTACCAACACTTGACATGTTCGTCGCGAGACCAAGAGATTGGTTTCTTCATTTAGTTGGACGGAACACAGGTGCTGCATGGCTGTCGTCAGCTCGTGTCGTGAGATGTTGGGTTAAGTCCCGCAACGAGCGCAACCCCTACATTTAGTTACTAACATTTAGTTGAGTACTCTAAATGAACTGCCAGTGATAAGCTGGAGGAAGGTGGGGATGACGTCAAGTCCTCATGGCCCTTACGTGTTGGGCTACACACGTGCTACAATGGCACTTACAACAAGATGCTAAGAGGCGACTCTAAGCCAATCTTAAAAATGTGTCTCAGTTCGGATTGCACTCTGCAACTCGAGTGCATGAAGCTGGAATTGCTAGTAATCGCGGATCAGCGCGC…
>108806 16SV6.GV14.G.17.187m.B_196967
ACGCGTGGAACCTTACCAACACTTGACATGTTCGTCGCGAGACCAAGAGATTGGTTTCTTCATTCAGTTGGACGAAACACAGGTGCTGCATGGCTGTCGTCAGCTCGTGTCGTGAGATGTTGGGTTAAGTCCCGCAACGAGCGCAACCCCTACGTTTAGTTACTAACATTTAGTTGAGTACTCTAGACGAACTGCCAGTGATAAGCTGGAGGAAGGTGGGGATGACGTCAAGTCCTCATGGCCCTTACGTGTTGGGCTACACACGTGCTACAATGGCATTTACAATGGGATGCAAAGAGGCGACTCCTAGCTAATCCCAAAAATATGTCTCAGTTCGGATTGTACTCTGCAACTCGAGTACATGAAGCTGGAATTGCTAGTAATCGCGGATCAGCGCGC…
>108860 16SV6.GV14.G.78.200m.A_52423
ACGCGAGGAACCTTACCAACACTTGACATGTTCGTCGCGACTCTAAGAGATTAGAGTTTTCGGTTCGGCCGGACGAAACACAGGTGCTGCATGGCTGTCGTCAGCTCGTGTCGTGAGATGTTGGGTTAAGTCCCGCAACGAGCGCAACCCCTACTTTTAGTTGCCACCATTTAGTTGGGCACTTTAAAAGAACTGCCAGTGATAAGCTGGAGGAAGGTGGGGATGACGTCAAGTCCTCATGGCCCTTATGTGTTGGGCTACACACGTGCTACAATGGTACTTACAATGAGATGCGAAGAGGCGACTCTAAGCCAATCCCAAAAATGTACCTCAGTTCGGATTGTACTCTGCAACTCGAGTACATGAAGCTGGAATTACTAGTAATCGTGGATCAGCGCG…
>1089376 16SV6.GV14.G.01.170m.A_5380531
ACGCGCGAAACCTTACCTGGGTTTGACATGTTCACGAAAGCTCTGTGAAAACAGAGCCCTCTGCGAGCTTGCTCAAAGACGTGATCACAGGTGCTGCATGGCTGTCGTCAGCTCGTGTCGTGAGATGTTGGGTTAAGTCCCGTAACGAGCGCAACCCTTGTCCTTAGTTGCTAACAGGTTAAGCTGAGAACTCTAGGGAGACTGCCGGTGACAAACCGGAGGAAGGTGGGGACGACGTCAAGTCATCATGGCCCTTACGACCTGGGCTACACACGTGCTACAATGGGCGGTACAAAGGGCTGCAAAACCGCGAGGTGGAGCTAATCCCATAAAACCGTTCGTAGTCCGGATTGGAGTCTGCAACTCGACTCCATGAAGTCGGAATCGCTAGTAATCGTG…
>108953 16SV6.GV14.G.26.500m.2A_2412942
ACGCGTTGAACCTTACCCGGAGAGACAGCAGAATGAAGGTCAGGCTGAAGACCTTACCAGACAAGCTGAGAGGTGGTGCATGGCCGTCGTCAGCTCGTGCCGTGAGATGTCCTGTTAAGTCAGGTAACGAGCGAGATCCCTGCCACTAGTTGCTATCATTACTCTCAGGAGTAGTGGGGCGAATTAGTGGGACCGCCACAGTTAATGTGGAGGAAGGAAGGGGCCACGGCAGGTCAGTATGCCCCGAAACTCTGGGGCCACACGCGGGCTGCAATGGTAGTGACAATGGGCTCCTAACTCGAAAGAGAGAGGCAATCCACAAACACTACCACAGTTATGACTGAGGGCTGTAACTCGCCCTCACGAATATGGAATCCCTAGTAACTGCGTGTCATTACC…
>108964 16SV6.GV14.G.15.200m.B_4429002
ACGCGAGGAACCTTACCCGGAGAGACAGCAGAATGAAGGTCAAGCTGAAGACTTTACCAGACAAGCTGAGAGGTGGTGCATGGCCGTCGCCAGCTCGTGCCGTGAGATGTCCTGTTAAGTCAGGTAACGAGCGAGATCCCTGCCATTAGTTGCCATCATTGTTCTCAGGAACAGTGGGGCGAACTAGTGGGACTGCCGTTGTTAAAACGGAGGAAGGAAGGGGCTACGGCAGGTCAGTATGCCCCGAAACTCTGGGGCCACACGCGGGCTGCAATGGTAGTGACAATGAGTTCCAAACTCGAAAGAGTGTGGCAATCTCTAAACACTACCACAGTTATGACTGAGGGCTGCAACTCGCCCTCACGAATATGGAATCCCTAGTAACCGCGTGTCATTACC…
>108965 16SV6.GV14.G.21.800m.A_1924546
ACGCGTGGAACCTTACCCGGAGAGACAGCAGAATGAAGGTCAAGCTGAAGACTTTACCAGACAAGCTGAGAGGTGGTGCATGGCCGTCGCCAGCTCGTGCCGTGAGATGTCCTGTTAAGTCAGGTAACGAGCGAGATCCTCGCCACTAGTTGCTATCATTATTCTCAGGAATAGTGGGGCGAATTAGTGGGACTGCCGTTGTTAAAACGGAGGAAGGAGGGGGCTACGGCAGGTCAGTATGCCCCGAAACTCTGGGGCCACACGCGGGCTGAAATGGTAGCGACAATGAGCTCCAAACTCGAAAGAGAGTGGCAATCTCTAAACGCTACCACAGTTATGACTGAGGGCTGTAACTCGCCCTCACGAATATGGAATCCCTAGTAACCGCGTGTCATTACC…
>1090059 16SV6.GV14.G.78.045m.A_245457
ACGCGCGGAACCTTACCAAATCTTGACATCCTTTGACCCTTCTAGAGATAGAAGTTTCCCCTTCGGGGGACAAAGTGACAGGTGGTGCATGGTTGTCGTCAGCTCGTGTCGTGAGATGTTGGGTTAAGTCCCGCAACGAGCGCAACCCTTAAGCTTAGTTGCCATCATTAAGTTGGGCACTCTAAGTTGACTGCCGGTGACAAACCGGAGGAAGGTGGGGATGACGTCAAATCATCATGCCCCTTATGATTTGGGCTACACACGTGCTACAATGGACAATACAAAGGGCAGCGAAACCGCGAGGTCAAGCAAATCCCATAAAGTTGTTCTCAGTTCGGATTGTAGTCTGCAACTCGACTACATGAAGCTGGAATCGCTAGTAATCGTAGATCAGCATGC…
>109041 16SV6.GV14.G.78.045m.A_230101
ACGCGTTAAACCTTACCAACCCTTGACATCCTGTGCTAACTCGAGAGATCGAGCGTTCACTTCGGTGACGCAGTGACAGGTGCTGCATGGCTGTCGTCAGCTCGTGTCGTGAGATGTTCGGTTAAGTCCGGCAACGAGCGCAACCCACATCCTTAGTTGCCAGCAGTTCGGTTGGGCACTCTAAGGAAACTGCCCGTGATAAGCGGGAGGAAGGTGTGGATGACGTCAAGTCCTCATGGCCCTTACGGGTTGGGCTACACACGTGCTACAATGGCAGTGACAATGGGTTAATCCCAAAAAGCTGTCTCAGTTCGGATTGGGGTCTGCAACTCGACCCCATGAAGTCGGAATCGCTAGTAATCGTGGAACAGCATGCCACGGTGAATACGTTCCCGGGCC…
>1090745 16SV6.GV14.G.21.800m.A_1911988
ACGCGTTAAACCTTACCAGGGCTTGACATGCATCCGCTATCCGCCGAAAGGCGGAGTTCCCTTCGGGGACGGTTGCACAGATGCTGCATGGCTGTCGTCAGCTCGTGCCGTGAGGTGTTGGGTTAAGTCCCGCAACGAGCGCAACCCTTGTCGTTAGTTACTTTTTCTAGCGAGACTGCCCCTAACAAGGGGGAGGAAGGTGGGGATGACGTCAAGTCAGCACGGCTCTTACGCCCTGGGCTACACACACGCTACAATCGCCGGTACAGAGGGTCGCGAAGGAGCGATCTGGAGCTAATCCCAAAAAGCCGGCGCCAGTTGGGATTGCAGGCTGCAACCCGCCTGCATGAACGTGGAGTTGCTAGTAACCGCAGGTCAGCACACTGCGGTGAATACGTT…
>109088 16SV6.GV14.G.56.005m.A_574863
ACGCGCGGAACCTTACCAACCCTTGACATGCCTGGACAATCCGAGAGATCGGACTTTCCTTCGGGACCAGTGCACAGGTGCTGCATGGCTGTCGTCAGCTCGTGTCGTGAGATGTTCGGTTAAGTCCGGCAACGAGCGCAACCCACATCTTTAGTTGCCAGCAGGTTAAGCTGGGCACTCTAGAGAAACTGCCCGTGATAAGCGGGAGGAAGGTGTGGATGACGTCAAGTCCTCATGGCCCTTACGGGTTGGGCTACACCCGTGCTACAATGGCAGTGACAATGGGTTAATCCCTAAAAGATGTCTCAGTTCGGATTGGGGTCTGCAACTCGACCCCATGAAGTTGGAATCGCTAGTAATCGCGTAACAGCATGACGCGGTGAATACGTTCCCGGGCCT…
>109124 16SV6.GV14.G.56.020m.A_4374490
ACGCGCGAAACCTTACCAACCCTTGACATGCCTGGACAATCCGAGAGATCGGACTTTCCTTCGGGACCAGTGCACAGGTGCTGCATGGCTGTCGTCAGCTCGCGTAGTGAGATGTTCGGTTAAGTCCGGCAACGAGCGCAACCCACATCGTTAGTTGCCAGCAGGTTAAGCTGGGAAATCTAGAGAAACTGCCCGTGTTAAGCGGGAGGAAGGTGTGGATGACGTCAAGTCCTCATGGCCCTTACGGGTTGGGCTACACACGGGCTACAATGGCAGTGACAATGGGTTAATCCCAAAAAGCTGTCTCAGTTCGGATTGGGGTCTGCAACTCGACCCCATGAAGTCGGAATCGCTAGTAATCGCGTAACAGCATGACGCGGTGAATACGTGCCCGGGCCT…
>109247 16SV6.GV14.G.71.050m.A_1448990
ACGCGTGGAACCTTACCAGGGTTTGACATGATACGAATTTTTTTGAAAGAAGAAAGTGCCGTTTGGAACGTATACACAGGTGGTGCATGGCTGTCGTCAGCTCGTGTCGTGAGATGTTGGGTTAAGTCCCGCAACGAGCGCAACCCTCATTTTTAGTTGCCTTTATGGAACTCTAGAAAGACTGCCGGTTATAAACCGGAGGAAGGCGGGGATGACGTCAAGTCAGCATGCCCCTTACACCCTGGGCTACACACGTGCTACATTGGGCGAGACAATGAGACGCAAACCTGCGAAGGCTAGCTAATCTATAAACTCGTTCTAAGTTCGGATTGTAGGCTGCAACTCGCCTGCATGAAGTTGGAATCGCTAGTAATCGCTGGTCAGCTATACAGCGGTGAA…
>1093042 16SV6.GV14.G.34.050m.B_1306886
ACGCGCGAAACCTTACCAACCCTTGACATCCTGTGACAACTCGAGAGATCGAGCGTTCCTTAGGGACACAGTGACAGGTGCTGCATGGCTGTCGTCAGCTCGTGTCGTGAGATGTTCGGTTAAGTCCGGCAACGAGCGCAACCCACATCTTTAGTTGCCAGCAGTTCGGCTGGGCACTCTAAAGAAACTGCCCGTGATAAGCGGGAGGAAGGTGTGGATGACGTCAAGTCCTCATGGCCCTTACGGGTTGGGCTACACACGTGCTACAATGGCAGGTACAGTGGGTTAATCCCCAAAACCTGTCTCAGTTCGGATTGGGGTCTGCAACTCGACCCCATGAAGTCGGAATCGCTAGTAATCGCAGAACAGCATGCTGCGGTGAATACGTTCCCGGGCCTT…
>1097408 16SV6.GV14.G.78.200m.A_86143
ACGCGTGGAACCTTACCAAGGCTTAAATGTAATATGACCGGTTGAGAAATCAACTTTTTTTCGAACAGATTACAAGGTGCTGCATGGTTGTCGTCAGCTCGTGCCGTGAGGTGTCGGGTTAAGTCCCATAACGAGCGCAACCCCTATTTTTAGTTACCAGCGAGTCATGTCGGGAACTCTAGAAAAACTGCCTGGGCAACCAGTGAGGAAGGTGGGGATGACGTCAAATCATCACGGCCCTTATGTCTTGGGCTACACACGTGCTACAATGGTTACTACAATGTGCTGCCATCTGGCGACAGAGAGCAAATCAATAAAAGTAATCTCAGTTCGGATCGGAGTCTGCAACTCGACTCTGTGAAGTTGGATTCGCTAGTAATCGTATATCAGCAATGATAC…
>110015 16SV6.GV14.G.04.008m.C_2173887
ACGCGTCGAACCTTACCTAGGCTAGAATGTGAGTGAATATATCGGAAACGGTATAGTCCTTCGGGACACGAAACAAGGTGCTGCATGGTTGTCGTCAGCTCGTGCCGTGAGGTGTTGGGTTAAGTCCCGCAACGAGCGCAACCCCTATTTTCAGTTGCCAACTGACAGCGATGTCAAGGGACTCTGGAGAGACTGCCTACGTAAGTAGAGAGGAAGGCGGGGATGACGTCAAATCATCATGGCCTTTATGCCTAGGGCGACACACGTGCTACAATGGCCGGTACAGAGGGTTGCGAGACAGTGATGTTAAGCCAATCCCAAAAAGCCGGTCCCAGTTCGGATTGGAGTCTGGAACTCGACTCCATGAAGGTGGAATCGCTAGTAATCGCGCATCAGCCA…
>1100670 16SV6.GV14.G.61.080m.A_842957
ACGCGTGGAACCTTACCAAGGCTTAAATGTAAAACGACCGGTTGAGAGATCAACTTTTTTTCGAACGATTTACAAGGTGCTGCATGGTTGTCGTCAGCTCGTGCCGTGAGGTGTCGGGTTAAGTCCCATAACGAGCGCAACCCCTATTTCTAGTTGCCAGCGAGTAATGTCGGGAACTCTAGCAAGACTGCCAGTGCAAACTGTGAGGAAGGTGGGGATGACGTCAAATCATCCCGGCCCTTACGTCCTGGGCTACACACGTGCTACAATGGTATGGACAATGAGCAGCCATCTGGCAACAGAGAGCGAATCTATAAACCATATCACAGTTCGGATCGGAGTCTGCAACTCGACTCCGTGAAGCTGGAATCGCTAGTAATCGGATATCAGCCATGATCC…
>1102212 16SV6.GV14.G.23.009m.A_674
ACGCGTTAAACCTTACCAAGGCTTGACATACTACAGATTTCTTTGAAAGAGGAAAGTGCCTTCGGGAATGTAGATACAGGTGGTGCATGGCTGTCGTCAGCTCGTGTCGTGAGATGTTGGGTTAAGTCCCGCAACGAGCGCAACCCTTATTTTTAGTTGCTAATTTAGTTTAGGTTTTCTAGAAAGACTGCCGGTGACAAACCGGAGGAAGGTGAGGATGACGTCAAGTCAGCATGCCCCTTATGCCTTGGGCTACACACGTGCTACAATGGTTAAGACAAAGAGTTGCGAGCTCGTGAGAGTCAGCTAATCTCATAAACTTAGCCGAAGTTCGGATTGTAGGCTGCAACTCGCCTGCATGAAGTCGGAATCGCTAGTAATCGCTGGTCAGCCATACAG…
>1104684 16SV6.GV14.G.69.020m.C_87218
ACGCGACGAACCTTACCTACACTTGACATGCAGAGAACTTTCCAGAGATGGATTGGTGCCTTCGGGAACTCTGACACAGGTGCTGCATGGCTGTCGTCAGCTCGTGTCGTGAGATGTTGGGTTAAGTCCCGCAACGAGCGCAACCCTTGTCCTTAGTTGCCAGCATTTAGTTGGGCACTCTAAGGAGACTGCCGGTGACAAACCGGAGGAAGGTGGGGACGACGTCAAGTCATCATGGCCCTTACGTGTAGGGCTACACACGTGCTACAATGGCATTTACAGAGGGAAGCGAGACAGTGATGTGGAGCGGACCCCTTAAAGAATGTCGTAGTCCGGATTGGAGTCTGCAACTCGACTCCATGAAGTCGGAATCGCTAGTAATCGCAAGTCAGAATATTG…
>1104691 16SV6.GV14.G.02.141m.A_4577588
ACGCGACGAACCTTACCTAGGCTTGAACTGTGGGAGACCGTCCTAGAAATAGGACTTTCTCTTCGGAGACCCCCATAGAGGTGCTGCATGGCTGTCGTCAGCTCGTGTCGTGAGATGTTGGGTTAAGTCCCGCAACGAGCGCAACCCCTATCCCTAGTTGCCAGCGAGTAGAGTCGGGAACTCTAGGGAGACTGCCCCGGAAATCGGGGAGGAAGGTGGGGATGACGTCAAGTCCTCATGGCCTTTATGTCTAGGGCTACACACGTGCTACAATGGGCGGCACAGAGGGTCGCGAGAGCGTGAGCTTGAGCTAATCCCAAAAAACCGTCCTCAGTTCGGATTGCAGTCTGCAACTCGACTGCATGAAGGTGGAATCGCTAGTAATCCCGGATCAGCATG…
>1104720 16SV6.GV14.G.19.050m.C_161186
ACGCGCAAAACCTTACCTAGGCTTGAAATCCTACGAATCCGGCCGAAAAGCTGGAGTGCCCCTCGGGGAATGTAGAGACAGGCGCTGCATGGCTGTCGTCAGCTCGTGTCGTGAGATGTTGGGTTAAGTCTCGCAACGAGCGCAACCCCTATCTTTAGTTGCCAGCATTAAGTTGGGCACTCTAGAGAGACTGCCTGGGTTAACCAGGAGGAAGGTGGGGATGACGTCAAGTCCTCATGGCCCTTATGCCTAGGGCTACACACGTAATACAATGGTTAGTACAGAGGGAAGCGAACTCGCGAGGGGGAGCTAATCTCAAAAAGCTAATCTCAGTCCGGATTGGAGTCTGCAACTCGACTCCATGAAGTTGGAATCGCTAGTAATCGCGGATCAGCACGC…
>1104750 16SV6.GV14.G.17.187m.B_183699
ACGCGATAAACCTTACCAGGGCTTAAATGCAGTCTGACAGGTCTGGAAACAGACTTTTCTTCGGACAGATTGCAAGGTGCTGCATGGTTGTCGTCAGCTCGTGCCGTGAGGTGTCAGGTTAAGTCCTATAACGAGCGCAACCCCTGTGGTTAGTTGCCAGCGAGTGATGTCGGGAACTCTAGCCAGACTGCCGGTGCAAACCGCGAGGAAGGTGGGGATGACGTCAAATCATCACGGCCCTTACGTCCTGGGCCACACACGTGCTACAATGGTAGGGACAGAGGGCAGCTACCCCGCGAGGGGATGCGAATCTTCAAACCCTATCACAGTTCGGATCGCAGTCTGCAACTCGACTGCGTGAAGCTGGAATCGCTAGTAATCGCATATCAGCCATGATGC…
>1105 16SV6.GV14.G.21.800m.C_3453968
ACGCGATAAACCTTACCCGGAGAGACAGCAGAATGAAGGTCAAGCTGAAGACTTTACCAGACAAGCTGAGAGGTGGTGCATGGCCGTCGCCAGCTCGTGCTGTGAGATGTCCTGTTAAGTCAGGTAACGAGCGAGATCCCTGCCACTAGTTGCTATCATTATTCTCAGGAATAATGGAGCGAATTAGTGGGACTGCCGTTGTTAAAACGGAGGAAGGAAGGGGCCACGGCAGGTCAGTATGCCCCGAAACTCTGGGGCCACACGCGGGCTGCAATGGTAGTGACAATGAGTTCCAAACTCGAAAGAGAGTGGCAATCTCTAAACGCTACCACAGTTATGACTGAGGGCTGCAACTCGCCCTCACGAATATGGAATCCCTAGTAACCGCGTGTCATTACC…
>1105245 16SV6.GV14.G.53.025m.A_886529
ACGCGAAAAACCTTACCATCCCTTGACATCCGGAGAATTTGCAAGAGATTGCTTAGTGCCTTCGGGAACTCCGTGACAGGTGCTGCACGGCTGTCGTCAGCTCGTGTCGTGAGATGTTGGGTTAAGTCCCGCAACGAGCGCAACCCCTATCCTTGGTTGCTAACAGGTAATGCTGAGAACTCCAGGGAGACTGCCGGTGACAAACCGGAGGAAGGTGGGGACGACGTCAAGTCATCATGGCCCTTATGGGATGGGCTACACACGTGCTACAATGGCCAGTACAGGGGGTCGCGAACTCGCGAGAGTAAGCTAATCCCACAAAGCTGGTCGTAGTCCGGATTGGAGTCTGCAACTCGACTCCATGAAGTTGGAATCGCTAGTAATCGTAGATCAGAATGC…
>1105269 16SV6.GV14.G.78.045m.A_276071
ACGCGAAGAACCTTACCAGGGCTTAAATGTAGGTTGCATTAGCTAGAGATAGCTATTTCTTCGGACTACTTACAAGGTGCTGCATGGTTGTCGTCAGCTCGTGCCGTGAGGTGTCAGGTTAAGTCCTATAACGAGCGCAACCCCTGTTGTTAGTTGCCAGCGAGTCATGTCGGGAACTCTAACAAGACTGCCAGTGCAAACTGTGAGGAAGGTGGGGATGACGTCAAATCATCACGGCCCTTACGTCCTGGGCTACACACGTGCTACAATGGTCGGTACAGAGAGCAGCCACTACGCGAGTAGGAGCGAATCTATAAAACCGATCTCAGTTCGGATCGCAGTCTGCAACTCGACTGCGTGAAGCTGGAATCGCTAGTAATCGGATATCAGCCATGATCC…
>1105317 16SV6.GV14.G.29.201m.C_1221172
ACGCGTGAAACCTTACCAGGGTTTGACATCTGCAGAATTTTCTAGAGATAGAAAAGTGCCCGCAAGGGAATTGCAAGACAGGTGGTGCATGGCTGTCGTCAGCTCGTGTCGTGAGATGTTGGGTTAAGTCCCGCAACGAGCGCAACCCCTATCTTGTGTTACCAGCACTAACGGTGGGGACTCACAAGAGACTGCCTGTGGAAAGCAGGAGGAAGGTGGGGATTACGTCAAGTCATCATGCCCCTTACATCCTGGGCTACACACATGCTACAATGGGTACTACAATGGGTTGCGAAACCGCGAGGTGAAGCTAATCTCAAAAAAGTATCCTAAGTTCGGATTGTACTCTGCAACTCGAGTACATGAAGTTGGAATTGCTAGTAAACGCAAATCAGCTAC…
>1105428 16SV6.GV14.G.15.005m.A_8041624
ACGCGAGAAACCTTACCAGGACTTAAATGTAGTGGGACAGATTTAGAGATAAATTTTTCTTCGGACTCATTACAAGGTGCTGCATGGTTGTCGTCAGCTCGTGCCGTGAGGTGTCAGGTTAAGTCCTATAACGAGCGCAACCCCTATCGTTAGTTGCCAACGAGTAATGTCGGGAACTCTAGCGAAACTGCCGGTGCAAACCGTGAGGAAGGTGGGGATGACGTCAAATCATCACGGCCCTTACGTCCTGGGCTACACACGTGCTACAATGGTCGGTACAGAGAGCAGCCACTTCGCGAGAAGGAGCAAATCTTTAAAACCGGTCTCAGTTCGGATCGGAGTCTGCAACTCGACTCCGTGAAGCTGGAATCGCTAGTAATCGGATATCAGCCATGATCC…
>1105850 16SV6.GV14.G.13.076m.A_377318
ACGCGAAAAACCTTACCAGGGCTTAAATGCAAGATGACTACTTGAGAAATCAGGTTTTCTTCGGACATTTTGCAAGGTGCTGCATGGCTGTCGTCAGCTCGTGCCGTGAGGTGTTGGGTTAAGTCCCGCAACGAGCGCAACCCCTATTCTTAGTTACCAGCATTTCGGATGGGGACTCTAAGAAAACTGCCGGCGTAAGCCGCGAGGAAGGTGGGGACGACGTCAAGTCATCACGGCCCTTACGTCCTGGGCCACACACGTGCTACAATGGCAAGTACAGAGGGCAGCTACCCCGTGAGGGGATGCGAATCTCAAAAACTTGTCTCAGTTCGGATTGGAGTCTGCAACTCGACTCCATGAAGCTGGAATCGCTAGTAATCGCGCATCAGCCATGGCGCG…
>1106011 16SV6.GV14.G.61.030m.C_3611867
ACGCGATGAACCTTACCTGGGCTCGAACGCTATTTGACCGTACCTGAAAGGGTATTTCTCTTCGGAGCGGATAGTGAGGTGCTGCATGGTTGTCGTCAGCTCGTGCCGTGAGGTGTTGGGTTAAGTCCCGCAACGAGCGCAACCCCTATTTTTAGTTACCAGCACGTAATGGTGGGGACTCTAGAAAGACTGCCGGCGTAAGCCGCGAGGAAGGTGGGGACGACGTCAAATCATCATGGCCTTTATGCCCAGGGCTACACACGTGCTACAATGGTAGATACAGAGGGCTGCGATACCGTGAGGTGGAGCTAATCCCAGAAAGTCTATCCCAGTTCGAATTGGAGTCTGCAACTCGACTCCATGAAGGTGGAATCGCTAGTAATCGCGTATCAGCCATGA…
>1106118 16SV6.GV14.G.02.141m.A_4580437
ACGCGTTGAACCTTACCTACTCTTGACATCCACAGAACTTTTCAGAGATGAATTGGTGCCTTCGGGAACTGTGAGACAGGTGCTGCATGGCTGTCGTCAGCTCGTGTTGTGAAATGTTGGGTTAAGTCCCGCAACGAGCGCAACCCTTATCCTTATTTGCCAGCACTTCGGGTGGGAACTTTAGGGAGACTGCCGGTGATAAACCGGAGGAAGGTGGGGACGACGTCAAGTCATCATGGCCCTTACGAGTAGGGCTACACACGTGCTACAATGGTCGGTACAGAGGGTTGCGAAGCCGCGAGGTGGAGCTAATCCCATAAAGCCGGTCGTAGTCCGGATTGGAGTCTGCAACTCGACTCCATGAAGGCGGAATCGCTAGTAATCGTGGATCAGAATGCC…
>1106391 16SV6.GV14.G.56.030m.A_1623304
ACGCGTGAAACCTTACCTACTCTTGACATCCTGCGAACTTGTGAGAGATCACTTGGTGCCTTCGGGAACGCAGAGACAGGTGCTGCATGGCTGTCGTCAGCTCGTGTTGTGAAATGTTGGGTTAAGTCCCGTAACGAGCGCAACCCTTGTCCTTATTTGCCAGCGCGTAATGGCGGGAACTCTAAGGAGACTGCCGGTGACAAACCGGAGGAAGGTGGGGACGACGTCAAGTCATCATGGCCCTTACGAGTAGGGCTACACACGTGCTACAATGGCCGGTACAAAGGGTTGCGAGCTCGCGAGAGTCAGCTAATCCCGAAAAGCCGGTCTCAGTCCGGATCGGAGTCTGCAACTCGACTCCGTGAAGTCGGAATCGCTAGTAATCGTGAATCAGAATGT…
>1106491 16SV6.GV14.G.01.200.C_2765110
ACGCGAAAAACCTTACCAGGGTTTGACATGCAGGGATTAACCCCATGAAAGTGGGGGGATTGCCTTCGGGTGTAACCTGCACAGGTGTTGCATGGCTGTCGTCAGCTCGTGCCGTGAGGTGTTAGGTTAAGTCCTGTAACGAGCGCAACCCCTATCGTCAGTTGCCAGCGGGTCATGCCGGGGACTCTGACGAGACTGCCGGTGTCAAACCGGAGGAAGGTGGGGATGACGTCAAGTCATCATGGCCCTTACGCCCTGGGCTGCAAACGTCCTACAATGGTCGGTACAGAGGGCTGCGAACCCGCAAGGGGGAGCCAATCCCAAAAAGCCGGCCCTAGTTCGGATTGTGGGCTGCAATTCGCCCGCATGAAGTCGGAATCGCTAGTAATCGCGGATCAG…
>1106494 16SV6.GV14.G.17.187m.B_175306
ACGCGAAAAACCTTACCAGCTCTTGACATGCCACGAGGGTTACCGGAGACGGTTTCCTCCCTTTGGGCGTGGACACAGGTGCTGCATGGCTGTCGTCAGCTCGTGTCGTGAGATGTTGGGTTAAGTCCCGCAACGAGCGCAACCCTCGCCCTTAGTTGCCAGCATTCAGTTGGGCACTCTAAGGGGACTGCCGGTGATAAGCCGAGAGGAAGGTGGGGATGACGTCAAGTCCTCATGGCCCTTACGGGCTGGGCTACACACGTGCTACAATGGCGGTGACAGTGGGCAGCCAACCAGCGATGGTGAGCTAATCCCAAAAAGCCGTCTCAGTTCGGATTGCACTCTGCAACTCGGGTGCATGAAGTTGGAATCGCTAGTAATCGTGGATCAGCATGCCAC…
>1106577 16SV6.GV14.G.38.015m.B_3412847
ACGCGATGAACCTTACCAATCCTTGCAATAAACAGAAAACAATGGTTATGCTTTGTATTTTGATATACAGGTGCTGCATGGCTGTCGCCAGCTCGTGTTGTGAGATGTTGGGTTAAGTCCCGCAACGAGCGCAACCCCTATCCTTAGTTGCTAGCAGGTAATGCTGAGAACTCTAAGGAGACTGCCGGTGATAAACCGGAGGAAGGTGGGGACGACGTCAAGTCATCATGGCCCTTACGTGTAGGGCTACACACGTGCTACAATGGCGCATACAGAGTGCTGCGAACTCGCGAGAGTAAGCGAATCACTTAAAGTGCGTCGTAGTCCGGATTGGAGTCTGCAACTCGACTCCATGAAGTCGGAATCGCTAGTAATCGCATATCAGAATGATGCGGTGAA…
>1106601 16SV6.GV14.G.78.200m.A_49099
ACGCGCGGAACCTTACCAACACTTGACATGTTCGTCGCGACTCTAAGAGATTAGAGTTTTCGGTTCGGCCGGACGAAACACAGGTGCTGCATGGCTGTCGTCAGCTCGTGTCGTGAGATGTTGGGTTAAGTCCCGCAACGAGCGCAACCCCTGCCTTTAGTTGCCACCATTTAGTTGGGCACTTTAAAGGAACTGCCAGTGATAAGCTGGAGGAAGGTGGGGATGACGTCAAGTCCTCATGGCCCTTACGGGCTGGGCTACACCCGTGCTACAATGGCGGTGACAGTGGGAAGCTAAGGGGCGACCTGGAGCAAATCCCCAAAAGCCGTCTCAGTTCGGATTGCACTCTGCAACTCGAGTGCATGAAGGTGGAATCGCTAGTAATCGCGGATCAGCATG…
>1106631 16SV6.GV14.G.40m.030m.B_3517722
ACGCGAGAAACCTTACCTACCCTTGACATACTTGTCGCACTTACCAGAGATGGTTTGTTTCAGTTAGGCTGGACAATGTACAGGTGCTGCATGGCTGTCGTCAGCTCGTGTCGTGAGATGTTGGGTTAAGTCCCGCAACGAGCGCAACCCTTATCATCTGTTGCCAGCACGTAATGGTGGGAACTCTGATGAGACTGCCGGTGATAAGCCGGAGGAAGGCGGGGATGACGTCAAGTCATCATGGCCCTTACGGGTAGGGCTACAAACGTGCTACAATGGCTACTACAGTGGGCAGCTAGACCGCGAGGTCATGCGAATCTCTAAAAGTAGTCTCAGTTCGGATTGTTCTCTGCAACTCGAGAGCATGAAGTCGGAATCGCTAGTAATCGTAGATCAGCA…
>1106681 16SV6.GV14.G.34.020m.A_10787
ACGCGTGGAACCTTACCAGGACTTGACATGAAGAGAAATTTTTCGAAAGAAAAATGTGCTAAGGCCTCTTACACAGGTGGTGCATGGCTGTCGTCAGCTCGTGTCGTGAGATGTTGGGTTAAGTCCCGCAACGAGCGCAACCCTTGTCTCTAGTTGATACTCTAGAGAGACTGCCGATTATAAATCGGAGGAAGGTGAGGATGACGTCAAGTCATCATGCCCCTTACGTCCTGGGCTACACACGTGCTACAATGGGTGTGACAATTAGTTGCCAATTCGCGAGAATGAGCTAATCTTTAAACACATCCTTAGTTCAGATTGTAGGCTGCAACTCGCCTACATGAAGGTGGAATCGCTAGTAATCGCAGGTCAGCAATACTGCGGTGAATCCGTTCCCGG…
>1107076 16SV6.GV14.G.13.076m.A_379072
ACGCGTTAAACCTTACCAAGGCTTAAATGTAAAGCGACCGGTTGAGAAATCAGCCTTTTTTCGAACGATTTACAAGGTGCTGCATGGTTGTCGTCAGCTCGTGCCGTGAGGTGTCGGGTTAAGTCCCATAACGAGCGCAACCCCTATTTTTAGTTGCCAACGAGTAATGTCGGGAACTCTAAAAAGACTGCCTGTGCAAACAGAGAGGAAGGTGGGGATGACGTCAAATCATCACGGCCCTTATGTCTTGGGCTACACACGTGCTACAATGGTTATTACAATGGGCTGCCATCTGGTGACAGAGAGCTAATCCATAAAGGTAATCTCAGTTCGGATCGGAGTCTGCAACTCGACTCTGTGAAGTTGGAATCGCTAGTAATCGTATATCAGCAATGATAC…
>1107426 16SV6.GV14.G.61.080m.A_847807
ACGCGCGAAACCTTACCAGGGCTTAAATGTAAATTGACAGGTTTAGAGATAGACTTTTCTTCGGACAATTTACAAGGTGCTGCATGGTTGTCGTCAGCTCGTGCCGTGAGGTGTCAGGTTAAGTCCTATAACGAGCGCAACCCCTGTTGTTAGTTGCCAGCGATTCAAGTCGGGAACTCTAACAAGACTGCCAGTGCAAACTGTGAGGAAGGTGGGGATGACGTCAAATCATCACGGCCCTTACGTCCTGGGCTACACACGTGCTACAATGGTAGGGACAGAGAGCAGCCACTGGGCGACCAGGAGCGAATCTATAAAACCTATCACAGTTCGGATCGGAGTCTGCAACTCGACTCCGTGAAGCTGGAATCGCTAGTAATCGGATATCAGCCATGATCC…
>1107480 16SV6.GV14.G.69.1200m.A_2181033
ACGCGCCGAACCTTACCTAGACTTGACATGTCAGTGAAAATTCTGTGAAAGCAGAATCTACTGCGAGTTTACTCAAAGATACTGTCACAGGTGATGCATGGCTGTCGTCAGCTCGTGTCGTGAGATGTTTGGTTAAGTCCAGCAACGAGCGCAACCCCTATCATTAGTTGCCAGCGGTTCGGCCGGGGACTCTAATGAGACTGTCTGGGATAACCAGGAGGAAGGTGGGGATGACGTCAAGTCAGTATGTCCCTTATGTCTAGGGCTACACACGTGTTACAATGGCCGGTACAAAGGGCTGCGAAGCCGCAAGGTGAAGCCAATCCCATAAAACCGGCCCAAGTTCGGATTGAAGTCTGCAACTCGACTTCATGAAGTCGGAATCGCTAGTAATCGCGT…
>1107701 16SV6.GV14.G.56.060m.B_5297920
ACGCGTGAAACCTTACCAACCCTTGACATCCTGATCGCGGTTTAGAGAGATCTATTCCTTCAGTTCGGCTGGATCAGTGACAGGTGCTGCATGGCTGTCGTCAGCTCGTGTCGTGAGATGTTCGGTTAAGTCCGGCAACGAGCGCAACCCACATCTTTAGTTGCCAGCAGTTCGGCTGGGCACTCTAGAGAAACTGCCCGTGATAAGCGGGAGGAAGGTGTGGATGACGTCAAGTCCTCATGGCCCTTACGGGTTGGGCTACACACGTGCTACAATGGCATCTACAGTGGGTTAATCCCCAAAAGATGTCTCAGTTCGGATTGGGGTCTGCAACTCGACCCCATGAAGTCGGAATCGCTAGTAATCGCGTAACAGCATGACGCGGTGAATACGTTCCCG…
>1107788 16SV6.GV14.G.19.050m.C_140401
ACGCGTGGAACCTTACCTAGGCTTAAATGTAGATTGACGTATTGGGAAACCAGTATTTCTTCAGACAATCTACAAGGTGCTGCATGGTTGTCGTCAGCTCGTGCCGTGAGGTGTCGGGTTAAGTCCCATAACGAGCGCAACCCCTATCATTAGTTGCTAACATTTAGTTGAGGACTCTAATGAAACTGCCCGCGTAAGCGGTGAGGAAGGTGGGGATGACGTCAAATCATCACGGCCCTTACGTCTAGGGCTACACACGTGCTACAATGGTAACTACAGAGGGAAGCTATCTGGTGACAGTGAGCAAATCCTTAAAAGTTATCCCAGTTCGGATTGAAGTCTGCAACTCGACTTCATGAAGTTGGAATCGCTAGTAATCGGATATCAGCCATGATCCGG…
>1107833 16SV6.GV14.G.40m.010m.B_4634054
ACGCGTAGAACCTTACCAGGGCTTAAATGCAGTCTGACAGGGGTGGAAACACCTTTTTCTTCGGACAGATTGCAAGGTGCTGCATGGTTGTCGTCAGCTCGTGCCGTGAGGTGTCAGGTTAAGTCCTATAACGAGCGCAACCCCTTTCGTTAGTTGCCAGCGAGTCATGTCGGGAACTCTAGCGAGACTGCCGGTGCAAACCGCGAGGAAGGTGGGGATGACGTCAAATCATCACGGCCCTTACGTCCTGGGCCACACACGTGCTACAATGGTAGGGACAGAGGGCAGCTACCCCGCGAGGGGATGCGAATCTTCAAACCCTATCACAGTTCGGATCGCAGTCTGCAACTCGACTGCGTGAAGCTGGAATCGCTAGTAATCGCATATCAGCCATGATGC…
>1107903 16SV6.GV14.G.02.141m.C_4801498
ACGCGCGGAACCTTACCTGGACTTGACATGGGATTGACCGTACGAGAAATCGTGCTTCTTACTTCGGTAAGCAGTCCACACAGGTGCTGCATGGCTGTCGTCAGCTCGTGTCGTGAGATGTTGGGTTAAGTCCCGCAACGAGCGCAACCCCTATCTTTAGTTGCCAGGTTCCCTTCGGGTAGCGGCCCTCTAGAGAGACTGTCGCGAATAACGCGGAGGAAGGTGGGGATGACGTCAAGTCATCATGGCCCTTACGTCCAGGGCTACACACGTGCTACAATGGCCGGTACAGCGGGTAGCGAAAGCGCGAGATGGAGCCAATCCCACAAAACCGGTCTCAGTTCGGATCGCAGTCTGCAACTCGACTGCGTGAAGGTGGAATCGCTAGTAATCGCGGAT…
>1108072 16SV6.GV14.G.02.141m.C_4822548
ACGCGCGGAACCTTACCTGGCCTTGACTTCTGGGGAATCTCCCTGAAAGGGGAGAGTGCCTTCGGGAACCCCAAGACAGGTGCTGCATGGCTGTCGTCAGCTCGTGTCGTGAGGTGTTGGGTTAAGTCCCGCAACGAGCGCAACCCCTATCGCTAGTTGCCAGCGGGTAATGCCGGGCACTCTAGTGAGACTGCCGGTGTTAAGCCGGAGGAAGGTGGGGATGACGTCAAGTCCTCATGGCCTTTATGGCCAGGGCTACTCACGTGCTACAATGGTCGGTACAGAGGGTCGCGATCCCGCGAGGGCAAGCTAATCTCAAAAAGCCGATCTCAGTTCGGATTGGAGTCTGCAATTCGACTCCATGAAGGAGGAATCGCTAGTAATCGCGGATCAGCATGC…
>1108208 16SV6.GV14.G.29.005m.C_325651
ACGCGTTGAACCTTACCTATACTTGACATACTTGGAATGCTTTGTAATGAAGCAGTGCCTTCGGGAGCCAAGATACAGGTGCTGCATGGCTGTCGTCAGCTCGTGTCGTGAGATGTTCGGTTAAGTCCGGCAACGAGCGCAACCCACGTCCTTAGTTACCAGCATTTAGTTGGGTACCCTAAGGAGACTGCCGGTGATAAGCCGGAGGAAGGTGTGGACGACGTCAAGTCCTCATGGCCCTTACGGGTTGGGCTACACACGTGCTACAATGGCAGTGACAATGGGTGAATCCCAAAAAGCTGTCTCAGTTCGGATTGGGGTCTGCAACTCGACCCCATGAAGTCGGAATCGCTAGTAATCGCGTAACAGCATGACGCGGTGAATACGTTCCCGGGCCTT…
>1108274 16SV6.GV14.G.02.141m.A_4553906
ACGCGTTAAACCTTACCTGGGTTTGACATGTACCGAAAAGCCACAGAGATGTGGTGTCCTTCGGGGCGGTACACAGGTGGTGCATGGCTGTCGTCAGCTCGTGTCGTGAGATGTTGGGTTAAGTCCCGCAACGAGCGCAACCCTCGTCCTATGTTGCCAGCACGTAATGGTGGGGACTCGTAGGAGACTGCCGGGGTCAACTCGGAGGAAGGTGGGGACGACGTCAAGTCATCATGCCCCTTATATCCAGGGCTGCAAACATGCTACAATGGCCGGTACAGAGGGTTGCAAAACCGCGAGGTTGAGCGAATCCCACAAAGCCGGTCTCAGTTCGGATTGGAGTCTGCAACTCGACTCCATGAAGGCGGAGTCGCTAGTAATCCCGGATCAGCAACGCCG…
>1108325 16SV6.GV14.G.17.187m.B_200747
ACGCGAGGAACCTTACCCAGGCTTGAAGTGCGAGCGATCATCGGCGAAAGCCGACTTCCGCAAGGACGCTCGTAGAGGTGCTGCATGGCTGTCGTCAGCTCGTGTCGTGAGATGTTGGGTTAAGTCCCGCAACGAGCGCAACCCTTGTCTGCCGTTGCCATCAGTTCGGCTGGGCACTCTGCGGAGACTGCCGGTGATAAACCGGAGGAAGGTGGGGATGACGTCAAGTCAGCATGGCCTTTATGTCTGGGGCTACACACGTGCTACAATGGCCGGTACAAAGCGTCGCGATCCCGCGAGGGGGAGCTAATCGCACAAAGCCGGTCTCAGTTCGGATTGTAGGCTGCAACTCGCCTGCATGAAGCTGGAATCGCTAGTAATCGCGGATCAGCATGCCGC…
>1108334 16SV6.GV14.G.02.141m.A_4575817
ACGCGTGAAACCTTACCTAGGTTTGACATCCCGGGAATCCTGTGGAAACACGGAAGTGCCCTTCGGGGAGCCCGGTCACAGGTGCTGCATGGCTGTCGTCAGCTCGTGTCGTGAGATGTTGGGTTAAGTCCCGCAACGAGCGCAACCCCTTTCTTTAGTTACCAGCATTTAGTTGGGGACTCTAAAGATACTGCCCCGGTTAACGGGGAGGAAGGTGGGGATGACGTCAAGTCCTCATGGCCTTTATGCCTAGGGCTACACACGTGCTACAATGGACTGTACAAAGGGTTGCCAGCCTGTGAGGGTGAGCCAATCCCATAAAGCAGTTCGTAGTTCGGATTGGAGTCTGCAACTCGACTCCATGAAGCTGGAATCGCTAGTAATCGTGGATCAGAACGC…
>1108339 16SV6.GV14.G.56.030m.B_636454
ACGCGCTAAACCTTACCAAGACTTAAATGGGAATTGACAGATTTAGAAATAGATCCTCCTTCGGGCAATTTTCAAGGTGCTGCATGGTTGTCGTCAGCTCGTGCCGTGAGGTGTTAGGTTAAGTCCTGCAACGAGCGCAACCCCTGTCACTAGTTGCCATCATTCAGTTGGGGACTCTAGTGAGACTGCCTACGCAAGTAGAGAGGAAGGTGGGGATGACGTCAAATCATCACGGCCCTTACGTCTTGGGCCACACCCGTAATACAATGGCCGGTACAGAGGGCAGCTACACAGCGATGTGAAGCAAATCTCGAAAGCCGGTCTCAGTTCGGATTGGAGTCTGCAACTCGACTCTATGAAGCTGGAATCGCTAGTAATCGCGCATCAGCCATGGCGCGG…
>1108367 16SV6.GV14.G.23.009m.A_122
ACGCGTGAAACCTTACCAGGGCTTAAATGTAAGTTGCATTAGCTAGAGATAGTTATTTCTTCGGACCACTTACAAGGTGCTGCATGGTTGTCGTCAGCTCGTGCCGTGAGGTGTCAGGTTAAGTCCTATAACGAGCGCAACCCCTGTTGTTAGTTGCCAGCGAGTCATGTCGGGAACTCTAACAAGACTGCCGGTGCAAACCGTGAGGAAGGTGGGGATGACGTCAAATCATCACGGCCCTTACGTCCTGGGCTACACACGTGCTAAAATGGTCGGTACAGAGAGCAGCCACTGCGCGAGCAGGAGCGAATCTATAAAACCGATCACAGTTCGGATCGGAGTCTGCAACTCGACTCCGTGAAGCTGGAATCGCTAGTAATCGGATATCAGCCATGATCC…
>1108424 16SV6.GV14.G.78.045m.A_227111
ACGCGTTGAACCTTACCAGGTCTTGACATCCTAGAAACTTAGCAGAGATGCTTTGGTGCCTTCGGGAACGCAGTGACAGGTGCTGCATGGCTGTCGTCAGCTCGTGTCGTGAGATGTTGGGTTAAGTCCCGTAACGAGCGCAACCCTTGTCCTTAGTTGCCAGCACATAATGGTGGGAACTCTAAGGAGACTGCCGGTGACAAACCGGAGGAAGGTGGGGACGACGTCAAGTCATCATGGCCCTTACGACCTGGGCTACACACGTGCTACAATGGAACGCACAGAGGGCTGCAAAGGCGCGAGCTGGAGCGAATCCCACAAAACGTTTCGTAGTCCGGATTGGAGTCTGCAACTCGACTCCATGAAGTCGGAATCGCTAGTAATCGTGAATCAGAATGT…
>1108530 16SV6.GV14.G.34.020m.A_4062
ACGCGAGAAACCTTACCTACTCTTGACATCCAGAGAACTTTCCAGAGATGGATTGGTGCCTTCGGGAACTCTGAGACAGGTGCTGCATGGCTGTCGTCAGCTCGTGTTGTGAAATGTTGGGTTAAGTCCCGCAACGAGCGCAACCCTTATCCTTGTTTGCCAGCACGTAATGGTGGGAACTCCAGGGAGACTGCCGGTGATAAACCGGAGGAAGGTGGGGACGACGTCAAGTCATCATGGCCCTTACGAGTAGGGCTACACACGTGCTACAATGGCGTATACAGAGGGCTGCCAACCAGCGATGGTGAGCGAATCCCAGAAAGTACGTCGTAGTCCGGATTGGAGTCTGCAACTCGACTCCATGAAGTCGGAATCGCTAGTAATCGTGAATCAGAATGT…
>1108577 16SV6.GV14.G.17.187m.B_187675
ACGCGACAAACCTTACCAGCCCTTGACATGTGGAGTTTGGTTATCAGAGATGATTTCCTTCAGTTCGGCTGGCTCCAACACAGGTGCTGCATGGCTGTCGTCAGCTCGTGTCGTGAGATGTTGGGTTAAGTCCCGCAACGAGCGCAACCCTCATCTTTAGTTGCCAGCAGTTCGGCTGGGCACTCTAAAGAAACTGCCTGGGATGACCAGGAGGAAGGCGGGGATGACGTCAAGTCCTCATGGCCCTTATGGGCTGGGCTACAGACGTGCTACAATGGCGGTTACAGTGGGAAGCAAAAGGGTGACCTAGAGCTAATCCCCAAAAGCCGTCTCAGTTCGGATTGTTCTCTGCAACTCGAGAACATGAAGTCGGAATCGCTAGTAATCGTGGATCAGAAC…
>1108694 16SV6.GV14.G.23.009m.A_3752
ACGCGTAAAACCTTACCTGGCCTTGACATGCAGAGAACTTTCCAGAGATGGATTGGTGCCTTCGGGAACTCTGACACAGGTGCTGCATGGCCGTCGTCAGCTCGTGTCGTGAGATGTTGGGTTAAGTCCCGTAACGAGCGCAACCCCTATCCCTAGTTGCTAGCAGTTCGGCTGAGAACTCTAGGGAGACTGCCGGTGACAAACCGGAGGAAGGTGGGGATGACGTCAGGTCATCATGGCCCTTACGGCCAGGGCTACACACGTGCTACAATGGTGCGTACAGAGGGCTGCAAACCCGCGGGGGGGAGCTAATCTCACAAAACGCATCGTAGTCCGGATCGGAGTCTGCAACTCGACTCCGTGAAGTCGGAATCGCTAGTAATCGCGAATCAGAATGTC…
>1108696 16SV6.GV14.G.34.020m.A_29758
ACGCGCCAAACCTTACCAGCCCTTGACATCCTAGGACAACTTCAGAGATGGAGCCTTCCCTTCGGGGACCTAGTGACAGGTGCTGCATGGCTGTCGTCAGCTCGTGTCGTGAGATGTTGGGTTAAGTCCCGCAACGAGCGCAACCCCTATCGTTAGTTGCCATCATTAAGTTGGGCACTCTAGCGAGACTGCCGGTGATAAGCCGGAGGAAGGCGGGGATGACGTCAAGTCCTCATGGCCCTTATGGGCTGGGCTACACACGTGCTACAATGGCAGTGACAGAGGGACGCTACCAGGTGACTGGATGCAAATCTCAAAAAGCTGTCTCAGTTCGGATTGTTGTCTGCAACTCGACAACATGAAGTCGGAATCGCTAGTAATCGCGTATCAGCTCGACGC…
>1108952 16SV6.GV14.G.25.200m.C_1375236
ACGCGTAAAACCTTACCAGGTCTTGACTTCCTGACTATGGTTGTTAGAAATAACTTCCTTCAGTTCGGCTGGGTCAGTGACAGGTGCTGCATGGCTGTCGTCAGCTCGTGTCGTGAGATGTTGGGTTAAGTTCCGCAACGAGCGCAACCCCTATCTTCAGTTGCCAGCAGGTTAAGCTGGGCACTCTGAAGAGACTGCCGGTGATAAGCCGGAGGAAGGCGGGGATGACGTCAAGTCCTCATGGCCCTTATGACCTGGGCTACACACGTGCTACAATGGCGTTGACAATGAGCAGCGATAACGCAAGTTTCAGCTAATCTCAAAAATACGTCTCAGTTCGGATAGAACTCTGCAAATCGAGTTCTTGAAGTTGGAATCGCTAGTAATCGCAGATCAGCA…
>1108960 16SV6.GV14.G.78.150m.A_3722719
ACGCGTTGAACCTTACCAGCGTTTGACATGTCCGGACGATTTCCAGAGATGGATCTCTTCCCTTCGGGGACTGGAACACAGGTGCTGCATGGCTGTCGTCAGCTCGTGTCGTGAGATGTTGGGTTAAGTCCCGCAACGAGCGCAACCCTCGCCTTTAGTTACCATCATTTAGTTGGGTACTCTAAAGGAACCGCCGGTGATAAGCCGGAGGAAGGTGGGGATGACGTCAAGTCCTCATGGCCCTTACGCGCTGGGCTACACACGTGCTACAATGGCAACTACAGTGGGCAGCAATCCCGCGAGGGTGAGCTAATCTCCAAAAGTTGTCTCAGTTCGGATTGCACTCTGCAACTCGAGTGCATGAAGGCGGAATCGCTAGTAATCGCGGATCAGCATGCC…
>1108990 16SV6.GV14.G.02.141m.A_4562661
ACGCGCGAAACCTTACCTGGGTTTGAACTGCTTCGGACAGCCCTAGAAACAGGGTCTTCCCTTCGGGGACCGTTGTAGAGGTGCTGCATGGCTGTCGTCAGCTCGTGTCGTGAGATGTTGGGTTACGTCCCGCAACGAGCGCAACCCCTGTCCCTAGTTGCCATCAGTTCGGCTGGGCACTCTAGGGAGACTGTCGGTGATAAGCCGGAGGAAGGTGGGGACGACGTCAAGTCATCATGGCCTTTATGCCCAGGGCTACACACGTGCTACAATGGCCGGTACAAAGGGCTGCGAACCCGTGAGGGGGAGCCAATCCCAAAAACCCGGTCTCAGTTCGGATTGAAGTCTGCAACTCGACTTCATGAAGGTGGAATCGCTAGTAATCGTGGATCAGCAATG…
>1109004 16SV6.GV14.G.04.008m.C_2168923
ACGCGTTGAACCTTACCAACACTTGACATGTTCGTCGCGACTCTAAGAGATTAGAGTTTTCGGTTCGGCCGGACGAAACACAGGTGCTGCATGGCTGTCGTCAGCTCGTGTCGTGAGATGTTGGGTTAAGTCCCGCAACGAGCGCAACCCCTACTTTTAGTTGCCACCATTAAGTTGGGCACTTTAAAAGAACTGCCAGTGATAAGCTGGAGGAAGGTGGGGATGACGTCAAGTCCTCATGGCCCTTATGTGTTGGGCTACACACGTGCTACAATGGTACTTACAATGGGATGCAAAGAGGCGACTCTTAGCTAATCCCTAAAATGTACCTCAGTTCGGATTGTACTCTGTAACTCGAGTGCATGAAGCTGGAATCGCTAGTAATCGTAGATCAGCATG…
>1109080 16SV6.GV14.G.34.020m.A_13385
ACGCGTGGAACCTTACCTGGACTTGACATAGTAAGAACTTTCTAGAGATAGATTGGTGTCTGCTTGCAGAAACTTATATACAGGTGCTGCACGGCTGTCGTCAGCTCGTGTCGTGAGATGTTGGGTTAAGTCCCGCAACGAGCGCAACCCTCGTCATTAGTTGCTAACAGTTCGGCTGAGAACTCTAATGAGACTGCCTACGTAAGTAGGAGGAAGGTGAGGACGACGTCAAGTCATCATGGCCCTTACGTCCAGGGCTACACACGTGCTACAATGGGGTATACAAAGAGCCGCAATACAGTGATGTGGAGCAAATCTCAAAAATATCTCCCAGTTCGGATTGTAGTCTGCAACTCGACTACATGAAGTTGGAATCGCTAGTAATCGTAGATCAGCTAT…
>110915 16SV6.GV14.G.04.008m.C_2156277
ACGCGAGGAACCTTACCAAGGCTTAAATGTATAATGACAGGGGTGGAAACACCTTTTTCTTCGGACAGTATGCAAGGTGCTGCATGGCTGTCGTCAGCTCGTGCCGTGAGGTGTCAGGTTAAGTCCTATAACGAGCGCAACCCTTATCGCTAGTTGCCAGCGTTTCAAGACGGGGACTCTAGCGAGACTGCCAACGCAAGTTGCGAGGAAGGTGGGGACGACGTCAAGTCATCACGGCCCTTACGTCTTGGGCGACACACGTGCTACAATGGCCGGTACAGAGGGCAGCTACCACGCGAGTGGATGCGAATCTCGAAAGCCGGTCTCAGTTCGGATTGGAGTCTGCAACTCGACTCTATGAAGCTGGAATCGCTAGTAATCGGATATCAGCCATGATCC…
>1109205 16SV6.GV14.G.34.193m.B_8148932
ACGCGAAGAACCTTACCAGCCCTTGACATGGGGATCGCGGCCTCTGGAGACGGAGGCTTTCAGTTCGGCTGGATCCCACACAGGTGCTGCATGGCTGTCGTCAGCTCGTGTCGTGAGATGTTGGGTTAAGTCCCGCAACGAGCGCAACCCTCATCCTTAGTTGCCATCATTTGGTTGGGCACTCTAAGGAAACTGCCGGTGACAAGCCGGAGGAAGGCGGGGATGACGTCAAGTCCTCATGGCCCTTATGGGCTGGGCTACACACGTGCTACAATGGCGATTACAATGGGCAGCGAAGGGGCGACCTGGAGCGAATCCCCAAAAATCGTCTCAGTTCGGATTGCACTCTGCAACTCGGGTGCATGAAGGCGGAATCGCTAGTAATCGTGGATCAGCATG…
>1109318 16SV6.GV14.G.78.200m.A_49228
ACGCGATGAACCTTACCAACCCTTGACATACTTATCGCGGAAACCAGAGATGGATTCCTTCAGTTCGGCTGGATAATGTACAGGTGCTGCATGGCTGTCGTCAGCTCGTGTCGTGAGATGTTCGGTTAAGTCCGGCAACGAGCGCAACCCACGTCCTTAGTTACCAGCATTTAGTTGGGTACTCTAAGGAGACCGCCGGTGATAAGCCGGAGGAAGGTGTGGACGACGTCAAGTCATCATGGCCCTTACGGGTTGGGCTACACACGTGCTACAATGGCATCTACAGTGGGTTAATCCCAAAAAGATGTCTCAGTTCGGATTGGGGTCTGCAACTCGACCCCATGAAGTTGGAATCGCTAGTAATCGCGGAACAGCATGCCGCGGTGAATACGTTCCCGG…
>1109354 16SV6.GV14.G.78.045m.A_254829
ACGCGAGGAACCTTACCAGGGCTTAAATGTAGTGGGACAGGTGTGGAAACACGCCCTTCTTCGGACTCATTACAAGGTGCTGCATGGTTGTCGTCAGCTCGTGCCGTGAGGTGTCAGGTTAAGTCCTATAACGAGCGCAACCCCTGTGGTTAGTTGCCAGCGAGTAATGTCGGGAACTCTAACCAGACTGCCGGTGCAAACCGTGAGGAAGGTGGGGATGACGTCAAATCATCACGGCCCTTACGTCCTGGGCTACACACGTGCTACAATGGTAGGTACAGAGGGCAGCCACACCGCGAGGTGGAGCGAATCCTTAAAACCTATCTCAGTTCGGATCGGAGTCTGCAACTCGACTCCGTGAAGCTGGAATCGCTAGTAATCGGATATCAGCCATGATCC…
>1109458 16SV6.GV14.G.34.193m.A_1380570
ACGCGCAAAACCTTACCTGGGTTTGACATGTTCACGAAAGCTCTGTGAAAACAGAGCCCTCTACGAGCTTGCTCAAAGACGTGATCACAGGTGATGCATGGCTGTCGTCAGCTCGTGTCGTGAGATGTTGGGTTAAGTCCCGCAACGAGCGCAACCCCTACCTCTAGTTGCCAGCATTAAGTTGGGCACTCTAGCGGGACTGCCGACCGTTAAGTCGGAGGAAGGTGGGGATGACGTCAAGTCCTCATGGCCCTTATGTCCAGGGCTACACACGTGCTACAATGGTCACCACAATGGGTTGCCAACCCGCGAGGGGGAGCTAATCTCAAAAAAGTGGCCTCAGTACGGATAGGAGTCTGCAACTCGACTCCTTGAAGTCGGAATCGCTAGTAATCGCTG…
>1109539 16SV6.GV14.G.61.160m.B_2972349
ACGCGCGGAACCTTACCAAGTCTTGACATCCCCCTGGATGGCGAGCAAAGTCGCCAGGCCTACGGGACAGGGGAGACAGGTGGTGCATGGTTGTCGTCAGCTCGTGTCGTGAGATGTTGGGTTAAGTCCCGCAACGAGCGCAACCCTTATCCTCAGTAGCCAGCGAGCAGAGTCGGGCACTCTGGGGAGACTGCCAGGGACAACCTGGAGGAAGGCGGGGACGACGTCAAATCATCATGCCCCTTATGATTTGGGCTACACACGTGCTACAATGGCGTAAACAAAGGGAGGCGAGATGGCGACATGGAGCGAACCCCCAAAATAACGTCCCAGTTCGGATTGTAGTCTGCAACCCGACTACATGAAGCTGGAATCGCTAGTAATCGCGGATCAGAATGC…
>1109563 16SV6.GV14.G.56.020m.A_4372522
ACGCGATAAACCTTACCAAGACTTAAATGTATTTTGACAGGTTGAGAAATCAACTTTTCTTCGGACAATTTACAAGGTGCTGCATGGTTGTCGTCAGCTCGTGCCGTGAGGTGTCGGGTTAAGTCCCATAACGAGCGCAACCCCTATTTTTAGTTACCAGCACGTAATGGTGGGGACTCTAGAAAGACTGCCGGCGTAAGCCGCGAGGAAGGTGGGGACGACGTCAAATCATCATGGCCTTTATGCCCAGGGCTACACACGTGCTACAATGGTAGATACAGAGGGCTGCGATACCGTGAGGTGGAGCTATCCCAGAAAGTCTATCCCAGTTCGAATTGGAGTCTGCAACTCGACTCCATGAAGGTGGAATCGCTAGTAATCGCGTATCAGCCATGACGC…
>1109647 16SV6.GV14.G.04.035m.A_462675
ACGCGATGAACCTTACCAGGGTTTGACATGATACGAATTTTTTTGAAAGAAAAAAGTGCCGTTTGGAACGTATACACAGGTGGTGCATGGCTGTCGTCAGCTCGTGTCGTGAGATGTTGGGTTAAGTCCCGCAACGAGCGCAACCCTCATTTTTAGTTGCCTTATGGAACTCTAGAAAGACTGCCGGTTATAAACCGGAGGAAGGCGGGGATGACGTCAAGTCAGCATGCCCCTTACACCCTGGGCTACACACGTGCTACAATGGGCGAGACAATGAGATGCAAATCTGTGAAGACTAGCTAATCTATAAACTCACTCTAAGTTCGGATTGTAGGCTGCAACTCGCCTGCATGAAGTTGGAATCGCTAGTAATCGCTGGTCAGCTATACAGCGGTGAAT…
>1109650 16SV6.GV14.G.78.200m.A_54791
ACGCGTTAAACCTTACCAGGGCTTAAATGTAGATTGCATTAGCTAGAGATAGCTATTTCTTCGGACTATCTACAAGGTGCTGCATGGTTGTCGTCAGCTCGTGCCGTGAGGTGTCAGGTTAAGTCCTATAACGAGCGCAGCCCCTGTTGTTAGTTGCCAGCATGTAAAGATGGGAACTCTAACAAGACTGCCGGTGCAAACCGTGAGGAAGGTGGGGATGACGTCAAATCATCACGGCCCTTACGTCCTGGGCTACACACGTGCTACAATGGTAGGGACAGAGAGCAGCCACTTCGCGAGAAGGAGCGAATCTATAAACCCTATCACAGTTCGGATCGGAGTCTGCAACTCGACTCCGTGAAGCTGGAATCGCTAGTAATCGCATATCAGCCATGATGC…
>1109661 16SV6.GV14.G.02.141m.A_4573338
ACGCGTTGAACCTTACCTGGGCTTGACATATAGCTGCATACGATCCGAAAGGAACGTAGCCTTCGAGGGTGCTATACAGGTGCTGCATGGCTGTCGTCAGCTCGTGCCGTGAGGTGTTGGGTTAAGTCCCGCAACGAGCGCAACCCCTGTGTTTAGTTGCCAGCACGTAATGGTGGGAACTCTAAACAGACTGCTGGTGAAAGCCAGAGGAAGGTGGGGATGACGTCAAGTCAGTATGGTCCTTATGTCCAGGGCTGCACGCGTGCTACAATGGGTGATACAATGGGAAGCTAAGCGGCGATGTGGAGCAAATCCTCAAAAGCACCCCCAGTTCGGATTGGAGTCTGAAACTCGACTCCATGAAGTTGGAATCGCTAGTAAAGGTATATCAGCTACGAT…
>1109744 16SV6.GV14.G.11.054m.A_869316
ACGCGTGAAACCTTACCAGGGCTTAAATGTAGAAGGAATGATGTGGAAACATGTCAGCCTTCGGGCCTTCTACAAGGTGCTGCATGGCTGTCGTCAGCTCGTGCCGTGAGGTGTTGGGTTAAGTCCCGCAACGAGCGCAACCCCTATCTTTAGTTGCCAGCGAGTAATGTCGGGGACTCTAAAGAAACTGCCTACGCTAGTAGAGAGGAAGGCGGGGACGACGTCAAGTCATCACGGCCCTTACGTCCTGGGCCACACACGTGCTACAATGGTGGATACAGAGGGCAGCTACCCCGCGAGGGGATGCGAATCTCGAAAGTCCATCTCAGTTCGGATTGGAGTCTGCAACTCGACTCCATGAAGCTGGAATCGCTAGTAATCGCGCATCAGCCATGGCGC…
>1110273 16SV6.GV14.G.19.050m.C_162302
ACGCGCGGAACCTTACCAAGGCTTAAATGTAGATTGACAGATTGTGAAAACAGTTTTTCTTCGGACAATTTACAAGGTGCTGCATGGCTGTCGTCAGCTCGTGTCGTGAGATGTTGGGTTAAGTCCCGCAACGAGCGCAACCCCTACTTTTAGTTGCCACCATTTAGTTGGGCACTTTAAAAGAACTGCCAGTGATAAGCTGGAGGAAGGTGGGGATGACGTCAAGTCCTCATGGCCCTTATGTGTTGGGCTACACACGTGCTACAATGGCACTTACAATGGGATGCAAAGAGGTGACTCTTAGCTAATCCCTAAAATGTGTCTCAGTTCGGATTGTACTCTGTAACTCGAGTGCATGAAGCTGGAATTGCTAGTAATCGCGGATCAGCGCGCCGCGGT…
>1110443 16SV6.GV14.G.68.150m.A_7337055
ACGCGATGAACCTTACCAGGGCTTAAATGTAAGTTGCATTAGTTAGAGATAGCTATTTCTTCGGACCACTTACAAGGTGCTGCATGGTTGTCGTCAGCTCGTGCCGTGAGGTGTCAGGTTAAGTCCTATAACGAGCGCAACCCCTGTTGTTAGTTGCCAGCGAGTAATGTCGGGAACTCTAGCAAGACTGCCGGTGCAAACCGTGAGGAAGGTGGGGATGACGTCAAATCATCACGGCCCTTACGTCCTGGGCTACACACGTGCTACAATGGTAGGGACAGAGAGCAGCCACTTCGCGAGAAGGAGCGAATCTATAAACCCTATCACAGTTCGGATCGGAGTCTGCAACTCGACTCCGTGAAGCTGGAATCGCTAGTAATCGCAGATCAGAATGCTGCG…
>1110462 16SV6.GV14.G.63.030m.A_5532949
ACGCGTGGAACCTTACCAGGGCTTGAAAGTTAAGGAATGATTGTGAAAGCAGTCAGTCAGCAATGACCTAAAACTAGGTGCTGCATGGCTGTCGTCAGCTCGTGCCGTGAGGTGTTGGGTTAAGTCCCGCAACGAGCGCAACCCCTACCATTAGTTGCCAGCGAGTCAAGTCGGGGACTCTAATGGAACTGCCCGTGCAAACGGTGAGGAAGGTGGGGATGACGTCAAGTCATCACGGCCCTTACGTCCTGGGCTACACACGTGCTACAATGGCTATTACAGAGGGTCGCTACACAGCAATGTGATGCAAATCTTCAAAAATAGTCTCAGTTCGGATTGGGGTCTGCAACTCGACCCCATGAAGCTGGATTCGCTAGTAATCGCGCATCAGCAATGGCG…
>1110493 16SV6.GV14.G.34.020m.A_5260
ACGCGAGGAACCTTACCAGGGTTTAAATGGGAATTGACAGATGCCGAAAGGTGTCCTTCTTCGGACAATTTTCAAGGTGCTGCATGGTTGTCGTCAGCTCGTGCCGTGAGGTGTTGGGTTAAGTCCCGCAACGAGCGCAACCCCTACTGTTAGTTGCCAGCGGATAATGCCGGGGACTCTAGCAGAACTGCCAGCGCAAGCTGAGAGGAAGGTGGGGACGACGTCAAATCATCACGGCCCTTACATCCTGGGCCACACACGTGCTACAATGGTAGTGACAGAGGGCAGCCACTGGGTAACCAGGAGCGAATCCCTTAAACACTATCTCAGTTCGGATCGAAGTCTGCAACTCGACTTCGTGAAGCTGGAATCGCTAGTAATCGCGCATCAGCCATGGCG…
>111058 16SV6.GV14.G.19.050m.C_149076
ACGCGTTAAACCTTACCAACCCTTGACATACCTGTCGCGGTTACCAGAGATGGTTTCCTTCAGTTCGGCTGGACAGGATACAGGTGCTGCATGGCTGTCGTCAGCTCGTGTCGTGAGATGTTCGGTTAAGTCCGGCAACGAGCGCAACCCACATCCCTAGTTGCCAGCAGTTCGGCTGGGCACTCTATGGAAACTGCCCGTGATAAGCGGGAGGAAGGTGTGGATGACGTCAAGTCCTCATGGCCCTTACGGGTTGGGCTACACACGTGCTACAATGGTAGTGACAATGGGTTAATCCCCAAAAACTATCTCAGTTCGGATTGTCGTCTGCAACTCGACGGCATGAAGTCGGAATCGCTAGTAATCGCGTAACAGCATGACGCGGTGAATACGTTCCCG…
>1110598 16SV6.GV14.G.61.080m.A_842459
ACGCGACGAACCTTACCAACCCTTGACATACTTGTCGCGGATTCCAGAGATGGATTCCTTCAGTTCGGCTGGACAATGTACAGGTGCTGCATGGCTGTCGTCAGCTCGTGTCGTGAGATGTTCGGTTAAGTCCGGCAACGAGCGCAACCCACGTCCTTAGTTGCCAGCAGGTTAAGCTGGGCACTCTAGAGAAACTGCCCGTGATAAGCGGGAGGAAGGTGTGGATGACGTCAAGTCCTCATGGCCCTTACGGGTTGGGCTACACACGTGCTACAATGGCAGTGACAATGGGTTAATCCCAAAAAGCTGTCTCAGTTCGGATTGGGGTCTGCAACTCGACCCCATGAAGTCGGAATCGCTAGTAATCGCGTAACAGCATGACGCGGTGAATACGTTCCC…
>1110730 16SV6.GV14.G.19.050m.C_144035
ACGCGAGGAACCTTACCAGACCTTGACATGGTGTGTCTGAATTACAGAATCGTAATTCTTCAGTTCGGCTGGCACACACACAGGTGCTGCATGGCTGTCGTCAGCTCGTGTCGTGAGATGTTGGGTTAAGTCCCGCAACGAGCGCAACCCTCATTTTTAGTTGCCATCAGGTTATGCTGGGCACTCTAAAAAAACTGCCGGTGATAAGCTGGAGGAAGGCGGGGATGACGTCAAGTCCTCATGGCCCTTACGGTCTGGGCTACACACGTGCTACAATGGTGGTGACAGTGGGCAGCAATACTGCAAAGTAAAGCTAATCCCCAAAAACCATCTCAGTTCGGATTGGACTCTGCAACTCGAGTCCATGAAGTTGGAATCGCTAGTAATCGTAGATCAGCG…
>1110760 16SV6.GV14.G.40m.010m.A_121388
ACGCGTGAAACCTTACCTGGGTTTGACATACGCCGGAAAGCCGTAGAGATACGGCCCCTTTTAGTCGGTGTACAGGTGGTGCATGGCTGTCGTCAGCTCGTGTCGTGAGATGTTGGGTTAAGTCCCGCAACGAGCGCAACCCTCGTCCTATGTTGCCAGCACGTCCTTCGGGATGGTGGGGACTCATAGGAGACTGCCGGGGTCAACTCGGAGGAAGGGGGGGATGACGTCAAGTCATCATGCCCCTTATGTCCAGGGCTTCACGCATGCTACAATGGCCGGTACAAAGGGCTGCGATCCCGTGAGGGGGAGCGAATCCCAAAAAGCCGGTCTCAGTTCGGATTGGGGTCTGCAACTCGACCCCATGAAGTCGGAGTCGCTAGTAATCGCAGATCAGCA…
>1110954 16SV6.GV14.G.17.187m.B_181036
ACGCGCAAAACCTTACCTACTCTTGACATCCACAGAACTTTCCAGAGATGGATTGGTGCCTTCGGGAACTGTGAGACAGGTGCTGCATGGCTGTCGTCAGCTCGTGTTGTGAAATGTTGGGTTAAGTCCCGCAACGAGCGCAACCCTTATCCTTATTTGCCAGCACTTCGGGTGGGAACTTTAGGGAGACTGCCGGTGATAAACCGGAGGAAGGTGGGGACGACGTCAAGTCATCATGGCCCTTACGAGTAGGGCTACACACGTGCTACAATGGTCGGTACAGAGGGTTGCGAAGCCGCGAGGTGGAGCTAATCCCATAAAGCCGGTCGTAGTCCGGATTGGAGTCTGCAACTCGACTCCATGAAGTCGGAATCGCTAGTAATCGTGGATCAGAATGCC…
>111106 16SV6.GV14.G.29.201m.C_1221535
ACGCGAGAAACCTTACCTAGACTTGATCCTCATCATAGCTTGTGTAATGCAAGTGTCAGTTCGGCTGGATGAGTGACAGATGCTGCACGGCTGTCGTCAGCTCGTGTCGTGAGATGTTCGGTTAAGTCCGGCAACGAGCGCAACCCCTACCTTTAGTTGCCATCATTAAGTTGGGCACTCTAGAGGGACTGCCAGGGATAACCTGGAGGAAGGTGGGGACGACGTCAAGTCATCATGGCTCTTATGTCTAGGGCTACAAACGTGCTACAATGGTACCGACAAAAGGAAGCAATATCGCGAGATGGAGCAAATCCCAAAAAGGTATCTCAGTTCGGATCGCAGTCTGCAACTCGACTGCGTGAAGTTGGAATCGCTAGTAATCGTGGATCAGAATGCCAC…
>1111247 16SV6.GV14.G.02.141m.A_4582680
ACGCGAGGAACCTTACCTGGGTTTGAACTACTGAGGGCCGGTACAGAGATGTACCCTTCCCTTCGGGGACTTCAGGAGAGGTGCTGCATGGCTGTCGTCAGCTCGTGCCGTGAGGTGTTGGGTTAAGTCCCGCAACGAGCGCAACCCCTGCCCCTAGTTACCAGCGGTTCGGCCGGGGACTTTGGGGGGACTGCCGGCGCCAAGCCGGAGGAAGGTGGGGACGACGTCAAGTCATCATGGCCTTTATGTCCAGGGCTACACACGTGCTACAATGGACGGTACAAAGGGTTGCAAACCCGCGAGGGGGAGCCAATCCCACAAAGCCGTCCTCAGTTCGGATTGCAGTCTGCAACTCGACTGCATGAAGTTGGAATCGCTAGTAATCGCGTATCAGAACGA…
>1111431 16SV6.GV14.G.17.187m.B_178413
ACGCGAGAAACCTTACCTGGGCTTGACATGTTAGTCGTAGTCTCCTGAAAGGGAGACGTCAGTTCGGCTGGACTATCACAGGTGCTGCATGGCTGTCGTCAGCTCGTGTCGTGAGATGTTGGGTTAAGTCCCGCAACGAGCGCAACCCCTATGTCCTGTTGCCACGGAGAACTCGTTTCTCCAGCACTCTGGACAGACTGCCCCATTTCAATGGGGAGGAAGGTGGGGATGACGTCAAGTCAGTATGGCCCTTACGCCCAGGGCTGCACACGTGCTACAATGCCCGGTACAATGGGAAGCGAAATCGCGAGATGAAGCAAATCCCCAAAGCCGGGCCCAGTTCGGATTGGAGTCTGCAACTCGACTCCATGAAGTCGGAATCGCTAGTAACGGCGTATC…
>1111501 16SV6.GV14.G.19.025m.C_4136662
ACGCGAAGAACCTTACCTGGACTTGACATATAGGGTCAAGCTATAGAGATATAGTGTGCATTAGCGCCCTATACAGGTGGTGCATGGCTGTCGTCAGCTCGTGTCGTGAGATGTTGGGTTAAGTCCCGCAACGAGCGCAACCCCTATCCTATGTTGCCAGCATTTAGTTGTGGACTCATAGGAGACTGCCGGTGATAAACCGGAGGAAGGTGGGGACGACGTCAAGTCATCATGCCCCTTATGTCCAGGGCTGCACGCATGCTACAATGGCAAGTACAACGAGTCGCAATACCGCGAGGTGGAGCAAATCTCTTAAAGCTTGTCTCAGTTCGGATTGCACTCTGCAACTCGAGTGCATGAAGCTGGAATTACTAGTAATCGTGGATCAGCGTGCCACGG…
>111168 16SV6.GV14.G.19.050m.C_140020
ACGCGCAGAACCTTACCTACTCTTGACATCCAGAGAAGCCAGCGGAGACGCAGGTGTGCCTTCGGGAACTCTGAGACAGGTGCTGCATGGCTGTCGTCAGCTCGTGTTGTGAAATGTTGGGTTAAGTCCCGCAACGAGCGCAACCCTTATCCTTGTTTGCCAGCGAGTAATGTCGGGAACTCCAGGGAGACTGCCGGTGATAAACCGGAGGAAGGTGGGGACGACGTCAAGTCATCATGGCCCTTACGAGTAGGGCTACACACGTGCTACAATGGCGCATACAGAGGGCAGCAAGCTAGCGATAGTGAGCGAATCCCAAAAAGTGCGTCGTAGTCCGGATTGGAGTCTGCAACTCGACTCCATGAAGTCGGAATCGCTAGTAATCGTGAATCAGAATGT…
>1111874 16SV6.GV14.G.36.010m.A_8474532
ACGCGTCAAACCTTACCTACTCTTGACATCCAGAGAACTTAGCAGAGATGCTTTGGTGCCTTCGGGAACTCTGAGACAGGTGCTGCATGGCTGTCGTCAGCTCGTGTTGTGAAATGTTGGGTTAAGTCCCGCAACGAGCGCAACCCTTATCCTTTGTTGCCAGCGGTTCGGCCGGGAACTCAAAGGAGACTGTCAGTGATAAACTGGAGGAAGGTGGGGATGACGTCAAGTCATCATGGCCCTTACGAGTAGGGCTACACACGTGCTACAATGGCATATACAAAGAGAAGCGACCTCGCGAGAGCAAGCGGACCTCACAAAGTATGTCGTAGTCCGGATCGGAGTCTGCAACTCGACTCCGTGAAGTCGGAATCGCTAGTAATCGTAGATCAGAATGCT…
>1112328 16SV6.GV14.G.78.200m.A_41309
ACGCGCGGAACCTTACCTGGGCTTAAATGTAGAGTGCTTTTTATGGAAACATAATTTTCTTCGGACGCTCTACAAGGTGCTGCATGGCTGTCGTCAGCTCGTGCTGTGAGGTGTCGGGTTAAGTCCCATAACGAGCGCAACCCCTATCTTTAGTTGCTAACAGGTTAAGCTGAGGACTCTAGAGAGACTGCCGGTGCAAACCGTGAGGAAGGTGGGGATGACGTCAAGTCAGCACGGCCCTTACGTCCAGGGCTACACACGTGCTACAATGGCAGGTACAGAGGGCAGCTACATGGCAACAGGATGCGAATCTCGAAAGCCTGTCTCAGTTCGGATCGGAGTCTGAAACTCGACTCCGTGAAGCTGGAATCGCTAGTAATCGCGTATCAGCAATGACGC…
>1112543 16SV6.GV14.G.23.200m.A_7410380
ACGCGTAAAACCTTACCTACACTTGACATCCTCGGAACTTTCTAGAGATAGATTGGTGCCTTCGGGAACCGAGTGACAGGTGCTGCATGGCTGTCGTCAGCTCGTGTCGTGAGATGTTGGGTTAAGTCCCGTAACGAGCGCAACCCTTATCCTTATTTGCCAGCGGTTCGGCCGGGAACTCTAAGGAGACTGCCGATGACAAATCGGAGGAAGGTGGGGACGACGTCAAGTCATCATGGCCCTTACGTGTAGGGCTACACACGTGCTACAATGGCCGGTACAAACGGTTGCGAACCCGCAAGGGAAAGCTAATCTGAGAAAGCCGGTCGTAGTCCGGATTGGGGTCTGCAACTCGACCCCATGAAGTCGGAATCGCTAGTAATCGCGAATCAGAATGTC…
>1112867 16SV6.GV14.G.34.020m.A_32678
ACGCGTGGAACCTTACCTGGGCTTAAATGGGAAATGACAGTTTAGGAAACTAGACCTTCTTCGGACATTTTTCAAGGTGCTGCATGGTTGTCGTCAGCTCGTGCTGTGAGGTGTCGGGTTAAGTCCCATAACGAGCGCAACCCCTATCTTTAGTTGCCAGCGAGTAATGTCGGGGACTCTAGAGAAACTGCCGGTGCAAACCGAGAGGAAGGTGGGGATGACGTCAAATCATCACGGCCCTTACGTCCAGGGCTACACACGTGCTACAATGGCGAGTACAAAGAGCAGCTACTAGGTGACTAGATGCTAATCTCAAAAGCTCGTCTCAGTTCGGATCGGAGTCTGCAACTCGACTCCGTGAAGCTGGAATCGCTAGTAATCGCGCATCAGCCATGGCGC…
>1113297 16SV6.GV14.G.78.200m.A_78608
ACGCGTAAAACCTTACCTACCCTTGACATCGAGAGAACTTTCCAGAGATGGATTGGTGCCTTCGGGAACTCTCAGACAGGTGCTGCATGGCTGTCGTCAGCTCGTGTTGTGAAATGTTGGGTTAAGTCCCGTAACGAGCGCAACCCTTGTCCCTATTTGCCAGCGATTCGGTCGGGAACTCTAGGGAGACTGCCGGTGACAAACCGGAGGAAGGTGGGGACGACGTCAAGTCATCATGGCCCTTACGGGTAGGGCTACACACGTGCTACAATGGCCGGTACAATGGGTTGCGAATCCGCGAGGTGGAGCTAATCCCATAAAGCCGGTCTCAGGCCGGATCGGAGTCTGCAACTCGACTCCGTGAAGTCGGAATCGCTAGTAATCGTGAATCAGAATGTC…
>1113839 16SV6.GV14.G.77.020m.A_4583346
ACGCGCAGAACCTTACCTAGGCTTGAAATCCTGCGAATCTGGGGTAATGCCCGGAGTCCCCGCAAGGGAATGCAGTGACAGGTGCTGCATGGCTGTCGTCAGCTCGTGTTGTGAAATGTTGGGTTAAGTCTCGCAACGAGCGCAACCCCTATCTTTAGTTGCCAGCATTAAGTTGGGCACTCTAGAGAGACTGCCCGGGTTAACCGGGAGGAAGGTGGGGATGACGTCAAGTCCTCATGGCCCTTATGCCTAGGGCTACACACGTAATACAATGGCGCAAACAAAGGGAAGCGAGACGGCGACGTTTAGCAAATCTCAAAAATTGCGTCTCAGTCCGGATTGGAGTCTGCAACTCGACTCCATGAAGTTGGAATCGCTAGTAATCGCGGATCAGCACGC…
>111406 16SV6.GV14.G.17.187m.B_179317
ACGCGTCAAACCTTACCAAGGCTTGAAATATATCTGACAGCTAGTGAAAGCTAGTCTCCTTCGGGCAGATATACAGATGTTGCATGGCTGTCGTCAGCTCGTGCCGTGAGGTGTTGGGTTAAGTCCCGCAACGAGCGCAACCCTCATCGTTAGTTACTATGTCTAGCGAGACTGCCTCTAAAAAAGAGGAGGAAGGTGGGGATGACGTCAAGTCAGCATGGCTCTTACGCCTTGGGCTACACACACGCTACAATGGCCAGTACAAAGGGCTGCAAAGGAGCGATCCGGAGCTAATCCCATAAAGCTGGCCCCAGTTGGAATTGCAGGCTGCAACTCGCCTGCATGAACGCGGAGTTGCTAGTAAACGCAGGTCAGCACACTGCGTTGAATACGTTCCCG…
>1114660 16SV6.GV14.G.13.035m.A_348337
ACGCGTGAAACCTTACCAACCCTTGACATCCTCGGACCACCAGAGAGATCTGGCTTTCCCTTACGGGACCGAGTGACAGGTGCTGCATGGCTGTCGTCAGCTCGTGTCGTGAGATGTTCGGTTAAGTCCGGCAACGAGCGCAACCCACATCTTTAGTTGCCAGCAGGTTAAGCTGGGCACTCTAAAGAAACTGCCCGTGATAAGCGGGAGGAAGGTGTGGATGACGTCAAGTCCTCATGGCCCTTACGGGTTGGGCTACACACGTGCTACAATGGCATCTACAGTGAGTTAATCTCCAAAAGATGTCTCAGTTCGGATTGGGGTCTGCAACTCGACCCCATGAAGTCGGAATCGCTAGTAATCGCGTAACAGCATGACGCGGTGAATACGTTCCCGGGC…
>111576 16SV6.GV14.G.23.051m.C_1705235
ACGCGTAAAACCTTACCAACCCTTGACATCCTGTGCTACATCCAGAGATGGATGGTTCCCTTTTGGGACGCAGTGACAGGTGCTGCATGGCTGTCGTCAGCTCGTGTCGTGAGATGTTCGGTTAAGTCCGGCAACGAGCGCAACCCACATCCTTAGTTGCCAGCAGTTCGGCTGGGCACTCTAAGGAAACTGCCCGTGATAAGCGGGAGGAAGGTGTGGATGACGTCAAGTCCTCATGGCCCTTACGGGTTGGGCTACACACGTACTACAATGGTAGTGACAATGGGTTAATCCCCAAAAACTATCTCAGTTCGGATTGTCGTCTGCAACTCGACGGCATGAAGTCGGAATCGCTAGTAATCGCGTAACAGCATGACGCGGTGAATACGTTCCCGGGCC…
>1116316 16SV6.GV14.G.19.050m.C_154479
ACGCGCAAAACCTTACCAATTTTTGACATAGAAAAGAATGCATATTTTTTGTGCTTTTTATTTTCTACAGGTGCTGCATGGCTGTCGTCAGTTCGTGGCGTGAGATGTTGGGTTAAGTCCCGTAACGAGCGCAACCCTTGTCCCTATTTGCCATCATTTAGTTGGGCACTCTAGGGAGACTGCCGGTGACAAACCGGAGGAAGGTGGGGACGACGTCAAGTCATCATGGCCCTTACGACCAGGGCTACACACGTGCTACAATGGAGCGTACAAAGGGTTGCGATCTCGCGAGAGTCAGCTAATCCCATAAAACGTTTCGTAGTCCGGATCGCAGTCTGCAACTCGACTGCGTGAAGTCGGAATCGCTAGTAATCGCGAATCAGAATGTCGCGGTGAATA…
>1116497 16SV6.GV14.G.21.800m.A_1917171
ACGCGTGAAACCTTACCAGCCCTTGACATGGGGGTCGCGGAATCCAGAGATGGATTCCTTCAGTTCGGCTGGACCCCACACAGGTGCTGCATGGCTGTCGTCAGCTCGTGTCGTGAGATGTTGGGTTAAGTCCCGCAACGAGCGCAACCCTCATCTTCAGTTGCCATCGGTTCGGCCGGGCACTCTGGAGAAACTGCCGGTGATAAGCCGGAGGAAGGTGGGGATGACGTCAAGTCCTCATGGCCCTTATGGGCTGGGCTACACACGTGCTACAATGGCGGTGACAGCGGGATGCGAAGGGGCAACTCCTAGCCAATCCCTAAAAACCGTCTCAGTTCGGATTGTTCTCTGCAACTCGAGAGCATGAAGTCGGAATCGCTAGTAATCGCGGATCAGCAT…
>111722 16SV6.GV14.G.78.200m.A_41420
ACGCGTTAAACCTTACCTGGATTTGACATCCTTGGAATTCCTTCGAAAGTTGGAAGTGCCTTCGGGAACCAAGTGACAGGTGCTGCATGGCTGTCGTCAGCTCGTGTCGTGAGATGTTTGGTTAAGTCCAGCAACGAGCGCAACCCCTACCATTAGTTGCCAGCAGTTCGGCTGGGCACTCTACTGGGACTGCCGGTGTTAAACCGGAGGAAGGTGGGGACGACGTCAAGTCCTCATGGCCTTTATATCCAGGGCTACTCACGTGCTACAATGGTCGGTACAGAGGGTCGCGAACCCGCGAGGGGAAGCCAATCTCACAAAGCCGGCCTCAGTTCGGATTGGAGTCTGCAATTCGACTCCATGAAGGTGGAATCGCTAGTAATCGCGGATCAGCATGCC…
>11180 16SV6.GV14.G.78.200m.A_44161
ACGCGTAGAACCTTACCTGGACTTGACATAGAAAGAATTACGCAGAGATGTATAAGTGCTAGCTTGCTAGAACTTTCATACAGGTGCTGCACGGCTGTCGTCAGCTCGTGTCGTGAGATGTTGGGTTAAGTCCCGCAACGAGCGCAACCCTCGTGTTTAGTTGCTAACAGTTCGGCTGAGAACTCTAAACAGACTGCCTGGGTAACCAGGAGGAAGGTGAGGACGACGTCAAGTCATCATGGCCCTTACGTCCAGGGCTACACACGTGCTACAATGGGGTATACAAAGAGCAGCGATACCGCGAGGTGGAGCAAATCTCAAAAATATCTCCCAGTTCGGATAGCAGTCTGCAACTCGACTGCTTGAAGTTGGAATCGCTAGTAATCGTAGATCAGCAAT…
>1118195 16SV6.GV14.G.26.500m.2A_2423626
ACGCGTTAAACCTTACCAGCCCTTGACATCCCGGTCGCGGATAGCAGAGATGCTTTCCTTCAGTTCGGCTGGACCGGTGACAGGTGCTGCATGGCTGTCGTCAGCTCGTGTCGTGAGATGTTGGGTTAAGTCCCGCAACGAGCGCAACCCTCGTCCTTAGTTGCCATCAGTTCGGCTGGGCACTCTAGGGAAACTGCCGGTGATAAGCTGGAGGAAGGTGGGGATGACGTCAAGTCCTCATGGCCCTTACGGGCTGGGCTACACACGTGCTACAATGGCGGTGACAGTGGGATGCAAAGGGGCAACCTGGAGCTAATCCCCAAAAACCGTCTCAGTTCGGATTGTTCTCTGCAACTCGAGAGCATGAAGTTGGAATCGCTAGTAATCGTGGATCAGCAT…
>1118436 16SV6.GV14.G.13.850m.A_4663589
ACGCGCAAAACCTTACCTGGGTTTGAACCGCCGAGGCTCGATGCAGAGATGTATTTTTCCTTCGGGACTTCGGTAGAGGTGCTGCATGGCTGTCGTCAGCTCGTGTCGTGAGATGTTGGGTTAAGTCCCGCAACGAGCGCAACCCTTGCCCTCTGTTGCCACCAGGTAAAGCTGAGCACTCTGAGGGGACTGCCGGTGATAAACCGGAGGAAGGTGGGGATGACGTCAAGTCCTCATGGCCTTTATGTCCAGGGCTACACACGTGCTACAATGACCGGTACAAAGGGTTGCAAAACCGTGAGGTGGAGCTAATCCCAGAAAGCCGGCCCCAGTTCGGATTGGAGTCTGCAACTCGACTCGATGAAGTTGGAATCGCTAGTAATCGCGGATCAGCAGGCC…
>111871 16SV6.GV14.G.13.076m.A_372874
ACGCGTGGAACCTTACCCAGACTTGACATGTTTCTGAAAGCCCCCGAAAAGGGGCCCTCCTTCGGGACAGATACACAGATGTTGCATGGCTGTCGTCAGCTCGTGTCGTGAGATGTTGGGTTAAGTCCCGCAACGAGCGCAACCCCTGTCGTTAGTTACTATGTCTAACGAGACTGCTCCCACTGGGAGAGGAAGGTGGGGACGACGTCAAGTCGTCATGGCTCTTACGTCTGGGGCTACACACACGCTACAATGGCCGGAAACAGTGGGCTGCCACACCGCGAGGTGGAGCGAATCCTCAAAGCCGGTCTCAGTTGGAATTGCAGGCTGCAACTCGCCTGCATGAACGTGGAGTTGCTAGTAACCGTAGGTCAGAACACTACGGTGAATACGTTCTCG…
>1118834 16SV6.GV14.G.13.850m.A_4638095
ACGCGTTGAACCTTACCAAGGCTTGACATGTTAGTGGTATCTGCTCGAAAGAGTTAGAGACCCGCAAGGGAGCTAACACAGGTGTTGCATGGTTGTCGTCAGCTCGTGCCGTGAGGTGTTGGTTTAAGTACCGCAACGAGCGCAACCCTCGTGGTCAGTTGTTTTCTCTGGCTAGACTGCCCGTAAGGGAGGAAGGTGGGGACGACGTCAAATCATCACGACTCTTACGTCTTGGGCTACACACACGCTACAATGGTCGGTACAAACGGTTGCCAAACCGCGAGGTGGAGCCAATCCGATAAAACCGGCCCCAGTTGGAATTGCAGGCTGAAACCCGCCTGCATGAACGTGGAGTTGCTAGTAAACGCAGGTCAGCACACTGCGTTGAATACGTTCCCG…
>1118997 16SV6.GV14.G.78.200m.A_40156
ACGCGAGGAACCTTACCAACCCTTGACATACCTGTCGCGGTTACCAGAGATGGTTTCCTTCAGTTCGGCTGGACAGGATACAGGTGCTGCATGGCTGTCGTCAGCTCGTGTCGTGAGATGTTCGGTTAAGTCCGGCAACGAGCGCAACCCACATCCTTAGTTGCCAGCAGTTCGGCTGGGCACTCTAAGGAAACTGCCCGTGATAAGCGGGAGGAAGGTGTGGATGACGTCAAGTCCTCATGGCCCTTACGGGTTGGGCTACACACGTGCTACAATGGCAGTGACAATGGGTTAATCCCAAAAAGCTGTCTCAGTTCGGATTGGGGTCTGCAACTCGACCCCATGAAGTCGGAATCGCTAGTAATCGCGTAACAGCATGACGCGGTGAATACGTTCCCG…
>1119126 16SV6.GV14.G.44.070m.B_6270760
ACGCGAGAAACCTTACCAGCCCTTGACATACCAATCGCGGTTAGTGGAGACACTTTCCTTCAGTTCGGCTGGATTGGATACAGGTGCTGCATGGCTGTCGTCAGCTCGTGTCGTGAGATGTTGGGTTAAGTCCCGCAACGAGCGCAACCCTCGCCATTAGTTGCCAGCATTTAGTTGGGCACTCTAATGGGACTGCCGGTGATAAGCCGGAGGAAGGTGGGGATGACGTCAAGTCCTCATGGCCCTTACGGGCTGGGCTACACACGTGCTACAATGGTGGTGACAGTGGGCAGCGAGACCGCGAGGTCGAGCTAATCTCCAAAAACCATCTCAGTTCGGATTGTTCTCTGCAACTCGAGAGCATGAAGTTGGAATCGCTAGTAATCGTGGATCAGCATG…
>111939 16SV6.GV14.G.02.141m.C_4816038
ACGCGCTAAACCTTACCTGGGCTTGACATCCCAAGAATCTCTTGGAAACAGGAGAGTGCGTCATTAGATGAACTTGGTGACAGGTGCTGCATGGCTGTCGTCAGCTCGTGTCGTGAGATGTTGGGTTAAGTCCCGCAACGAGCGCAACCCCTGCCTTTAGTTGCCAGCAGTTCGGCTGGGCACTCTAGAGGGACTGCCGGTGTCAAACCGGAGGAAGGTGGGGATGACGTCAAGTCCTCATGGCCTTTATGCTCAGGGCTACACACGTACTACAATGGTCGGTACAAAGGGCAGCTACTTAGCGATAAGATGCTAATCCCATAAAACCGGTCTCAGTCCGGATTGGAGTCTGCAACTCGACTCCATGAAGTTGGAATCGCTAGTAATCGTGGATCAGCA…
>1120021 16SV6.GV14.G.42.030m.A_755983
ACGCGCGGAACCTTACCCGGGCTTGAAAGTTAGTGAAGTTTCCAGAGATGGAAGCGTCCGCAGGGACACGAAACTAGGTGCTGCATGGCTGTCGTCAGCTCGTGCCGTGAGGTGTTGGGTTAAGTCCCGCAACGAGCGCAACCCCTATGTTTAGTTGCCAGCACGTAATGGTGGGGACTCTAAACAGACTGCCTGTGCAAACAGAGAGGAAGGAGGGGACGACGTCAAGTCATCATGGCCCTTACGTCCGGGGCTACACACGTGCTACAATGGACGGTACAGAGAGCAGCAAGCTGGCAACAGCAAGCAAATCTCAAAAAGCCGTTCACAGTTCGGATTGGGGTCTGCAACTCGACCCCATGAAGTTGGATTCGCTAGTAATCGCATATCAGCAATGAT…
>1120180 16SV6.GV14.G.13.076m.A_377968
ACGCGATGAACCTTACCAGGGCTTAAATGTAGTCTGACAGCTTTAGAGATAGAGTTTTCTTCGGACAGATTACAAGGTGCTGCATGGTTGTCGTCAGCTCGTGCCGTGAGGTGTCAGGTTAAGTCCTATAACGAGCGCAACCCTTGTCGTTAGTTGCCAGCATGTAAAGATGGGGACTCTAACGAGACTGCCGGTGCAAACCGAGAGGAAGGTGGGGATGACGTCAAATCATCACGGCCCTTACGTCCTGGGCCACACACATGCTACAATGGTATGGACAATGAGCAGCCATCTGGCAACAGAGAGCAAATCTATAAACCATATCACAGTTCGGATCGGAGTCTGCAACTCGACTCCGTGAAGCCGGAATCGCTAGTAATCGGATATCAGCCATGATCC…
>1120512 16SV6.GV14.G.78.200m.A_40076
ACGCGCGGAACCTTACCTACCCTTGACATGCCGGTCGCGATTTCCAGAGATGGATTTCTTCACTTCGGTTGGACCGTGCACAGGTGCTGCATGGCTGTCGTCAGCTCGTGTCGTGAGATGTTGGGTTAAGTCCCGCAACGAGCGCAACCCTCACTCTTAGTTGCCAGCATTTAGTTGGGCACTCTAGGAGAACTGCCGGTGCTAAGCCGGAGGAAGGTGGGGATGACGTCAAGTCCTCATGGCCCTTACGGGTAGGGCTACACACGTGCTACAATGGCGCTGACAGAGGGTTAATCCCTAAAAGGCGTCTCAGTTCAGATTGTCTTCTGCAACTCGAAGACATGAAGTTGGAATCGCTAGTAATCGTGGATCAGCATGCCACGGTGAATACGTTCCCGG…
>1120653 16SV6.GV14.G.19.050m.C_146060
ACGCGAGGAACCTTACCAGGGCTTAAATGTACATTGCATAGCGTAGAGATATGCTTTTCTTCGGACTATGTACAAGGTGCTGCATGGTTGTCGTCAGCTCGTGCCGTGAGGTGTCAGGTTAAGTCCTATAACGAGCGCAACCCCTACCGTTAGTTGCCAGCATGTAATGATGGGGACTCTAACGGGACTGCCGGTGCAAACCGTGAGGAAGGTGGGGACGACGTCAAATCATCACGGCCCTTACGTCCTGGGCCACACACGTGCTACAATGGCCGGTACAGAGGGAAGCCACCACGTAAGTGGGCGCGGATCTATAAAACCGGTCACAGTTCGGATCGGGGTCTGCAACTCGACCCCGTGAAGCTGGAATCGCTAGTAATCGCGTATCAGAATGACGCG…
>1120936 16SV6.GV14.G.78.045m.A_230858
ACGCGAGAAACCTTACCAGGGCTTAAATGCATATTGACAGGGTCAGAGATGACTTTTCCTTCGGGCAATTTGCAAGGTGCTGCATGGTTGTCGTCAGCTCGTGCCGTGAGGTGTCAGGTTAAGTCCTATAACGAGCGCAACCCCTACCGTTAGTTGCCAGCATGTCATGATGGGGACTCTAACGGGACTGCCGGTGCAAACCGTGAGGAAGGTGGGGATGACGTCAAATCATCACGGCCCTTACGTCCTGGGCCACACACGTGCTACAATGGCAGGTACAGAGAGCAGCCACGTCGCAAGGCGGAGCGAATCTATAAAACCCGGCACAGTTCGGATCGGGGTCTGCAACTCGACCCCGTGAAGCTGGAATCGCTAGTAATCGGATATCAGCCATGATCC…
>1120947 16SV6.GV14.G.01.170.B_4038061
ACGCGAAGAACCTTACCTGGGTTTGACATCCTCGGAATACCTTCGAAAGTTGGTAGTGCCTTCGGGAACCGAGTGACAGGTGCTGCATGGCTGTCGTCAGCTCGTGTCGTGAGGTGTTGGGTTAAGTCCCGCAACGAGCGCAACCCCTGCCATTAGTTGCCAGCAGTTCGGCTGGGCACTCTAATGGGACTGCCGGTGTTAAACCGGAGGAAGGTGGGGACGACGTCAAGTCCTCATGGCCTTTATATCCAGGGCTACTCACGTGCTACAATGGTCGGTACAGAGGGTCGCGAACCCGCGAGGGGGAGCCAATCTCATAAAGCCGGCCTCAGTTCGGATTGGAGTCTGCAATTCGACTCCATGAAGGTGGAATCGCTAGTAATCGCGGATCAGCATGCC…
>1121016 16SV6.GV14.G.21.800m.A_1922657
ACGCGTTAAACCTTACCCAGGCTTGACATCCTAGGGAAATCTCCTTGAAAGAGGAGGCCTCCTTCGGGACTCTAGGACAGGTGCTGCATGGCTGTCGTCAGCTCGTGTCGTGAGATGTTGGGTTAAGTCCCGCAACGAGCGCAACCCTTGCCCTATGTTGCCAGCGAGTAATGTCGGGGACTCATGGGGGACTGCCGGTGATAAACCGGAGGAAGGTGGGGACGACGTCAAGTCATCATGGCCCTTATGCCTGGGGCTACACACGTGCTACAATGGCCAACACAAAGGGCTGCGAACCTGCGAGGGTGAGCGAATCCCAAAAAGTTGGTCTAAGTTCGGATTGCAGTCTGCAACTCGACTGCATGAAGTCGGAATCGCTAGTAATCGTAGATCAGCAAT…
>1121103 16SV6.GV14.G.34.020m.A_7151
ACGCGTTAAACCTTACCAACACTTGACATGTTCGTCGCGAGCCTAAGAGATTAGGCTTTTCAGTTCGGCTGGACGAAACACAGGTGCTGCATGGCTGTCGTCAGCTCGTGTCGTGAGATGTTGGGTTAAGTCCCGCAACGAGCGCAACCCCTATCTTTAGTTGCCACCATTTAGTTGGGCACTTTAAAGAGACTGCCAGTGATAAGCTGGAGGAAGGCGGGGATGACGTCAAGTCCTCATGGCCCTTATGTGTTGGGCTACACACGTGCTACAATGGCACTTACAGTGGGAAGCAAAGAGGTGACTCTTAGCCAATCCCTAAAATGTGTCTCAGTTCGGATTGCACTCTGTAACTCGAGTGCATGAAGCTGGAATTGCTAGTAATCGCGGATCAGCGCG…
>1121123 16SV6.GV14.G.34.193m.A_1392813
ACGCGCGAAACCTTACCTGGCCTTGACATGTACCGAATTTAGCAGAGATGCTTTAGTGCTCGTAAGAGAACGGTAACACAGGTGCTGCATGGCTGTCGTCAGCTCGTGTCGTGAGATGTTGGGTTAAGTCCCGCAACGAGCGCAACCCTTGCCATTAATTGCCATCATTTAGTTGGGCACTTTAATGGGACTGCCGGTGACAAACCGGAGGAAGGTGGGGATGACGTCAAGTCCTCATGGCCCTTATGGCCAGGGCTTCACACGTAATACAATGGATGGTACAGAGGGATGCCAACCCGCGAGGGGGAGCCAATCCCAGAAAGCCATTCGTAGTCCGGATTGTTGTCTGCAACTCGACAACATGAAGTCGGAATCGCTAGTAATCGCGGATCAGAATGT…
>1121453 16SV6.GV14.G.21.800m.A_1937320
ACGCGTCAAACCTTACCTGGGGTTGAACTCTTCGGGGACCGGATGCAGAGATGTGTCCTTTCTTTCGAGACTCCGTTGAGAGGTGCTGCATGGCTGTCGTCAGCTCGTGTCGTGAGATGTTGGGTTAAGTCCCGCAACGAGCGCAACCCTCGCCCTCTGTTGCCATCAGGTAATGCTGAGCACTCTGAGGGGACTGTCGGTGACAAACCGGAGGAAGGTGGGGATGACGTCAAGTCCTCATGGCCTTTACGCCCAGGGCTACACACGTGCTACAATGGCTGATACAAAGGGTCGCGATACCGCGAGGTGGAGCTAATCCCATAAAGTCAGCCCCAGTTCGGATTGGAGTCTGCAACCCGACTCCATGAAGGTGGAATCGCTAGTAATCGCGGATCAGCA…
>1122195 16SV6.GV14.G.23.009m.A_811
ACGCGAAAAACCTTACCTACCCTTGACATGCCGGTCGCGATTTCCAGAGATGGATTTCTTCAATTCGGTTGGACCGTGCACAGGTGCTGCATGGCTGTCGTCAGCTCGTGTCGTGAGATGTTGGGTTAAGTCCCGCAACGAGCGCAACCCTCACTGTTAGTTGCCAGCATTTAGTTGGGCACTCTAGCGGAACTGCCGGTGCTAAGCCGGAGGAAGGTGGGGATGACGTCAAGTCCTCATGGCCCTTATGGGTAGGGCTACACACGTGCTACAATGGCGCTGACAGAGGGTTAATCCCTAAAAGGCGTCTCAGTTCGGATTGTCTTCTGCAACTCGAAGACATGAAGTTGGAATCGCTAGTAATCGTGGATCAGCATGCCACGGTGAATACGTTCCCGG…
>1122234 16SV6.GV14.G.78.200m.A_51948
ACGCGATAAACCTTACCTGGTCTTGACATCCTGTGAACTTTCTAGAGATAGATTGGTGCCTTCGGGACCACAGTGACAGGTGCTGCATGGCTGTCGTCAGCTCGTGCCGTGAGATGTTGGGTTACGTCCCGTCACGAGCGCAACCCTTGTCCTTATTTGCCAGCACGTAATGGTGGGAACTCTAAGGAGACTGCCGGTGACAAACCGGAGGAAGGTGGGGACGACGTCAAGTCATCATGGCCCTTATGACCAGGGCTACACACGTGCTACAATGGGGCGTACAGAGGGTTGCTAAGCCGCGAGGGGGAGCCAATCCCAGAAAACGTTTCGTAGGCCGGATCGAAGTCGGCAACTCGACTTCGGGAAGTCGGAATCGCTAGGAATCGCGAATCAGCATGT…
>112306 16SV6.GV14.G.21.800m.C_3444699
ACGCGCGGAACCTTACCAGGGCTTGACATGCTTTTGACCGGCTGCGAAAGCAGCCTTTCCTTCGGGACAGATGCACAGATGTTGCATGGCTGTCGTCAGCTCGTGCCGTGAGGTGTTGGGTTAAGTCCCGCAACGAGCGCAACCCCTGTCGTTAGTTAGAATGTCTAGCGAGACTGCCCCTAAACAGGGGAGGAAGGTGGGGATGACGCCAAGTCATCATGGCTCTTACGTCCTGGGCTACACACACGCTACAATGGTCGGCACAGAGGGTTGCGAAGGCGCGGGCCGGAGCTCATCCCACAAAGCCGTCCCCAGTTGGAATTGCAGGCTGAAACCCGCCTGCATGAACGCGGAGTTGCTAGTAACCGCAGGTCAGCACACTGCGGTGAATACGTTCTC…
>1123147 16SV6.GV14.G.23.009m.A_13
ACGCGTTAAACCTTACCAACCCTTGACATCCTGATCGCGGTTACCAGAGATGGTTTCCTTCAGTTCGGCTGGATCAGTGACAGGTGCTGCATGGCTGTCGTCAGCTCGTGTCGTGAGATGTTCGGTTAAGTCCGGCAACGAGCGCAACCCACATCTTTAGTTGCCAGCAGTTCGGCTGGGCACTCTAAAGAAACTGCCCGTGATAAGCGGGAGGAAGGTGTGGATGACGTCAAGTCCTCATGGCCCTTACGGGTTGGGCTACACACGTGCTACAATGGCAGTGACAATGGGTGAATCCCAAAAAGCTGTCTCAGTTCGGATTGGGGTCTGCAACTCGACCCCATGAAGTCGGAATCGCTAGTAATCGCGTAACAGCATGACGCGGTGAATACGTTCCCG…
>1123167 16SV6.GV14.G.60.030m.C_6399555
ACGCGTGAAACCTTACCAAGGCTTGACATACACCAGAACACCGTAGAAATACGGGACTCTTTGGACACTGGTGAACAGGTGGTGCATGGTTGTCGTCAGCTCGTGTCGTGAGATGTTGGGTTAAGTCCCGCAACGAGCGCAACCCTCGTTCTATGTTGCCAGCACGTAATGGTGGGAACTCATGGGATACTGCCGGGGTCAACTCGGAGGAAGGTGGGGATGACGTCAAATCATCATGCCCCTTATGTCTTGGGCTTCACGCATGCTACAATGGCCGGTACAAAGGGCTGCAATACCGTGAGGTGGAGCGAATCCCAAAAAGCCGGTCCCAGTTCGGATTGAGGTCTGCAACTCGACCTCATGAAGTCGGAGTCGCTAGTAATCGCAGATCAGCAACGC…
>1123461 16SV6.GV14.G.78.200m.A_46391
ACGCGTTAAACCTTACCCAGGCTTGACATCCTATTGAAACCTCCTAGAAACAGGAGGCCTCCTTCGGGACTTTAGGACAGGTGCTGCATGGCTGTCGTCAGCTCGTGTCGTGAGATGTTGGGTTAAGTCCCGCAACGAGCGCAACCCTTGCCCTATGTTGCCAGCGAGTAATGTCGGGGACTCATGGGGGACTGCCGGTGATAAACCGGAGGAAGGTGGGGACGACGTCAAGTCATCATGACCCTTACGCCTGGGGCTACACACGTGCTACAATGGCCAACACAAAGGGCTGCGAACCTGCGAAGGTGAGCGAATCCCAAAAAGTTGGTCTAAGTTCGGATTGCAGTCTGCAACTCGACTGCATGAAGTCGGAATCGCTAGTAATCGTAGATCAGCCAC…
>1123486 16SV6.GV14.G.63.050m.A_3591379
ACGCGTTAAACCTTACCAGGGCTTGACATGTATCGCTAATCCGGTGAAAGCCGGTGAGACTTCGGTCACTTTACACAGGTGCTGCATGGCCGTCGTCAGCTCGTGTCGTGAGATGTTGGGTTAAGTCCCGCAACGAGCGCAACCCCTGTGATTAGTTGCCAGCACGTAATGGTGGGGACTCTAATCAGACTGCCCAGATCAACTGGGAGGAAGGTGGGGATGACGTCAGGTCAGTATGGCCCTTACGCCCTGGGCTGCACACGTACTACAATGCCCAGCACAATTAGAACCGATACCGCGAGATGGAGGAAATCTGAAAAACTGGGCCCAGTTCGGATTGGAGGCTGCAACTCGCCTCCATGAAGCCGGAATCGCTAGTAATGGTGCATCAGCTACGGC…
>1123587 16SV6.GV14.G.34.020m.A_19583
ACGCGAAGAACCTTACCAGGGCTTAAATGTAAGTTGCATTAGCTAGAGATAGCTATTTCTTCGGACCACTTACAAGGTGCTGCATGGTTGTCGTCAGCTCGTGCCGTGAGGTGTCAGGTTAAGTCCTATAACGAGCGCAACCCCTGTTGTTAGTTGCCAGCGAGTCATGTCGGGAACTCTAACAAGACTGCCAGTGCAAACTGTGAGGAAGGTGGGGATGACGTCAAATCATCACGGCCCTTACGTCCTGGGCTAGACACGTGCTACAATGGTAGGTACAGAGAGCAGCCACTGCGCGAGAAGGAGCGAATCTATAAAACCTATCACAGTTCGGATCGGAGTCTGCAACTCGACTCCGTGAAGCTGGAATCGCTAGTAATCGGATATCAGCCATGATCC…
>1123903 16SV6.GV14.G.78.200m.A_42057
ACGCGACGAACCTTACCAGGGCTTAAATGCATAATGACAGATTGGGAAACCAGTCCTTCTTCGGACAATATGCAAGGTGCTGCATGGTTGTCGTCAGCTCGTGCCGTGAGGTGTTGGGTTAAGTCCCGTAACGAGCGCAACCCCTATCCTTAGTTGCCAGCGGTTCGGCCGGGGACTCTAAGGAAACTGCCAGCGTAAGCTGTGAGGAAGGTGGGGATGACGTCAAATCATCACGGCCCTTACGTCCTGGGCTACACACGTGCTACAATGGTAGGTACAAAGGGCAGCCACTTGGTGACAAGGAGCTAATCTCTAAAACCTATCTCAGTTCGGATTGGAGTCTGAAACTCGACTCTATGAAGCTGGAATCGCTAGTAATCGCGCATCAGCCATGGCGCG…
>1124799 16SV6.GV14.G.23.009m.A_568
ACGCGTGAAACCTTACCAGGGTTTGACATGGTGCGAATTTCTTTGAAAGAAGAAAGTGCCATTCGGAACGCACACACAGGTGGTGCATGGCTGTCGTCAGCTCGTGTCGTGAGATGTTGGGTTAAGTCCCGCAACGAGCGCAACCCTTATTTTTAGTTGCCTTTATGGAACTCTAGAAAGACTGCCGGTTATAAACCGGAGGAAGGCGGGGATGACGTCAAGTCAGCATGCCCCTTACACCCTGGGCTACACACGTGCTACATTGGGCGAGACAATGAGACGCTAATCTGCGAAGATACGCTAATCTATAAACTCGTTCTAAGTTCGGATTGTAGGCTGCAACTCGCCTACATGAAGATGGAATCGCTAGTAATCGCTGGTCAGCATACAGCGGTGAAT…
>1125587 16SV6.GV14.G.78.045m.A_289230
ACGCGCTGAACCTTACCAGCCCTTGACATCCCGGTCGCGGACAGTGGAGACATTGTCCTTCAGTTCGGCTGGACCGGTGACAGGTGCTGCATGGCTGTCGTCAGCTCGTGTCGTGAGATGTTGGGTTAAGTCCCGCAACGAGCGCAACCTTCGCCCTTAGTTGCCAGCATTCAGTTGGGCACTCTAGGGGGACTGCCGGTGATAAGCCGCGAGGAAGGTGAAGATGACGTCAAGTCCTCATGGCCCTTACGGGCTGGGCTACACACGTGCTACAATGGTGGTGACAGTGGGCAGCGAGACGGCAACGTCGAGCTAATCTCCAAAAACCATCTCAGTTCGGATTGGGGTCTGCAACTCGACCCCATGAAGTTGGAATCGCTAGTAATCGCGGATCAGCAT…
>1125885 16SV6.GV14.G.01.034m.B_2316154
ACGCGACAAACCTTACCAACACTTGACATACTCGTCGTCGCTCCAGAGATGGAGCTTTCAGTTCGGCTGGACGAGATACAGGTGCTGCATGGCTGTCGTCAGCTCGTGTCGTGAGATGTTCGGTTAAGTCCGGCAACGAGCGCAACCCACATCCCTAGTTGCCAGCAGTTCGGCTGGGCACTCTAGGGGAACTGCCCGTGATAAGCGGGAGGAAGGTGTGGATGACGTCAAGTCCTCATGGCCCTTACGGGTTGGGCTACACACGTGCTACAATGGTAGTGACAGTGGGTTAATCCCAAAAAGCTATCTCAGTTCGGATTGGGGTCTGCAACTCGACCCCATGAAGTCGGAATCGCTAGTAATCGTGGAACAGCATGCCACGGTGAATACGTTCCCGGG…
>1126 16SV6.GV14.G.78.200m.A_76900
ACGCGCCAAACCTTACCCGGAGAGACAGCAGAATGAAGGTCAAGCTGAAGACTTTACCAGACAAGCTGAGAGGTGGTGCATGGCCGTCGCCAGCTCGTGCCGTGAGATGTCCTGTTAAGTCAGGTAACGAGCGAGATCCCTGCCCTTAGTTGCCACTATTACTCTCAGGAGTAATAGGGCGAATTAAGGGGACCGCCGCAGTTAATGCGGAGGAAGGAAGGGGCCACGGCAGGTCAGTATGCCCCGAAACTCTGGGGCCACACGCGGGCTGCAATGGTAACGACAATGAGTTTCAAAATCGAAAGATGGAGGCAATCTCTAAACGTTACCACAGTTATGATTGAGGGCTGCAACTCGCCCTCATGAATATGGAATCCCTAGTAACCGCGTGTCATTATC…
>1126406 16SV6.GV14.G.21.800m.A_1924215
ACGCGCTAAACCTTACCAGGGCTTGACATGTGTCTGAAATCCTCCGAAAGGTGGACCTCCTTCGGGACAGATTCACAGATGCTGCATGGCTGTCGTCAGCTCGTGTCGTGAGATGTTGGGTTAAGTCCCGCAACGAGCGCAACCCTTGTCGTTAGTTGTATTTCTCTAGCGAGACTGCCCTAACAAAAGGGAGGAAGGTGGGGATGACGTCAAGTCAGCACGGCTCTTACGTCCTGGGCTACAAACACGCTACAATGGCCGGAACAGAGGGTTGCCAAGGAGCGATCTGGAGCTAATCCCAAAAATCCGGTCCCAGTTGGAATTGCAGGCTGCAACCCGCCTGCATGAACGTGGAGCTGCTAGTAACCGCAGATCAGCACGCTGCGGTGAATACGTTCC…
>1127032 16SV6.GV14.G.78.200m.A_45401
ACGCGTAAAACCTTACCAGCTCTTGACATCCTGCGAACTTTCTAGAGATAGATTGGTGCCTTCGGGAACGCAGTGACAGGTGCTGCATGGCTGTCGTCAGCTCGTGTCGTGAGATGTTGGGTTAAGTCCCGCAACGAGCGCAACCCCTGTCCTTAGTTGCCAGCACGTAATGGTGGGAACTCTAAGGAGACTGCCGGTGACAAACCGGAGGAAAGTGGGGATGACGTCAAGTCATCATGGCCCTTATGGGCTGGGCTACACACGTGCTACAATGGGCAGTACAGAGGGTCGCAAACCCGCGAGGGGGAGCCAATCCCACAAAGCTGCTCTTAGTCCGGATTGCAGTCTGCAACTCGACTGCATGAAGTTGGAATCGCTAGTAATCGTAGATCAGAACTG…
>1127320 16SV6.GV14.G.17.187m.B_178546
ACGCGCTGAACCTTACCTGCCCTTGACATCCTCGGAACGGCCCGGAAACGGGCTGGTGCCTTCGGGAACCGAGAGACAGGTGCTGCATGGCTGTCGTCAGCTCGTGTCGTGAGATGTTGGGTTAAGTCCCGTAACGAGCGCAACCCCTATCCTTAGTTGCCAGCGAGTCATGTCGGGAACTCTAGGGAGACTGCCGGTGACAAACCGGAGGAAGGTGGGGACGACGTCAAGTCATCATGGCCCTTATGGGCAGGGCTACACACGTGCTACAATGGACGGTACAGAGGGCCGCGAAGTCGCGAGGCGGAGCAAATCTCAGAAAACCGTTCGTAGTCCGGATTGCAGTCTGCAACTCGACTGCATGAAGTTGGAATCGCTAGTAATCGCGGATCAGAATGC…
>1127719 16SV6.GV14.G.56.030m.B_640062
ACGCGCTGAACCTTACCTACTCTTGACATCCACAGAACTTTTCAGAGATGAATTGGTGCCTTCGGGAACTGTGAGACAGGTGCTGCATGGCTGTCGTCAGCTCGTGTTGTGAAATGTTGGGTTAAGTCCCGTAACGAGCGCAACCCTTGTCCTTAGTTACTAACATTAAGTTGAGAACTCTAAGGAGACTGCCGGTGACAAACCGGAGGAAGGCGGGGACGACGTCAAGTCATCATGGCCCTTACGAGTAGGGCTACACACGTGCTACAATGGCCAGTACAAAGGGTTGCCAAGCCGCGAGGTGGAGCTAATCCCAGAAAGCTGGTCGTAGTCCGGATCGGAGTCTGCAACTCGACTCCGTGAAGTCGGAATCGCTAGTAATCGTGAATCAGAATGTCA…
>1127721 16SV6.GV14.G.19.050m.C_140071
ACGCGTTGAACCTTACCTAGGCTAGAATGCGCGAGACATCCAAAGAAATTTGGACTTCTTCGGACTCAAAGCAAGGTGCTGCATGGTTGTCGTCAGCTCGTGCCGTGAGGTGTTGGGTTAAGTCCCGCAACGAGCGCAACCCCTATTTCTAGTTGCCAGCAAGTAATGTTGGGGACTCTAGAAAGACTGCCTGTGCAAACAGAGAGGAAGGAGGGGACGACGTCAAATCAGCATGGCCCTTACGCCTAGGGCTACACACGTGCTACAATGGCGCATACAATGGGTTGCGAACCAGTGATGGTAAGCCAATCTCTAAAAGTGCGTCTCAGTTCGGATTGAAGTCTGCAACTCGACTTCATGAAGCTGGAATCGCTAGTAATCGTGTATCAGCAATGATAC…
>112782 16SV6.GV14.G.34.020m.A_10711
ACGCGACAAACCTTACCAACCCTTGACATCCCTATCGCGATTTCCAGAGATGGATTTCATCAGTTCGGCTGGATAGGTGACAGGTGCTGCATGGCTGTCGTCAGCTCGTGTCGTGAGATGTTGGGTTAAGTCCCGCAACGAGCGCAACCCCTATCCTTAGTTGCCAGCATTTAGTTGGGCACTCTAGGGAGACTGCCGGTGACAAGCCGGAGGAAGGCGGGGATGACGTCAAGTCCTCATGGCCCTTACGGGTTGGGCTACACACGTGCTACAATGGTAACTACAGAGGGCTGCTTCTTGGCAACAAGTGGCGAATCCCAAAAAGTTATCTCAGTTCGGATTGCACTCTGCAACTCGAGTGCATGAAGTTGGAATCGCTAGTAATCGTGGATCAGCATG…
>1127848 16SV6.GV14.G.23.200m.A_7418658
ACGCGAGGAACCTTACCTGGGCTAGAATGTGAGCGCTAGATTTAGAGATAGATCGTTCTTCGGACGTGAAACAAGGTGCTGCATGGCTGTCGTCAGCTCGTGCCGTGAGGTGTTGGGTTAAGTCCCGCAACGAGCGCAACCCCTACTGTTAGTTGCCAGCATGTAATGATGGGGACTCTAACAGGACTGCCTACGCAAGTAGAGAGGAAGGAGGGGATGACGTCAAGTCATCATGGCCCTTACGCCCAGGGCTACACACGTGCTACAATGGAGAGTACAGAGGGTTGCGAACCAGTGATGGTAAGCCAATCTCTAAAAGTACGTCTCAGTTCGGATTGAAGTCTGCAACTCGACTTCATGAAGCTGGAATCGCTAGTAATCGTGTATCAGCAATGACAC…
>1127950 16SV6.GV14.G.17.187m.B_177878
ACGCGAAAAACCTTACCTGGGTTTGACATCCCCGGCTCGCCTCAGAGATGAGGTTTTCCCTTCGGGGACCGGGTGACAGGTGCTGCATGGCTATCGTCAGCTCGTGTCGTGAGATGTTGGGTTAAGTCCCGCAACGAGCGCAACCCTTGCCCTCAGTTGCCAGCGGTTCGGCCGGGCACTCTGGGGGGACTGCCGGTGACAAGCCGGAGGAAGGTGGGGATGACGTCAAGTCCTCATGGCCTTTATGTCCAGGGCTACACACGTGTTACAATGGGGGTTACAAAGGGATGCGAAACGGCGACGTGGAGCGAATCCCAAAAAAGCCCTCTCAGTTCGGATTGCAGTCTGCAACTCGACTGCATGAAGTTGGAATCGCTAGTAATCGCGGATCAGCACGCC…
>1128234 16SV6.GV14.G.63.040m.A_6154732
ACGCGTCGAACCTTACCAGCCCTTGACATCCCGGTCGCGGAGACCAGAGACGGACTCCTTCAGTTCGGCTGGACCGGAGACAGGTGCTGCATGGCTGTCGTCAGCTCGTGTCGTGAGATGTTGGGTTAAGTCCCGCAACGAGCGCAACCCTCGCCCTTAGTTGCCATCATTTAGTTGGGCACTCTAAGGGGACTGCCGGTGATAAGCCGGAGGAAGGTGGGGATGACGTCAAGTCCTCATGGCCCTTACGGGCTGGGCTACACACGTGCTACAATGGCGGTGACAGAGGGATGCAAAGGGGCGACCCTTCGCAAATCTCAAAAAGCCGTCTCAGTTCGGATTGGGGTCTGCAACTCGACCCCATGAAGTTGGAATCGCTAGTAATCGCGGATCAGCACG…
>1128240 16SV6.GV14.G.78.020m.A_4771528
ACGCGAGGAACCTTACCAGGTCTTGACATCCTAGAAATTTAGCAGAGATGCTTTAGTGCCTTCGGGAATCTAGTGACAGGTGCTGCATGGCTGTCGTCAGCTCGTGTCGTGAGATGTTGGGTTAAGTCCCGTAACGAGCGCAACCCTTGTCCTTAGTTGCCAGCACGTAATGGTGGGAACTCTAAGGAGACTGCCGGTGACAAACCGGAGGAAGGTGGGGACGACGTCAAGTCATCATGGCCCTTACGACCTGGGCTACACACGTGCTACAATGGCCAGTACAGAGGGCTGCAAGCCCGCGAGGGGGAGCCAATCTCACAAAGCTGGTCGTAGTCCGGATCGCAGTCTGCAACTCGACTCCATGAAGTCGGAATCGCTAGTAATCGCAAGTCAGAATAT…
>1128468 16SV6.GV14.G.23.009m.A_3772
ACGCGCTAAACCTTACCAGGGCTTAAATGCAGTCTGACGTATCTGGAAACAGGTATTTCTTCGGACAGATTGCAAGGTGCTGCATGGTTGTCGTCAGCTCGTGCCGTGAGGTGTCAGGTTAAGTCCTATAACGAGCGCAACCCCTGTGGTTAGTTGCCAGCGAGTAATGTCGGGAACTCTAGCCAGACTGCCGGTGCAAACCGCGAGGAAGGTGGGGATGACGTCAAATCATCACGGCCCTTACGTCCTGGGCTACACACGTGCTACAATGGTAGGGACAGAGAGCAGCCACTGGGCGACCAGGAGCGAATCTACAAACCCTATCACAGTTCGGATCGCAGTCTGCAACTCGACTGCGTGAAGCTGGAATCGCTAGTAATCGCATATCAGCCATGATGC…
>1128515 16SV6.GV14.G.61.160m.B_2973525
ACGCGATAAACCTTACCTGGCCTTGACATGTTGGGAACTTTCCAGAGATGGATTGGTGCCTTCGGGAACCCAAACACAGGTGCTGCATGGCCGTCGTCAGCTCGTGTCGTGAGATGTTGGGTTAAGTCCCGTAACGAGCGCAACCCCTATCCCTAGTTGCTAGCAGTTCGTCTGAGAACTCTAGGGAGACTGCCGGTGACAAACCGGAGGAAGGTGGGGATGACGTCAGGTCATCATGGCCCTTACGGCCAGGGCTACACACGTGCTACAATGGCGCGCACAGAGGGCTGCAAACCCGCGAGGGGGAGCCAATCTCACAAAACGCGTCGTAGTCCGGATCGCAGTCTGCAACTCGACTGCGTGAAGTCGGAATCGCTAGTAATCGTGAATCAGAATGTC…
>1128538 16SV6.GV14.G.78.200m.A_57021
ACGCGCGGAACCTTACCTAGGTTTGAAATCCTGAGAATCCGCCCGAAAAGGTGGAGTGCCCTTCGGGGAATTCAGTGACAGGCGCTGCATGGCTGTCGTCAGCTCGTGTCGTGAGATGTTGGGTTAAGTCTCGCAACGAGCGTAACCCCTATCTTTAGTTGCCAGCATTAAGTTGGGCACTCTAAAGAGACTGCCTGGGTTAACCAGGAGGAAGGTGGGGATGACGTCAAGTCCTCATGGCCCTTATACCTAGGGCTACACACGTAATACAATGGCCAGTACAAGGGGAAGCGAACTCGCGAGGGCAAGCAAATCTCTAAAAGCTGGTCTCAGTCCGGATTGGAGTCTGCAACTCGACTCCATGAAGTTGGAATCGCTAGTAATCGTGGATCAGCACGC…
>1129121 16SV6.GV14.G.34.004.B_5496401
ACGCGAGGAACCTTACCAGGGTTTGACATGACATGAATTTTTTTGAAAAAAAAAAGTGCCTTTTAGGAACATGTACACAGGTGGTGCATGGCTGTCGTCAGCTCGTGTCGTGAGATGTTGGGTTAAGTCCCGCAACGAGCGCAACCCCTATTTTTAGTTATTTTTCTAGAAAGACTGCCGGTTATAAGCCGGAGGAAGGCGGGGATGACGTCAAGTCAGCATGCCCCTTATACCCTGGGCTACACACGTGCTACATTGGGTAAGACAATGAGTCGCCAGCCTGTGAAGGTCAGCAAATCTAAAAATTTACTCTAAGTTCAGATTATAGGCTGTAACTCGCCTATATGAAGTTGGAATCGCTAGTAATCGCTGGTCAGCCATACAGCGGTGAATCCGTTC…
>1129464 16SV6.GV14.G.69.020m.C_95338
ACGCGCGAAACCTTACCATCCCTTGACATCCTCAGAATGATCTGTAATCGATCAGTGCCTTCGGGAACTGAGTGACAGGTGCTGCACGGCTGTCGTCAGCTCGTGTCGTGAGATGTTGGGTTAAGTCCCGCAACGAGCGCAACCCCTATCTATAGTTGCCAGCACGTAATGGTGGGAACTCTATAGAGACTGCCGGTGATAAGCCGGAGGAAGGTGGGGACGACGTCAAGTCATCATGGCCCTTACGGGATGGGCTACACACGTGCTACAATGGTGCATACAGAGGGTTGCCAACCCGCGAGGGGGAGCTAATCTCAGAAAGTGCATCTTAGTCCGGATTGCAGTCTGCAACTCGACTGCATGAAGTCGGAATCGCTAGTAATCGCGAATCAGCAACGT…
>1129626 16SV6.GV14.G.60.070m.B_309025
ACGCGCAGAACCTTACCAGGTCTTGACATCCAGAGAACTTTCCAGAGATGGATTGGTGCCTTCGGGAACTCTGTGACAGGTGCTGCATGGCTGTCGTCAGCTCGTGTCGTGAGATGTTGGGTTAAGTCCCGTAACGAGCGCAACCCTTGTCCTTAGTTGCTAACATTTAGTTGAGAACTCTAAGGAGACTGCCGGTGACAAACCGGAGGAAGGTGGGGACGACGTCAAGTCATCATGGCCCTTACGACCTGGGCTACACACGTGCTACAATGGGCAGTACAGAGGGTTGCCAACCCGCGAGGGGGAGCTAATCTCACAAAGCTGTTCGTAGTCCGGATTGTTCGCTGCAACTCGAGAACATGAAGTCGGAATCGCTAGTAATCGTGGATCAGAATGCCA…
>1129628 16SV6.GV14.G.21.800m.A_1926817
ACGCGATGAACCTTACCAGCTTTTGACATGCTGGGTTTCGGGTTTGAGAGATCAGACCTTTCAGTTCGGCTGGGCCCAGTACAGGTGCTGCATGGCTGTCGTCAGCTCGTGTCGTGAGATGTTGGGTTAAGTCCCGCAACGAGCGCAACCCTCTTTTTCAGTTGCCAGCGGTTCGGCCGGGCACTCTGGAAATACCGCCGGTGACAAGCCGGAGGAAGGCGGGGATGACGTCAAGTCCTCATGGCCCTTACAGGCTGGGCTACACACGTGCTACAATGGCGGTGACAGTGGGATGCAAGGGGGCGACCCGGAGCAAATCCCCAAAAACCGTCTCAGTTCGGATTGTTCTCTGCAACTCGAGAACATGAAGTTGGAATCGCTAGTAATCGCGGATCAGCA…
>1129706 16SV6.GV14.G.17.187m.B_176046
ACGCGATAAACCTTACCAGCTCTTGACATGGGAAGTATGGATTCCAGAGATGGATTCCTTCAATTCGGCTGGCTTCCACACAGGTGCTGCATGGCTGTCGTCAGCTCGTGTCGTGAGATGTTGGGTTAAGTCCCGCAACGAGCGCAACCCCTATCTTCAGTTGCCAGCGGTTAGGCCGGGCACTCTGAAGAAACTGCCGGTGACAAGCCGGAGGAAGGTGGGGATGACGTCAAGTCCTCATGGCCCTTATGGGCTGGGCTACACACGTGCTACAATGGCGGTGACAGTGGGATGCGAAGGGGCGACCCGGAGCCGATCTCCAAAAGCCGTCTCAGTTCGAATTGTACTCTGCAACTCGAGTGCATGAAGGCGGAATCGCTAGTAATCGCGGATCAGCAT…
>1129766 16SV6.GV14.G.23.009m.A_518
ACGCGCGAAACCTTACCAACACTTGACATGTTCGTCGCGACTTTAAGAGATTAAAGTTTTCGGTTCGGCCGGACGAAACACAGGTGCTGCATGGCTGTCGTCAGCTCGTGTCGTGAGATGTTGGGTTAAGTCCCGCAACGAGCGCAACCCTCACTTTTAGTTGCCATCATTAAGTTGGGCACTCTGAAAGAACTGCCAGTGATAAGCTGGAGGAAGGTGGGGATGACGTCAAGTCCTCATGGCCCTTACGTGTTGGGCTACACACGTGCTACAATGGTATTTACAACAGGAAGCAAGACTGCGAAGTTAAGCAAATCCCTAAAAGATACCTCAGTTCGGATTGCACTCTGCAACTCGAGTGCATGAAGCTGGAATTACTAGTAATCGTGGATCAGCGTG…
>1129965 16SV6.GV14.Jenni_1732006
ACGCGTGGAACCTTACCAACCCTTGACATACTTGTCGCGGATTCCAGAGATGGATTCCTTCAGTTCGGCTGGACAATGTACAGGTGCTGCATGGCTGTCGTCAGCTCTTGTCGTGAGATGTTCGGTTAAGTCCGGCAACGAGCGCAACCCACGTCCTTAGTTACCAGCATTTAGTTGGGTACCCTAAGGAGACTGCCGGTGATAAGCCGGAGGAAGGTGTGGACGACGTCAAGTCATCATGGCCCTTACGGGTTGGGCTACACACGTGCTACAATGGCATCTACAGTGAGTTAATCTCCAAAAGATGTCTCAGTTCGGATTGGGGTCTGCAACTCGACCCCATGAAGTTGGAATCGCTAGTAATCGTGGATCAGCGTGCCACGGTGAATGCGTTCCCGG…
>113013 16SV6.GV14.G.40m.010m.A_121282
ACGCGCAGAACCTTACCAGGGCTTAAATGTAGTCTGACAGATTTGGAAACAGATTTTTCTTCGGACAGATTACAAGGTGCTGCATGGTTGTCGTCAGCTCGTGCCGTGAGGTGTCAGGTTAAGTCCTATAACGAGCGCAACCCCTGTGGTTAGTTGCCAGCGAGTCAAGTCGGGAACTCTAGCCAGACTGCCGGTGCAAACCGTGAGGAAGGTGGGGATGACGTCAAATCATCACGGCCCTTACGTCCTGGGCCACACACGTGCTACAATGGTAGGGACAGAGAGCAGCCACTTCGCGAGAAGGAGCGAATCTTCAAACCCTATCACAGTTCGGATCGCAGTCTGCAACTCGACTGCGTGAAGCTGGAATCGCTAGTAATCGGATATCAGCCATGATCC…
>1130154 16SV6.GV14.G.78.200m.A_61538
ACGCGAAGAACCTTACCTGGGCTTAAATGTAGAATGACCGGCTGGGAAACCAGCCTTTCTTCGGACAATTTACAAGGTGCTGCATGGCTGTCGTCAGCTCGTGCCGTGAGGTGTTGGGTTAAGTCCCGCAACGAGCGCAACCCCTATTCTTAGTTGCCAGCATGTAATGATGGGGACTCTAGGAAAACTGCCGGTGCAAACCGTGAGGAAGGTGGGGATGACGTCAAGTCAGCACGGCCCTTACGTCCAGGGCTACACACGTGCTACAATGGCCAGTACAAAGGGCAGCCACCCCGCGAGGGGGAGCAAATCTCTAAAGCTGGTCTCAGTTCGGATCGGAGTCTGCAACTCGACTCCGTGAAGCTGGAATCGCTAGTAATCGCGCATCAGCCATGGCGC…
>1130212 16SV6.GV14.G.19.050m.C_160137
ACGCGCTAAACCTTACCTGGCCTTGACATGTAGTGGCCCGGGTGCGAAATCACCCTTTTCTTCGGAACTGCTACACAGGTGCTGCCTGGCTGTCGTCAGCTCGTGTCGTGAGATGTTGGGTTAAGTCCCGCAACGAGCGCAACCCCCGTGTTCTGTTGCCACCCGGATGAGAATCCGGAGCACTCTGGACAGACTGCCTGGTTTCAACCAGGAGGAAGGTGGGGATGACGTCAAGTCAGTATGGCCCTTACGGCCAGGGCTGCACACGTACTACAATGCCCGGTACAATGGGAAGCGAGACCGCGAGGTGGAGCAAATCCTAAAAACCGGGCCCAGTTCAGATTGTAGGCTGCAACTCGCCTACATGAAGGAGGAATCGCTAGTAATGCCGTATCAGCT…
>1130471 16SV6.GV14.G.34.020m.A_5522
ACGCGCAGAACCTTACCAACACTTGACATGTTCGTCGCGAGCCTAAGAGATTAGGCTTTTCAGCTCGGCTGGACGAAACACAGGTGCTGCATGGCTGTCGTCAGCTCGTGTCGTGAGATGTTGGGTTAAGTCCCGCAACGAGCGCAACCCCTACCTTTAGTTGCCACCATTTAGTTGGGCACTTTAAAGGAACTGCCAGTGATAAGCTGGAGGAAGGTGGGGATGACGTCAAGTCCTCATGGCCCTTATGTGTTGGGCTACACACGTGCTACAATGACACTTACAGTGGGAAGCTAAGTCGCGAGGCTAAGCTAATCTCTAAAATGTGTCTCAGTTCGGATTGCACTCTGTAACTCGAGTGCATGAAGCTGGAATTACTAGTAATCGCGGATCAGCGCG…
>113055 16SV6.GV14.G.78.200m.A_63499
ACGCGTTAAACCTTACCAGCCCTTGACATGCTAGGTCGCGGAATCCAGAGATGGATTCCTTCAGTTCGGCTGGACCTAGTACAGGTGTTGCATGGCTGTCGTCAGCTCGTGTCGTGAGATGTTGGGTTAAGTCCCGCAACGAGCGCAACCCTCATCTTCAGTTGCCAGCGGTTAGGCCGGGCACTCTGAAGAAACTGCCGGTGATAAGCCGGAGGAAGGTGGGGATGACGTCAAGTCCTCATGGCCCTTACGGGCTGGGCTACACACGTGCTACAATGGCGGTGACAGTGGGTCGCAAGAGCGCAAGCTGGAGCTAATCCCCAAAAACCGTCTCAGTTCGGATTGTTCTCTGCAACTCGAGAGCATGAAGTTGGAATCGCTAGTAATCGCGGATCAGCA…
>1130766 16SV6.GV14.G.78.200m.A_40251
ACGCGTGAAACCTTACCAGGGCTTAAATGTAGAACGACCGGGGTGGAAACACCCCCTTTTTCGAACGGTCTACAAGGTGCTGCATGGTTGTCGTCAGCTCGTGCTGTGAAGTGTCGGGTTAAGTCCCATAACGAGCGCAACCCCTATTTCTAGTTGCCAGCGGTTCGGCCGGGGACTCTAGAGAAACTGCCAGCGTAAGCTGTGAGGAAGGTGGGGACGACGTCAAATCATCACGGCCCTTACGTCCTGGGCCACACACGTGCTACAATGGTGGGGACAACGAGTTGCCAACCCGCAAGGGTGAGCTAATCTCTCAAACCCCATCTCAGTTCGGATCGGAGTCTGCAACTCGACTCCGTGAAGTTGGAATCGCTAGTAATCGGATATCAGCCATGATCC…
>1131058 16SV6.GV14.G.34.020m.A_5939
ACGCGTTAAACCTTACCAGCTTTTGACATCCTGATCGCGGATTAGAGAGATCTTTTCCTTCAGTTCGGCTGGATCAGTGACAGGTGCTGCATGGCTGTCGTCAGCTCGTGTCGTGAGATGTTGGGTTAAGTCCCGCAACGAGCGCAACCCTCATCCTTAGTTGCCACCATTTAGTTGGGCACTCTAAGGAAACTGCCGGTGATAAGCCGGAGGAAGGTGGGGATGACGTCAAGTCCTCATGGCCCTTACAAGCTGGGCTACACACGTGCTACAATGGCGATGACAGTGGGCAGCTACTTCGCAAGAAGATGCTAATCTCTAAAAGTCGTCTCAGTTCGGATTGGACTCTGCAACTCGAGTCCATGAAGGCGGAATCGCTAGTAATCGCGGATCAGCATG…
>1131479 16SV6.GV14.G.40m.007m.A_1029687
ACGCGCTAAACCTTACCATCCCTTGACATCCAGAGAAGCGACTAGAGATAGACGTGTGCCTTCGGGAACTCTGTGACAGGTGCTGCATGGCTGTCGTCAGCTCGTGTTGTGACATGTTGGGTTAAGTCCCGCAACGAGCGCAACCCCTATCCTTATTTGCCAGCGCGTTATGGCGGGAACTTTAAGGAGACTGCCGGTGATAAACCGGAGGAAGGTGGGGACGACGTCAAGTCATCATGGCCCTTACGGGATGGGCTACACACGTGCTACAATGGCAGGTACAGAGGGCAGCAAGACCGCGAGGTGGAGCGAATCCCACAAAGCTTGTCGTAGTCCGGATTGGAGTCTGCAACTCGACTCCATGAAGTCGGAATCGCTAGTAATCGTAGATCAGAATGC…
>113150 16SV6.GV14.G.32.450m.A_7065804
ACGCGTTAAACCTTACCTGGGCTTGACATACCACTTACATCCCTAGAGATAGGGTGGATTCGTTCGTGTGGTACAGGTGGTGCATGGCTGTCGTCAGCTCGTGTCGTGAGATGTTGGGTTAAGTCCCGCAACGAGCGCAACCCCTATCCTATGTTGCCAGCGAGTAATGTCGGGGACTCATAGGAGACCGCCGGTGTCAAACCGGAGGAAGGTGGGGATGACGTCAAGTCATCATGCCCCTTACGTCCAGGGCTGCACACATGCTACAATGGCTGGTACAGAGGGCTGCGAACCCGCGAGGGGGAGCGAATCCCACAAAGCCAGTCTCAGTTCGGATCGAAGTCTGCAACTCGACTTCGTGAAGCCGGAGTCGCTAGTAATCGCAGATCAGCAACGCTG…
>113160 16SV6.GV14.G.61.040m.B_1127090
ACGCGTAGAACCTTACCAGGGCTTAAATGTAGTCTGACAGGCGTGGAAACATGCTTTTCTTCGGACAGATTACAAGGTGCTGCATGGTTGTCGTCAGCTCGTGCCGTGAGGTGTCAGGTTAAGTCCTATAACGAGCGCAACCCCTGTTGTTAGTTGCCAGCGAGTCATGTCGGGAACTCTAACAAGACTGCCAGTGCAAACTGTGAGGAAGGTGGGGATGACGTCAAATCATCACGGCCCTTACGTCCTGGGCCACACACGTGCTACAATGGCAGGTACAATGGGCAGCCACTGCGCAAGCAGGAGCGAATCCACAAAACCTGTCTCAGTTCGGATCGGGGTCTGCAACTCGACCCCGTGAAGCTGGAATCGCTAGTAATCGGATATCAGCCATGATCC…
>1131823 16SV6.GV14.G.23.020m.A_5249735
ACGCGTGAAACCTTACCTGGGTTTGACATGTCAGAGAAAGTTTTCCGAAAGGAAAACCCTTTAATAATTTATTATTAAACTCTGTCACAGGTGATGCATGGCTGTCGTCAGCTCGTGTCGTGAGATGTTAGGTTAAGTCCGGCAACGAGCGCAACCCCTGTGACTATTTACTAACATTAAGTTGAGGACTCTAGTCAGACTGCCCAGATCAACTGGGAGGAAGGTGGGGATGACGTCAGGTCAGTATGGCCCTTACGCCTAGGGCTGCACACGTACTACAATGCCCAGTACAATGAGAACCGAGACCGCGAGGTGGAGGAAATCTACAAAACTGGGCTCAGTTCGGATTGGAGGCTGCAACTCGCCTCCATGAAGTTGGAATCGCTAGTAATGGCACAT…
>1131858 16SV6.GV14.G.34.020m.A_8827
ACGCGCCGAACCTTACCTGGGTTTGACATACGCCGGAAAGCCGTAGAGATACGGCCCCTTTTCGTCGGTGTACAGGTGGTGCATGGCTGTCGTCAGCTCGTGTCGTGAGATGTTGGGTTAAGTCCCGCAACGAGCGCAACCCTCGTCCTATGTTGCCAGCAAGCCTTCGGGTGTTGGGGACTCATAGGAGACTGCCGGGGTCAACTCGGAGGAAGGTGGGGTTGACGTCAAGTCATCATGCCCCTTATGTCCAGGGCTTCACGCATGCTACAATGGCCGGTACAAAGGGCTGCGATCCCGTGAGGGGGAGCGAATCCCAAAAAGCCGGTCTCAGTTCGGATTGGGGTCTGCAACTCGACCCCATGAAGTCGGAGTCGCTAGTAATCGCAGATCAGCAAC…
>1132235 16SV6.GV14.G.02.141m.C_4804397
ACGCGTAAAACCTTACCTGGGTTTGAAATGTTGGTGACCGGTGTGGAAACACACCTTTCCTTCGGGACACCATCACAGGTGGTGCATGGCTGTCGTCAGCTCGTGTCGTGAGATGTTGGGTTAAGTCCCGCAACGAGCGCAACCCCTGTCCTATGTTGCCATCATTAAGTTGGGGACTCATGGGAGACTGCCGGTGACAAACCGGAGGAAGGTGGGGATGACGTCAAGTCATCATGCCCCTTATGTCCAGGGCTACACACGTGCTACATTGGCGCCCACAGAGGGAAGCAATGCCGTGAGGCGGAGCAAATCCCACAAAGGGCGTCCCGGTTCGGATTGGAGGCTGCAATTCGCCTCCATGAAGTTGGAGTTGCTAGTAATCGCGAATCAGCAACGTCG…
>1133174 16SV6.GV14.G.78.200m.A_40063
ACGCGTAGAACCTTACCAACCCTTGACATACCTGTCGCGGTTACCAGAGATGGTACGTTCCCTTCGGGGACGCAGTGACAGGTGCTGCATGGCTGTCGTCAGCTCGTGTCGTGAGATGTTCGGTTAAGTCCGGCAACGAGCGCAACCCACATCTTTAGTTGCCATCAGGTTATGCTGGGCACTCTAGAGAAACTGCCCGTGATAAGCGGGAGGAAGGTGTGGATGACGTCAAGTCCTCATGGCCCTTACGGGTTGGGCTACACACGTGCTACAATGGCAGTGACAATGGGTTAATCCCAAAAAGCTGTCTCAGTTCGGATTGGGGTCTGCAACTCGACCCCATGAAGTCGGAATCGCTAGTAATCGCGTAACAGCATGACGCTGTGAATACGTTCCCGG…
>1133306 16SV6.GV14.G.78.200m.A_44020
ACGCGTCAAACCTTACCACCTTTTGACATGGGTATCGCGGTCTTCCGAGAGGAAGTCCTTCAGTTCGGCTGGATACCACACAGGTGCTGCATGGCTGTCGTCAGCTCGTGTCGTGAGATGTTGGGTTAAGTCCCGCAACGAGCGCAACCCTCGCCCTTAGTTGCCAGCATTCAGTTGGGCACTCTAGGGGAACCGCCGGTGACAAGCCGGAGGAAGGCGGGGACGACGTCAAGTCCTCATGGCCCTTACAAGGTGGGCTACACACGTGCTACAATGGCAGTGACAATGGGTTAATCCCCAAAAACTGTCTCAGTTCGGATTGGGGTCTGCAACTCGACCCCATGAAGTCGGAATTGCTAGTAATCGCGTAACAGCATGACGCGGTGAATACGTTCCCGG…
>1133511 16SV6.GV14.G.01.200.C_2770201
ACGCGTGGAACCTTACCCGGGCTTGAAGTGCGAGTGACAATCGGTGAAAGCCGACTTCCGCAAGGACACTCGTAGAGGTGCTGCATGGCTGTCGTCAGCTCGTGTCGTGAGATGTTGGGTTAAGTCCCGCAACGAGCGCAACCCTTGTTCGCTGTTGCCATCAGTTCGGCTGGGCACTCTGCGAAGACTGCCGGTGATAAACCGGAGGAAGGTGGGGATGACGTCAAGTCAGCATGGCCTTTATGTCCGGGGCTACACACGTGCTACAATGGCCGGTACAAAGCGTTGCAAACCTGCGAAGGTAAGCTAATCGCATAAAGCCGGTCTCAGTTCGGATTGTAGGCTGCAACTCGCCTGCATGAAGTTGGAATCGCTAGTAATCGCGGATCAGCATGCCGC…
>1133769 16SV6.GV14.G.78.200m.A_58076
ACGCGCGGAACCTTACCTACTCTTGACATCCACAGAATCTGGTAGAGATACCTCAGTGCCTTCGGGAACTGTGAGACAGGTGCTGCATGGCTGTCGTCAGCTCGTGTTGTGAAATGTTGGGTTAAGTCCCGCAACGAGCGCAACCCTTATCCTTATTTGCCAGCACGTAATGGTGGGAACTCTAAGGAGACTGCCGGTGATAAACCGGAGGAAGGTGGGGACGACGTCAAGTCATCATGGCCCTTACGAGTAGGGCTACACACGTGCTACAATGGCGCATACAAAGGGCTGCAAACCAGCGATGGTAAGCGAAACCCATAAAGTGCGTCGTAGTCCGGATTGGGGTCTGCAACTCGACCCCATGAAGTCGGAATCGCTAGTAATCGTGAATCAGAATGT…
>1133818 16SV6.GV14.G.29.201m.C_1220183
ACGCGCAAAACCTTACCCAGCCTTGACATCCTTGGATCGCCATAGAGATATGGTTTTCTCCTTCACGGGAGACCAGGTGACAGGTGCTGCATGGCTGTCGTCAGCTCGTGTCGTGAGATGTTCGGTTAAGTCCGGTAACGAGCGCAACCCCTATCGTTAGTTGCCATCATTTAGTTGGGCACTCTAGCGAGACTCCCGGTGTTAAACCGGCGGAAGATGGGGATGACGTCAAGTCCTCATGGCCCTTACGGCTGGGGCTACACACGGTCTACAATGGCGTCTACAAAGGGTAGCGAAACTGTGAAGTCAAGCCAATCCCAAAAAAGGCGCCTCAGTTCGGATTGTAGTCTGCAACTCGACTACATGAAGTTGGAATCGCTAGTAATCGCGGATCAGCAT…
>1134730 16SV6.GV14.G.77.030m.C_6248198
ACGCGTTAAACCTTACCTACTCTTGACATACTTGGAAGCTCTTGTAATGAGAGTGTGCTTTTAAGAACCAAGATACAGGTGCTGCATGGCTGTCGTCAGCTCGTGTCGTGAGATGTTCCGTTAAGTCGGATAACGAGCGCAACCCTTACCCTTATTTGCCAGCGATTCGGTCGGGAACTATAAGGGGACTGCCGGTGATAAACCGGAGGAAGGTGAGGACGACGTCAAGTCATCATGGCCCTTACGAGTAGGGCTACACACGTGATACAATGGGAGAGACAGACGGACGCTAAGCCGCGAGGTGGTGCTAGTCCTAGAAACTCTCTCGTAGTCCGGATTGGAGTCTGCAACTCGACTCCATGAAGTTGGAATTGCTAGTAATCGCTGGTCAGCTACACA…
>1134800 16SV6.GV14.G.19.050m.C_170940
ACGCGTGAAACCTTACCTACAATTGACATACTGCGAATTTTCTAGAGATAGATCGGTGCCTTCGGGAACTCAGAGACAGGTGCTGCATGGCTGTCGTCAGCTCGTGTCGTGAGATGTTGGGTTAAGTCCCGTAACGAGCGCAACCCTTGCCCTTAGTTGCCAGCACGTAATGGTGGGAACTCTAAGGGGACTGCCGGTGATAAACCGGAGGAAGGTGGGGATGACGTCAAGTCATCATGGCCCTTACGGCCTGGGCTACACACGTGCTACAATGGTCGGTACAGAGGGCTGCTAAGCCGCGAGGTGGAGCTAATCCCACAAAGCCGATCGTAGTCCGGATTGGAGTCTGCAACTCGACTCCATGAAGTCGGAATCGCTAGTAATCGTAGATCAGAATGC…
>1134873 16SV6.GV14.G.19.050m.C_143478
ACGCGATAAACCTTACCAACACTTGACATGTTCGTCGCGACTCTAAGAGATTAGAGTTTTCGGTTCGGCCGGACGAAACACAGGTGCTGCATGGCTGTCGTCAGCTCGTGTCGTGAGATGTTGGGTTAAGTCCCGCAACGAGCGCAACCCTTGTCCTTAATTGCCAGCACTTCGGGTGGGAACTTTAAGGAGACTGCCGGTGACAAACCGGAGGAAGGTGGGGACGACGTCAAGTCATCATGGCCCTTATGGGCAGGGCTACACACGTGCTACAATGGCGAGTACAGAGGGCTGCCAGCCAGCAATGGTGAGCCAATCCCTTAAAACTCGTCGTAGTCCGGATCGGAGTCTGCAACTCGACTCCGTGAAGTCGGAATCGCTAGTAATCGCGAATCAGAA…
>113554 16SV6.GV14.G.29.020m.B_3057802
ACGCGTTAAACCTTACCATCCCTTGACATCCTCAGAATTTGTCGTAATGACTTAGTGCCTTCGGGAACTGAGTGACAGGTGCTGCACGGCTGTCGTCAGCTCGTGTCGTGAGATGTTGGGTTAAGTCCCGCAACGAGCGCAACCCCTATCTTTAGTTGCCAGCACGTAATGGTGGGAACTCTAGAGAGACTGCCGGTGATAAGCCGGAGGAAGGTGGGGACGACGTCAAGTCATCATGGCCCTTACGGGATGGGCTACACACGTGCTACAATGGTGCATACAGAGGGTTGCCAACCAGCGATGGGGAGCCAATCCCAGAAAGTGCATCTTAGTCCGGATCGCAGTCTGCAACTCGACTGCGTGAAGTTGGAATCGCTAGTAATCGCGAATCAGAATGTC…
>1135964 16SV6.GV14.G.17.187m.B_181147
ACGCGCAGAACCTTACCCAGACTTGACATGTTTCTGAAAGCCCTCGAAATGGGGCCCTCCTTCGGGACAGATTCACAGATGTTGCATGGCTGTCGTCAGCTCGTGTCGTGAGATGTTGGGTTAAGTCTCGCAACGAGCGCAACCCCTGTCGTTAGTTACTATGTCTAGCGATACAGCCCCCACTGGGGGAGGAAGGTGGGGACGAGGTCAAGTCGTCATGGCTCTTACGTCTGGGGCTACACACACGCTACAATGGCCGGAATACAATGGGCTGCCACACCGCGAGGTGGAGCGAATCCTCAAAGCCGGTCTCAGTTGGAATTGCAGGCTGCAACTCGCCTGCATGAACGTGGAGTTGCTAGTAACCGTAGGTCAGCACACTACGGTGAATACGTTCTC…
>1136010 16SV6.GV14.G.40m.030m.A_2544850
ACGCGCAGAACCTTACCTACTCTTGACATCCAGAGAATTTAGCAGAGATGCTTTAGTGCCTTCGGGAACTCTGAGACAGGTGCTGCATGGCTGTCGTCAGCTCGTGTTGTGAAATGTTGGGCTAAGTCCCGTAACGAGCGCAACCCTTGTCCTTAGTTACTAACATTAAGTTGAGAACTCTAAGGAGACTGCCGGTGACAAACCGGAGGAAGGCGGGGACGACGTCAAGTCATCATGGCCCTTACGAGTAGGGCTACACACGTGCTACAATGGCCAGTACAAAGGGTTGCCAAGCCGCGAGGTGGAGCTAATCCCAGAAAGCTGGTCGTAGTCCGGATCGGAGTCTGCAACTCGACTCCGTGAAGTCGGAATCGCTAGTAATCGTGAATCAGAATGTCA…
>1136019 16SV6.GV14.G.17.187m.B_180016
ACGCGAGAAACCTTACCAGCCCTTGACACGCTAGGTCGCGGATCCCAGAGATGGGATTCTTCAGTTCGGCTGGACCTAGTGCAGGTGCTGCATGGCTGTCGTCAGCTCGTGTCGTGAGATGTTGGGTTAAGTCCCGCAACGAGCGCAACCCTCATCTTCAGTTGCCAGCGGTTCGGCCGGGCACTCTGAAGAAACTGCCGGTGATAAGCCGGAGGAAGGTGGGGATGACGTCAAGTCCTCATGGCCCTTACGGGCTGGGCTACACACGTGCTACAATGGCGGTGACAGTGGGTCGCAAGAGCGCAAGCTGGAGCTAATCCCCAAAAACCGTCTCAGTTCGGATTGTTCTCTGCAACTCGAGAGCATGAAGTTGGAATCGCTAGTAATCGCGGATCAGCA…
>1136217 16SV6.GV14.G.78.200m.A_40977
ACGCGAGGAACCTTACCAGGGCTTAAATGTAGTCTGACAGCTTTAGAGATAGAGTTTTCTTCAGACAGATTACAAGGTGCTGCATGGTTGTCTTCAGCTCGTGCCGTGAGGTGTCAGGTTAAGTCCTATAACGAGCGCAACCCCTGTCGTTAGTTGCCAGCATGTTATGATGGGGACTCTAACGAGACTGCCTACGCAAGTAGAGAGGAAGGTGGGGATGACGTCAAATCATCACGGCCCTTACGTCCTGGGCCACACACGTGCTACAATGGTATGGACAATGAGCAGCCATCTGGCAACAGAGAGCGAATCTACAAACCATATCACAGTTCGGATCGGAGTCTGCAACTCGACTCCGTGAAGCTGGAATCGCTAGTAATCGGATATCAGCCATGATCC…
>1136456 16SV6.GV14.G.78.200m.A_52812
ACGCGATGAACCTTACCAGGGCTTAAATGTAGTCTGACAGGAGTGGAAACACTTTTTTCTTCGGACAGATTACAAGGTGCTGCATGGTTGTCGTCAGCTCGTGCCGTGAGGTGTCAGGTTAAGTCCTATAACGAGCGCAACCCCTGTGGTTAGTTGCCAGCGAGTAATGTCGGGAACTCTAGCCAGACTGCCGGTGCAAACCGCGAGGAAGGTGGGGATGACGTCAAATCATCACGGCCCTTACGTCCTGGGCCACACACGTGCTACAATGGTAGGGACAGAGAGCAGCCACTTCGCGAGAAGGAGCGAATCTACAAACCCTATCACAGTTCGGATCGCAGTCTGCAACTCGACTGCGTGAAGCTGGAATCGCTAGTAATCGCATATCAGCCATGATGC…
>1136466 16SV6.GV14.G.78.045m.A_248521
ACGCGTTGAACCTTACCAGGTCTTGACATCCTGCGAATTTTCTAGAGATAGATTAGTGCCTTCGGGAACGCAGTGACAGGTGCTGCATGGCTGTCGTCAGCTCGTGTCGTGAGATGTTGGGTTAAGTCCCGTAACGAGCGCAACCCTTGTCCTTAGTTGCCATCAGGTAATGCTGGGAACTCTAAGGAGACTGCCGGTGACAAACCGGAGGAAGGTGGGGACGACGTCAAGTCATCATGGCCCTTACGACCTGGGCTACACACGTGCTACAATGGGCGGTACAGAGGGCTGCAAACTCGCGAGAGCAAGCCAAACCCTTAAAACCGTTCGTAGTCCGGATTGGAGTCTGCAACTCGACTCCATGAAGTCGGAATCGCTAGTAATCGCGAATCAGAATGT…
>1136524 16SV6.GV14.G.34.020m.A_10271
ACGCGTTGAACCTTACCAGGGCTTAAATGTAGATTGCATAGCGTAGAGATATTCTTTTCTTCGGACTATTTACAAGGTGCTGCATGGTTGTCGTCAGCTCGTGCCGTGAGGTGTCAGGTTAAGTCCTATAACGAGCGCAACCCCTGTTGTTAGTTGCCAGCGAGTCATGTCGGGAACTCTAACAAGACTGCCAGTGCAAACTGTGAGGAAGGTGGGGATGACGTCAAATCATCACGGCCCTTACGTCCTGGGCTACACACGTGCTACAATGGTAGGTACAGAGGGCAGCTACCCCGCGAGGGGATGCGAATCTTTAAAACCTATCTCAGTTCGGATCGGAGTCTGCAACTCGACTCCGTGAAGCTGGAATCGCTAGTAATCGGATATCAGCCATGATCC…
>1136763 16SV6.GV14.G.78.200m.A_58354
ACGCGTTGAACCTTACCATCCCTTGACATCCACAGAAGAGACTAGAGATAGACTTGTGCCTTCGGGAACTGTGAGACAGGTGCTGCATGGCTGTCGTCAGCTCGTGTTGTGAGATGTTGGGTTAAGTCCCGCAACGAGCGCAACCCCTATCCTTATTTGCCAGCGCGTTATGGCGGGAACTCTAAGGAGACTGCCGGTGATAAACCGGAGGAAGGTGGGGACGACGTCAAGTCATCATGGCCCTTACGGGATGGGCTACACACGTGCTACAATGGCAAGTACAGAGGGCAGCAATACCGCGAGGTGGAGCGAATCCCACAAAGCTTGTCGTAGTCCGGATTGGAGTCTGCAACTCGACTCCATGAAGTCGGAATCGCTAGTAATCGTAGATCAGAATGC…
>1136940 16SV6.GV14.G.13.076m.A_380941
ACGCGAGGAACCTTACCTGGGCTTGACATGTCGGTGGTACCCTGCCCGAAAGGATGGGGGACCCTTCGGGGAGCCGTCACAGATGCTGCATGGCTGTCGTCAGCTCGTGCCGTGAGGTGTTGGGTTAAGTCCCGCAACGAGCGCAACCCTCGTGACTAGTTGCACTCTCTAGTCAGACTGCCTCGTAATTCGAGGAGGAAGGTGGGGATGACGTCAAGTCATCATGGCTCTTACGCCCAGGGCGACACACACGCTACAATGGGTAGGACAACGGGCAGCCACGTCGCGAGACGGAGCGAATCCCTTAAACCTACCCCCAGTTGGGATTGCAGGCTGCAACTCGCCTGCATGAACGTGGAGTTGCTAGTAACCGCAGATCAGCCTTACTGCGGTGAATAC…
>1137224 16SV6.GV14.G.78.030m.A_1048396
ACGCGTGAAACCTTACCAGGGCTTAAATGTAGTGTGACAGGACTAGAGATAGTTTTTTCTTCGGACACATTACAAGGTGCTGCATGGTTGTCGTCAGCTCGTGCCGTGAGGTGTCAGGTTAAGTCCTATAACGAGCGCAACCCCTGTTGTTAGTTGCCAGCGAGTCATGTCGGGAACTCTAACAAGACTGCTAGTGCAAACTGTGAGGAAGGTGGGATGACGTCAAATCATCACGGCCCTTACGTCCTGGGCTACACACGTGCTACAATGGTATAGACAGAGAGCAGCCACTGGGCGACCAGGAGCGAATCTATAAACTATATCACAGTTCGGATCGGAGTCTGCAACTCGACTCCGTGAAGCTGGAATCGCTAGTAATCGCATATCAGCCATGATGCG…
>113754 16SV6.GV14.G.49.200m.A_8570207
ACGCGATGAACCTTACCTGGTCTTGACATAGAAAGAACTTTTTAGAGATAAATTGGTGCCTGCTTGCAGGAGCTTTCATACAGGTGCTGCACGGCTGTCGTCAGCTCGTGTCGTGAGATGTTGGGTTAAGTCCCGCAACGAGCGCAACCCTCGTCGTTAGTTGCTAACAGTTCGGCTGAGAACTCTAACGAGACTGCCTACGCAAGTAGGAGGAAGGTGAGGACGACGTCAAGTCATCATGGCCCTTACGACCAGGGCTACACACGTGCTACAATGGGGTATACAAAGAGCAGCAATACAGTGATGTGGAGCGAATCTCAAAAATGCCTCCCAGTTCGGATTGTAGTCTGCAACTCGACTACATGAAGTTGGAATCGCTAGTAATCGTAGATCAGCTAT…
>1137852 16SV6.GV14.G.61.040m.A_788901
ACGCGTCAAACCTTACCTGGGCTAGAATGCTGGTGGATTGTGGGTGAAAGCTCACTTTGTAGCAATACACCGCCAGTAAGGTGCTGCATGGCTGTCGTCAGCTCGTGCCGTGAGGTGTTGGGTTAAGTCCCGCAACGAGCGCAACCCCTATCAGTAGTTGCCATCAGGTAAAGCTGGGAACTCTACTGAAACTGCCGTCGTAAGACGCGAGGAAGGAGGGGATGATGTCAAGTCATCATGGCCTTTATGCCCAGGGCTACACACGTGCTACAATGGATGCGACAAAGGGCTGCAACCTGGTGACAGGGAGCTAATCCCAAAAACGCATTCTCAGTTCGGATTGCAGGCTGCAACTCGCCTGCATGAAGCTGGAATCGCTAGTAATCGTATATCAGCAAT…
>1138056 16SV6.GV14.G.71.100m.A_5630296
ACGCGCGAAACCTTACCAACCCTTGACATGGCAGGACCGCTGGAGAGATTCAGCTTTCTCGTCAGAGACCTGCACACAGGTGCTGCATGGCCGTCGTCAGCTCGTGTCGTGAGATGTTCGGTTAAGTCCGGCAACGAGCGCAACCCACGTCCCTAGTTGCCAGCATTCAGTTGGGCACTCTATGGAAACTGCCGATGATAAGTCGGAGGAAGGTGTGGATGACGTCAAGGCCTCATGGCCCTTACGGGTTGGGCTACACACGTGCTACAATGGTGGTGACAGTGGGTTAATCCCCAAAAGCCATCTCAGTTCGGATTGTCCTCTGCAACTCGAGGGCATGAAGTTGGAATCGCTAGTAATCGCGGAACAGCATGCCGCGGTGAATACGTTCCCGGGCCT…
>1138106 16SV6.GV14.G.13.035m.A_358994
ACGCGTGAAACCTTACCAACACTTGACATGTTCGTCGCGAAACTAAGAGATTAGTTTTTTCAGTTCGGCTGGACGAAACACAGGTGCTGCATGGCTGTCGTCAGCTCGTGTCGTGAGATGTTGGGTTAAGTCCCGCAACGAGCGCAACCCCTACTTTTAGTTGCCACCATTTAGTTGGGCACTTTAAAAGAACTGCCAGTGATAAGCTGGAGGAAGGTGGGGATGACGTCAAGTCCTCATGGCCCTTATGTGTTGGGCTACACACGTGCTACAATGGTACTTACAATGGGATGCAAAGAGGCGACTCTTAGCTAATCCCTAAAATGTACCTCAGTTCGGATTGTACTCTGTAACTCGAGTGCATGAAGCTGGAATTGCGAGTAATCGCGGATCAGCGCG…
>113817 16SV6.GV14.G.78.200m.A_62885
ACGCGACAAACCTTACCAACCCTTGACATCCTGTGCTATATCCAGAGATGGATAGTTCCCTTAGGGGACGCAGTGACAGGTGCTGCATGGCTGTCGTCAGCTCGTGTCGTGAGATGTTCGGTTAAGTCCGGCAACGAGCGCAACCCACATCCTTAGTTGCCAGCAGGTTAAGCTGGGCACTCTAGGGAAACTGCCCGTGATAAGCGGGAGGAAGGTGTGGATGACGTCAAGTCCTCATGGCCCTTACGGGTTGGGCTACACACGTGCTACAATGGCAGTGACAATGGGTTAATCCCAAAAAACTGTCTCAGTTCGGATTGGGGTCTGCAACTCGACCCCATGAAGTCGGAATCGCTAGTAATCGCGTAACAGCATGACGCGGTGAATACGTTCCCGGGC…
>1138565 16SV6.GV14.G.02.141m.A_4565622
ACGCGCGGAACCTTACCAGCTCTTGACATCCCGGTCGCGGGGACCAGAAATGGACCCCTTCAGTTCGGCTGGACCGGTGACAGGTGCTGCATGGCTGTCGTCAGCTCGTGTCGTGAGATGTTGGGTTAAGTCCCGCAACGAGCGCAACCCTCGTCCTCAGTTGCCAGCGGTTCGGCCGGGCACTCTGGGGAAACTGCCGGTGACAAGCCGGAGGAAGGCGGGGATGACGTCAAGTCCTCATGGCCCTTATGGGCTGGGCTACACACGTGCTACAATGGCGGTGACAATGGGTAGCGAAGGGGCAACCTGGAGCCAATCCCCAAACGCCGTCTCAGTTCGGATTGCACTCTGCAACTCGAGTGCATGAAGTCGGAATCGCTAGTAATCGTGGATCAACAT…
>1138756 16SV6.GV14.G.34.020m.A_17276
ACGCGCTGAACCTTACCTGGGCTTAAATGCAGAACGACAGACTATGAAAATAGTTTTTCTTCGGACGTTTTGCAAGGTGCTGCATGGTTGTCGTCAGCTCGTGCCGTGAGGTGTTGGGTTAAGTCCCGCAACGAGCGCAACCCCTATTCTTAGTTGCCAGCGAGTAATGTCGGGGACTCTAAGGAAACTGCCCGCGCAAGTGTGGAGGAAGGTGGGGACGACGTCAAATCATCACGGCCCTTACGTCCAGGGCCACACACGTGCTACAATGGTAGGGACAGAGGGCAGCCACCTGGTGACAGGGAGCGAATCCTTAAACTCTATCTCAGTTCGGATCGGAGTCTGCAACTCGACTCCGTGAAGCTGGAATCGCTAGTAATCGCGCATCAGCCATGGCGC…
>1139706 16SV6.GV14.G.21.800m.A_1940335
ACGCGCAGAACCTTACCTGGGCTTGACATACAGGTGAAAGCCCCTGGAAACAGGGGCCCTCCTTCGGGACGCCTGTACAGGTGCTGCATGGCTGTCGTCAGCTCGTGTCGTGAGATGTTGGGTTAAGTCCCGTAACGAGCGCAACCCTTGCCCTATGTTGCCAGCGGTTCGGCCGGGGACTCATAGGGGACTGCCGGTGATAAACCGGAGGAAGGTGGGGACGACGTCAAGTCATCATGGCCCTTACGCCCAGGGCTACACACGTGCTACAATGGCCGGTACAAAGGGCTGCAAACTCGTGAGAGTGAGCCAATCCCACAAAGCCGGCCCAAGTTCGGATTGTAGTCTGCAACTCGACTACATGAAGTTGGAATCGCTAGTAATCGTGGATCAGCAACG…
>1139797 16SV6.GV14.G.21.800m.A_1939289
ACGCGTCAAACCTTACCAACACTTGACATGTTCGTCGCGAACCTAAGAGATTAGGTTCTTCAGTTTCGCTGGACGAAACACAGGTGCTGCATGGCTGTCGTCAGCTCGTGTCGTGAGATGTTGGGTTAAGTCCCGCAACGAGCGCAACCCTTACTTTTAGTTACCATCATTTAGTTGGGAACTCTAAAAGAACTGCCAGTGATAAGCTGGAGGAAGGTGGGGATGACGTCAAGTCCTCATGGCCCTTACGTGTTGGGCTACACACGTGCTACAATGGTATTTACAATAGGAAGCAAAGAGGCAACTCCTAGCAAATCCTAAAAAGATACCTCAGTTCGGATTGTACTCTGCAACTCGAGTGCATGAAGCTGGAATTGCTAGTAATCGCGGATCAGCGCG…
>1139870 16SV6.GV14.G.49.020m.A_537296
ACGCGTTGAACCTTACCTACCCTTGACATCCTGCGAACCCGGAAGAGATTCCGGGGTGCCTTCGGGAGCGCAGAGACAGGTGCTGCATGGCTGTCGTCAGCTCGTGTTGTGAAATGTTGGGTTAAGTCCCGTAACGAGCGCAACCCTTGTCCCTATTTGCCAGCGATTCGGTCGGGAACTCTAGGGAGACTGCCGGTGACAAACCGGAGGAAGGTGGGGACGACGTCAAGTCATCATGGCCCTTACGGGTAGGGCTACACACGTGCTACAATGGCCGGTACAAAGGGTTGCGAAGCCGCGAGGTGAAGCCAATCCCAGAAAGCCGGCCTCAGTCCGGATTGGAGTCTGCAACTCGACTCCATGAAGTCGGAATCGCTAGTAATCGTGCATCAGAATGGC…
>1139954 16SV6.GV14.G.19.197m.2C_6878018
ACGCGCGAAACCTTACCAACACTTGACATGTTCGTCGCGACTCTAAGAGATTAGAGTTTTCGGTTCGGCCGGACGAAACACAGGTGCTGCATGGCTGCCGTCAGCTCGTGTCGTGAGATGTTGGGTTAAGTCCCGCAACGAGCGCAACCCTCACTTTTAGTTGCCATCATTAAGTTGGGCACTCTGAAAGAACTGCCAGTGATAAGCTGGAGGAAGGCGAGGATGACGTCAAGTCCTCATGGCCCTTACGTGTTGGGCTACACACGTGCTACAATGGCATTTACAATAGGAAGCAAGATGGCGACATCAAGCAAATCCTAAAAAAATGCCTCAGTTCGGATTGTACTCTGCAACTCGAGTACATGAAGCTGGAATTACTAGTAATCGCAGATCAGCGCG…
>1140189 16SV6.GV14.G.13.076m.A_373287
ACGCGTTAAACCTTACCTAGACTTGACATGTTTCTGACAACTGCCGAAAGGCAGCTTTCCTTCGGGACAGATTCACAGATGTTGCATGGCTGTCGTCAGCTCGTGCCGTGCGGTGTTGGTTTAAGTACCGCAACGAGCGCAACCCTTGTCGTTAGTTACTTTTTCTAGCGAGACTGCCCCTAAATTAGGGGAGGAAGGTGGGGACGACGTCAAGTCGGCACGGCTCTTACGTCTAGGGCTACACACACGCTACAATGGCCGGTACAGAGGGCTGCGATATCGCGAGATGGAGCTAATCCCATAAAGCCGGTCTTAGTTGGAATTGTAGGCTGAAACTCGCCTACATGAACGAGGAGCTGCTAGTAACCGCAGGTCAGCACACTGCGGTGAATACGTTCC…
>1140343 16SV6.GV14.G.78.200m.A_55191
ACGCGTAAAACCTTACCAGGGCTTAAATGTAGATTGACAGTTTTGGAAACAAAATTTTCTTCGGACAATTTACAAGGTGCTGCATGGCTGTCGTCAGCTCGTGCCGTGAGGTGTTGGGTTAAGTCCCGCAACGAGCGCAACCCCTATTCTTAGTTGCCAGCGAGTAATGTCGGGGACTCTAAGAAAACTGCCGGCGTAAGCCGCGAGGAAGGTGGGGACGACGTCAAGTCATCACGGCCCTTACGTCCTGGGCCACACACGTGCTACAATGGCGAGTACAGAGGGCAGCTACCTAGTGATAGGATGCAAATCTCGAAAACTCGTCTCAGTTCGGATTGAAGTCTGAAACTCGACTTCATGAAGCTGGAATCGCTAGTAATCGCGCATCAGCCATGGCGC…
>1140426 16SV6.GV14.G.78.030m.A_1049107
ACGCGACAAACCTTACCTGGGCTCGAATGGTAGCGGCTAGCCCCTTAAAGGGGGTTTTCCTTCGGGACTGCTATCAAGGTGCTGCATGGCTGTCGTCAGCTCGTGCCGTGAGGTGTTGGGTTAAGTCCCGCAACGAGCGCAACCCCTATACTTAGTTGCCAGCACGTAATGGTGGGGACTCTAAGTAGACTGCCGGCGTAAGCCGTGAGGAAGGTGGGGACGACGTCAAGTCATCATGGCCTTTATGCCCAGGGCTACACACGTGCTACAATGGTGCATACAGAGGGCTGCAACCGTGCGAACGGAAGCTAATCTCAGAAAGTGCATCTCAGTTCGGATCGGAGTCTGGAACTCGACTCCGTGAAGGTGGAATCGCTAGTAATCGCGCATCAGCCATGG…
>1140635 16SV6.GV14.G.17.187m.B_198068
ACGCGTGAAACCTTACCTGCCCTTGACATCCTCGGAACGGCTTGGAAACGAGCTGGTGCCTTCGGGAACCGAGAGACAGGTGCTGCATGGCTGTCGTCAGCTCGTGTCGTGAGATGTTGGGTTAAGTCCCGTAACGAGCGCAACCCTTGTCCCTAGTTGCCAACACTTTGGGTGGGAACTCTAGGGAGACTGCCGGTGATAAACCGGAGGAAGGTGGGGATGACGTCAAGTCATCATGGCCCTTATGGGCAGGGCTACACACGTGCTACAACGGCCGGTACAGAGGGCAGCGAAGCCGCGAGGTGGAGCGAATCTCAGAAAACCGGTCGTAGTCCGGATTGCAGTCTGCAACTCGACTGCATGAAGCCGGAATCGCTAGTAATCGCGGATCAGAACGCC…
>1140679 16SV6.GV14.G.78.200m.A_38421
ACGCGATAAACCTTACCAGGGCTTAAATGTAGTCTGACAGCTTTAGAGATAGAGTTTTCTTCGGACAGATTACAAGGTGCTGCATGGTTGTCGTCAGCTCGTGCCGTGAGGTGTCAGGTTAAGTCCTATAACGAGCGCAACCCCTGTCGTTAGTTGCCAGCATGTTATGATGGGGACTCTAACGAGACTGCCTACGCAAGTAGTGAGGAAGGTGGGGATGACGTCAAATCATCACGGCCCTTACGTCCTGGGCCACACACGTGCTACAATGGTATGGACAATGAGCAGCCATCTGGCAACAGAGAGCGAATCTATAAACCATATCACAGTTCGGATCGGAGTCTGCAACTCGACTCCGTGAAGCTGGAATCGCTAGTAATCGGATATCAGCCATGATCC…
>114081 16SV6.GV14.G.78.045m.A_252439
ACGCGAAAAACCTTACCTACTCTTGACATACTAGAAACTTTTCAGAGATGAATTGGTGCCTTCGGGAATCTAGATACAGGTGCTGCATGGCTGTCGTCAGCTCGTGTCGTGAGATGTTGGGTTAAGTCCCGCAACGAGCGCAACCCCTGTCCTTAGTTGCCAGCCTTAAGTTGGGCACTCTAAGGAGACTGCCGGTGACAAACCGGAGGAAGGTGGGGACGACGTCAAGTCATCATGGCCCTTACGAGTAGGGCTACACACGTGCTACAATGGCGAGTACAGAGGGAAGCAAACTTGCGAGAGTAAGCGGATCCCTTAAAGCTCGTCGTAGTCCGGATTGGAGTCTGCAACTCGACTCCATGAAGTCGGAATCGCTAGTAATCGCAAATCAGAATGTTG…
>1141520 16SV6.GV14.G.17.187m.B_176517
ACGCGTTAAACCTTACCTGGCCTTGACATGTAGTGGACCGGGTGCGAAATCACCCTTTCCTTCGGGACTGCTACACAGGTGCTGCATGGCTGTCGTCAGCTCGTGTCGTGAGATGTTGGGTTAAGTCCCGCAACGAGCGCAACCCCCGTGTTCTGTTGCCACCCGGATGAGAATCCGGAGCACTCTGGACAGACTGCCTGGTTTCAACCAGGAGGAAGGTGGGGATGACGTCAAGTCAGTATGGCCCTTACGGCCAGGGCTGCACACGTACTACAATGCCTGATATAATGGGAAGCGAGACCGCGAGGTGGAGCAAATCCTCAAAATCAGGCCCAGTTCAGATTGTAGGCTGCAACTCGCCTACATGAAGGAGGAATCGCTAGTAATGCCGTATCAGCT…
>11418 16SV6.GV14.G.78.150m.A_3743440
ACGCGTCAAACCTTACCTGGGTTTGACATTTAGGGAAAAGCCCTAGAGATATGGTGTCCTTCGGGGCCCTAAACAGGTGGTGCATGGCTGTCGTCAGCTCGTGTCGTGAGATGTTGGGTTAAGTCCCGCAACGAGCGCAACCCTTATCCTATGTTGCCAGCGGTTCGGCCGGGGACTCGTAGGAGACTGCCGGGGTCAACTCGGAGGAAGGTGGGGACGACGTCAAGTCATCATGCCCCTTATGCCCAGGGCTGCAAACATGCTACAATGGCTGGTACAACGGGCAGCGACACCGTGAGGTGAAGCGAATCCCTTAAAGCCAGTCTCAGTTCGGATTGAAGTCTGCAACTCGACTTCATGAAGCCGGAGTCGCTAGTAATCCCGGATCAGCAACGCCGG…
>114215 16SV6.GV14.G.77.030m.C_6252726
ACGCGTGGAACCTTACCTGGGCTAAATCCACAACGCTACCTCTGGAAACAGAGGGTTTCTTCGGAACGTTATGGAAGGTGCTGCATGGCTGTCGTCAGCTCGTGCCGTGAGGTGTTGGGTTAAGTCCCGCAACGAGCGCAACCCCTGTGGTTAGTTACCAGCACGTAATGGTGGGGACTCTAGCCAGACTGCCTACGCAAGTAGTGAGGAAGGTGGGGACGACGTCAAGTCATCATGGCCCTTACGTCCAGGGCTGCACACGTGCTACAATGGATGGTACAGAAGGTCGCCACCTAGCAATAGGGCGCAAATCTTTAAAACCATTCTCAGTTCGGATTGGAGTCTGCAACTCGACTCCATGAAGTTGGAATCGCTAGTAATCGCGTATCAGCAACGACG…
>114216 16SV6.GV14.G.78.200m.A_49811
ACGCGACAAACCTTACCAACCCTTGACATCCCTATCGCGATTTCCAGAGATGGATATCATCAGTTCGGCTGGATAGGTGACAGGTGCTGCATGGCTGTCGTCAGCTCGTGTCGTGAGATGTTGGGTTAAGTCCCGCAACGAGCGCAACCCCTATCCTTAGTTGCCAGCATTTAGTTGGGCACTCTAGGGAGACTGCCGGTGACAAGCCGGAGGAAGGCGGGGATGACGTCAAGTCCTCATGGCCCTTACGGGTTGGGCTACACACGTGCTACAATGGTAACTACAGAGGGCTGCTTCTTGGCAACAAGTGGCGAATCCCAAAAAGTTATCTCAGTTCGGATTGCACTCTGCAACTCGAGTGCATGAAGTTGGAATCGCTAGTAATCGTGGATCAGCATG…
>1142257 16SV6.GV14.G.38.050m.A_7112808
ACGCGTAGAACCTTACCAAGGCTTGACATATACGAGAACGCACTGGAGACAGTGAACTCTTTGGACACTCGTATACAGGTGGTGCATGGTTGTCGTCAGCTCGTGTCGTGAGATGTTGGGTTAAGTCCCGCAACGAGCGCAACCCTCGTCCTATGTTGCCAGCACGTAATGGTGGGAACTCATGGGATACTGCCGGGGTCAACTCGGAGGAAGGTGGGGATGAGGTCAAATCATCATGCCCCTTATGTCTTGGGCTTCACGCATGCTACAATGGCCAGTACAATGGGCTGCGATACCGTAAGGTGGAGCGAATCCCAAAAAGCTGGTCTCAGTTCGGATTGAGGTCTGCAACTCGACCTCATGAAGTCGGAGTCGCTAGTAATCGTAGATCAGCAACGC…
>1142800 16SV6.GV14.G.13.076m.A_389949
ACGCGAGGAACCTTACCCAGGCTTGAAGTGCGAGTGACCATCGATGAAAGTCGACTTCCGCAAGGACACTCGTAGAGGTGCTGCATGGCTGTCGTCAGCTCGTGTCGTGAGATGTTGGGTTAAGTCCCGCACCGAGCGCAACCCTTGTTCGCTGTTGCCATCAGTTCGGCTGGGCACTCTGCGGAGACTGCCGGTGATAAACCGGAGGAAGGTGGGGATGACGTCAAGTCAGCATGGCCTTTATGTCTGGGGCTACACACGTGCTACAATGGCCGGTACAAAGCGTTGCCAACCCGCGAGGGTGAGCTAATCGCACAAAACCGGTCTCAGTTCGGATTGCAGGCTGCAACTCGCCTGCATGAAGTTGGAATCGCTAGTAATCGCGGATCAGCATGCCGC…
>1142811 16SV6.GV14.G.53.030m.C_696731
ACGCGAGGAACCTTACCTGGTCTTGACATCCTGCGAACTTTCTAGAGATAGATTGGTGCCTTCGGGAACGCAGTGACAGGTGCTGCATGGCTGTCGTCAGCTCGTGTCGTGAGATGTTGGGTTAAGTCCCGTAACGAGCGCAACCCTTGTCCTTATTTGCCAGCAAGTAATGGTGGGAACTCTAAGGAGACTGCCGGTGACAAACCGGGGGAAGGTGGGGACGACGTCAAGTCATCATGGCCCTTATGACCAGGGCTACACACGTGCTACAATGGGGCGTACAGAGGGTTGCTAAGCCGCGAGGTGGAGCCAATCCCAGAAAACGTTTCGTAGTCCGGATCGAAGTCTGCAACTCGACTTCGTGAAGTCGGAATCGCTAGTAATCGCGAATCAGCATGT…
>1143483 16SV6.GV14.G.32.020m.A_5067390
ACGCGCAGAACCTTACCCACGTTTGACATGCCCTGTTTGGTTAGTGGAGACACTTTCCTTGGTTCGTCCGCAGGTGCACAGGTGCTGCATGGCTGTCGTCAGCTCGTGTCGTGAGATGTTGGGTTAAGTCCCGCAACGAGCGCAACCCTCACCCTTAGTTGCCATCAGGTTTGGCTGGGCACTCTAAGGGAACTGCCGGTGGCAAGCCGGAGGAAGGTGGGGATGACGTCAAGTCCTCATGGCCCTTACGCGTGGGGCTACACACGTGCTACAATGGTAGTGACAATGGGATAATCCCAAAAAACTATCTCAGTTCGGATTGTCGTCTGCAACTCGACGGCATGAAGTTGGAATCGCTAGTAATCGTGGATCAGCATGCCACGGTGAATACGTTCCCGG…
>1143727 16SV6.GV14.G.17.187m.B_178860
ACGCGATAAACCTTACCTGGGCTTGACATGTATGTCGTAGTCTTTCGAAAGTTAGACGTCAGTTCGGCTGGACATTCACAGGTGCTGCATGGCTGTCGTCAGCTCGTGTCGTGAGATGTTGGGTTAAGTCCCGCAACGAGCGCAACCCCTATGTCCTGTTGCCACGAGGAACTCGTTTCCTCAGCACTCTGGACAGACTGCCCCATTTGAATGGGGAGGAAGGTGGGGATGACGTCAAGTCAGTATGGCCCTTACGCCCAGGGCTGCACACGTGCTACAATGCCCGGTACAATGGGAAGCTAGATCGCGAGATGGAGCAAATCCCTAAAGCCGGGCCCAGTTCGGATTGGAGTCTGCAACTCGACTCCATGAAGTCGGAATCGCTAGTAACGGCGTATC…
>1144451 16SV6.GV14.G.21.800m.A_1916682
ACGCGCGGAACCTTACCAAGGCTTGACATGTTAGTAGTAGGAAACCGAAAGGATGACGATCTCGGGGTAACTCGAGAAGCTATCACAGGTGCTGCATGGCTGTCGTCAGCTCGTGCCGTGAGGTGTTGGGTTAAGTCCCGCAACGAGCGCAACCCTCGTCGTTAGTTATTTTCTCTAGCGATACAGCCTCCCACAAGGAGGAGGAAGGTGGGGATGACGTCAAGTCATCATGGCCCTTATGCCTTGGGCTACACACACGCTACAATGGCCGGTACAATGGGCTGCGAAATCGCGAGATGGAGCCAATCCCACCAAAGCCGGCCCCAGTTGGGATTGCAGGCTGAAACCCGCCTGCATGAACGCGGAATCGCTAGTAACCGCAGGTCAGCACACTGCGGT…
>1144693 16SV6.GV14.G.40m.070m.A_6055903
ACGCGACAAACCTTACCAGGGCTTAAATGTAGAGTGACAGGTCTAGAGATAGATTTTTCTTCGGACACTTTACAAGGTGCTGCATGGTTGTCGTCAGCTCGTGCCGTGAGGTGTCAGGTTAAGTCCTATAACGAGCGCAACCCCTATCGTTAGTTGCCATCAAGTAAAGTTGGGAACTCTAGCGAAACTGCCGGTGTAAACCGCGAGGAAGGTGGGGATGACGTCAAATCATCACGGCCCTTACGTCCTGGGCTACACACGTGCTACAATGGTATGGACAATGAGCAGCCACTATGCGAATAGGAGCGAATCTATAAACCATATCACAGTTCGGATCGGAGTCTGCAACTCGACTCCGTGAAGCTGGAATCGCTAGTAATCGGATATCAGCCATGATCC…
>114481 16SV6.GV14.G.69.005m.B_5952263
ACGCGTAGAACCTTACCTGGGCTAGAATGCCCCTGACAGGCGCAGAGATGTGCTTTTCCGCAAGGACAGGGAGCAAGGTGCTGCATGGCTGTCGTCAGCTCGTGCCGTGAGGTGTTGGGTTAAGTCCCGCAACGAGCGCAACCCCTACCCTCAGTTGCCAGCACGTAAAGGTGGGGACTCTGGGGGGACTGCCCGCGCAAGCGGAGAGGAAGGAGGGGATGACGTCAAGTCATCATGGCCCTTACGCCCAGGGCTACACACGTGCTACAATGGCGCGCACAGCGTGTCGCGACCCGGTGACGGGGAGCCAATCACGAAAAGCGCGTCTCAGTTCGGATCGCAGGCTGCAACTCGCCTGCGTGAAGTTGGAATCGCTAGTAATCGCGCATCAGCAATGGC…
>1144814 16SV6.GV14.G.34.020m.A_4837
ACGCGTGGAACCTTACCAACACTTGACATGTTCGTCGCGACTCTAAGAGATTAGAGTTTTCGGTTCGGCCGGACGAAACACAGGTGCTGCATGGCTGTCGTCAGCTCGTGTCGTGAGATGTTGGGTTAAGTCCCGCAACGAGCGCAACCCCTACCTTTAGTTGCCACCATTTAGTTGGGCACTTTAAAGGAACTGCCAGTGATAAGCTGGAGGAAGGTGGGGATGACGTCAAGTCCTCATGGCCCTTACGTGTTGGGCTACACACGTGCTACAATGACACTTACAGTGGGAAGCTAAGACGCGAGTCCAAGCTAATCCCTAAAATGTGTCTCAGTTCGGATTGCACTCTGTAACTCGAGTGCATGAAGCTGGAATTACTAGTAATCGCGGATCAGCGCG…
>1145551 16SV6.GV14.G.17.187m.B_189206
ACGCGTGAAACCTTACCTACACTTGACATACAGAGAACTTTCTAGAGATAGATTGGTGCCTTCGGGAACTCTGATACAGGTGCTGCATGGCTGTCGTCAGCTCGTGTTGTGAGATGTTGGGTTAAGTCCCGCAACGAGCGCAACCCCTATCCTTAGTTGCTAGCAGGTAATGCTGAGAACTCTAAGGAGACTGCCGGTGATAACCCGGAGGAAGGTGGGGACGACGTCAAGTCATCATGGCCCTTACGTGTAGGGCTACAAACGTGCTACAATGGCGCATACAGAGTGCTGCGAACCTGCGAAGATAAGCGAATCACTTAAAGTGCGTCGTAGTCCGGATTGGGGTCTGCAACTCGACTCCATGAAGTCGGAATCGCTAGTAATCGCGTATCAGAATGA…
>1145598 16SV6.GV14.G.68.100m.A_2242176
ACGCGTAGAACCTTACCAGGGCTTAAATGTAGATTGACAGGTTTAGAGATAGACTTTTCTTCGGACAATTTACAAGGTGCTGCATGGTTGTCGTCAGCTCGTGCCGTGAGGTGTCAGGTTAAGTCCTATAACGAGCGCAACCCCTGTTGTTAGTTGCCAGCGAGTCAAGTCGGGAACTCTAACAAGACTGCCAGTGCAAACTGTGAGGAAGGTGGGGATGACGTCAAATCATCACGGCCCTTACGTCCTGGGCCACACACGTGCTACAATGGTAGGTACAGAGAGCAGCCACTGCGCGAGCAGGAGCGAATCTACAAAACCTATCTCAGTTCGGATCGGAGTCTGCAACTCGACTCCGTGAAGCTGGAATCGCTAGTAATCGGATATCAGCCATGATCC…
>1146166 16SV6.GV14.G.42.030m.A_757726
ACGCGCGAAACCTTACCAGGCCTTGACATCCTGCGAACTTTCTAGAGATAGATTGGTGCCTTCGGGAACGCAGTGACAGGTGCTGCATGGCTGTCGTCAGCTCGTGTCGTGAGATGTTGGGTTAAGTCCCGCAACGAGCGCAACCCTTGTCCTTAGTTGCTAACATTAAGTTGAGAACTCTAAGGAGACTGCCGGTGACAAACCGGAGGAAGGTGGGGATGACGTCAAGTCATCATGGCCCTTATGGCCTGGGCTACACACGTGCTACAATGGTCGGTACAGAGGGTTGCAATACCGCGAGGTGGAGCTAATCTCACAAAACCGATCTCAGTCCGGATTGGAGTCTGCAACTCGACTCCATGAAGTCGGAATCGCTAGTAATCGTGAATCAGAATGTCA…
>1146540 16SV6.GV14.G.40m.010m.A_116662
ACGCGCAGAACCTTACCTACACTTGACATACAGAGAACTTACCAGAGATGGTTTGGTGCCTTCGGGAACTCTGATACAGGTGCTGCATGGCTGTCGTCAGCTCGTGTTGTGAGATGTTGGGTTAAGTCCCGCAACGAGCGCAACCCCTATCCTTAGTTGCCAGCGATTCGGTCGGGAACTCTAAGGAGACTGCCGGTGATAAACCGGAGGAAGGTGGGGACGACGTCAAGTCATCATGGCCCTTACGTGTAGGGCTACACACGTGCTACAATGGCGCATACAGAGTGCTGCGAACCTGCGAGGGTAAGCGAATCACTTAAAGTGCGTCGTAGGCCGGATTGGAGTCTGCAACTCGACTCCATGAAGTCGGAATCGCTAGTAATCGCGTATCAGAATGAC…
>1146588 16SV6.GV14.G.02.141m.C_4812774
ACGCGAAGAACCTTACCAGCCCTTGACATACCGGTCGCGGATCGTGGAGACACTTTCCTTCAGTTAGGCTGGACCGGATACAGGTGCTGCATGGCTGTCGTCAGCTCGTGTCGTGAGATGTTGGGTTAAGTCCCGCAACGAGCGCAACCCTCGCCCTTAGTTGCCATCATTCAGTTGGGCACTCTAGGGGGACTGCCGGTGATAAGCCGGAGGAAGGTGGGGATGACGTCAAGTCCTCATGGCCCTTACGGGCTGGGCTACACACGTGCTACAATGGTAGTGACAGAGGGCAGCGACCTCGCGAGAGGGAGCTAATCTCCAAAAACTATCTCAGTTCGGATTGTTCTCTGCAACTCGAGAGCATGAAGTTGGAATCGCTAGTAATCGCAGATCAGCATG…
>1146916 16SV6.GV14.G.34.060m.B_5902080
ACGCGTGGAACCTTACCAACCCTTGACATCCTAGGACCGCCAGAGAGATTTGGCTTTCACTTCGGTGACCTAGTGACAGGTGCTGCATGGCTGTCGTCAGCTCGTGTCGTGAGATGTTCGGTTAAGTCCGGCAACGAGCGCAACCCACATCCCTAGTTGCCAGCAGGTTAAGCTGGGCACTCTATGGAAACTGCCCGTGATAAGCGGGAGGAAGGTGTGGATGACGTCAAGTCCTCATGGCCCTTACGGGTTGGGCTACACACGTGCTACAATGGCACCTACAGTGGGTTAATCCCCAAAAGGTGTCTCAGTTCGGATTGTCGTCTGCAACTCGACGGCATGAAGTCGGAATCGCTAGTAATCGCGTAACAGCATGACGCGGTGAATACGTTCCCGGGC…
>1147186 16SV6.GV14.G.01.200.C_2763292
ACGCGTAGAACCTTACCTACCCTTGACATCCTGGAAAGCTCACGTAATGGTGAGTGTGCCTTCGGGAATCCAGTGACAGGTGCTGCATGGCTGTCGTCAGCTCGTGTTGTGAAATGTTGGGTTAAGTCCCGTAACGAGCGCAACCCTTATCCTTAGTTGCCAGCGCATAATGGCGGGGACTTTAAGGAGACTGCCGGTGATAAACCGGAGGAAGGTGGGGACGACGTCAAGTCATCATGGCCCTTACGGGTAGGGCTACACACGTGCTACAATGGGGCGTACAGAGGGTTGCCAAGCCGCAAGGTGGAGCTAATCCCAGAAAGCGTCTCGTAGTCCGGATTGGAGTCTGCAACTCGACTCCATGAAGCCGGAATCGCTAGTAATCGCGAATCAGAATGT…
>114732 16SV6.GV14.G.77.005m.B_6609074
ACGCGTGGAACCTTACCAATCCTTGACATATGAAAAACCAGGGTGTTTACCCGCTCTGTCTCTTTTATACAGGTGCTGCATGGCTGTCGTCAGTTCGTGGTGTGAGCTGTTGGGTTAAGTCCGGCAACGAGCGCAACCCACATCTTTAGTTGCCAGCAGGTTAAGCTGGGCACTCTAGAGAAACTGCCCGTGATAAGCGGGAGGAAGGTGTGGATGACGTCAAGTCCTCATGGCCCTTACGGGTTGGGCTACACACGTGCTACAATGGTAGTGACAATGGGTTAATCCCAAAAAGCTATCTCAGTTCGGATTGGGGTCTGCAACTCGACCCCATGAAGTCGGAATCGCTAGTAATCGCGTAACAGCATGACGCGGTGAATACGTTCCCGGGCCTTGCAC…
>1147332 16SV6.GV14.G.32.450m.B_5328345
ACGCGATGAACCTTACCTACTCTTGACATCCTTGGAATTCACTAGAGATAGAGAAGTGCCTTAGGGAACCAAGTGACAGGTGCTGCATGGCTGTCGTCAGCTCGTGTCGTGAGATGTTGGGTTAAGTCCCGTAACGAGCGCAACCCTCACCCTTAGTTGCCATCAGCTTGGCTGGGAACTCTAAGGGGACTGCCGGTGATAAACCGGAGGAAGGTGGGGATGACGTCAAGTCATCATGGCCCTTACGAGTAGGGCTACACACGTGCTACAATGGGCAGTACAAAGGGTTGCTAAGCCGCGAGGTGGAGCTAATCCCATAAAGCTGTTCTTAGTCCGGATTGGAGTCTGCAACTCGACTCCATGAAGTTGGAATCGCTAGTAATCGCGAATCAGAATGTC…
>1147856 16SV6.GV14.G.40m.010m.A_121547
ACGCGATGAACCTTACCATCCCTTGACATCCACAGGAGATTGTAGAGATACGATTGTGCCTTCGGGAACTGTGAGACAGGTGCTGCATGGCTGTCGTCAGCTCGTGTTGTGAAATGTTGGGTTAAGTCCCGCAACGAGCGCAACCCTTATCCTTAGTTGCCAGCATTAAGTTGGGGACTCTAAGGAGACTGCCGGTGACAAACCGGAGGAAGGTGGGGACGACGTCAAGTCATCATGGCCCTTACGGGATGGGCTACACACGTGCTACAATGGACAGTACAGAGGGCGGCCAACTAGCGATAGTGCGCGAATCCCTTAAAGCTGTTCGTAGTCCGGATTGGAGTCTGCAACTCGACTCCATGAAGTCGGAATCGCTAGTAATCGCAAATCAGAATGTTG…
>114788 16SV6.GV14.G.69.020m.B_434397
ACGCGTGAAACCTTACCAAACCTTGACATGTACCGGACCGGCTCTGAAAAGAGCCTTTCCTTCGGGACTGGTACACAGGTGCTGCATGGCTGTCGTCAGCTCGTGTCGTGAGATGTTGCGTTAAGTCGCGCAACGAGCGCAACCCCTGTCCTTAGTTGCCATCATTAAGTTGGGCACTCTAGGGAGACAAACCCTCTCTGAGGGTGGGAAGGTGGGGACGACGTCAAGTCAGGATGGCCCTTACGGTTTGGGCTGCACACGTGCTACAATGCCCGGCACAGAGGGAAGCAATACCGCGAGGTGGAGCAAATCCTCAAAACCGGGCCCAGTTCGGATTGTAGTCTGCAACTCGACTACATGAAGTTGGAATCGCTAGTAATGGCGCATCAGCTACGGCGC…
>1148020 16SV6.GV14.G.19.050m.C_141191
ACGCGTGGAACCTTACCAGGGCTTAAATGCAGGCTGCATGGGGTAGAGATACCCCTTTCTTCGGACCGCCTGCAAGGTGCTGCATGGTTGTCGTCAGCTCGTGCCGTGAGGTGTCAGGTTAAGTCCTATAACGAGCGCAACCCCTACCGTTAGTTGCCAGCATGTCAAGATGGGGACTCTAACGGGACTGCCGGTGCAAACCGTGAGGAAGGTGGGGACGACGTCAAATCATCACGGCCCTTACGTCCTGGGCTACACACGGGCTACAAGGGCCGGTACAGAGGGAAGCCACCCCGCAAGGGGGCGCGGATCTACAAAACCGGTCACAGTTCGGATCGGGGTCTGCAACTCGACCCCGTGAAGCTGGAATCGCTAGTAATCGGATATCAGCCATGATCC…
>1148089 16SV6.GV14.G.02.141m.A_4562087
ACGCGTCAAACCTTACCTACCCTTGACATCCCTGGAAGGTCATAGAGATATGACTGTGCCTTCGGGAACCAGGTGACAGGTGCTGCATGGCTGTCGTCAGCTCGTGTCGTGAGATGTTGGGTTAAGTCCCGTAACGAGCGCAACCCTTGTCTCTAGTTGCCAGCGATCCGGTCGGGGACTCTAGAGAGACTGCCGCTGATAAAGCGGAGGAAGGTGGGGACGATGTCAAGTCATCATGGCCCTTATGGGTAGGGCTACACACGTGCTACAATGGCCAGTACAAAGGGAAGCAAACCCGCGAGGGGGTGCGGATCTCAAAAAGCTGGTCGTAGTCCGGATTGGAGTCTGCAACTCGACTCCATGAAGTCGGAATCGCTAGTAATCGCGAATCAGCATGTC…
>116756 16SV6.GV14.G.23.009m.A_233
ACGCGAAGAACCTTACCAATCCTTGAAATCTAGCGAAGTTCGCAGAGATGTGAATGTGCCTTCGGGAACGCTATGACAGGTGTTGCATGGCTGTCGTCAGCTCGTGTCGTGAGATGTATGGTTAAGTCCAGTAACGAGCGCAACCCCTATCCTTATTTGCCAGCGAGTAATGTCGGGAACTATAGGGAGACTGCCGGGTGAAACCCGGAGGAAGGCGGGGACGAGGTCAAGTCATCATGGCCCTTATGGATTGGGCTACACACGTGCTACAATGGGAAGTACAGAGGGATGCGAAAGCGCGAGCTGAAGCCAAACCCTTAAAACTTTTCTTAGTCCGGATTGGAGTCTGCAACTCGACTCCATGAAGTCGGAATCACTAGTAATCGCGAATCAGAATGT…
>116923 16SV6.GV14.G.25.056m.C_415018
ACGCGCTAAACCTTACCTACAATTGACATACTGCGAATTTTCTAGAGATAGATTAGTGCCTTCGGGAGCGCAGATACAGGTGCTGCATGGCTGTCGTCAGCTCGTGTCGTGAGATGTTGGGTTAAGTCCTATAACGAGCGCAACCCTTACCCTTATTTGCCAGCGGTTCGGCCGGGAACTATAAGGGAACTGCCGGTAATAAGCCGGAGGAAGGTGGGGACGACGTCAAGTCATCATGGCCCTTACATGTAGGGCTACACACGTGCTACAATGGAAGATACAAACGGTTGCTAAAGCGCGAGCTGGAGTTAATCCGATAAAGTCTTTCGTAGTCCGAATTGCAGTCTGAAACTCGACTGCATGAAGCCGGAATCGCTAGTAATCGCGGATCAGCATGCC…
>117231 16SV6.GV14.G.23.009m.A_211
ACGCGCTGAACCTTACCGGCCCTTGACATACCAATCGCGAACTTAAGAGATTAAGTTTTTCACTTCGGGTGGATTGGATACAGGTGCTGCATGGCTGTCGTCAGCTCGTGTCGTGAGATGTTGGGTTAAGTCCCGCAACGAGCGCAACCCCTACCTTCAATTGCCAGCACGTTATGGTGGGAACTTTGAAGGAACTGCCGGTGATAAGCCGGAGGAAGGTGGGGATGACGTCAAGTCCTCATGGCCCTTACGGGCCGGGCTACACACGTGATACAATGGTAACTACAAAGAGCAGCGATGGAGCAATCTTCAGCAAATCTCCAAAAGTTACCTCAGTTCGGATTGTACTCTGCAACTCGAGTACATGAAGTTGGAATCGCTAGTAATCGTAGATCAGCA…
>117823 16SV6.GV14.G.29.054m.C_2776876
ACGCGCAGAACCTTACCAACCCTTGACATGGATATCGAGAATTCTGGAGACAGATTTCATCAGTTCGGCTGGATATCACACAGGTGCTGCATGGCTGTCGTCAGCTCGTGTCGTGAGATGTTCGGTTAAGTCCGGCAACGAGCGCAACCCACGTCTTTAGTTACCAGCATTTAGTTGGGTACTCTAGAGAGACCGCCGGTGATAAGCCGGAGGAAGGTGTGGATGACGTCAAGTCCTCATGGCCCTTACGGGTTGGGCTACACACGTGCTACAATGGTAGTGACAATGGGTTAATCCCCAAAAACTATCTCAGTTCGGATTGGGGTCTGCAACTCGACCCCATGAAGTTGGAATCGCTAGTAATCGCGTAACAGCATGACGCGGTGAATACGTTCCCGG…
>117948 16SV6.GV14.G.26.025m.C_715804
ACGCGCAAAACCTTACCAGGACTTAAATGTAAGTTGCATGATTCAGAAATGGATCTTTCTTTGGACTACTTACAAGGTGCTGCATGGTTGTCGTCAGCTCGTGCCGTGAGGTGTCAGGTTAATTCCTATAACGAGCGCAACCCCTATCGTTAGTTGCCATCAAGTAAAGTTGGGAACTCTAGCGAAACTGCCGGTGCAAACCGTGAGGAAGGTGGGGATGACGTCAAATAATCACGGCCCTTACGTCCTGGGCCACACACGTGCTACAATGGTCAGTACAGAAAGCAGCCACTCTGCGAATAGGAGCTAATCTTTAAAGCTGATCTCAGTTCGGATCGGAGTCTGCAACTCGACTCCGTGAAGTTGGAATCGCTAGTAATCGGATATCAGCCATGATCC…
>118018 16SV6.GV14.G.78.200m.A_38441
ACGCGACAAACCTTACCTGGACTTGACATGTTAGTGAAAGTTTTGTGAAAGCAGAACCTTCTACGAGCTTGCTCAAGGACACTATCACAGGTGATGCATGGCTGTCGTCAGCTCGTGTCGTGAGATGTTGGGTTAAGTCCCGCAACGAGCGCAACCCCTGTCCTTAGTTGCCAGCACATAATGGTGGGGACTCTAAGGAGACTGCCTGGGATAACCAGGAGGAAGGTGGGGATGATGTCAAGTCAGTATGTCCCTTATGTCCAGGGCTACACACGTGTTACAATGGTCGGTACAAAGGGTTGCAAACTTGCAAGAGTAAGCTAATCCCAAAAAACCGACCCCAGTTCAGATTAGAGTCTGCAACTCGACTCTATGAAGCAGGAATCGCTAGTAATCGTG…
>118142 16SV6.GV14.G.19.005m.C_1677945
ACGCGTGAAACCTTACCAACACTTGACATGTTCGTCGCGACTCTAAGAGATTAGAGTTTTCGGTTCGGCCGGACGAAACACAGGTGCTGCATGGCTGTCGTCAGCTCGTGTCGTGAGATGTTGGGTTAAGTCCCGCAACGAGCGCAACCCTTATCCTTATTTGCCAGCACTTCGGGTGGGAACTATAGGGAGACTGCCGTGAATAACACGGAGGAAGGTGGGGACGACGTCAAGTCATCATGGCCCTTACGGGTTGGGCTACACACGTGCTACAATGGGAGATACAGATGGTTGCGAAAGCGCGAGCTGGAGCTAATCCCACAAAGTCTTCCTCAGTCCGGATTGGAGTCTGCAACTCGACTCCATGAAGTAGGAATCGCTAGTAATCGTGAATCAGAA…
>118246 16SV6.GV14.G.78.200m.A_52430
ACGCGATAAACCTTACCAAGGCTTAAATGTAGGTTGACAGGTTGTGAAAACAATTTTTCTTCGGACAATTTACAAGGTGCTGCATGGTTGTCGTCAGCTCGTGCCGTGAGGTGTCGGGTTAAGTCCCATAACGAGCGCAACCCCTATTTTTAGTTACCAGCGAGTAGTGTCGGGAACTCTAGAAAGACTGCCTGTGTAAACAGTGAGGAAGGTGGGGATGACGTCAAATCATAACGGCCCTTATGTCTTGGGCTACACACGTGTTACAATGGTTACTACAGTGGGCTGCCATCTGGCAACAGAGAGCAAATCCATAAAGGTAATCCCAGTTCGGATCGGAGTCTGCAACTCGACTCTGTGAAGTTGGATTCGCTAGTAATCGTATATCAGCAATGATAC…
>118269 16SV6.GV14.G.23.009m.A_264
ACGCGTTAAACCTTACCAAGGCTTAAATGTAATATGACCGGTTGAGAGATCAACCTTTTTTCGAACAGATTACAAGGTGCTGCATGGTTGTCGTCAGCTCGTGCCGTGAGGTGTCGGGTTAAGTCCCATAACGAGCGCAACCCCTATTTTTAGTTACCAGCGAGTAATGTCGGGAACTCTAGAAAAACTGCCTGTGCAAACAGAGAGGAAGGTGGGGATGACGTCAAATCATCACGGCCCTTATGTCTTGGGCTACACACGTGCTACAATGGTTACTACAATGTGATGCCATCTGGTGACAGAGAGCTAATCAATAAAGGTAATCTCAGTTCGGATTGGAGTCTGCAACTCGACTCTATGAAGTTGGATTCGCTAGTAATCGTATATCAGCCATGATAC…
>118817 16SV6.GV14.G.19.050m.C_141253
ACGCGTAAAACCTTACCAGGGCTTAAATGTAAGTTGCATAGACCAGAGATGGTCTTTTCTTCGGACTACTTACAAGGTGCTGCATGGTTGTCGTCAGCTCGTGCCGTGAGGTGTCAGGTTAAGTCCTATAACGAGCGCAACCCCTATCGTTAGTTGCCAGCAAGTTAAGTTGGGTACTCTAGCGAGACTGCCGGTGCAAACCGCGAGGAAGGTGGGGATGACGTCAAATCATCACGGCCCTTACGTCCTGGGCTACACACGTGCTACAATGGCCGGTACAGAGAGCAGCCACTACGCGAGTAGGAGCGAATCTACAAAACCGGTCTCAGTTCGGATCGCAGTCTGCAACTCGACTGCGTGAAGCTGGAATCGCTAGTAATCGGATATCAGCCATGATCC…
>119137 16SV6.GV14.G.23.009m.A_3413
ACGCGTAAAACCTTACCTGGGTTTGACATGTTCACGAAAGCTCTGTGAAAACAGAGCCCTCTGCGAGCTTGCTCAAAGACGTGATCACAGGTGATGCATGGCTGTCGTCAGCTCGTGTCGTGAGATGTTGGGTTAAGTCCCGCAACGAGCGCAACCCCTATCCTTAGTTGCCAGCACATTATGGTGGGGACTCTAAGGAGACTGCCTAGGATAACTAGGAGGAAGGTGGGGATGATGTCAAGTCAGTATGTCCCTTATATCCAGGGCTACACACGTGTTACAATGGTTAGTACAAAGGGTCGCAAAGCCGCAAGGTGGAGCCAATCCCAAAAAACTAACCTCAGTTCGGATTGGAGTCTGCAACTCGACTCCATGAAGTCGGAATCGCTAGTAATCGTG…
>119242 16SV6.GV14.G.11.006m.A_502698
ACGCGTGAAACCTTACCAGGGCTTAAATGTAGAGGGAATATATTGGAAACAGTATAGCCTTCGGGCCGTCTACAAGGTGCTGCATGGCTGTCGTCAGCTCGTGCCGTGAGGTGTTGGGTTAAGTCCCGCAACGAGCGCAACCCCTATCTTTAGTTGCTAGCAGGTAATGCTGAGGACTCTAAAGAAACTGCCTACGCAAGTAGTGAGGAAGGCGGGGACGACGTCAAGTCATCACGGCCCTTACGTCCTGGGCCACACACGTGCTACAATGGTAGATACAGAGGGCAGCTACCCCGCGAGGGGATGCGAATCTCGAAAGTCTATCTCAGTTCGGATTGGAGTCTGCAACTCGACTCTATGAAGCTGGAATCGCTAGTAATCGCGCATCAGCCATGGCGC…
>119251 16SV6.GV14.G.19.025m.A_1217298
ACGCGTGGAACCTTACCAACACTTGACATGTTCGTCGCGACTTTAAGAGATTAAAGTTTTCGGTTCGGCCGGACGAAACACAGGTGCTGCATGGCTGTCGTCAGCTCGTGTCGTGAGATGTTGGGTTAAGTCCCGCAACGAGCGCAACCCTCACTTTTAGTTGCCATCATTTAGTTGGGCACTCTGAAAGAACTGCCAGTGATAAGCTGGAGGAAGGTGGGGATGACGTCAAGTCCTCATGGCCCTTACGTGTTGGGCTACACACGTGCTACAATGGCACTTACAATAGGAAGCAAGACGGCGACGTTAAGCAAATCCTAAAAAAGTGCCTCAGTTCGGATTGTACTCTGCAACTCGAGTACATGAAGCTGGAATTACTAGTAATCGCGGATCAGCGCG…
>119502 16SV6.GV14.G.19.050m.C_140885
ACGCGAGAAACCTTACCAGGGCTTAAATGTTTAGTGACAGATCTAGAAATAGATTTTTCTTCAGACACTAAACAAGGTGCTGCATGGTTGTCGTCAGCTCGTGCCGTGAGGTGTCAGGTTAAGTCCTATAACGAGCGCAACCCCTGTTGTTAGTTGCCAGCGAGTAATGTCGGGAACTCTAGCAAGACTGCCAGTGCAAACTGTGAGGAAGGTGGGGATGACGTCAAATCATCACGGCCCTTATGTCCTGGGCTACACACGTGCTACAATGGTAGGTACAGAGAGCAGCCAATGCGCGAGCATGAGCAAATCTATAAAACCTATCTCAGTTCGGATCGGAGTCTGCAACTCGACTCCGTGAAGCTGGAATCGCTAGTAATCGGATATCAGCAATGATCC…
>119582 16SV6.GV14.G.21.015m.A_5119682
ACGCGCGGAACCTTACCTGGTCTTGACATGTAGCGAACTTTCCAGAGATGGATTGGTGCCTTCGGGAACGCTAACACAGGTGCTGCATGGCTGTCGTCAGCTCGTGTCGTGAGATGTTGGGTTAAGTCCCGCAACGAGCGTAACCCCTGTCCTTAGTTGCCATAATTTAGTTGGGCACTCTAAGGAGACTGCCGGTGACAAACCGGAGGAAGGTGGGGACGACGTCAAGTCATCATGGCCCTTATGACCAGGGCTACACACGTGCTACAATGGACGGTACAAAGGGCTGCTAAGCCGCGAGGTCAAGCAAATCCCATAAAACCGTTCGTAGTCCGGATTGGAGTCTGCAACTCGACTCCATGAAGTCGGAATCGCTAGTAATCGCAGATCAGAATGCTG…
>119942 16SV6.GV14.G.23.009m.A_926
ACGCGCGAAACCTTACCTGGTCTTGACATGCCCGTTATAGTTTTCCGAAAGGAATTCGTCAGTTAGGCTGGACGGTGCACAGGTGCTGCATGGCTGTCGTCAGCTCGTGTCGTGAGATGTTCGGTTAAGTCCGGCAACGAGCGCAACCCTCGTTCCTAGTTGCCAGCGGGTAATGCCGGGGACTCTAGGAAGACAAACCTCGTGTAGAGGTGGGAAGGTGGGGACGACGTCAAGTCAGTATGGCCCTTACGACCAGGGCTGCACACGTGCTACAATGCCCGGTACAATGGGATGCAATACCGCGAGGTTGAGCCAATCCATAAAACCGGGCCCAGTTCGGATTGGAGTCTGCAACTCGACTCCATGAAGTTGGAATCGCTAGTAATGGCGTATCAGCAA…
>121667 16SV6.GV14.G.19.050m.C_140051
ACGCGAGGAACCTTACCTGGACTTGACATGTTAGTGAAAGTTCTGTGAAAGCAGAGCCTTCTGCGAGCTTGCTCAAAGACACTATCACAGGTGATGCATGGCTGTCGTCAGCTCGTGTCGTGAGATGTTGGGTTAAGTCCCGCAACGAGCGCAACCCCTATCCTTAGTTGCCAGCACGTAATGGTGGGGACTCTAAGGAGACTGCCTGGGATAACCAGGAGGAAGGTGGGGATGATGTCAAGTCAGTATGTCCCTTATGTCCAGGGCTACACACGTGTTACAATGGCCGGTACAATGGGTCGCGATCCCGCAAGGGCAAGCCAATCCCAAAAAACCGGCCCCAGTTCAGATTGGAGTCTGCAACTCGACTCCATGAAGCAGAAATCTCTAGTAATCGCG…
>121882 16SV6.GV14.G.19.050m.C_155704
ACGCGTTAAACCTTACCAACACTTGACATGTTCGTCGCGAGACCAAGAGATTGGTTTCTTCATTTAGTTGGACGAAACACAGGTGCTGCATGGCTGTCGTCAGCTCGTGTCGTGAGATGTTGGGTTAAGTCCCGCAACGAGCGCAACCCCTACTTTTAGTTGCTACCATTTAGTTGGGCACTTTAAAAGAACTGCCAGTGATAAGCTGGAGGAAGGTGGGGATGACGTCAAGTCCTCATGGCCCTTACGTGTTGGGCTACAAACGTGCTACAATGGCACTTACAATGGGATGCAAAGAGGCGACTCCTAGCTAATCCCAAAAATGTGTCTCAGTTCGGATTGCACTCTGCAACTCGAGTGCATGAAGCTGGAATTGCTAGTAATCGCGAATCAGCGCGT…
>12220 16SV6.GV14.G.78.005m.A_7486386
ACGCGCGAAACCTTACCAAGGCTTGACATATACGAGAACGCTGCAGAAATGTAGAACTCTTTGGACACTCGTAAACAGGTGGTGCATGGTTGTCGTCAGCTCGTGTCGTGAGATGTTGGGTTAAGTCCCGCAACGAGCGCAACCCTCGTTCTATGTTGCCAGCACGTAATGGTGGGAACTCATGGGATACTGCCGGGGTCAACTCGGAGGAAGGTGGGGATGACGTCAAATCATCATGCCCCTTATGTCTTGGGCTTCACGCATGCTACAATGGCCGGTACAAAGGGCCGCAATACCGTAAGGTGGAGCGAATCCCAAAAAGCCGGTCCCAGTTCGGATTGAGGTCTGCAACTCGACCTCATGAAGTCGGAGTCGCTAGTAATCGCAGATCAGCAACGC…
>122966 16SV6.GV14.G.19.050m.C_141277
ACGCGTAGAACCTTACCAGGGCTTAAATGCAGAATGACAGATTGGGAAACCAGTCCTTCTTCGGACATTTTGCAAGGTGCTGCATGGTTGTCGTCAGCTCGTGCCGTGAGGTGTCAGGTTAAGTCCTATAACGAGCGCAACCCCTATTCTTAGTTGCCAGCGGGTAATGCCGGGAACTCTAAGGAGACTGCCAGCGCAAGCTGCGAGGAAGGTGGGGATGACGTCAAATCATCACGGCCCTTACGTCCTGGGCTACACACGTGCTACAATGGATGGTACAATGGGCAGCCACTACGCAAGTAGGAGCTAATCCTCAAAACCATTCTCAGTTCGGATCGGAGTCTGCAACTCGACTCCGTGAAGCTGGAATCGCTAGTAATCAGATATCAGCAATGATCT…
>123001 16SV6.GV14.G.19.050m.C_147764
ACGCGATGAACCTTACCAACACTTGACATGTTCGTCGCGACTTTAAGAGATTAAAGTTTTCGGTTCGGCCGGACGAAACACAGGTGCTGCATGGCTGTCGTCAGCTCGTGTCGTGAGATGTTGGGTTAAGTCCCGCAACGAGCGCAACCCTCACTTTTAGTTGCCATCATTTAGTTGGGCACTCTGAAAGAACTGCCAGTGATAAGCTGGAGGAAGGTGGGGATGACGTCAAGTCCTCATGGCCCTTACGTGTTGGGCTACACACGTGCTACAATGGTATCTACAACAGGAAGCAAGACTGCGAGGTCAAGCAAATCCCTAAAAGATACCTCAGTTCGGATTGCACTCTGCAACTCGAGTGCATGAAGCTGGAATTACTAGTAATCGTAGATCAGCGTG…
>123788 16SV6.GV14.G.23.009m.A_207
ACGCGCAAAACCTTACCAACACTTGACATGTTCGCCGCGACTTTAAGAGATTAGAGTTTTCGGTTCGGCCGGACGAAACACAGGTGCTGCATGGCTGTCGTCAGCTCGTGTCGTGAGATGTTGGGTTAAGTCCCGCAACGAGCGCAACCCTTATCGTTAGTTACTAACAGTTCGGCTGAGGACTCTAGCGAAACTGCCGGTGATAAGCCGGAGGAAGGTGGGGATGACGTCAAGTCCTCATGGCCCTTACACGCTGGGCTACACACGTGCTACAATGGTAACTACAACGGGACGCAATACCGCGAGGTGGAGCAAAGCCCCAAAAGTTATCTCAGTTCGGATTGCACTCTGCAACTCGAGTGCATGAAGTTGGAATTGCTAGTAATCGCGGATCAGCAT…
>12394 16SV6.GV14.G.01.025m.C_6919091
ACGCGATAAACCTTACCAAGGCTTGACATGAACCGGAAAGGCGTAGAAATACGTCCCCCACTTGTGGTCGGTTTACAGGTGGTGCATGGTTGTCGTCAGCTCGTGCCGTGAGATGTTGGGTTAAGTCCCGCAACGAGCGCAACCCTCGTTCTATGTTGCCAGCACGTGATGGTGGGGACTCATAGGAGACTGCCGGGGTCAACTCGGAGGAAGGTGGGGATGACGTCAAATCATCATGCCCCTTATGACTTGGGCTTCACGCATGCTACAATGGCCGGTACAAAGGGTTGCGATACTGTGAGGTGGAGCTAATCCCAAAAAGCCGGTCTCAGTTCGGATTGGGGTCTGCAACTCGACCCCATGAAGTCGGAGTCGCTAGTAATCGCAGATCAGCAACGC…
>123987 16SV6.GV14.G.78.200m.A_45306
ACGCGCGAAACCTTACCTGGTCTTGACATCCTACGAACTTTCCAGAGATGGATTGGTGCCTTCGGGAACGTAGTGACAGGTGCTGCATGGCTGTCGTCAGCTCGTGTCGTGAGATGTTGGGTTAAGTCCCGTAACGAGCGCAACCCTTGTCCTTATTTGCCATCATTTAGTTGGGCACTCTAGGGAGACTGCCGGTGACAAACCGGAGGAAGGTGGGGACGACGTCAAGTCATCATGGCCCTTACGACCAGGGCTACACACGTGCTACAATGGAGCGTACAAAGGGTCGCGACCTCGCGAGAGTAAGCTAATCCCATAAAACGTTTCGTAGTCCGGATCGCAGTCTGCAACTCGACTGCGTGAAGTCGGAATCGCTAGTAATCGTAGATCAGAATGCTA…
>124341 16SV6.GV14.G.78.200m.A_46414
ACGCGCGGAACCTTACCTGGTCTTGACATCCTGCGAACTTTCTAGAGATAGATTGGTGCCTTCGGGAACGCAGTGACAGGTGCTGCATGGCTGTCGTCAGCTCGTGTCGTGAGATGTTGGGTTAAGTCCCGTAACGAGCGCAACCCTTGTCCTTAGTTGCCAGCACGTAATGGTGGGAACTCTAAGGAGACTGCCGGTGACAAACCGGAGGAAGGTGGGGACGACGTCAAGTCATCATGGCCCTTACGACCTGGGCTACACACGTGCTACAATGGCCAGTACAGAGGGCTGCAAGCCCGCGAGGGGGAGCTAATCTCACAAAGCTGGTCGTAGTCCGGATCGCAGTCTGCAACTCGACTGCGTGAAGTTGGAATCGCTAGTAATCGTGAATCAGAATGT…
>124751 16SV6.GV14.G.23.009m.A_55
ACGCGATAAACCTTACCAGGGCTTAAATGTTAGGTGACAGATCTAGAAATAGATTTTTCTTCGGACACTTAACAAGGTGCTGCATGGTTGTCGTCAGCTCGTGCCGTGAGGTGTCAGGTTAAGTCCTATAACGAGCGCAACCCCTGTTGTTAGTTGCCAGCGAGTAATGTCGGGAACTCTAGCAAGACTGCCAGTGCAAACTGTGAGGAAGGTGGGGATGACGTCAAATCATCACGGCCCTTACGTCCTGGGCTACACACGTGCTACAATGGTAGGTACAGAGAGCAGCCAATGCGCGAGCATGAGCAAATCTATAAAACCTATCTCAGTTCGGATCGGAGTCTGCAACTCGACTCCGTGAAGCTGGAATCGCTAGTAATCGGATATCAGCCATGATCC…
>124830 16SV6.GV14.G.19.050m.C_141576
ACGCGTTGAACCTTACCAGCTCTTGACATCCCGGTCGCGGAAACAGAGATGTTTCTTTCAGTTAGGCTGGACCGGTGACAGGTGCTGCATGGCTGTCGTCAGCTCGTGTCGTGAGATGTTGGGTTAAGTCCCGCAACGAGCGCAACCCTCGCCTTTAGTTGCCATCATTAAGTTGGGCACTCTAGAGGGACTGCCGGTGATAAGCCGGAGGAAGGTGGGGATGACGTCAAGTCCTCATGGCCCTTATGGGCTGGGCTACACACGTGCTACAATGGCGCTGACAGAGGGCAGCTAGCTCGCGAGAGTAAGCTAATCCCAAAAAGGCGCCTCAGTTCAGATTGCACTCTGCAACTCGAGTGCATGAAGTCGGAATCGCTAGTAATCGTGGATCAGCATGCC…
>125125 16SV6.GV14.G.78.200m.A_39772
ACGCGACAAACCTTACCTACCCTTGAAATCCAGCGAAGTTCCTAGAGATAGGAATGTGCCTTCGGGAACGCTGTGACAGGTGTTGCATGGCTGTCGTCAGCTCGTGTCGTGAGATGTATGGTTAAGTCCAGTAACGAGCGCAACCCCTATCCTTATTTGCCAGCGCATAATGGCGGGAACTATAAGGAGACTGCCGGTCATAAACCGGAGGAAGGCGGGGACGACGTCAAGTCATCATGGCCCTTATGGGTAGGGCTACACACGTGATACAATGGGTGGTACAGAGGGTCGCCAAAGCGCGAGCTGGAGCCAAACCCTTAAAACCATTCTTAGTCCGGATTGGAGTCTGCAACTCGACTCCATGAAGTCGGAATCGCTAGTAATCGCGAATCAGAATGT…
>125168 16SV6.GV14.G.19.050m.C_163719
ACGCGACAAACCTTACCAGGGCTTAAATGTTAGGTGACAGATTTAGAAATAGATCTTTCTTCGGACACTTAACAAGGTGCTGCATGGTTGTCGTCAGCTCGTGCCGTGAGGTGTCAGGTTAAGTCCTATAACGAGCGCAACCCCTGTTGTTAGTTGCCAGCGAGTAATGTCGGGAACTCTAGCAAGACTGCCAGTGCAAACTGTGAGGAAGGTGGGGATGACGTCAAATCATCACGGCCCTTACGTCCTGGGCTACACACGTGCTACAATGGTAGGTACAGAGAGCAGCCAGTGCGCGAGCACGAGCAAATCTACAAAACCTATCTCAGTTCGGATCGGAGTCTGCAACTCGACTCCGTGAAGCTGGAATCGCTAGTAATCGGATATCAGCCATGATCC…
>126392 16SV6.GV14.G.23.009m.A_2568
ACGCGAAGAACCTTACCAGTCCTTGACATGGGTAGTTTGGTTTTCAGAGATGGATTCCTTCAATTCGGCTGGCTACCACACAGGTGCTGCATGGCTGTCGTCAGCTCGTGTCGTGAGATGTTGGGTTAAGTCCCGCAACGAGCGCAACCCTCATCTTTAGTTGCCATCGGTACGGCCGGGCACTCTAGAGAAACTGCCTGCGATGAGCAGGAGGAAGGCGGGGATGACGTCAAGTCCTCATGGCCCTTATGGACTGGGCTACACACGTGCTACAATGGCGGTGACAATGGGCAGCGAAAGGGCGACCTCGAGCAAATCCCAAAAAGCCGTCCCAGTTCGGATTGTACTCTGCAACTCGAGTGCATGAAGTTGGAATCGCTAGTAATCGCGGATCAGCAT…
>126508 16SV6.GV14.G.11.006m.A_490328
ACGCGTAGAACCTTACCAGGCCTTGACATCCCCGGAACTTTCTAGAGATAGATTGGTGCCTTCGGGAACCGGGTGACAGGTGCTGCATGGCTGTCGTCAGCTCGTGTCGTGAGATGTTGGGTTAAGTCCCGTAACGAGCGCAACCCTTGTCCTTAGTTGCCAGCACGTAATGGTGGGAACTCTAAGGAGACTGCCGGTGACAAACCGGAGGAAGGTGGGGACGACGTCAAGTCATCATGGCCCTTACGGCCTGGGCTACACACGTGCTACAATGGCTAGGACAGACGGCTGCAAACCAGCGATGGGGAGCTAATCCGACAAACCTAGTCGTAGTCCGGATTGGAGTCTGCAACTCGACTCCATGAAGTCGGAATTGCTAGTAATCGCGAATCAGAATGT…
>126871 16SV6.GV14.G.23.009m.A_3089
ACGCGTGGAACCTTACCAGGGCTTAAATGCAGAACGAATAGTTTGGAAACAGACTAGCCTTCGGGCGATCTGCAAGGTGCTGCATGGCTGTCGTCAGCTCGTGCCGTGAGGTGTTGGGTTAAGTCCCGCAACGAGCGCAACCCCTATCTTTAGTTGCCAGCGAGTAATGTCGGGGACTCTAAAGAAACTGCCTACGCAAGTAGAGAGGAAGGCGGGGACGACGTCAAGTCATCACGGCCCTTACGTCCTGGGCCACACACGTGCTACAATGGTTGGTACAGAGGGCAGCTACCGGGTGACCGGATGCGAATCTCTAAAGCCAAGCTCAGTTCGGATTGGAGTCTGCAACTCGACTCTATGAAGCTGGAATCGCTAGTAATCGCTCATCAGCCATGGCGC…
>127021 16SV6.GV14.G.29.005m.C_322578
ACGCGCTGAACCTTACCAGGGCTTAAATGTAAGTTGCATTAGTTAGAGATAGCTATTTCTTCGGACCACTTACAAGGTGCTGCATGGTTGTCGTCAGCTCGTGCCGTGAGGTGTCAGGTTAAGTCCTATAACGAGCGCAACCCCTGTTGTTAGTTGCCAGCGAGTCAAGTCGGGAACTCTAGCAAGACTGCCAGTGCAAACTGTGAGGAAGGTGGGGATGACGTCAAATCATCACGGCCCTTACGTCCTGGGCTACTCACGTGCTACAATGGTAGGTACAGAGAGCAGCCACTGCGCGAGCAGGAGCGAATCTATAAAACCTATCACAGTTCGGATCGGAGTCTGCAACTCGACTCCGTGAAGCTGGAATCGCTAGTAATCGGATATCAGCCATGATCC…
>127240 16SV6.GV14.G.23.009m.A_165
ACGCGCAAAACCTTACCTGGGTTTGACATGTCAGAGAAAGTTTTCCGAAAGGAGAACCCTTTAATAATTTATTATTAAACTCTGTCACAGGTGATGCATGGCTGTCGTCAGCTCGTGTCGTGAGATGTTAGGTTAAGTCCTGCAACGAGCGCAACCCCTATATTTAGTTGCCAGCACATAATGGTGGGGACTCTAAATAGACTGCCCGGAATAACCGGGAGGAAGGTGGGGATGATGTCAAGTCAGTATGTCCCTTATACCCAGGGCTACACACGTGTTACAATGGATAGTACAAAAAGTAGCAATTCCGCGAGGAGGAGCCAATCTTTAAAACTATCCCCAGTTCAGATTGAAGTCTGAAATTCGACTTCATGAAGCAGGAATCGCTAGTAATCGTAG…
>127587 16SV6.GV14.G.23.009m.A_37
ACGCGAGAAACCTTACCAGCCCTTGACATGTGGAGTTTGGTTATCAGAGATGATTTCCTTCAGTTTGGCTGGCTCCAACACAGGTGCTGCATGGCTGTCGTCAGCTCGTGTCGTGAGATGTTGGGTTAAGTCCCGCAACGAGCGCAACCCTCATCTTTAGTTGCCAGCAGTTCGGCTGGGCACTCTAGAGAAACTGCCTGGGATGACCAGGAGGAAGGCGAGGATGACGTCAAGTCCTCATGGCCCTTATGGGCTGGGCTACACACGTGCTACAATGGCGGTGACAGAGGGATGCAATAGGGCAACCTGGAGCAAATCCCAAAAAGCCGTCTCAGTTCGGATTGTTCTCTGCAACTCGAGAGCATGAAGTTGGAATCGCTAGTAATCGTAGATCAGCAT…
>127630 16SV6.GV14.G.78.200m.A_41036
ACGCGTTGAACCTTACCTAGGCTTGACATGTTAGTGAAAACTCTGTGAAAGCAGAGCCTTCTGCGAGCTTGCTCAAAGACACTATCACAGGTGATGCATGGCTGTCGTCAGCTCGTGTCGTGAGATGTTCGGTTAAGTCCGATAACGAGCGCAACCCCTATTCTTAGTTGCCAGCACGTAATGGTGGGGACTCTAAGAAAACTGCCCGGGATAACCGGAAGGAAGGTGGGGTCGACGTCAAGTCAGTATGTCCCTTACGCCTAGGGCTACACACGTGATACAATGGGAAGTACAAAGGGTAGCAATGCCGCGAGGTGGAGCCAATCCCAAAAAACTTCCCCAAGTTCAGATTGCAGTCTGCAACTCGACTGCATGAAGCAGGAATCGCTAGTAATCGTG…
>128159 16SV6.GV14.G.56.030m.A_1634960
ACGCGCAAAACCTTACCTACACTTGACATACAGAGAACTTACCAGAGATGGTTTGGTGCCTTCGGGAACTCTGATACAGGTGCTGCATGGCTGTCGTCAGCTCGTGTTGTGAGATGTTGGGTTAAGTCCCGCAACGAGCGCAACCCCTATCCTTAGTTGCCAGCGATTCGGTCGGGAACTCTAAGGAGACTGCCGGTGATAAACCGGAGGAAGGTGGGGACGACGTCAAGTCATCATGGCCCTTACGTGTAGGGCTACAAACGTGCTACAATGGCGCATACAGAGTGCTGCAAGCTTGCGAGAGTTAGCGAATCACTTAAAGTGCGTCGTAGTCCGGATTGGAGTCTGCAACTCGACTCCATGAAGTCGGAATCGCTAGTAATCGCGGATCAGAATGCC…
>128347 16SV6.GV14.G.34.050m.B_1287322
ACGCGAGGAACCTTACCCACCTTTGACATGGCAGGAAGTTTCCAGAGATGGATTCGTGCTCGAAAGAGAACCTGCACACAGGTGCTGCATGGCTGTCGTCAGCTCGTGTCGTGAGATGTTGGGTTAAGTCCCGCAACGAGCGCAACCCTTGTCATTAGTTGCTACATTCAGTTGAGCACTCTAATGAGACTGCCGGTGACAAACCGGAGGAAGGTGGGGATGACGTCAAGTCCTCATGGCCCTTATAGGTGGGGCTACACACGTCATACAATGGCTGGTACAGAGGGTTGCCAACCCGCGAGGGGGAGCTAATCCCATAAAACCAGTCGTAGTCCGGATCGCAGTCTGCAACTCGACTGCGTGAAGTCGGAATCGCTAGTAATCGCGGATCAGCATGCC…
>128365 16SV6.GV14.G.34.020m.A_33626
ACGCGAGGAACCTTACCTGGCCTTGATATGCAGAGAACTTTCCAGAGATGGATTGGTGCCTTCGGGAACTCTGACACAGGTGCTGCATGGCCGTCGTCAGCTCGTGTCGTGAGATGTTGGGTTAAGTCCCGTAACGAGCGCAACCCCTATCCCTAGTTGCTAGCAGTTCGGCTGAGAACTCTAGGGAGACTGCCGGTGACAAACCGGAGGAAGGTGGGGATGACGTCAGGTCATCATGGCCCTTACGGCCAGGGCTACACACGTGCTACAATGGTGCGTACAGAGGGCTGCAAACCCGCGAGGGGGAGCTAATCTCACAAAACGCATCGTAGTCCGGATCGGAGTCTGCAACTCGACTCCGTGAAGTCGGAATCGCTAGTAATCGCGAATCAGAATGTC…
>128382 16SV6.GV14.G.68.200m.A_5723745
ACGCGTAGAACCTTACCAGGTCTTGACATTGATCGCAATCCGCAGAGACGCGGAGTTCTCCTTCGGGAGACGAGAAAACAGGTGGTGCACGGCTGTCGTCAGCTCGTGTCGTGAGATGTTGGGTTAAGTCCCGCAACGAGCGCAACCCCTATCTTCAATTACCAGCACGTCATGGTGGGGACTATGGAGAGACTGCCGATGACAAATCGGAGGAAGGCGGGGATGACGTCAAGTCATCATGCCCCTTATGACCTGGGCTACACACGTACTACAATGGTCCTGACAGAGAGCAGCGAAGTGGCGACACCAAGCGAACCTCAGAAACAGGATCCCAGTTCGGATCGCAGGCTGCAACTCGCCTGCGTGAAGCAGGAATCGCTAGTAATCGCGGGTCAGCAT…
>129798 16SV6.GV14.G.42.050m.B_3284688
ACGCGCGGAACCTTACCAGGTCTTGACATCCATAGCCAGTCTAAGAGATTAGATGTTCCCTTCGGGGACTATGAGACAGGTGGTGCATGGCTGTCGTCAGCTCGTGTCGTGAGATGTTGGGTTAAGTCCCGCAACGAGCGCAACCCTTGTCATTAGTTGCCAGCATTAAGTTGGGCACTCTAATGAGACTGCCGGTGACAAACCGGAGGAAGGTGGGGATGACGTCAAGTCATCATGCCCCTTATGACCTGGGCTACACACGTGCTACAATGGACGGTACAACGAGAAGCGACCCTGTGAAGGCAAGCGGATCTCTGAAAGCCGTTCTCAGTTCGGATTGCAGGCTGCAACTCGCCTGCATGAAGCTGGAATCGCTAGTAATCGCAAATCAGCACGTTG…
>13120 16SV6.GV14.G.04.008m.C_2159602
ACGCGTTAAACCTTACCTGGGTTTGACATGCACAGGACGCCGGCAGAGATGTCGGTTCCCTTGTGGCCTGTGTGCAGGTGGTGCATGGCTGTCGTCAGCTCGTGTCGTGAGATGTTGGGTTAAGTCCCGCAACGAGCGCAACCCTTGTCTCATGTTGCCAGCACGTTATGGTGGGGACTCGTGAGAGACTGCCGGGGTCAACTCGGAGGAAGGTGGGGATGACGTCAAGTCATCATGCCCCTTATGTCCAGGGCTTCACACATGCTACAATGGCCGGTACAAAGGGCTGCGATGCCGGGAGGTTTAGCGAATCCTTTAAAGCCGGTCTCAGTTCGGATCGGGGTCTGCAACTCGACCCCGTGAAGTCGGAGTCGCTAGTAATCGCAGATCAGCAACGCT…
>131516 16SV6.GV14.G.78.200m.A_40133
ACGCGCGGAACCTTACCTGGGTTTGACATGTACCGAAAAGCTCTAGAGATATGGTGTCCTTCAGGGCGGTACACAGGTGGTGCATGGCTGTCGTCAGCTCGTGTCGTGAGATGTTGGGTTAAGTCCCGCAACGAGCGCAACCCTTATCCTATGTTGCCAGCACGTTATGGTGGGGACTCGTAGGAGACTGCCGGGGTCAACTCGGAGGAAGGTGGGGATGACGTCAAGTCATCATGCCCCGTATGCCCAGGGCTGCAAACACGCTACAATGGCCGGTACAGAGGGCTGCGAACCTGCGAGGGTAAGCGAATCCCACAAAGCCGGTCTCAGTTCGGATTGGAGTCTGCAACTCGACTCCATGAAGCCGGAGTTGCTAGTAATCCTGGATCAGCACGCCAG…
>131702 16SV6.GV14.G.42.030m.B_1856244
ACGCGTTAAACCTTACCAGGTCTTGACATCCTTTGACCACCTAAGAGATTAGGTTTTCCCTTCGGGGACAAAGAGACAGGTGGTGCATGGCTGTCGTCAGCTCGTGTCGTGAGATGTTGGGTTAAGTCCCGCAACGAGCGCAACCCTTGTTAATAGTTGCCAGCATTAAGTTGGGTACTCTATTGAGACTGCCGGTGACAAACCGGAGGAAGGTGGGGATGACGTCAAGTCATCATGCCCCTTATGACCTGGGCTACACACGTGCTACGATGGGCAGTACAACGAGAAGCGAACCTGTGAAGGCGAGCGGATCTCTTAAAGCTGTTCTCAGTTCGGACTGTAGGCTGCAACTCGCCTACACGAAGCTGGAATCGCTAGTAATCGCGGATCAGCACGCCG…
>132160 16SV6.GV14.G.36.050m.B_797690
ACGCGAGGAACCTTACCAGGGCTTAAATGCAGAATGACCGTTCTGGAAACAGAACTTTCTTCGGACAATTTGCAAGGTGCTGCATGGCTGTCGTCAGCTCGTGCCGTGAGGTGTTGGGTTAAGTCCCGCAACGAGCGCAACCCCTATCTTTAGTTGCTAGCAGGTAATGCTGAGGACTCTAGAGAAACTGCCAGCGCAAGCTGAGAGGAAGGCGGGGACGACGTCAAGTCATCACGGCCCTTACGTCCTGGGCTACACACGTGCTACAATGGTCGGTACAGAGGGCAGCTATCCCGCGAGGGAATGCGAATCTCGAAAGCCGATCTCAGTTCGGATTGGAGTCTGCAACTCGACTCCATGAAGCTGGAATCGCTAGTAATCGCGCATCAGCCATGGCGC…
>13226 16SV6.GV14.G.61.040m.A_782569
ACGCGCGAAACCTTACCTGGGTTTGACATGCACAGGACGCCGGTAGAGATATCGGTTCCCTTGTGGCCTGTGTGCAGGTGGTGCATGGCTGTCGTCAGCTCGTGTCGTGAGATGTTGGGTTAAGTCCCGCAACGAGCGCAACCCTTGTCTCATGTTGCCAGCGCGTAATGGCGGGGACTCGTGAGAGACTGCCGGGGTCAACTCGGAGGAAGGTGGGGATGACGTCAAGTCATCATGCCCCTTATGTCCAGGGCTTCACGCATGCTACAATGGCCGGTACAAAGGGCTGCGATGCCGTGAGGCTTAGCGAATCCTTGAAAGCCGGTCTCAGTTCGGATCGGGGTCTGCAACTCGACCCCGTGAAGTCGGAGTCGCTAGTAATCGCAGATCAGCAACGCT…
>132661 16SV6.GV14.G.15.200m.B_4419666
ACGCGTAGAACCTTACCAGGTCTTGACATCCTTTGACCATCCTAGAGATAGGACTTTCCCTTCGGGGACAAAGTGACAGGTGGTGCATGGTTGTCGTCAGCTCGTGTCGTGAGATGTTGGGTTAAGTCCCGCAACGAGCGCAACCCTTATTGTTAGTTGCCATCATTCAGTTGGGCACTCTAGCGAGACTGCCGCAGACAATGCGGAGGAAGGTGGGGATGACGTCAAATCATCATGCCCCTTATGACCTGGGCTACACACGTGCTACAATGGAGAGTACAACGAGTCGCAAAGCCGCGAGGCTAAGCCAATCTCTTAAAGCTCTTCTCAGTTCGGATTGTAGGCTGCAACTCGCCTACATGAAGCCGGAATCGCTAGTAATCGCGGATCAGCACGCCG…
>132939 16SV6.GV14.G.44.010m.A_1772913
ACGCGAGGAACCTTACCAATCCTTGACATATGGAAAACCAGGGTGTTTACCCGCTCTGTCTCTTTTATACAGGTGCTGCATGGCTGTCGTCAGCTCGTGTCGTGAGATGTTGGGTTAAGTCCCGCAACGAGCGCAACCCACGTCCTTAGTTGCCATCATTCAGTTGGGCACTCTAGGGAGACTGCCGGTGATAAGCCGCGAGGAAGGTGTGGATGACGTCAAGTCCTCATGGCCCTTACGGGATGGGCTACACACGTGCTACAATGGCGGTGACAGTGGGACGCGAAACCGCGAGGTTGAGCAAATCCCCAAAAACCGTCTCAGTTCAGATTGCACTCTGCAACTCGAGTGCATGAAGGCGGAATCGCTAGTAATCGTGGATCAGCATGCCACGGTGAA…
>134668 16SV6.GV14.G.15.005m.C_512902
ACGCGAGGAACCTTACCTACACTTGACATCCAGAGAACAATTTAGAGATAGATTGGTGCCTTCGGGAACTCTGAGACAGGTGCTGCATGGCTGTCGTCAGCTCGTGTTGTGAGATGTTGGGTTAAGTCCCGCAACGAGCGCAACCCCTATCCTTAGTTGCCAGCGATTCGGTCGGGAACTCTAAGGAGACTGCCGGTGATAAACCGGAGGAAGGTGGGGACGACGTCAAGTCATCATGGCCCTTACGTGTAGGGCTACACACGTGCTACAATGGCGCATACAGAGTGCTGCGAACTTGCGAAAGTAAGCGAATCACTTAAAGTGCGTCGTAGTCCGGATTGGAGTCTGCAACTCGACTCCATGAAGTCGGAATCGCTAGTAATCGCGGATCAGAATGCC…
>135256 16SV6.GV14.G.53.030m.C_697930
ACGCGAGAAACCTTACCAACCCTTGACATCCTCAGCTACATCGAGAGATCGATGGTTCCCTTCGGGGACTGAGTGACAGGTGCTGCATGGCTGTCGTCAGCTCGTGTCGTGAGATGTTCGGTTAAGTCCGGCAACGAGCGCAACCCACATCCCTAGTTGCCAGCAGTTCGGCTGGGCACTCTATGGAAACTGCCCGTGATAAGCGGGAGGAAGGTGTGGATGACGTCAAGTCCTCATGGCCCTTACGGGTTGGGCTACACACGTGCTACAATGGCAGTGACAATGGGTTAATCCCAAAAAACTGTCTCAGTTCGAATTGTCGTCTGCAACTCGACGGCATGAAGTCGGAATCGCTAGTAATCGCATATCAGCCATGATGCGGTGAATACGTTCCCGGGC…
>135260 16SV6.GV14.G.69.020m.C_98375
ACGCGCAGAACCTTACCAACCCTTGACATCCTCAGCTACATCCAGAGATGGATGGTTCCCTTCGGGGACTGAGTGACAGGTGCTGCATGGCTGTCGTCAGCTCGTGTCGTGAGATGTTCGGTTAAGTCCGGCAACGAGCGCAACCCACATCCTTAGTTGCCAGCAGTTCGGCTGGGCACTCTAGGGCAACTGCCCGTGATAAGCGGGAGGAAGGTGTGGATGACGTCAAGTCCTCATGGCCCTTACGGGGTGGGCTACACACGTGCTACAATGGCATCTACAGTGGGTTAATCCCAAAAAGATGTCTCAGTTCGGATTGTCGTCTGCAACTCGACGGCATGAAGTCGGAATCGCTAGTAATCGCGTAACAGCATGACGCGGTGAATACGTTCCCGGGCC…
>135261 16SV6.GV14.G.78.200m.A_38869
ACGCGTGAAACCTTACCAACCCTTGACATCCTCAGCTACATCGAGAGATCGATGGTTCCCTTCGGGGACTGAGTGACAGGTGCTGCATGGCTGTCGTCAGCTCGTGTCGTGAGATGTTCGGTTAAGTCCGGCAACGAGCGCAACCCACATCCCTAGTTGCCAGCAGTTCGGCTGGGCACTCTATGGAAACTGCCCGTGATAAGCGGGAGGAAGGTGTGGATGACGTCAAGTCCTCATGGCCCTTACGGGTTGGGCTACACACGTGCTACAATGGCAGTGACAATGGGTTAATCCCAAAAAACTGTCTCAGTTCGGATTGTCGTCTGCAACTCGACGGCATGAAGTCGGAATCGCTAGTAATCGCGTAACAGCATGACGCGGTGAATACGTTCCCGGGCC…
>135262 16SV6.GV14.G.15.020.A_2803703
ACGCGTCGAACCTTACCTACCCTTGACATTTGGTGCTACATCCAGAGATGGATGGTCCTCTTCGGAGGCGCCAGGACAGGTGCTGCATGGCTGTCGTCAGCTCGTGTCGTGAGATGTTGGGTTAAGTCCCGCAACGAGCGCAACCCTCGCCGTTAGTTGCCAGCAGGTTTGGCTGGGCACTCTAACGGGACCGCCGGTGTTAAGCCGGAGGAAGGTGGGGATGACGTCAAGTCCTCATGGCCCTTACGGGTAGGGCTACACACGTGCTACAATGGCAGTGACAGAGAGCTAATCTCAAAAAACTGTCTCAGTTCGGATTGTCTTCTGCAACTCGAAGGCATGAAGTTGGAATCGCTAGTAATCGCGTAACAGCATGACGCGGTGAATACGTTCCCGGGC…
>135302 16SV6.GV14.G.34.020m.A_4618
ACGCGACAAACCTTACCAACCCTTGACATCCTGATCGCGGATCGTAGAGATACTTTCCTTCAGTTCGGCTGGATCAGTGACAGGTGCTGCATGGCTGTCGTCAGCTCGTGTCGTGAGATGTTCGGTTAAGTCCGGCAACGAGCGCAACCCACATCCCTAGTTGCCAGCAGTTCGGCTGGGCACTCTATGGAAACTGCCCGTGATAAGCGGGAGGAAGGTGTGGATGACGTCAAGTCCTCATGGCCCTTACGGGTTGGGCTACACACGTGCTACAATGGCAGTGACAATGGGTTAATCCCAAAAAGCTGTCTCAGTTCGGATTGGGGTCTGCAACTCGACCCCATGAAGTCGGAATCGCTAGTAATCGCGTAACAGCATGACGCGGTGAATACGTTCCCG…
>135303 16SV6.GV14.G.77.030m.C_6250960
ACGCGTGGAACCTTACCAACCCTTGACATCCTGATCGCGGTTACCGGAGACGGTTTCCTTCAGTTCGGCTGGATCAGTGACAGGTGCTGCATGGCTGTCGTCAGCTCGTGTCGTGAGATGTTCGGTTAAGTCCGGCAACGAGCGCAACCCACATCCTTAGTTGCCAGCAGTTCGGCTGGGCACTCTAGGGAAACTGCCCGTGATAAGCGGGAGGAAGGTGTGGATGACGTCAAGTCCTCATGGCCCTTACGGGTTGGGCTACACACGTGCTACAATGGTAATGACAATGGGTTAATCCCAAAAAACTGTCTCAGTTCGGATTGGGGTCTGCAACTCGACCCCATGAAGTCGGAATCGCTAGTAATCGCGTAACAGCATGACGCGGTGAATACGTTCCCG…
>135755 16SV6.GV14.G.78.200m.A_43234
ACGCGCGGAACCTTACCACCCCTTGACATACTCAGAACTTTCTAGAGATAGATTGGTGCCTTCGGGAACTGAGATACAGGTGCTGCATGGCTGTCGTCAGCTCGTGTCGTGAGATGTTGGGTTAAGTCCCGTAACGAGCGCAACCCTTGTCCTTATTTGCCAGCGGATAATGCCGGGAACTTTAGGGAGACCGCCGGTGACAAACCGGAGGAAGGTGGGGACGACGTCAAGTCATCATGGCCCTTACGGGGTGGGCTACAAACGTGCTACAATGGGCGGTACAAAGAGCTACAAACTTGCGAAAGTAAGCGAATCTCAAAAAACCGCTCGTAGTCCGGATAGGAGTCTGCAACTCGACTCCTTGAAGTCGGAATCGCTAGTAATCGCGAATCAGAATGT…
>135786 16SV6.GV14.G.78.200m.A_61958
ACGCGAGGAACCTTACCAACCCTTGACATGTGAAGTTTGGTTAGTGGAGACACTTTCCTTCAGTTCGGCTGGCTTCAACACAGGTGCTGCATGGCTGTCGTCAGCTCGTGTCGTGAGATGTTGGGTTAAGTCCCGCAACGAGCGCAACCCTCACCCTTAGTTGCCATCATTTAGTTGGGCACTCTAGGGGAACTGCCGGTGACAAGCCGGAGGAAGGCGGGGATGACGTCAAGTCCTCATGGCCCTTATGGGTTGGGCTACACACGTGCTACAATGGCGACTACAGAGGGCAGCGAGGCGGCGACGCCAAGCGAATCCCAAAAAGTCGTCTCAGTTCGGATTGTTCTCTGCAACTCGAGAGCATGAAGGCGGAATCGCTAGTAATCGCGGATCAGCATG…
>135911 16SV6.GV14.G.01.006m.A_1169495
ACGCGTCGAACCTTACCAGCGTTTGACATGTCCGGACGATTTCCAGAGATGGATCTCTTCCCTTCGGGGACTGGAACACAGGTGCTGCATGGCTGTCGTCAGCTCGTGTCGTGAGATGTTGGGTTAAGTCCCACAACGAGCGCAACCCTCGCCTTTAGTTACCATCATTCAGTTGGGGACTCTAAAGGAACCGCCGGTGATAAGCCGGAGGAAGGTGGGGATGACGTCAAGTCCTCATGGCCCTTACGCGCTGGGCTACACACGTGCTACAATGGCGGTGACAGTGGGCAGCAAACTCGCGAGAGTGCGCTAATCTCCAAAAGCCGTCTCAGTTCGGATTGTTCTCTGCAACTCGAGAGCATGAAGGCGGAATCGCTAGTAATCGCGGATCAGCATGCC…
>135984 16SV6.GV14.G.56.030m.A_1629762
ACGCGCGGAACCTTACCAATCCTTGCAATATACAGAAAACAATGGTTATGCTTTGTATTTTGGTATACAGGCGCTGCATGGCTGTCGTCAGTTCGTGGCGTGAGCTGTTGGGTTAAGTCCTATAACGAGCGCAACCCCTACCGTTAGTTGCCAGCATGTCAAGATGGGGACTCTAACGGGACTGCCGGTGCAAACCGTGAGGAAGGTGGGGACGACGTCAAATCATCACGGCCCTTACGTCCTGGGCTACACACGTGCTACAATGGCCGGTACAGAGGGAAGCCACCCCGCAAGGGGGCGCGGATCTACAAAACCGGTCACAGTTCGGATCGGGGTCTGCAACTCGACCCCGTGAAGCTGGAATCGCTAGTAATCGGATATCAGCCATGATCCGGTGAA…
>136006 16SV6.GV14.G.53.030m.C_691740
ACGCGATGAACCTTACCAGGGCTTAAATGCAGTCGGACAGGTGTGGAAACACGCCCTTCTTCGGACTGATTGCAAGGTGCTGCATGGTTGTCGTCAGCTCGTGCCGTGAGGTGTCAGGTTAAGTCCTATAACGAGCGCAACCCCTGTGGTTAGTTGCCAGCGAGTAATGTCGGGAACTCTAGCCAGACTGCCGGTGCAAACCGTGAGGAAGGTGGGGATGACGTCAAATCATCACGGCCCTTACGTCCTGGGCTACACACGTGCTACAATGGCAGGTACAGAGGGCAGCCACACCGCGAGGTGGAGCGAATCCTTAAAACCTGTCTCAGTTCGGATCGGGGTCTGCAACTCGACCCCGTGAAGCTGGAATCGCTAGTAATCGGATATCAGCCATGATCC…
>136056 16SV6.GV14.G.71.080m.A_916254
ACGCGCTAAACCTTACCTGGGCTAAATCTACAGCGCTACCTCTGGAAACAGAGGGTTCTCTATGAGACGCTATAGAAGGTGCTGCATGGCTGTCGTCAGCTCGTGCCGTGAGGTGTTGGGTTAAGTCCCGCAACGAGCGCAACCCCTGTGGTTAGTTACCAGCACATAATGGTGGGGACTCTAGCCAGACTGCCTACGCAAGTAGTGAGGAAGGTGGGGACGACGTCAAGTCATCATGGCCCTTACGTCCAGGGCTGCACACGGGCTACAATGGATGGTACAGAAGGTCGCTACTCAGCAATGAGGTGCAAATCTTTAAAACCATTCTCAGTTCGGATCGGAGTCTGCAACTCGACTCCGTGAAGTTGGAATCGCTAGTAATCGCGTATCAGCAATGAC…
>136105 16SV6.GV14.G.49.010m.A_1643558
ACGCGTGAAACCTTACCTGGGCTTAAATGTAGACTGACAGATTGGGAAACCAGTCCTTCTTCGGACAGTTTACAAGGTGCTGCATGGTTGTCGTCAGCTCGTGCCGTGAGGTGTCGGGTTAAGTCCCATAACGAGCGCAACCCCTATTCTTAGTTGCCAGCGGTTCGGCCGGGGACTCTAAGAAAACTGCCCGCGCAAGCGGTGAGGAAGGTGGGGATGACGTCAAATCATCACGGCCCTTACGTCCAGGGCTACACACGTGCTACAATGGTGTTGACAAAGGGCAGCTACACTGCGAAGTGATGCTAATCCCAAAACAACATCTCAGTTCGGATCGGAGTCTGCAACTCGACTCCGTGAAGCTGGAATCGCTAGTAATCGCGCATCAGCCATGGCGCG…
>136218 16SV6.GV14.G.34.020m.A_15286
ACGCGCGGAACCTTACCAGGGCTTAAATGTGGTCTGACAGCTTTAGAGATAGAGCCTCCTTCGGGCAGATCACAAGGTGCTGCATGGTTGTCGTCAGCTCGTGCCGTGAGGTGTCAGGTTAAGTCCTATAACGAGCGCAACCCCTGCCGTTAGTTGCCAGCATGTAAAGATGGGGACTCTAACGGGACTGCCGGTGCAAACCGCGAGGAAGGTGGGGATGACGTCAAATCATCACGGCCCTTACGTCCTGGGCCACACACGTGCTACAATGGCCGGTACAGAGAGCAGCCACTGGGCAACCAGGAGCGAATCTATAAAACCGGTCACAGTTCGGATCGGGGTCTGCAACTCGACCCCGTGAAGCTGGAATCGCTAGTAATCGGATATCAGCCATGATCC…
>136254 16SV6.GV14.G.60.070m.B_305743
ACGCGAGAAACCTTACCTGGACTAGAATGCGAGTGCTATCTGCAGAGATGCGGAGTTCTTCGGACACGAAGCAAGGTGCTGCATGGCTGTCGTCAGCTCGTGCCGTGAGGTGTTGGGTTAAGTCCCGCAACGAGCGCAACCCCTATTCTTAGTTGCCAGCACATAATGGTGGGGACTCTAGGAAGACTGCCTGCGCAAGCAGAGAGGAAGGAGGGGACGACGTCAAGTCATCATGGCCCTTACGTCCAGGGCTACACACGTGCTACAATGGCGTATACAGAGGGTCGCTACACAGCAATGTGATGCCAATCTCAAAAAGTACGTCTCAGTTCGGATTGGGGTCTGCAACTCGACCCCATGAAGCTGGAATCGCTAGTAATCGCGCATCAGCAATGGCGC…
>136335 16SV6.GV14.G.63.020m.A_1487174
ACGCGAGGAACCTTACCAATCCTTGCAATATACAGGAAACAGCTGTTACAAGTTGTCTTTTGATATACAGGCGCTGCATGGCTGTCGTCAGCTCGTGCCGTGAGGTGTCAGGTTAAGTCCTATAACGAGCGCAACCCCTGTCGTTAGTTGCCAGCATGTCATGATGGGGACTCTAACGGGACTGCCGGTGCAAACCGTGAGGAAGGTGGGGATGACGTCAAATCATCACGGCCCTTACGTCCTGGGCCACACACGTGCTACAATGGCAGGTACAGAGAGCAGCCACGTCGCAAGGCGGAGCGAATCTATAAAACCTGTCACAGTTCGGATCGGGGTCTGCAACTCGACCCCGTGAAGCTGGAATCGCTAGTAATCGGATATCAGCCATGATCCGGTGAA…
>136336 16SV6.GV14.G.40m.070m.B_7891276
ACGCGAGGAACCTTACCAGGGCTTAAATGCAGAATGACAGGACCAGAGACGGTTTTTTCTTCGGACATTTTGCAAGGTGCTGCATGGTTGTCGTCAGCTCGTGCCGTGAGGTGTCAGGTTAAGTCCTATAACGAGCGCAACCCCTGTCGTCAGTTGCCAACAGATAATGCTGGGGACTCTGGCGAGACTGCCGGTGCAAACCGCGAGGAAGGTGGGGATGACGTCAAATCATCACGGCCCTTACGTCCTGGGCTACACACGTGCTACAATGGCCGATACAGTGAGCAGCCATCCGGCAACGGAGAGCGAATCTATAAAATCGGTCACAGTTCGGATCGGGGTCTGCAACTCGACCCCGTGAAGCTGGAATCGCTAGTAATCGGATATCAGCCATGATCC…
>136584 16SV6.GV14.G.11.054m.A_865377
ACGCGTGGAACCTTACCAGGGCTTAAATGTATTCTGACAGCTTTAGAGATAGAGTTTTCTTCGGACAGAATACAAGGTGCTGCATGGTTGTCGTCAGCTCGTGCCGTGAGGTGTCAGGTTAAGTCCTATAACGAGCGCAACCCTTGTCGTTAGTTGCCAGCATTTGAAGATGGGGACTCTAGCGAGACTGCCAGTGCAAACCGCGAGGAAGGTGGGGATGACGTCAAATCATCACGGCCCTTACGTCCTGGGCCACACACGTGCTACAATGGTATAGACAATGAGCAGCCACTACGCAAGTAGGCGCGAATCTATAAACTATATCACAGTTCGGATCGGAGTCTGCAACTCGACTCCGTGAAGCTGGAATCGCTAGTAATCGGATATCAGCCATGATCC…
>136876 16SV6.GV14.G.78.035m.A_2379798
ACGCGCCAAACCTTACCTGGGCTTGAACTGTAGGGATTATCTCTGTGAAAGCAGAGTACGCTTTTTAGTGGAACCTATAGAGGTGTTGCATGGCTGTCGTCAGCTCGTGCCGTGAGGTGTTAGGTTAAGTCCTTTAACGAGCGAAACCCTTGCCATTATTTACCAGCGAGTCATGTCGGGCACTATAATGGGACTGCCGGTGTTAAACCGGAGGAAGGTGGGGACGACGTCAAGTCATCATGGCCCTTATGTCCAGGGCTGCAAACGTGCTACAATGGCCATTACAGAATGTCGCAATGCCGCGAGGCGGAGCCAATCACCAAAGATGGCCTCAGTTCGGATTGTAGGCTGCAACTCGCCTGCATGAAGCTGGAATCGCTAGTAATCGGGGGTCAGCTA…
>137107 16SV6.GV14.G.69.020m.C_90277
ACGCGATGAACCTTACCTACTCTTGACATACTTGGAGGCTCTTGTAATGAGAGTGTGCCTTTTGGAACCAAGATACAGGTGCTGCATGGCTGTCGTCAGCTCGTGTCGTGAGATGTTCCGTTAAGTCGGATAACGAGCGCAACCCTTACCCTTATTTGCCAGCGATTCGGTCGGGAACTATAAGGGGACTGCCGGTGATAAACCGGAGGAAGGTGAGGACGACGTCAAGTCATCATGGCCCTTACGAGTAGGGCTACACACGTGCTACAATGGGGAATACAGACGGACGCTAAGCCGCGAGGTGGTGCTAATCCTAGAAAATTCTTCGTAGTCCGGATTGGAGTCTGCAACTCGACTCCATGAAGTCGGAATCGCTAGTAATCGCGAATCAGCATGTCG…
>137183 16SV6.GV14.G.42.030m.B_1844363
ACGCGTAAAACCTTACCTGGGCTTGACATGTGCCTGACGACTGCAGAGATGTGGTTTCCTTTCGGGGCAGGTTCACAGGTGGTGCATGGTCGTCGTCAGCTCGTGTCGTGAGATGTTGGGTTAAGTCCCGCAACGAGCGCAACCCTCGCCCTGTGTTGCCAGCGGGTTATGCCGGGAACTCACGGGGGACCGCCGGGGTTAACTCGGAGGAAGGTGGGGATGACGTCAGATCATCATGCCCCTTACGTCCAGGGCTTCACGCATGCTACAATGGCCAGTACAACGGGTTGCTTCATGGTGACATGGTGCTAATCCCTTAAAACTGGTCTCAGTTCGGATCGTAGTCTGCAACTCGACTACGTGAAGGCGGAGTCGCTAGTAATCGCGAATCAGCAACGT…
>137211 16SV6.GV14.G.40m.010m.A_121221
ACGCGAAAAACCTTACCTAGATTTGACATGTTAAAGAAAGCCTCGCGAAAGTGAGGGCCTTTTTAAGTTTACTTAAAAACTTTTTCACAGGTGATGCATGGCTGTCGTCAGCTCGTGTCGTGAGATGTTCGGTTAAGTCCGGTAACGAGCGCAACCCTTATCCTTAGTTGCCAGCACGTAATGGTGGGGACTCTAGGGAAACTGTCTGGGATAACCAGAAGGAAGGTGGGGTCGACGTCAAGTCAGTATGTCCCTTACATCTAGGGCTACACACGTAATACAATGGGAAGTACAAAGAGTCGCGAGATCGCAAGATGGAGCTAATCTCAAAAAACTTCCCTCAGTTCGGATTGAAGTCTGCAACTCGACTTCATGAAGCAGGAATCGCTAGTAATCGCG…
>137292 16SV6.GV14.G.02.100m.B_4230749
ACGCGTAGAACCTTACCTGGCCTTGACATGCCTGTCATATCCCGCAGAAATGTGGGAGTCGGTTCGGCCGGACAGTGCACAGGTGCTGCATGGCTGTCGTCAGCTCGTGTCGTGAGATGTTTGGTTAAGTCCAGCAACGAGCGCAACCCTCGTTCCTAGTTGCCAGCGGGTAATGCCGGGGACTCTAGGAAGACAAACTTCTTGTAGAAGTGGGAAGGTGGGGACGACGTCAAGTCAGTATGGCCCTTACGGCCAGGGCTGCACACGTGCTACAATGCCCGGTACAACAGGAAGCAATACCGTAAGGTGGAGCCAATCCCTAAAACCGGGCCCAGTTCGGATTGGGGTCTGCAACTCGACCCCATGAAGTTGGAATCGCTAGTAACGGCGTATCAGCAA…
>137356 16SV6.GV14.G.19.050m.C_153065
ACGCGAGGAACCTTACCTGGACTTGACATATTCATGAAAGCTCTGTGAAAGCAGAGCCCTCTGCGAGCTTGCTCAAAGACATGATTACAGGTGATGCATGGCTGTCGTCAGCTCGTGTCGTGAGATGTTGGGTTAAGTCCCGCAACGAGCGCAACCCCTATCCTTAGTTGCCAGCACATTATGGTGGGGACTCTAAGGAGACTGCCTGGGATAACTAGGAGGAAGGTGGGGATGATGTCAAGTCAGTATGTCCCTTATGTCCAGGGCTACACACGTGTTACAATGGTTGGTACAATGGGTGGCGAAACCGCGAGGTGGAGCCAATCCCCAAAAACCAACCCCAGTTCGGATTGGAGTCTGCAACTCGACTCCATGAAGCAGGAATCGCTAGTAATCGTG…
>137397 16SV6.GV14.G.17.187m.B_175946
ACGCGTGGAACCTTACCTGGGCTTGACATGTTCACGAAAGCTCTGTGAAAACAGAGCCCTCTGCGAGCTTGCTCAAAGACGTGATCACAGGTGATGCATGGCTGTCGTCAGCTCGTGTCGTGAGATGTCGGGTTAAGTCCCGCAACGAGCGCAACCCCTATCCTTAGTTGCCAGCACATTATGGTGGGGACTCTAAGGAGACTGCCTAGGATAACTAGGAGGAAGGTGGGGATGATGTCAAGTCAGTATGTCCCTTATGTCCAGGGCTACACACGTGTTACAATGGTTAGTACAAAGGGTAGCAACGCCGCAAGGCTGAGCCAATCCCAGAAAACTAATCCCAGTTCGGATTGGAGTCTGCAACTCGACTCCATGAAGCAGGAATCGCTAGTAATCGTG…
>13753 16SV6.GV14.G.21.800m.C_3457984
ACGCGCGGAACCTTACCTGGACTTGACATGTTTGTAGTAGGAACCCGAAAGGGTAACGACCTCGGGGTAACTCGGGGAGCTTTCACAGGTGCTGCATGGCTGTCGTCAGCTCGTGCCGTGAGGTGTTGGGTTAAGTCCCGCAACGAGCGCAACCCTTGTCGCTAGTTACATTCTCTAGCGAGACAGCCTCCCACAAGGAGGAGGAAGGTGGGGATGACGTCAAGTCAACATGGCCCTTATGTCCAGGGCTACACACACGCTACAATGGCCGGTACAATGGGCTGCTAAAGCGCGAGCTGGAGCCAATCCCATCAAAGCCGGTCCCAGCTGGGATTGCAGGCTGAAACTCGCCTGCATGAACGCGGAATCGCTAGTAACCGCAGGTCAGCACACTGCGGT…
>137741 16SV6.GV14.G.38.005m.C_6983185
ACGCGCGAAACCTTACCATCCTTTGACATGGCGTGTTATGGGGAGAGATTCCCAGTCCTCTTCGGAGGCGCGCACACAGGTGCTGCATGGCTGTCGTCAGCTCGTGTCGTGAGATGGTGGGTTAAGTCCCGCAACGAGCGCAACCCACGTCCTTAGTTGCCATCATTCAGTTGGGCACTCTAGGGAGACTGCCGGTGATAAGCCGCGAGGAAGGTGTGGATGACGTCAAGTCCGCATGGCCCTTACGGGATGGGCTACAAACGGGCTACAATGGCGGTGACAGTGGGACGCGAAGGGGCGACCTGGAGCAAATCCCCAAAAGCCGTCTCAGTTCGGATTGCACTCTGCAACTCGGGTGCATGAAGGCGGAATCGCTAGTAATCGTGGATCAGCATGCCA…
>137837 16SV6.GV14.G.23.009m.A_3118
ACGCGTTGAACCTTACCAGGACTTGACATGAAGAGAAGTTTTTTGAAAGAAAAATGTGCTACGGCCTCTTACACAGGTGGTGCATGGCTGTCGTCAGCTCGTGTCGTGAGATGTTGGGTTAAGTCTCGCAACGAGCGCAACCCTTGTTTCTAGTTGATACTCTAGAAAGACTGCCGATTATAAATCGGAGGAAGGTGAGGATGACGTCAAGTCATCATGCCCCTTACGTCCTGGGCTACACACGTGCTACAATGGGTGTGACAATTAGTTGCCAACTCGTGAGAGTGAGCTAATCTTTAAACACATCCCTAGTTCAGATTGTAGGCTGCAACTCGCCTACATGAAGGTGGAATCGCTAGTAATCGCAGGTCAGCAATACTGCGGTGAATCCGTTCCCGG…
>138336 16SV6.GV14.G.21.800m.A_1935043
ACGCGTGGAACCTTACCAGCCCTTGACACGCTAGGTCGCGGAATCCAGAGATGGATTTCTTCAGTTCGGCTGGACCTAGTGCAGGTGCTGCATGGCTGTCGTCAGCTCGTGTCGTGAGATGTTGGGTTAAGTCCCGCAACGAGCGCAACCCTCATCTTCAGTTGCCAGCGGTTCGGCCGGGCACTCTGAAGAAACTGCCGGTGATAAGCCGGAGGAAGGTGGGGATGACGTCAAGTCCTCATGGCCCTTACGGGCTGGGCTACACACGTGCTACAATGGCGGTGACAGTGGGTCGCAAGAGCGCAAGCTGGAGCTAATCCCCAAAAGCCGTCTCAGTTCGGATTGTTCTCTGCAACTCGAGAGCATGAAGTTGGAATCGCTAGTAATCGCGGATCAGCA…
>138344 16SV6.GV14.G.69.1200m.C_6669720
ACGCGTAGAACCTTACCAGCCCTTGACATGCTAGGTTTCGGGTCCGAGAGATCGGACCTTTCAGTTCGGCTGGGCCTAGCACAGGTGCTGCATGGCTGTCGTCAGCTCGTGTCGTGAGATGTTGGGTTAAGTCCCGCAACGAGCGCAACCCTCGCCTCTAGTTGCCAACGGTACGGCCGGGCACTCTAGGGGAACTGCCGGTGACAAGCCGGAGGAAGGCGGGGATGACGTCAAGTCCTCATGGCCCTTACGGGCTGGGCTACACACGTGCTACAATGGCGGTGACAATGGGCAGCGAAAGGGCGACCTGGAGCAAATCCCCAAAAGCCGTCTCAGTTCGGATCGCACTCTGCAACTCGAGTGCGTGAAGTTGGAATCGCTAGTAATCGTGGATCAGCA…
>138411 16SV6.GV14.G.19.050m.C_159415
ACGCGACAAACCTTACCAGGGCTTGACATACTACAGATCCTCTTGAAAAAAAGGAGTGCCTTCGGGAATGTAGATACAGGTGGTGCATGGCTGTCGTCAGCTCGTGTCGTGAGATGTTGGGTTAAGTCCCGCAACGAGCGCAACCCTTATTTTTAGTTACCAATTCGTTGGATTCTCTAGAAAGACTGCCGGTGACAAACCGGAGGAAGGTGAGGATGACGTCAAGTCAGCATGCCCCTTATGTCCTGGGCTACACACGTGCTACAATGGTTAAGACAAAGAGTTGCAAGCCCGTGAGGGTTAGCTAATCTCATAAACTTAGCCTCAGTTCAGATTGTAGGCTGCAACTCGCCTACATGAAGTTGGAATCGCTAGTAATCGCTGGTCAGCCATACAGCG…
>138528 16SV6.GV14.G.78.200m.A_41513
ACGCGACAAACCTTACCAACCCTTGACATCCCTGGACCGATCCGGAGACGGATCTTTCACTTCGGTGACCAGGTGACAGGTGCTGCATGGCTGTCGTCAGCTCGTGTCGTGAGATGTTCGGTTAAGTCCGGCAACGAGCGCAACCCACGTCCCTAGTTGCCAGCATTCAGTTGGGCACTCTATGGAAACTGCCGATGATAAGTCGGAGGAAGGTGTGGAGGACGTCAAGTCCTCATGGCCCTTACGGGTTGGGCTACACACGTGCTACAATGGTGGTGACAGTGGGTTAATCCCCAAAAGCCATCTCAGTTCGGATTGGGGTCTGCAACTCGACCCCATGAAGTCGGAATCGCTAGTAATCGCGTAACAGCATGACGCGGTGAATACGTTCCCGGGCCT…
>138877 16SV6.GV14.G.61.040m.A_779207
ACGCGAGGAACCTTACCAGGGCTTAAATGCAGGACGACCGGTCTGGAAACAGACCTTTCTTCGGACGGCTTGCAAGGTGCTGCATGGTTGTCGTCAGCTCGTGCCGTGAGGTGTCGGGTTAAGTCCCATAACGAGCGCAACCCCTATCTTTAGTTGCCAGCGGGTCATGCCGGGGACTCTAAAGAAACTGCCAGCGTAAGCTGTGAGGAAGGTGGGGATGACGTCAAATCATCACGGCCCTTACGTCCTGGGCTACACACGTGCTACAATGGCGGAGACAGTGAGATGCAAACTCGTGAGGGTGAGCAAATCTAAAAACTCCGTCTCAGTTCGGATCGAAGTCTGCAACTCGACTTCGTGAAGCTGGAATCGCTAGTAATCGCGTATCAGCAATGATGC…
>139543 16SV6.GV14.G.04.199mA_3078778
ACGCGTGGAACCTTACCTGGTCTTGACATCCTGCGAACTTTCTAGAGATAGATTGGTGCCTTCGGGAACGCAGTGACAGGTGCTGCATGGCTGTCGTCAGCTCGTGTCGTGAAATGTTGGGTTAAGTCCCGTAACGAGCGCAACCCTTATCCTTATTTGCCAGCACTTCGGGTGGGAACTCTAAGGAGACTGCCGGTGACAAACCGGAGGAAGGTGGGGACGACGTTAAGTCATCATGGCCCTTACGACCAGGGCTACACACGTGCTAAAATGGCAAGTACAAAGGGACGCTAAGCCGCGAGGTGGAGCTAATCCCAGAAAACTTGTCGTAGTCCGGATTGGAGTCTGCAACTCGACTCCATGAAGTCGGAATCGCTAGTAATCGTGAATCAGAATGTC…
>139817 16SV6.GV14.G.78.200m.A_52075
ACGCGTTAAACCTTACCAAGGCTTGACATATACAGGAAAAGCGTAGAAATACGCTCCCCGCAAGGTCTGTATACAGGTGGTGCATGGTTGTCGTCAGCTCGTGTCGTGAGATGTTGGGTTAAGTCCCGCAACGAGCGCAACCCTCGTCCTATGTTGCCAGCACGTAATGGTGGGAACTCATGGGATACTGCCGGGGTCAACTCGGAGGAAGGTGGGGATGACGTCAAATCATCATGCCCCTTATGTCTTGGGCTTCACGCATGCTACAATGGCCGGTACAGAGGGCTGCAATACCGTAAGGTGGAGCGAATCCCAAAAAGCCGGTCTCAGTTCGGATTGAGGTCTGCAACTCGACCTCATGAAGTCGGAGTCGCTAGTAATCGTAGATCAGCAACGCTA…
>140174 16SV6.GV14.G.04.199mA_3073261
ACGCGACAAACCTTACCAGGCCTTGACATCCTGAGAACTTTCTAGAGATAGATTGGTGCCTTCGGGAGCTCAGAGACAGGTGTTGCATGGCTGTCGTCAGCTCGTGTCGTGAGATGTTGGGTTAAGTCCCGTAACGAGCGCAACCCTTATCCTTATTTGCCAGCACGTAATGGTGGGAACTCTAAGGAGACTGCCGGTGACAAACCGGAGGAAGGAGAGGATGATGTCAAGTCATCATGGCCCTTACGGCCTGGGCTACACACGTGCTACAATGGACAGTACAGAGGGCCGCAATACCGCGAGGTGGAGCTAATCCCAGAAAACTGTTCGTAGTCCGGATCGGAGTCTGCAACTCGACTCCGTGAAGTCGGAATCGCTAGTAATCGCGAATCAGCATGT…
>140175 16SV6.GV14.G.19.050m.C_162917
ACGCGCAGAACCTTACCAGGCCTTGACATCCTGAGAATTCGGTAGAGATACCTTAGTGCCTTCGGGAACTCAGTGACAGGTGTTGCATGGCTGTCGTCAGCTCGTGTCGTGAGATGTTGGGTTAAGTCCCGTAACGAGCGCAACCCTTATCCTTATTTGCCAGCACGTAATGGTGGGAACTCTAAGGAGACTGCCGGTGACAAACCGGAGGAAGGAGAGGATGACGTCAAGTCATCATGGCCCTTACGGCCTGGGCTACACACGTGCTACAATGGACAGTACAGAGGGCCGCAAAGCCGCGAGGTGGAGCAAATCCCAGAAAACTGTTCGTAGTCCGGATCGGAGTCTGCAACTCGACTCCGTGAAGTCGGAATCGCTAGTAATCGCGAATCAGCATGT…
>140176 16SV6.GV14.G.34.010m.A_218588
ACGCGAGGAACCTTACCAGCGTTTGACATCCTGATCGCGGATTCCAGAGATGGTTTCCTTCAGCTCGGCTGGATCAGTGACAGGTGCTGCATGGCTGTCGTCAGCTCGTGTCGTGAGATGTTGGGTTAAGTCCCGCAACGAGCGCAACCCCTATCTTTAGTTGCTACCATTTAGTTGGGCACTCTAAAGAGACCGCCGGTGATAAGCCGGAGGAAGGTGGGGATGACGTCAAGTCCTCATGGCCCTTACACGCTGGGCTACACACGTGCTACAATGGCGGTGACAGTGGGCAGCTACTTCGCGAGAAGATGCTAATCTCTAAAAACCGTCTCAGTTCGGATTGTTCTCTGCAACTCGAGAGCATGAAGGCGGAATCGCTAGTAATCGCGGATCAGCATG…
>140242 16SV6.GV14.G.25.056m.C_418053
ACGCGTTAAACCTTACCAACCCTTGACATACCTGTCGCGGTTACCAGAGATGGTTTCCTTCAGCTCGGCTGGACAGGATACAGGTGCTGCATGGCTGTCGTCAGCTCGTGTCGTGAGATGTTCGGTTAAGTCCGGCAACGAGCGCAACCCACATCTTTAGTTGCCAGCAGGTTAAGCTGGGCACTCTAAAGAAACTGCCCGTGATAAGCGGGAGGAAGGTGTGGATGACGTCAAGTCCTCATGGCCCTTACGGGTTGGGCTACACACGTGCTACAATGGCAGTGACAATGGGTTAATCCCAAAAAGCTGTCTCAGTTCGGATTGGGGTCTGCAACTCGACCCCATGAAGTCGGAATCGCTAGTAATCGCGTAACAGCATGACGCGGTGAATACGTTCCC…
>140404 16SV6.GV14.G.61.160m.B_2979013
ACGCGTCAAACCTTACCTGGGCTTGACATACACCGTTCAGATACAGAAATGTATCGGATTCGTTCGAGGTGTACAGGTGGTGCATGGCTGTCGTCAGCTCGTGTCGTGAGATGTTGGGTTAAGTCCCGCAACGAGCGCAACCCCTATCCTATGTTGCCAGCGCGTAATGGCGGGGACTCATGGGAGACTGCCGGTGTCAAACCGGAGGAAGGTGGGGACGACGTCAAGTCAACATGCCCCTTATGTCCAGGGCTGCACACATGCTACAATGGCCGGTACAGAGGGCTTCAAACCTGCGAGGGTGAGCGAATCCCACAAAGCCGGTCTCAGTTCGGATTGCAGTCTGCAACTCGACTGCATGAAGCCGGAGTCGCTAGTAATCGCAGATCAGCAACGCTG…
>140611 16SV6.GV14.G.63.150m.A_2857001
ACGCGAGGAACCTTACCAGCCCTTGACATCCTGGGAATCTTGTAGAGATACGAGAGTGCCTTCGGGAATCCAGTGACAGGTGCTGCATGGCTGTCGTCAGCTCGTGTCGTGAGATGTTGGGTTAAGTCCCGCAACGAGCGCAACCCTTATCCTTAGTTGCCAGCACGTAATGGTGGGAACTCTAAGGAGACTGCCGGTGATAAACCGGAGGAAGGTGGGGATGACGTCAAGTCATCATGGCCCTTATGGGCTGGGCTACACACGTGCTACAATGGTCGGTACAGAGGGCTGCAATCCCGCGAGGGGGAGCCAATCCCAGAAAGCCGATCTTAGTCCGGATCGCAGTCTGCAACTCGACTGCGTGAAGTCGGAATCGCTAGTAATCGCGAATCAGCAATG…
>140683 16SV6.GV14.G.78.200m.A_39426
ACGCGATGAACCTTACCTAGGCTTGACATGCATCTCTAAGCACGTGAAAGCGTGTGACCCTTCGGGGGATTTGCACAGGTGCTGCATGGCCGTCGTCCGCTCGTGTCGTGAGATGTTGGGTTAAGTCCCGCAACGAGCGCAACCCTTGTGATTAGTTGCCAGCACGTAATGGTGGGGACTCTAGTCAGACTGCCCAGATCAACTGGGAGGAAGGTGGGGACGACGTCAGGTCAGTATGGCCCTTACGCCTAGGGCTGCACACGTACTACAATGCCCAGTACAATTGGAACCAATACCGCGAGGTGGAGGAAAACCGTAAAACTGGGCCCAGTTCGGATTGGAGGCTGCAACTCGCCTCCATGAAGTTGGAATCGCTAGTAATGGTACATCATCGACGGT…
>140826 16SV6.GV14.G.25.200m.C_1361714
ACGCGTAGAACCTTACCTACCCTTGACATCCAGAGAACTTTCCAGAGATGGATTGGTGCCTTCGGGAACTCTGATACAGGTGCTGCATGGCTGTCGTCAGCTCGTGTTGTGAAATGTTGGGTTAAGTCCCGTAACGAGCGCAACCCCTATCCTTATTTGCCAGCGAGTAATGTCGGGAACTCTAAGGAGACTGCCGGTGACAAACCGGAGGAAGGTGGGGACGACGTCAAGTCATCATGGCCCTTACGTGTAGGGCTACACACGTGCTACAATGGCGAGTACAAAGGGTTGCAATACTGCGAAGTGGAGCAAATCCCATAAAGCGTGCCTCAGTCCGGATTGGAGTCTGCAACTCGACTCCATGAAGTCGGAATCGCTAGTAATCGTGTATCAGAATGC…
>140959 16SV6.GV14.G.29.005m.A_5008254
ACGCGTGGAACCTTACCTACTCTTGACATCCACAGAAGAGACCAGAGATGGACTTGTGCCTTCGGGAACTGTGAGACAGGTGCTGCATGGCTGTCGTCAGCTCGTGTTGTGAAATGTTGGGTTAAGTCCCGCAACGAGCGCAACCCCTATCCTTATTTGCCAGCACGTAATGGTGGGAACTCTAGGGAGACTGCCGGTGATAAACCGGAGGAAGGTGGGGACGACGTCAAGTCATCATGGCCCTTACGAGTAGGGCTACACACGTGCTACAATGGCGTATACAGAGGGTTGCAAAGCCGCGAGGTGGAGCTAATCTCACAAAGTACGTCGTAGTCCGGATCGGAGTCTGCAACTCGACTCCGTGAAGTCGGAATCGCTAGTAATCGTGGATCAGAATGC…
>141050 16SV6.GV14.G.60.070m.B_295900
ACGCGTGAAACCTTACCAGGGCTTAAATGTAGTGGGACAGGTCTAGAGATAGACCCTTCTTCGGACTCATTACAAGGTGCTGCATGGTTGTCGTCAGCTCGTGCCGTGAGGTGTCAGGTTAAGTCCTATAACGAGCGCAACCCCTATCGTTAGTTGCCAGCGGGTAATGCCGGGAACTCTGACGAAACTGCCAGTGCAAACTGTGAGGAAGGTGGGGATGACGTCAAATCATCACGGCCCTTACGTCCTGGGCTACACACGGGCTACAATGGCCGGTACAGAGAGCAGCCACTTCGCAAGAAGGAGCGAATCTATAAAGCCGGTCTCAGTTCGGATCGGAGTCTGCAACTCGACTCCGTGAAGCTGGAGTCGCTAGTAATCGGATATCAGCAATGATCC…
>141136 16SV6.GV14.G.17.187m.B_185763
ACGCGTCAAACCTTACCATCCCTTGACATCCAGTGAACTTTCTAGAGATAGATTGGTGCCTTCGGGAACACTGAGACAGGTGCTGCATGGCTGTCGTCAGCTCGTGTTGTGAGATGTTGGGTTAAGTCCCGCAACGAGCGCAACCCTTATCCTTAGTTGCCAGCGATTCGGTCGGGAACTCTGGGGAGACTGCCGGTGATAAACCGGAGGAAGGTGGGGACGACGTCAAGTCATCATGGCCCTTACGGGATGGGCTACACACGTGCTACAATGGCGCGTACAAAGGGCAGCGAACCTGCGAGGGTAAGCGAATCTCATAAAGCGCGTCGTAGTCCGGATTGGAGTCTGCAACTCGACTCCATGAAGTCGGAATCGCTAGTAATCGTGGATCAGAATGCC…
>141560 16SV6.GV14.G.63.150m.A_2844680
ACGCGCGAAACCTTACCAGGGCTTAAATGTAGATTGACAGGGGTAGAGATACCTTTTCCTTCGGGCAATTTACAAGGTGCTGCATGGTTGTCGTCAGCTCGTGCCGTGAGGTGTCAGGTTAAGTCCTATAACGAGCGCAACCCCTATTGTTAGTTGCTAACAGGTAATGCTGAGGACTCTAGCGAGACTGCCGGTGCAAACCGTGAGGAAGGTGGGGATGACGTCAAATCATCACGGCCCTTACGTCCTGGGCTACACACGTGCTACAATGGTATGGACAATGAGCAGCCACTGGGCGACCAGGAGCGAATCTATAAACCATATCACAGTTCGGATCGGAGTCTGCAACTCGACTCCGTGAAGCTGGAATCGCTAGTAATCGGATATCAGCCATGATCC…
>141703 16SV6.GV14.G.78.045m.A_291408
ACGCGTGGAACCTTACCAACCCTTGACATCCTTGGACCGCTAGAGAGATCTAGTTTTCTCGTAAGAGACCAAGTGACAGGTGCTGCATGGCTGTCGTCAGCTCGTGTCGTGAGATGTTCGGTTAAGTCCGGCAACGAGCGCAACCCACATCTTTAGTTGCCAGCAGTTCGGCTGGGCACTCTAAGGAAACTGCCCGTGATAAGCGGGAGGAAGGTGTGGATGACGTCAAGTCCTCATGGCCCTTACGGGTTGGGCTACACACGTGCTACAATGGCAGTGACAATGGGTTAATCCCAAAAAGCTGTCTCAGTTCGGATTGGGGTCTGCAACTCGACCCCATGAAGTCGGAATCGCTAGTAATCGCGTAACAGCATGACGCGGTGAATACGTTCCCGGGCC…
>142393 16SV6.GV14.G.25.200m.B_3846430
ACGCGAGAAACCTTACCAACCCTTGACATCCTGATCGCGGTTACCAGAGATGGTTTCCTTCAGTTCGGCTGGATCAGTGACAGGTGCTGCATGGCTGTCGTCAGCTCGTGTCGTGAGATGTTCGGTTAAGTCCGGCAACGAGCGCAACCCACATCTTTAGTTGCCAGCAGTTCGGCTGGGCACTCTAAAGAAACTGCCCGTGATAAGCGGGAGGAAGGTGTGGATGACGTCAAGTCCTCATGGCCCTTACGGGTTGGGCTACACACGTGCTACAATGGCAGTGACAATGGGTGAATCCCAAAAAGCTGTCTCAGTTCGGATTGGGGTCTGCAACTCGACCCCATGAAGTCGGAATCGCTAGTAATCGCGAATCAGAATGTCGCGGTGAATACGTTCCCG…
>142849 16SV6.GV14.G.19.050m.C_158860
ACGCGTTAAACCTTACCTACCCTTGACATCCAGAGAAGTTGGCAGAGATGCCTTCGTGCCTTCGGGAACTCTGAGACAGGTGCTGCATGGCTGTCGTCAGCTCGTGTTGTGAAATGTTGGGTTAAGTCCCGTAACGAGCGCAACCCTTGTCCTTATTTGCCAGCGAGTAATGTCGGGAACTCTAAGGAGACTGCCGGTGACAAACCGGAGGAAGGTGGGGACGACGTCAAGTCATCATGGCCCTTACGGGTAGGGCTACACACGTGCTACAATGGCCGGTACAAAGGGTTGCGAGACCGCGAGGTGGAGCGAATCCCAGAAAGCCGGCCTCAGTCCGGATCGGAGTCTGCAACTCGACTCCGTGAAGTCGGAATCGCTAGTAATCGTGAATCAGAATGT…
>14286 16SV6.GV14.G.60.030m.C_6417286
ACGCGTGGAACCTTACCAAGTCTTGACATATTTCGGAGGGAATTAGAGATAATTCCTTACGACTTCGGTCGACTGAAATACAGGTGGTGCATGGTTGTCGTCAGCTCGTGTCGTGAGATGTTGGGTTAAGTCCCATAACGAGCGCAACCCCTATCGTTAGTTACCATCATTAAGTTGGGGACTCTAGCGATACTGCCGGTGATAAACCGGAGGAAGGTGGGGACGACGTCAAATCATCATGCCCTTTATGACTTGGGCTACACACGTGCTACAATGGCAGATACAGAGGGCAGCGAAAGAGTGATCTGAAGCGAAACTCACAAAATCTGTCCCAGTTCGGATTGTACTCTGCAACTCGAGTCCATGAAGTTGGAGTTGCTAGTAATCGCGAATCAGAAT…
>14287 16SV6.GV14.G.77.070m.B_1889996
ACGCGAGAAACCTTACCAAGTCTTGACATATTTCGGAGGGAATTAGAGATAATTCCTTACGACTTCGGTCGACTGAAATACAGGTGGTGCATGGTTGTCGTCAGCTCGTGTCGTGAGATGTTGGGTTAAGTCCCATAACGAGCGCAACCCCTATCGTTAGTTACCATCATTAAGTTGGGGACTCTAGCGATACTGCCGGTGATAAACCGGAGGAAGGTGGGGACGACGTCAAATCATCATGCCCTTTATGACTTGGGCTACACACGTGCTACAATGGCAGATACAGAGGGCAGCGAAAGAGCGATCTGAAGCGAAACTCACAAAATCTGTCCCAGTTCGGATTGTACTCTGCAACTCGAGTACATGAAGTTGGAGTTGCTAGTAATCGCGAATCAGAAT…
>143403 16SV6.GV14.G.78.005m.A_7511193
ACGCGCGAAACCTTACCAGGACTTGACATGAAGAGAAGTTTTCAGAAACGAAAATGTGCTACGGCCTCTTACACAGGTGGTGCATGGCTGTCGTCAGCTCGTGTCGTGAGATGTTGGGTTAAGTCCCGCAACGAGCGCAACCCTTGTTTTTAGTTAATATTCTAAAAAGACTGCCGATTATAAATCGGAGGAAGGTGAGGATGACGTCAAGTCATCATGCCCCTTACGTCCTGGGCTACACACGTGCTACAATGGATATGACAAAAAGTTGCCAGTTTGCGAAAACGAGCTAATCTCTAAACATACCCTTAGTTCAGATTGTAGGCTGCAACTCGCCTACATGAAGGTGGAATCGCTAGTAATCGCAGGTCAGCTATACTGCGGTGAATCCGTTCCCGG…
>143746 16SV6.GV14.G.34.020m.A_12862
ACGCGTGGAACCTTACCAACCCTTGACATGGGACGTTTGAGCTTAAGAGATTAAGTTCTTCACTTCGGGTGGCGTCCACACAGGTGCTGCATGGCTGTCGTCAGCTCGTGTCGTGAGATGTTGGGTTAAGTCCCGCAACGAGCGCAACCCTCATCCTTAGTTGCCATCAGGTTTGGCTGGGCACTTTAAGGAAACTGCCGGTGATAAGCCGGAGGAAGGTGGGGATGACGTCAAGTCCTCATGGCCCTTATGGGTTGGGCTACACACGTACTACAATGGCAGTGACAACGGGAAGCGAAGGGGTAACCTGGAGCGAATCCTTTAAAAACTGCCTCAGTTCGGATTGTCCTCTGCAACTCGAGGACATGAAGTCGGAATCGCTAGTAATCGCGGATCAGC…
>144057 16SV6.GV14.G.71.080m.A_928946
ACGCGTGAAACCTTACCTGGTCTTGACATCTTGCGAACTTTCTAGAGATAGATTGGTGCCTTCGGGAACGCAGTGACAGGTGCTGCATGGCTGTCGTCAGCTCGTGTTGTGAAATGTTGGGTTAAGTCCCGCAACGAGCGCAACCCCTATTGATAGTTACCATCATTAAGTTGGGTACTCTATTGAGACTGCCGCTGACAAAGCGGAGGAAGGTGGGGATTACGTCAAGTCATCATGGCCCTTACGACCAGGGCTACACACGTGCTACAATGGGTATTACAGAGGGCTGCGAAGGTGCAAGCTGGAGCGAAACTCAGAAAGATACTCTTAGTCCGGATTGCAGTCTGCAACTCGACTGCATGAAGTCGGAATCGCTAGTAATCGCAGGTCAGAATACTG…
>144207 16SV6.GV14.G.11.054m.A_864637
ACGCGTGGAACCTTACCTACTCTTGACATCCTGCGAATTCGGTAGAGATACCTTAGTGCCTTCGGGAACGCAGAGACAGGTGCTGCATGGCTGTCGTCAGCTCGTGTTGTGAAATGTTGGGTTAAGTCCCGTAACGAGCGCAACCCTTGTCCTTATTTGCCAGCGCGTAATGGCGGGAACTCTAAGGAGACTGCCGGGGACAAACCGGAGGAAGGTGGGGACGACGTCAAGTCATCATGGCCCTTACGAGTAAGGCTACACCCGTGCTACAATGGTCGGTACAAAGGGTTGCCAACTCGCGAGAGTGAGCCAATCCCGAAAAGCCGATCTCAGTCCGGATCGGAGTCTGCAACTCGACTCCGTGAAGTCGGAATCGCTAGTAATCGTGGATCAGCAATG…
>144346 16SV6.GV14.G.78.045m.A_230885
ACGCGCTAAACCTTACCATCCCTTGACATCCAGTGAATTTTTCAGAGATGAATTAGTGCCTTCGGGAACACTGAGACAGGTGCTGCATGGCTGTCGTCAGCTCGTGTTGTGAGATGTTGGGTTAAGTCCCGCAACGAGCGCAACCCTTATCCTTAGTTGCCAGCACGTAAAGGTGGGAACTCTGGGGAGACTGCCGGTGATAAACCGGAGGAAGGTGGGGACGACGTCAAGTCATCATGGCCCTTACGGGATGGGCTACACACGTGCTACAATGGCGCATACAAAGGGCAGCAAGCCAGCGATGGTTAGCGAATCTCATAAAGTGCGTCGTAGTCCGGATCGGAGTCTGCAACTCGACTCCGTGAAGTCGGAATCGCTAGTAATCGTGGATCAGAATGC…
>145002 16SV6.GV14.G.19.050m.C_159192
ACGCGCGGAACCTTACCTACACTTGACATCCAGAGAAGAGACTAGAGATAGACTTGTGCCTTCGGGAACTCTGAGACAGGTGCTGCATGGCTGTCGTCAGCTCGTGTTGTGAGATGTTGGGTTAAGTCCCGCAACGAGCGCAACCCCTATCCTTAGTTGCTAGCAGGTAATGCTGAGAACTCTAGGGAGACTGCCGGTGATAAACCGGAGGAAGGTGGGGACGACGTCAAGTCATCATGGCCCTTACGTGTAGGGCTACACACGTGCTACAATGGCAGGTACAGAGTGCTGCGAGCTCGCGAGGGTAAGCGAATCACTTAAAGCCTGTCGTAGTCCGGATTGGAGTCTGCAACTCGACTCCATGAAGTCGGAATCGCTAGTAATCGCGAATCAGAATGT…
>145053 16SV6.GV14.G.04.008m.C_2156091
ACGCGTGAAACCTTACCTAGGCTTGACATGCACGGAAATCCTCCAGAGATGGTGGGTCCGTAAGGGCCGTGCACAGGTGGTGCATGGTTGTCGTCAGCTCGTGTCGTGAGATGTTGGGTTAAGTCCCGCAACGAGCGCAACCCTCGTTCTATGTTGCCAGCACGTCATGGTGGGGACTCATAGGAGACTGCCGGGGTCAACTCGGAGGAAGGTGGGGATGACGTCAAATCATCATGCCCCTTATGTCTAGGGCTGCAAACATGCTACAATGGCCGGTACAAAGGGCTGCGATACCGCGAGGTGGAGCGAATCCCAAAAAGCCGGTCTCAGTTCGGATTGGGGTCTGCAACTCGACCCCATGAAGTTGGAGTCGCTAGTAATCGCAGATCAGCAACGCTG…
>145419 16SV6.GV14.G.69.020m.C_93343
ACGCGCGAAACCTTACCAGGGCTTAAATGTAGTCTGACAGCTTTAGAGATAGAGTTTTCTTCGGACAGATTACAAGGTGCTGCATGGTTGTCGTCAGCTCGTGCCGTGAGGTGTCAGGTTAAGTCCTATAACGAGCGCAACCCCTGTGGTTAGTTGCCAGCGAGTAATGTCGGGAACTCAAGCCAGACTGCCGGTGCAAACCGTGAGGAAGGTGGGGATGACGTCAAATCATCACGGCCCTTACGTCCTGGGCCACACACGTGCTACAATGGTAGGGACAGAGAGCAGCCACTTAGCGATAAGGAGCGAATCTATAAACCCTATCTCAGTTCGGATTGGAGTCTGCAACTCGACTCCATGAAGCTGGAATCGCTAGTAATCGGATATCAGCCATGATCC…
>145434 16SV6.GV14.G.78.045m.A_232127
ACGCGATGAACCTTACCAGGGCTTAAATGCATATTGACAGGGTCAGAGATGACTTTTCCTTCAGGCAATTTGCAAGGTGCTGCATGGTTGTCGTCAGCTCGTGCCGTGAGGTGTCAGGTTAAGTCCTATAACGAGCGCAACCCCTACCGTTAGTTGCCAGCATGTCATGATGGGGACTCTAACGGGACTGCCGGTGCAAACCGTGAGGAAGGTGGGGATGACGTCAAATCATCACGGCCCTTACGTCCTGGGCCACACACGTGCTAAAATGGCAAGTACAGAGAGCAGCCACGTCGCAAGGCGGAGCGAATCTATAAAACCTGTCACAGTTCGGATCGGGGTCTGCAACCCGACCCCGTGAAGCTGGAATCGCTAGTAATCGGATATCAGCCATGATCC…
>145526 16SV6.GV14.G.38.015m.C_6943635
ACGCGTAGAACCTTACCAACCCTTGACATCCTCGGACCGCCAGAGAGATCTGGTTTTCCTTCGGGACCGAGTGACAGGTGCTGCATGGCTGTCGTCAGCTCGTGTCGTGAGATGTTCGGTTAAGTCCGGCAACGAGCGCAACCCACATCCTTAGTTGCCAGCGGTTCGGCTGGGCACTCTAAGGAAACTGCCCGTGATAAGCGGGAGGAAGGTGTGGATGACGTCAAGTCCTCATGGCCCTTACGGGTTGGGCTACACACGTGCTACAATGGCAGTGACAATGGGTTAATCCCCAAAAACTGTCTCAGTTCGGATTGTCGTCTGCAACTCGACGGCATGAAGTCGGAATCGCTAGTAATCGCGTAACAGCATGACGCGGTGAATACGTTCCCGGGCCTT…
>145619 16SV6.GV14.G.44.070m.A_3091524
ACGCGTTGAACCTTACCTGGGCTTGACATACACCGGACCGGCGCAGAGATGCGTCTTCCCTTGTGGCCGGTGTACAGGTGGTGCATGGTTGTCGTCAGCTCGTGTCGTGAGATGTTGGGTTAAGTCCCGTAACGAGCGCAACCCTTGTCTTATGTTGCCAGCACGTTGTGGTGGGGACTCATGAGAGACTGCCGGGGTCAACTCGGAGGAAGGTGGGGATGACGTCAAATCATCATGCCCCTTATGTCCAGGGCTTCACACATGCTACAATGGTCGGTACAGTAGGTCGCGAACCCGTGAGGGTGAGCCAATCCTGTGAAAGCCGGCCTCAGTTCGGATTGGGGTCTGCAACTCGACCCCATGAAGTCGGAGTCGCTAGTAATCGCAGATCAGCAACGC…
>145637 16SV6.GV14.G.78.200m.A_38540
ACGCGATGAACCTTACCTACCCTTGACATGTATCGAAGCCCGCAGAAAAGCGGAGGTGCCCGAAAGGGAACGATAACACAGGTGCTGCATGGCTGTCGTCCGCTCGTGTCGTGAGATGTTGGGTTACGTCCCGCAACGAGCGCAACCCTTGTCATTAATTGCCATCATTTAGTTGGGCACTTTAATGAGACTGCCGGTGACAAACCGGAGGAAGGTGGGGATGACGTCAAGTCCTCATGGCCCTTATGGGTAGGGCTTCACACGTAATACAATGGCGCGTACAGAGGGTTGCCAACCCGCGAGGGGGAGCTAATCTCAGAAAGCGCGTCGTAGTCCGGATCGGAGTCTGCAACTCGACTCCGTGAAGTCGGAATCGCTAGTAATCGCGGATCAGAATGT…
>145716 16SV6.GV14.G.69.020m.C_100103
ACGCGATAAACCTTACCAGGGCTTAAATGTAGTCTGACAGGTCTGGAAACAGACTTTTCTTCGGACAGATTACAAGGTGCTGCATGGTTGTCGTCAGCTCGTGCCGTGAGGTGTCAGGTTAAGTCCTATAACGAGCGCAACCCCTGTGGTTAGTTGCCAGCGAGTAATGTCGGGAACTCTAGCCAGACTGCCGGTGCAAACCGCGAGGAAGGTGGGGATGACGTCAAATCATCACGGCCCTTACGTCCTGGGCCACACACGTGCTACAATGGTAGGGACAGAGCGCAGCCACTGCGCGAGAAGGAGCGAAACTACAAACCCTATCACAGTTCGGATCGCAGTCTGCAACTCGACTGCGTGAAGCTGGAATCGCTAGTAATCGCATATCAGCCATGATGC…
>145979 16SV6.GV14.G.34.020m.A_8473
ACGCGTTGAACCTTACCTGGGTTTGACATGTATTGAAAAGCCATAGAGATATGGTGTCCTTCGGGGCTTTACACAGGTGGTGCATGGCTGTCGTCAGCTCGTGTCGTGAGATGTTGGGTTAAGTCCCGCAACGAGCGCAACCCTTATCCTATGTTGCCAGCGCGTAATGGCGGGGACTCATGGGAGACTGCCGGCGTCAAGTCGGAGGAAGGTGGGGACGACGTCAAGTCATCATGCCCCTTATATCCAGGGCTGCAAACATGCTACAATGGCCGGTACAAAGGGCTGCGAAACCGCGAGGTCAAGCGAATCCCATAAAGCCGGTCTCAGTTCGGATTGAAGTCTGCAACTCGACTTCATGAAGCTGGAGTCGCTAGTAATCCCAGATCAGCATTGCTG…
>146037 16SV6.GV14.G.25.056m.C_425084
ACGCGTGGAACCTTACCAACCCTTGACATCCTGTGCTACATGGAGAGATCCATGGTTCCCTTCGGGGACGCAGTGACAGGTGCTGCATGGCTGTCGTCAGCTCGTGTCGTGAGATGTTCGGTTAAGTCCGGCAACGAGCGCAACCCACACCCTTAGTTGCCAGCAGTTCGGCTGGGCACTCTAGGGGAACTGCCCGTGATAAGCGGGAGGAAGGTGTGGATGACGTCAAGTCCTCATGGCCCTTACGGGTTGGGCTACACACGTGCTACAATGGCAGTGACAATGGGTTAATCCCCAAAAACTGTCTCAGTTCGGATTGTCGTCTGCAACTCGACGGCATGAAGTCGGAATCGCTAGTAATCGCGTAACAGCATGACGCGGTGAATACGTTCCCGGGCC…
>146168 16SV6.GV14.G.13.076m.A_370565
ACGCGAAAAACCTTACCAGGGTTTGACATCCGCAGAATCTTCTAGAGATAGAGGAGTGCCTTCGGGAATTGCGTGACAGGTGGTGCATGGCTGTCGTCAGCTCGTGTCGTGAGATGTTGGGTTAAGTCCCGCAACGAGCGAAACCCCTATCTTATGTTACCAGCACGTTATGGTGGGGACTCATAAGAGACTGCCCGTGGAAAGCGGGAGGAAGGTGGGGATTACGTCAAGTCATCATGCCCCTTATACCCTGGGCTACACACATGCTACAATGGCTGGTACAAAGGGTTGCGAAACCGCGAGGTGGAGCCAATCCCATAAAACCAGTCTCAGTTCGGATTGTAGTCTGCAACTCGACTACATGAAGTAGGAATTGCTAGTAAACGCAGATCAGCTACG…
>146541 16SV6.GV14.G.78.200m.A_39028
ACGCGCTAAACCTTACCAGGGCTTAAATGCAGAACGACCGGGCTGGAAACATCCCTTTCTTCAGACGGACTGCAAGGTGCTGCATGGTTGTCGTCAGCTCGTGCCGTGAGGTGTTGGGTTAAGTCCCGCAACGAGCGCAACCCCTATTGTTAGTTGCTAACGGATAATGCCGAGGACTCTAACAAGACTGCCAGCGCAAGCTGTGAGGAAGGTGGGGACGACGTCAAATCATCACGGCCCTTACGTCCTGGGCCACACACGTGCTACAATGGTAATGACAGAGGGCAGCCACATGGTGACATGGAGCGAATCCCTTAAACATTATCTCAGTTCGGATCGGAGTCTGCAACTCGACTCCGTGAAGCTGGAATCGCTAGTAATCGCGCATCAGCCATGGCG…
>146556 16SV6.GV14.G.02.141m.A_4576875
ACGCGTTGAACCTTACCTGGATTTGACATCCTGTGACAACCTCAGAGATGAGGCTTCCTGGCAACAGGCACAGAGACAGGTGCTGCATGGCTGTCGTCAGCTCGTGTCGTGAGATGTTGGGTTAAGTCCCGCAACGAGCGCAACCCTTGCCCTTATTTGCCATCATTAAGTTGGGCACTCTAGGGGGACTGCCGGTGATAAACCGGAGGAAGGTAGGGATGACGTCAAGTCCTCATGGCCCTTACGTCCAGGGCGACACACGTACTACAATGGTCAAAACAAAGTGATGCGAGACCGTAAGGTGGAGCAAATCGCAAAAACCTGACCTTAGTTCGGATTGTGGTCTGCAACTCGACCACATGAAGCTGGAATCGCTAGTAATCGCAGATCAGCAAGCTG…
>146853 16SV6.GV14.G.78.150m.A_3754965
ACGCGAGGAACCTTACCAGGGCTTAAATGTAATTTGACAGGGGTGGAAACACCTTTTCCTTCGGGCAAATTACAAGGTGCTGCATGGTTGTCGTCAGCTCGTGCCGTGAGGTGTCAGGTTAAGTCCTATAACGAGCGCAACCCCTGTTGTTAGTTGCCAACGAGTAATGTCGGGAACTCTAACAAGACTGCCAGTGCAAACTGTGAGGAAGGTGGGGATGACGTCAAATCATCACGGCCCTTACGTCCTGGGCTACACACGTGCTACAATGGTAGGTACAGAGAGCAGCCACTACGCGAGTAGGAGCGAATCTATAAAACCTATCTCAGTTCGGATCGGAGTCTGCAACTCGACTCCGTGAAGCTGGAATCGCTAGTAATCGCATATCAGCCATGATGC…
>146979 16SV6.GV14.G.69.1200m.A_2194952
ACGCGTAAAACCTTACCAGGGCTTGACATGTAGCTGCACGTCCCGTGAAAGCGGGAAAGCCTTCGAGGGTGCTACACAGGTGCTGCATGGCTGTCGTCAGTTCGTGCCGTGAGGTGTTGGGTTAAGTCCCGCAACGAACGCAACCCTTGTGTCTAGTTGCCAACGGGTCAAGCCGTGCACTCTAGACAGACTGCCTGTACAAGCAGGAGGAAGGTGGGGATGACGTCAAGTCAGTATGGCCCTTACGTCCTGGGCTGCACACGTGCTACAATGGTCGGTACAATGGGATGCAATATCGCGAGATGGAGCAAATCCTCAAAGCCGGCCCCAGTTCGGATTGGAGTCTGCAACTCGACTCCATGAAGTTGGATTCGCTAGTAACGGCGCATCAGCTACGGC…
>147529 16SV6.GV14.G.42.050m.B_3290161
ACGCGTAAAACCTTACCAGGGCTTAAATGTAGTGGGACAGGTCTAGAAATAGACCCTTCTTCGGACTCATTACAAGGTGCTGCATGGTTGTCGTCAGCTCGTGCCGTGAGGTGTCAGGTTAAGTCCTATAACGAGCGCAACCCCTGTTGTTAGTTGCCAGCGAGTCATGTCGGGAACTCTAACAAGACTGCCGGTGCAAACCGTGAGGAAGGTGGGGATGACGTCAAATCATCACGGCCCTTACGTCCTGGGCTACACACGTGCTACAATGGTAGGGACAGAGAGCAGCCACTGCGTGAGCAGGAGCGAATCTATAAACCCTATCACAGTTCGGATCGGAGTCTGCAACTCGACTCCGTGAAGCTGGAATCGCTAGTAATCGCATATCAGCCATGATGC…
>147567 16SV6.GV14.G.04.199mA_3069647
ACGCGCGAAACCTTACCTGGGCTCGAATGTCTCTGCTACCTCGAGAAATTGAGGGTTCCTTCGGGACAGAGTACAAGGTGCTGCATGGCCGTCGTCAGCTCGTGCCGTGAGGTGTTGGGTTAAGTCCCATAACGAGCGCAACCCCTATACTTAGTTGCCAGCACATCATGGTGGGGACTCTAAGTAGACTGCCTGCGTAAGCAGTGAGGAAGGAGGGGACGAGGTCAGGTCATCATGGCCCTTACGCCCAGGGCTACACACGTGCTACAATGGCGTGTACAGAGAGACGCTACCTGGCAACAGGATGCAAATCTTCAAAGCACGTCTCAGTTCGGATTGAGGTCTGCAACTCGACCTCATGAAGTTGGAATCGCTAGTAATCGCGCATCAGCAATGGCG…
>148145 16SV6.GV14.G.23.009m.A_292
ACGCGTGGAACCTTACCTACCCTTGACATCCTGCGAACCCGGAAGAGATTCCGGGGTGCCTTCGGGAACGCATAGACAGGTGCTGCATGGCTGTCGTCAGCTCGTGTTGTGAAATGTTGGGTTAAGTCCCGTAACGAGCGCAACCCTTGTCCTTATTTGCCAGCGAGTAATGTCGGGAACTCTAAGGAGACTGCCGGTGACAAACCGGAGGAAGGTGGGGACGACGTCAAGTCATCATGGCCCTTACGGGTAGGGCTACACACGTGCTACAATGGCCGGTACAAAGGGCTGCGAGCTCGCGAGAGTCAGCGAATCCCTTAAAGCCGGTCTCAGTCCGGATCGGAGTCTGCAACTCGACTCCGTGAAGTCGGAATCGCTAGTAATCGTGAATCAGAATGT…
>148154 16SV6.GV14.G.78.200m.A_47000
ACGCGTAGAACCTTACCCAGGCTTGACATCCTATTGAAACCTCCTAGAAACAGGAGGCCTCCTTCGGGACTTTAGGACAGGTGCTGCATGGCTGTCGTCAGCTCGTGTCGTGAGATGTTGGGTTAAGTCCCGCAACGAGCGCAACCCTTGCCCTATGTTGCCAGCGAATAATGTCGGGGACTCATGGGGGACTGCCGGTGATAAACCGGAGGAAGGTGGGGACGACGTCAAGTCATCATGGCCCTTACGCCTGGGGCTACACACGTGCTACAATGGCCAACACAAAGGGCTGCAAACCTGCGAAGGTGAGCGAATCCCAAAAAGTTGGTCCAAGTTCGGATTGCAGTCTGCAACTCGACTGCATGAAGTCGGAATCGCTAGTAATCGTAGATCAGCCAT…
>148429 16SV6.GV14.G.17.187m.B_176861
ACGCGTCAAACCTTACCCGGCCTTGACATCCCGAGAAGCTGCCCGAAAAGGCGGTGTGCTCTTCGGAGAACTCGGTGACAGGTGCTGCATGGCTGTCGTCCGCTCGTGTCGTGAGATGTTGGGTTAAGTCCCGCAACGAGCGCAACCCCTGTTGTTAGTTGCCATCATTAAGTTGGGCACTCTAGCGAGACTGCCGGTGTTAAACCGGAGGAAGGTGGGGATGACGTCAAGTCCTCATGGCCCTTACGGTCGGGGCTACACACGTGCTACAATGACCGGTACAAAGTGCTGCGACCCCGCGAGGGTGAGCTAAACACAAAAAACCGGCCTCAGTTCGGATTGGAGTCTGCAACTCGACTCCATGAAGTTGGAATCGCTAGTAATCGTGGATCAGCATGC…
>148452 16SV6.GV14.G.26.500m.2B_6179090
ACGCGTAAAACCTTACCTGGTCTTGACATCCTGCGAACTTTCTAGAGATAGATTGGTGCCTTCGGGAACGCAGTGACAGGTGCTGCATGGCTGTCGTCAGCTCGTGTCGTGAGATGTTGGGTTAAGTCCCGTAACGAGCGCAACCCTTGTCCTTATTTGCCATCATTTAGTTGGGCACTCTAAGGAGACTGCCGGTGACAAACCGGAGGAAGGTGGGGACGACGTCAAGTCATCATGGCCCTTACGACCAGGGCTACACACGTGCTACAATGGAGCGTACAAAGGGTTGCGAAGCCGCGAGGTGGAGCTAATCCCATAAAACGTTTCGTAGTCCGGATTGGAGTCTGCAACTCGACTCCATGAAGTCGGAATCGCTAGTAATCGCGAATCAGAATGTCG…
>148456 16SV6.GV14.G.78.045m.A_240927
ACGCGTCGAACCTTACCAGGGTTTGACATGATACGAATTTTTTTGAAAGAAAAAAGTGCCGTTTGGAACGTATACACAGGTGGTGCATGGCTGTCGTCAGCTCGTGTCGTGAGATGTTGGGTTAAGTCCCGCAACGAGCGCAACCCTTATTTTTAGTTGCCTTTTATGGAACTCTAGAAAGACTGCTGGTTATAAACCGGAGGAAGGCGGGGATGACGTCAAGTCAGCATGCCCCTTACACCCTGGGCTACACACGTGCTACATTGGGCGAGACAATGAGACGCAAACCTGCGAAGGCTAGCTAATCTATAAACTCGTTCTAAGTTCGGATTGTAGGCTGCAACTCGCCTGCATGAAGGTGGAATCGCTAGTAATCGCTGGTCAGCATACAGCGGTGAA…
>148554 16SV6.GV14.G.78.200m.A_67911
ACGCGTTAAACCTTACCTGGGTTTGACATGTACCGAAAAGCCATAGAGATATGGTGTCCTTCGGGGCGGTACACAGGTGGTGCATGGCTGTCGTCAGCTCGTGTCGTGAGATGTTGGGTTAAGTCCCGCAACGAGCGCAACCCTCGTCCTATGTTGCCAGCACGTAATGGTGGGGACTCGTAGGAGACTGCCGGGGTCAACTCGGAGGAAGGTGGGGATGACGTCAAGTCATCATGCCCCTTATATCCAGGGCTGCAAACATGCTACAATGGCCGATACAAAGGGCTGCGAGACCGCGAGGTTAAGCGAATCCCATAAAGTCGGTCTCAGTTCGGATTGGAGTCTGCAACTCGACTCCATGAAGCTGGAGTCGCTAGTAATCCCGGATCAGCAACGCCG…
>148618 16SV6.GV14.G.42.070m.A_672835
ACGCGAGAAACCTTACCATCCCTTGACATCCTCAGAATTTGTCGTAATGACTTAGTGCCTTCGGGAACTGAGTGACAGGTGCTGCACGGCTGTCGTCAGCTCGTGTCGTGAGATGTTGGGTTAAGTCCCGCAACGAGCGCAACCCCTATCCTTAGTTGCCAGCACGTAATGGTGGGAACTCTAGGGAGACTGCCGGTGATAAGCCGGAGGAAGGTGGGGATGACGTCAAGTCATCATGGCCCTTACGGGATGGGCTACACACGTGCTACAATGGTGCATACAGAGAGCTGCTAAGCCGCGAGGTGGAGCCAATCTCAGAAAGTGCATCTTAGTCCGGATCGCAGTCTGCAACTCGACTGCGTGAAGTTGGAATCGCTAGTAATCGCGAATCAGCAATGT…
>148858 16SV6.GV14.G.49.040m.B_2093822
ACGCGACAAACCTTACCAGGGCTTAAATGTAGTATGACAGGACTAGAGATAGTTTTTTCTTCGGACATATTACAAGGTGCTGCATGGTTGTCGTCAGCTCGTGCCGTGAGGTGTCAGGTTAAGTCCTATAACGAGCGCAACCCTTATCGTTAGTTGCCAGCATGTAAAGATGGGGACTCTAACGAGACTGCCTACGCAAGTAGAGAGGAAGGTGGGGATGACGTCAAATCATCACGGCCCTTACGTCCTGGGCCACACACGTGCTACAATGGTATGGACAATGAGCAGCCATCTGGCAACAGAGAGCGAATCTACAAACCATATCACAGTTCGGATCGGAGTCTGCAACTCGACTCCGTGAAGCTGGAATCGCTAGTAATCGGATATCAGCCATGATCC…
>148965 16SV6.GV14.G.42.050m.B_3282119
ACGCGTGGAACCTTACCTAGGCTCTAATGTGAGCGAATTATCCAGAGATGGATAAGTCAGCAATGACGCGAAACAAGGTGCTGCATGGCCGTCGTCAGTTCGTGCCGTGAGGTGTTGGGTTAAGTCCCGCAACGAACGCAACCCCTATTAACTGTTGCCAGCATTTCGGATGGGGACTCAGTTAAGACTGCCTACGCAAGTAGAGAGGAAGGAGGGGACGACGTCAGGTCATCATGGCCCTTACGCCTAGGGCGACACACGTGCTACAATGGTTGGTACAGAGTGTAGCGAGCTAGCAATAGTCAGCCAATCACAAAAAGCCAATCACAGTTCGGATTGGGGTCTGCAACTCGACCCTATGAAGCTGGAATCGCTAGTAATCGCATATCAGCCATGATG…
>149057 16SV6.GV14.G.78.150m.A_3756574
ACGCGCCAAACCTTACCAGCCCTTGACATCCTGGGAACTTACTAGAGATAGTTTGGTGCCTTCGGGAATCCAGTGACAGGTGCTGCATGGCTGTCGTCAGCTCGTGTCGTGAGATGTTGGGTTAAGTCCCGCAACGAGCGCAACCCTTATCCTTAGTTGCCAGCACGTAATGGTGGGAACTCTAAGGAGACTGCCGGTGATAAACCGGAGGAAGGTGGGGATGACGTCAAGTCATCATGGCCCTTATGGGCTGGGCTACACACGGGCTACAATGGTCGGTACAGAGGGTCGCGATCCCGCGAGGGGGAGCCAATCCCAGAAAGCCGATCTTAGTCCGGATCGCAGTCTGCAACTCGACTGCGTGAAGTCGGAATCGCTAGTAATCGCGAATCAGCAATG…
>149272 16SV6.GV14.G.23.009m.A_2332
ACGCGTCAAACCTTACCTAGACTTAACATGTTTGAGAATCTCTGTGAAAGCAGAGAGTGCCTTTCGGGGAACTCTTACGTAGGTGCTGCATGGCTGTCGTCAGCTCGTGTCGTGAGATGTCGGGTTAAGTCCCTTAACGAGCGAAACCCTTATCTTCAGTTGCCAGCGAGTAATGTCGGGGACTCTGGAGAGACTGCCGGTGTTAAACCGGAGGAAGGTGGGGATGACGTCAAGTCCTCATGGCCTTTATGTCTAGGGCTGCACACGTCCTACAATGCAACGTACAAAGCGACGCGAAATCGCGAGATCAAGCAAACCGCATAAAACGTTGCCCAGTTCGGATTGCAGGCTGAAATTCGCCTGCATGAAGCCGGAATCGCTAGTAATCGTAGGCCAGCA…
>149505 16SV6.GV14.G.36.050m.C_4688622
ACGCGATAAACCTTACCTGCGCTTGACATCCCTATCGCGGATTAGAGAGATCTTTTCCTTCAGTTCGGCTGGATAGGTGACAGGTGCTGCATGGCTGTCGTCAGCTCGTGTCGTGAGATGTTGGGTTAAGTCCCGCAACGAGCGCAACCCTCGCCGTTAGTTGCCAGCACGTTTGGGTGGGCACTCTAACGGGACTGCCGGTGTCAAACCGGAGGAAGGTGGGGATGACGTCAAGTCATCATGGCCCTTACGCGCAGGGCTACACACGTGCTACAATGGCGGTGACAGTGAGTTAATCTCTAAAAACCGTCTCAGTTCGAATTGGGGTCTGCAACTCGACCCCATGAAGTCGGAATCGCTAGTAATCGTGGATCAGCATGCCACGGTGAATACGTTCCC…
>149878 16SV6.GV14.G.19.050m.C_148024
ACGCGCAAAACCTTACCCAGCCTTGACATCCTAGGAACTCTCCCGAAAAGGAGAGGTGCCCTTCGGGGAATCTAGTGACAGGTGCTGCATGGCTGTCGTCAGCTCGTGTCGTGAGATGTTGGGTTAAGTCCCGCAACGAGCGCAACCCTTGCCTTTAGTTGCCAGCATTTAGTTGGGCACTCTAGAGGGACTGCCGGTGTCAAGCCGGAGGAAGGTGGGGACGACGTCAAGTCATCATGGCCCTTACGGTTGGGGCTTCACACGTGCTACAATGGACGGTACAGAGGGTCGCGAAGCCGCGAGGTGGAGCCAATCCCATAAAGCCGTTCTCAGTTCGGATTGGAGTCTGCAACTCGACTCCATGAAGTCGGAATCGCTAGTAATCGCGGATCAGCATGC…
>150023 16SV6.GV14.G.02.141m.C_4804065
ACGCGACAAACCTTACCTGGGCTCGAACGCTATTTGACAGGGTATGAAAGTACCTTTTTCTTCGGAACGGATAGTGAGGTGCTGCATGGTTGTCGTCAGCTCGTGCCGTGAGGTGTTGGGTTAAGTCCCGCAACGAGCGCAACCCCTATCTTCAGTTGCCAGCACATAATGGTGGGGACTCTGAAGAGACTGCCTACGCAAGTAGAGAGGAAGGCGGGGACGACGTCAAATCATCATGGCCTTTATGCCCAGGGCTACACACGTGCTACAATGGCGAGTACAGAGGGTCGCGAAGCCGCGAGGTGGAGCCAATCTCATAAAACTCGTCTCAGTTCGGATCGGAGTCTGCAACTCGACTCCGTGAAGGTGGAATCGCTAGTAATCGCGCATCAGCCATGG…
>150347 16SV6.GV14.G.40m.010m.A_132371
ACGCGCTAAACCTTACCACCTTTTGACATGCCCGGCTCGCCAGAGAGATCTGGTTTTCCCTTCGGGGACCGGGACACAGGTGCTGCATGGCTGTCGTCAGCTCGTGTCGTGAGATGTTGGGTTAAGTCCCGCAACGAGCGCAACCCTCGCCATTAGTTGCCATCATTTAGTTGGGCACTCTAATGGGACCGCCGGTGGTAAGCCGGAGGAAGGTGGGGATGACGTCAAGTCCTCATGGCCCTTACGGGGTGGGCTACACACGTGCTACAATGGCGACTACAGAGGGCAGCAAGCCAGCGATGGGGAGCTAATCCCTAAAAGTCGTCTCAGTTCGGATTGCACTCTGCAACTCGAGTGCATGAAGTCGGAATCGCTAGTAATCGCGGATCAGCATGCCGC…
>150615 16SV6.GV14.G.13.035m.A_351419
ACGCGTTGAACCTTACCAGCCCTTGACATGTGGAGTTTGGTTATCAGAGATGATTTCCTTCAGTTCGGCTGGCTCCAACACAGGTGCTGCATGGCTGTCGTCAGCTCGTGTCGTGAGATGTTGGGTTAAGTCCCGCAACGAGCGCAACCCTCATCTTTAGTTGCCAGCAGTTCGGCTGGGCACTCTAGAGAAACTGCCTGGGATGACCAGGAGGAAGGCGAGGATGACGTCAAGTCCTCATGGCCCTTATGGGCTGGGCTACACACGTGCTACAATGGCAGTGACAATGGGATAATCCCCAAAAGCTGTCTCAGTTCGGATTGGGGTCTGCAACTCGACCCCATGAAGTCGGAATCGCTAGTAATCGCGTAACAGCATGACGCGGTGAATACGTTCCCG…
>150851 16SV6.GV14.G.78.200m.A_54299
ACGCGTCAAACCTTACCTAGGCTTAACATATGAGGAAAACTGTCAGAAATGGCAGGTCCGCAAGGGCTTCATACAGGTGGTGCATGGCTGTCGTCAGCTCGTGTCGTGAGATGTTGGGTTAAGTCCCGCAACGAGCGCAACCCTCGTTCTATGTTGCCAGCAAGTAATGTTGGGGACTCATAGGAGACTGCCGGGGTCAACTCGGAGGAAGGTGGGGATGACGTCAAGTCATCATGCCCCTTATGTCTAGGGCTGCACGCATGCTACAATGGCCGATACAAAGGGCTGCGATACCGCAAGGTGGAGCGAATCCCATAAAGTCGGTCTCAGTTCGGATTGGGGTCTGCAACTCGACCCCATGAAGTCGGAGTCGCTAGTAATCGCAGATCAGCAACGCTG…
>151057 16SV6.GV14.G.42.030m.A_760755
ACGCGTCAAACCTTACCAATCCTTGCAATATACAGAAAACAATGGTTATGCTTTGTATTTTGGTATACAGGCGCTGCATGGCTGTCGTCAGTTCGTGGCGTGAGCTGTTGGGTTAAGTCCGGCAACGAGCGCAACCCACATCCTTAGTTGCCAGCAGTTCGGCTGGGCACTCTAAGGAAACTGCCCGTGATAAGCGGGAGGAAGGTGTGGATGACGTCAAGTCCTCATGGCCCTTACGGGTTGGGCTACACACGTGCTACCATGGCAGTGACAATGGGTTAATCCCCAAAAGCTGTCTCAGTTCGGATTGGGGTCTGCAACTCGACCCCATGAAGTCGGAATCGCTAGTAATCGTGGAACAGCATGCCACGGTGAATACGTTCCCGGGCCTTGCACACA…
>151090 16SV6.GV14.G.26.500m.2B_6171384
ACGCGCAAAACCTTACCTACTCTTGACATCCCTGGAATCTCTTGGAGACAAGAGAGTGCCTTCGGGAACCGGGTGACAGGTGCTGCATGGCTGTCGTCAGCTCGTGTCGTGAGATGTTGGGTTAAGTCCCGTAACGAGCGCAACCCTCGTCCTTAGTTGCCAGCGGTTCGGCCGGGGACTCTAAGGAGACTGCCGGTGATAAACCGGAGGAAGGTGGGGATGATGTCAAGTCATCATGGCCCTTATGAGTAGGGCTACACACGTGCTACAATGGGCAGTACAAAAGGTTGCTATACCGCGAGGTGGCGCTAATCCTTAAAGCTGTTCGTAGTCCGGATTGGAGTCTGCAACTCGACTCCATGAAGTCGGAATCGCTAGTAATCGCGAATCAGAATGTCG…
>151130 16SV6.GV14.G.17.187m.B_181537
ACGCGTCAAACCTTACCAACACTTGACATGTTCGTCGCGACTCTAAGAGATTAGAGTCTTCGGTTCGGCCGGACGAAACACAGGTGCTGCATGGCTGTCGTCAGCTCGTGTCGTGAGATGTTGGGTTAAGTCCCGCAACGAGCGCAACCCTTACTTTTAGTTGCTACCATTTAGTTGGGCACTCTAAAAGAACTGCCAGTGATAAGCTGGAGGAAGGCGGGGATGACGTCAAGTCCTCATGGCCCTTATGTGTTGGGCTACACACGTGCTACAATGGTACTCACAGTGAGAAGCGAAGAGGCGACTCTAAGCCAATCCCTAAAAAGTACCTCAGTTCGGATTGTACTCTGCAACTCGAGTACATGAAGCTGGAATTACTAGTAATCGCGGATCAGCGCG…
>151344 16SV6.GV14.G.11.006m.A_486512
ACGCGTTAAACCTTACCTAGGCTTGACATGTAATAGACGGTTTCCAGAGATGGATTCTTCCCTTCGGGGCTGTTACACAGGTGCTGCATGGCTGTCGTCAGCTCGTGTCGTGAGATGTTTGGTTAAGTCCAGCAACGAGCGCAACCCTCGTCCTTAGTTGCCAGCGGGTAATGCTGGGGACTCTAAGGAGACAAACCTCTTTTAGAGGTGGGAAGGTGGGGATGACGTCAAGTCAGTATGGCCCTTACGCCTAGGGCTGCACACGTGCTACAATGCCCGGTACAATAGGAAGCAATACCGCGAGGTGGAGCAAATCCTCAAAACCGGGCCCAGTTCGGATTGGAGTCTGCAACTCGACTCCATGAAGTCGGAATCGCTAGTAATGACGTATCAGCAACG…
>151374 16SV6.GV14.G.78.200m.A_56968
ACGCGATGAACCTTACCAGCCTTTGACATCCTAGGACGGTTTCTGGAGACAGATTCCTTCCCTTCGGGGACCTAGTGACAGGTGCTGCATGGCTGTCGTCCGCTCGTGTCGTGAGATGTTGGGTTACGTCCCGCAACGAGCGCAACCCTCGTCCTTAGTTGCCATCATTTAGTTGGGCACTTTAAGGAAACTGCCGGTGATAAGCCGGAGGAAGGTGGGGATGACGTCAAGTCCTCATGGCCCTTACAGGCTGGGCTACACACGTGCTACAATGGCATCTACAGTGAGCAGCGATCCCGCGAGGGTTAGCTAATCTCCAAAAGATGTCTCAGTTCGGATTGTTCTCTGCAACTCGAGAGCATGAAGGCGGAATCGCTAGTAATCGCGGATCAGCATGCC…
>151414 16SV6.GV14.G.32.450m.B_5329846
ACGCGCAAAACCTTACCTGGACTTGACATGTTAGTGTAAACCCGATGAAAGTCGGGCCCTCTGCGAGCTTGCTCAAAGACACTATCACAGGTGGTGCATGGCTGTCGTCAGCTCGTGTCGTGAGATGTCAGGTTAAGTCCTATAACGAGCGCAACCCCTGTTGTTAGTTGCCAGCGAGTCATGTCGGGAACTCTAACAAGACTGCCGGTGCAAACCGTGAGGAAGGTGGGGATGACGTCAAATCATCACGGCCCTTACGTCCTGGGCCACACACGTGCTACAATGGTAGGTACAGAGAGCAGCCACTGGGCGACCAGGAGCGAATCTGTAAAGCCTGTCACAGTTCGGATCGGAGTCTGCAACTCGACTCCGTGAAGCTGGAATCGCTAGTAATCGCAT…
>151638 16SV6.GV14.G.34.020m.A_10410
ACGCGCGAAACCTTACCCAGACTTGACATGTATTGCTAAGATGCTGAAAGGCATTGACCCTTCGGGGACCTTACACAGGTGCTGCATGGCCGTCGTCAGCTCGTGTCGTGAGATGTTCGGTTAAGTCCGGCAACGAGCGCAACCCCTGTGATTAGTTACTAACATTTAGTTGAGGACTCTAGTCAGACTGCCCAGATCAACTGGGAGGAAGGTGGGGATGACGTCAGGTCAGTATGGCCCTTACGTCTGGGGCTGCACACGTACTACAATGCCCAGTACAATGAGAACCGAGACCGCGAGGTGGAGGAAATCTATAAAACTGGGCTCAGTTCGGATTGGAGGCTGCAACTCGCCTCCATGAAGTTGGAATCGCTAGTAATGGCACATCAGCTACGGTGC…
>151653 16SV6.GV14.G.69.1200m.A_2190665
ACGCGCCAAACCTTACCAGCCCTTGACATGGGGGTCGCGGGTCCCGGAGACGGGACTCTTCAGTTCGGCTGGACCCCGCACAGGTGCTGCATGGCTGTCGTCAGCTCGTGTCGTGAGATGTTGGGTTAAGTCCCGCAACGAGCGCAACCCTCATCTTCAGTTGCCATCGGTACGGCCGGGCACTCTGGAGAAACTGCCTGTGATAAGCAGGAGGAAGGTGGGGATGACGTCAAGTCCTCATGGCCCTTATGGGCTGGGCTACACACGTGCTACAATGGCGGTGACAACGGGAAGCGAAAGGGCGACCTGGAGCTAATCCCCAAAAACCGTCTCAGTTCGGATTGTACTCTGCAACTCGAGTGCATGAAGGTGGAATCGCTAGTAATCGCGGATCAGCAT…
>151727 16SV6.GV14.G.78.200m.A_40042
ACGCGTGGAACCTTACCAGGCCTTGACATCCTCGGAACTTTCTAGAGATAGATTGGTGCCTTAGGGAATCGAGAGACAGGTGCTGCATGGCTGTCGTCAGCTCGTGTCGTGAGATGTTGGGTTAAGTCCCGTAACGAGCGCAACCCTTGTCCTTAGTTGCCAGCATTTTAGGTGGGAACTCTAAGGAGACTGCCGGTGATAAACCGGAGGAAGGTGGGGATGACGTCAAGTCATCATGGCCCTTACGGCCTGGGCTACAAACGTGCTACAATGGTCGGTACAGAGGGTTGCTAAGCCGCGAGGTGGAGCCAATCCCACAAAGCCGATCGTAGTCCGGATTGAAGTCTGCAACTCGACTTCATGAAGTCGGAATCGCTAGTAATCGCAGATCAGAATGCT…
>151835 16SV6.GV14.G.26.025m.C_709939
ACGCGTCAAACCTTACCTACCCTTGACATGTCTGGAATCCTGAAGAGATTTGGGAGTGCTCGAAAGAGAGCCAGAACACAGGTGCTGCATGGCCGTCGTCAGCTCGTGTCGTGAGATGTTGGGTTAAGTCCCGCAACGAGCGCAACCCTTGTCATTAGTTGCTACGAAAGGGCACTCTAATGAGACTGCCGGTGACAAACCGGAGGAAGGTGGGGATGACGTCAGGTCATCATGGCCCTTATGGGTAGGGCTACACACGTCATACAATGGCCGGGACAGAGGGCTGCCAACCCGCGAGGGGGAGCTAATCCCAGAAACCCGGTCGTAGTCCGGATCGTAGTCTGCAACTCGACTGCGTGAAGTCGGAATCGCTAGTAATCGCGGATCAGCTTGCCGCGG…
>151886 16SV6.GV14.G.34.020m.A_24777
ACGCGAGAAACCTTACCTACCCTTGACATACCGATCGCGGTTTCCAGAGATGGATTCCTTCAGTTAGGCTGGATCGGATACAGGTGCTGCATGGCTGTCGTCAGCTCGTGTCGTGAGATGTTGGGTTAAGTCCCGCAACGAGCGCAACCCTCATCCTTAGTTGCCATCACGTTTGGGTGGGCACTCTAAGGAAACTGCCGGTGGTAAGCCGGAGGAAGGTGGGGATGACGTCAAGTCCTCATGGCCCTTACGGGTAGGGCTACACACGTGCTACAATGGCAGTGACAATGGGTTAATCCCCAAAAACTGTCTCAGTTCGGATTGTCGTCTGCAACTCGACGGCATGAAGGTGGAATCGCTAGTAATCGTGGATCAGCATGCCACGGTGAATACGTTCCC…
>152292 16SV6.GV14.G.78.200m.A_51984
ACGCGTAGAACCTTACCAGCCCTTGACATCCCGGTCGCGGGGAGCGGAGACGCCCCCCTTCAGTTCGGCTGGACCGGAGACAGGTGCTGCATGGCTGTCGTCAGCTCGTGTCGTGAGATGTTGGGTTAAGTCCCGCAACGAGCGCAACCCTCGCCTTTAGTTGCCATCGGTTCGGCCGGGCACTCTGAAGGAACTGCCGGTGATAAGCCGGAGGAAGGTGGGGATGACGTCAAGTCCTCATGGCCCTTATGGGCTGGGCTACACACGTGCTACAATGGCGGTGACAGCGGGAAGCGATATCGCGAGATTGAGCAAATCCCGAAAAACCGTCTCAGTTCGGATTGTACTCTGCAACTCGAGTGCATGAAGGTGGAATCGCTAGTAATCGCGGATCAGCAT…
>152417 16SV6.GV14.G.23.009m.A_494
ACGCGATAAACCTTACCAACCCTTGACATCCTGTGCTATATCCAGAGATGGATAGTTCCTTTCGGGGACGCAGTGACAGGTGCTGCATGGCTGTCGTCAGCTCGTGTCGTGAGATGTTCGGTTAAGTCCGGCAACGAGCGCAACCCACATCCCTAGTTGCCAGCAGTTCGGCTGGGCACTCTATGGAAACTGCCCGTGATAAGCGGGAGGAAGGTGTGGATGACGTCAAGTCCTCATGGCCCTTACGGGTTGGGCTACACACGTGCTACAATGGCATCTACAGTGGGTTAATCCCCAAAAGATGTCTCAGTTCGGATTGTCGTCTGCAACTCGACGGCATGAAGTCGGAATCGCTAGTAATCGCGTAACAGCATGACGCGGTGAATACGTTCCCGGGCC…
>152590 16SV6.GV14.G.02.141m.C_4800561
ACGCGTGAAACCTTACCTAGGCTAGAATGCGCGTGATATCCAGAGAGATCTGGAGTTCTTCGGACACAAAGCAAGGTGCTGCATGGTTGTCGTCAGCTCGTGCCGTGAGGTGTTGGGTTAAGTCCCGCAACGAGCGCAACCCTCGTCCTTAGTTGCCAGCAGTTCGGCTGGGCACTCTAAGGAAACTGCCGGTGATAAGCTGGAGGAAGGTGGGGATGACGTCAAGTCCTCATGGCCCTTACGGGCTGGGCTACACACGTGCTACAATGGCGGTTACAATGGGACGCGAATGGGCAACCTGGAGCTAGTCCCCAAAAACCGTCTCAGTTCGGATTGTTCTCTGCAACTCGAGAGCATGAAGTCGGAATCGCTAGTAATCGTGGATCAGCATGCCACGGT…
>153017 16SV6.GV14.G.23.009m.A_995
ACGCGCTGAACCTTACCTGGGCTCGAATGCATCTGCATAGACTAGAGATAGTCTTTTCCTTCGGGACTGATTGCAAGGTGCTGCATGGCTGTCGTCAGCTCGTGCCGTGAGGTGTTGGGTTAAGTCCCGCAACGAGCGCAACCCCTACCATTAGTTGCCATCAGGTTAAGCTGGGGACTCTAATGGGACTGCCGGTGCAAACCGAGAGGAAGGTGGGGACGACGTCAAGTCATCATGGCCCTTACGCCCAGGGCGACACACGTGCTACAATGGTACATACAGAGGGTCGCAACCCCGCGAGGGCGAGCCAATCTCAGAAAGTGTATCTCAGTTCGGATCGGAGTCTGCAACTCGACTCCGTGAAGTCGGAATCGCTAGTAATCGCGCATCAGCCATGGC…
>1531634 16SV6.GV14.G.23.009m.B_2043652
ACGCGAGAAACCTTACCAACCCTTGACATCCTGTGCCACTCTCAGAGATGAGACGTTCCCTTCGGGGACGCAGTGACAGGTGCTGCATGGCTGTCGTCAGCTCGTGTCGTGAGATGTTCGGTTAAGTCCGGCAACGAGCGCAACCCACATCCTTAGTTGCCAGCAGTTCGGCTGGGCACTCTAAGGAAACTGCCCGTGATAAGCGGGAGGAAGGTGTGGATGACGTCAAGTCCTCATGGCCCTTACGGGTTGGGCTACACACGTGCTACAATGGCAGTGACAATGGGTTAATCCCCAAAAGCTGTCTCAGTTCGGATTGGGGTCTGCAACTCGACCCCATGAAGTCGGAATCGCTAGTAATCGTGTAACAGCATGCCACGGTGAATACGTTCCCGGGCC…
>153164 16SV6.GV14.G.78.200m.A_46954
ACGCGCTGAACCTTACCAACTCTTGACATGTTCGTCGCGACTCGTAGAGATATGAGTCTTCGGTTCGGCCGGACGAAACACAGGTGCTGCATGGCTGTCGTCAGCTCGTGTCGTGAGATGTTGGGTTAAGTCCCGCAACGAGCGCAACCCTCACTTTTAGTTGCTACCATTTAGTTGGGCACTCTAAAAGAACTGCCAGTGATAAGCTGGAGGAAGGTGGGGATGACGTCAAGTCCTCATGGCCCTTACGAGTTGGGCTACACACGTGCTACAATGGTACCTACAATGAGAAGCGAAGAGGCAACTCTAAGCAAATCCCAAAAAGGTACCTCAGTTCGGATTGTACTCTGCAACTCGAGTACATGAAGCTGGAATTACTAGTAATCGTGGATCAGCGCG…
>153206 16SV6.GV14.G.78.200m.A_38660
ACGCGAGGAACCTTACCTGGCCTTGACATGGACTGGATCGCCCTTGAAAGGGGGCTTCTCTTCGGAGCCGGTTCACAGGTGCTGCATGGCTGTCGTCAGCTCGTGTCGTGAGATGTTTGGTTAAGTCCAGCAACGAGCGCAACCCCTGTCCTTAGTTGCCAGCACGTAATGGTGGGGACTCTAAGGAGACAAACTCTCTCTGAGAGTGGGAAGGTGGGGATGACGTCAAGTCAGTATGGCCCTTACGGCCAGGGCTGCACACGTGCTACAATGCCCGGTACAATGGGATGCAATGTCGCGAGGCGGAGCAAATCCACAAAACCGGGCTCAGTTCGGATTGGAGTCTGCAATTCGACTCCATGAAGTTGGAATCGCTAGTAATGCCGTATCAGCAACGAC…
>153210 16SV6.GV14.G.77.070m.B_1871989
ACGCGATGAACCTTACCAGCCCTTGACATCCTGGTCGCGGGGAGTGGAGACACACCCTTTCAGTTCGGCTGGACCAGTGACAGGTGGTGCACGGCTGTCGTCAGCTCGTGTCGTGAGATGTTAGGTTAAGTCCTGCAACGAGCGCAACCCCTATCGTCTGTTGCCATCATTAAGTTGGGCACTCTGGCGAGACTGCCGGTGATAAGCCGGAGGAAGGCGGGGATGACGTCAAGTCATCATGCCCCTTATGGGCTGGGCTACACACGTGCTACAATGGCGGTGACAATGGGCAGCGACCTCGCGAGGGGAAGCAAATCCCTAAAAACCGTCTCAGTTCGGATTGCACTCTGCAACTCGAGTGCATGAAGTTGGAATCGCTAGTAATCGTGGATCAGCATG…
>153362 16SV6.GV14.G.68.070m.A_1086560
ACGCGCAAAACCTTACCTGGTCTTGACATCCTCGGACCGCTTCAGAGATGAAGTTTCCTCTTCGGAGGCCGAGTGACAGGTGCTGCATGGCTGTCGTCAGCTCGTGTCGTGAGATGTTGGGTTAAGTCCCGCAACGAGCGCAACCCCTACCCTTAATTGCCATCGGGTTATGCCGGGCACTTTAGGGGGACTGCCGGTGACAAGCCGGAGGAGGGTGGGGATGACGTCAAGTCCTCATGGCCTTTATGTTCAGGGCTACACACGTGCTACAATGGCCGGTACAAAGAGTTGCAAGACCGCGAGGTGGAGCTAATCTCATAAAGCCGGTCTCAGTTCGGATTGGAGTCTGCAACTCGACTCCATGAAGTTGGAATCGCTAGTAATCGTGGATCAGCATGC…
>153366 16SV6.GV14.G.34.020m.A_5339
ACGCGCTAAACCTTACCAGGTCTTGACATCCAGAAAATTCAGCAGAGATGCAGAAGTGCCTTCGGGAATTCTGTGACAGGTGCTGCATGGCTGTCGTCAGCTCGTGTCGTGAGATGTTGGGTTAAGTCCCGTAACGAGCGCAACCCTTGTCCTTAGTTGCTAGCAGGTAATGCTGAGAACTCTAAGGAGACTGCCGGTGACAAACCGGAGGAAGGTGGGGACGACGTCAAGTCATCATGGCCCTTACGACCTGGGCTACACACGTGCTACAATGGTTCGTACAAAGGGTTGCCAAGCCGCGAGGTGGAGCTAATCCCATAAAACGGATCGTAGTCCGGATTGGAGTCTGCAACTCGACTCCATGAAGTCGGAATCGCTAGTAATCGTAGATCAGAATGC…
>153392 16SV6.GV14.G.78.200m.A_39288
ACGCGTGAAACCTTACCTGAGCTTGACATGCACGGGACAACTATAGAAATATAGCCTCTCTTCGGAGTCCGTGTGCAGGTGCTGCATGGCTGTCGTCAGCTCGTGTCGTGAGATGTTGGGTTAAGTCCCGCAACGAGCGCAACCCCTATCTTTAGTTGCCATCGGGTCATGCCGGGAACTCTAAAGAGACTGCCGGTGATAAACCGGAGGAAGGTGGGGATGACGTCAAGTCCTCATGGCCTTTATGCTCAGGGCTACACACGTGCTACAATGGCTGGTACAAAGAGTCGCGAGACCGCGAGGTGGAGCTAATCTCATAAAACCAGTCTCAGTTCGGATTGGAGTCTGCAACTCGACTCCATGAAGCTGGAATCGCTAGTAATCGTGAATCAGCATGCC…
>153431 16SV6.GV14.G.34.020m.A_28886
ACGCGCGGAACCTTACCAACCCTTGACATACTCGTCGTCGCTCCAGAGATGGAGCTTTCAGCTAGGCTGGACGAGATACAGGTGCTGCATGGCTGTCGTCAGCTCGTGTCGTGAGATGTTCGGTTAAGTCCGGCAACGAGCGCAACCCACATCCTTAGTTGCCAGCAGTTCGGCTGGGCACTCTAGGGAAACTGCCCGTGATAAGCGGGAGGAAGGTGTGGATGACGTCAAGTCCTCATGGCCCTTACGGGTTGGGCTACAAACGTGCTACAATGGCAGTGACAATGGGTTAATCCCAAAAAACTGTCTCAGTTCGGATGGGGGTCTGCAACTCGACCCCATGAAGTCGGAATCGCTAGTAATCGCGTAACAGCATGACGCGGTGAATACGTTCCCGGG…
>153616 16SV6.GV14.G.26.070m.B_2342655
ACGCGTTGAACCTTACCAGGGCTTAAATGTAGTGGGACAGGTCTAGAGATAGACCCTTCTTCGGACTCATTACAAGGTGCTGCATGGCTGTCGTCAGCTCGTGTCGTGAGATGTTCGGTTAAGTCCGGCAACGAGCGCAACCCACGTCCTTAGTTACCAGCATTTAGTTGGGTACCCTAAGGAGACTGCCGGTGATAAGCCGGAGGAAGGTGTGGATGACGTCAAGTCCTCATGGCCCTTACAGGCTGGGCTACACACGTGCTACAATGGCATCTACAGTGAGCAGCGATCCCGCGAGGGTTAGCTAATCTCCAAAAGATGTCTCAGTTCGGATTGTTCTCTGCAACTCGAGAGCATGAAGGCGGAATCGCTAGTAATCGCGGATCAGCATGCCGCGGT…
>153668 16SV6.GV14.G.42.030m.B_1846975
ACGCGTTGAACCTTACCAGGCCTTGACATCCTAGGAATCCTGTAGAGATACGGGAGTGCCTTCGGGAATCTAGTGACAGGTGCTGCATGGCTGTCGTCAGCTCGTGTCGTGAGATGTTGGGTTAAGTCCCGTAACGAGCGCAACCCTTGTCCTTAGTTGCCAGCACATAATGGTGGGAACTCTAAGGAGACTGCCGGTGACAAACCGGAGGAAGGTGGGGACGACGTCAAGTCATCATGGCCCTTACGGCCTGGGCTACACACGTGCTACAATGGCTAGGACAGACGGCTGCAAACCCGCGAGGGGGAGCTAATCCGACAAACCTAGTCGTAGTCCGGATCGGAGTCTGCAACTCGACTCCGTGAAGTCGGAATTGCTAGTAATCGCATATCAGCCATT…
>153914 16SV6.GV14.G.78.200m.A_40639
ACGCGCTAAACCTTACCAACACTTGACATGTTCGTCGCGACTCTAAGAGATTAGAGTTTTCGGTTCGGCCGGACGAAACACAGGTGCTGCATGGCTGTCGTCAGCTCGTGTCGTGAGATGTTGGGTTAAGTCCCGCAACGAGCGCAACCCTCACTTTTAGTTGCCATCATTTAGTTGGGCACTCTGAAAGAACTGCCAGTGATAAGCTGGAGGAAGGTGGGGATGACGTCAAGTCCTCATGGCCCTTATGTGTTGGGCTACACACGTGCTACAATGGTATCTACAACAGGAAGCAAGATGGCGACATCAAGCAAATCCCGAAAAGATACCTCAGTTCGGATTGCACTCTGCAACTCGAGTGCATGAAGCTGGAATTACTAGTAATCGTGGATCAGCGTG…
>154027 16SV6.GV14.G.78.200m.A_64593
ACGCGTGGAACCTTACCAGGGCTTAAATGTAGGTTGCATGGGGTAGAGATACCCCTTTCTTCGGACTACTTACAAGGTGCTGCATGGTTGTCGTCAGCTCGTGCCGTGAGGTGTCAGGTTAAGTCCTATAACGAGCGCAACCCCTATTTTTAGTTGCTAACAGGTCATGCTGAGGACTCTAAAGAGACTGCCGGTGCAAACCGTGAGGAAGGTGGGGATGACGTCAAATCATCACGGCCCTTACGTCCTGGGCTACACACGTACTACAATGGTATGGACAGAGAGCAGCCACCTGGCGACAGGGAGCGAATCTACAAACCATATCACAGTTCGGATCGGAGTCTGCAACTCGACTCCGTGAAGCTGGAATCGCTAGTAATCGCATATCAGCCATGATGC…
>154082 16SV6.GV14.G.19.050m.C_166244
ACGCGAGGAACCTTACCTACACTTGACATACTTGGAATGCTTTAGAGATAGAGCAGTGCCTTCGGGAACCAGGATACAGGTGCTGCATGGCTGTCGTCAGCTCGTGTCGTGAGATGTTGGGTTAAGTCCCGTAACGAGCGCAACCCTCGTCCTTAGTTGCCAGCGGTTCGGCCGGGAACTCTAGGGAGACTGCCGGTGATAAACCGGAGGAAGGTGGGGATGACGTCAAGTCATCATGGCCCTTACGTGTAGGGCTACACACGTGCTACAATGGTCGGTACAGAGAGTTGCCAACCCGCGAGGGGGAGCTAATCTCAGAAAGCCGATCTCAGTCCGGATTGGAGTCTGCAACTCGACTCCATGAAGTTGGAATCGCTAGTAATCGCGAATCAGAATGTC…
>154124 16SV6.GV14.G.78.200m.A_49279
ACGCGTGGAACCTTACCCAGACTTGACATGCTCATCATACCCTCCCGAAAAGGAGGGGTCGGTTCGGCCGGATGATGCACAGGTGCTGCATGGCTGTCGTCAGCTCGTGTCGTGAGATGTTTGGTTAAGTCCAGCAACGAGCGCAACCCCTGTCACTAGTTGCCAGCACGTAATGGTGGGGACTCTAGTGAGACTGCCCAGATCAACTGGGAGGAAGGTGGGGACGACGTCAAGTCAGTATGGCCCTTACGTCTGGGGCTGCACACGTACTACAATGCCCAGTATAATGAGAACCGAGACCGCGAGGTGGAGGAAATCTACAAAACTGGGCCCAGTTCGGATTGGAGGCTGCAACTCGCCTCCATGAAGTCGGAATCGCTAGTAATCGCGGATCAGAAT…
>154242 16SV6.GV14.G.69.070m.A_8376447
ACGCGTGGAACCTTACCATCCTTTGACATGGCGTGTTACCCAGAGAGATCTGGGGTCCCCTTCGGGGGCGCGCACACAGGTGCTGCATGGCTGTCGTCAGCTCGTGTCGTGAGATGTTGGGTTAAGTCCCGCAACGAGCGCAACCCACGTCCTTAGTTGCCATCATTCAGCTGGGCACTCTAGGGAGACTGCCGGTGATAAGCCGCGAGGAAGGTGTGGATGACGTCAAGTCCTCATGGCCCTTACGGGATGGGCTACACACGTGCTACAATGGCGGTGACAGTGGGAGGCGAAGGAGCGATCTGGAGCAAATCCCCAAAAGCCGTCTCAGTTCGGATTGCACTCTGCAACTCGAGTGCATGAAGGCGGAATCGCTAGTAATCGTGGATCAGCATGCCA…
>154431 16SV6.GV14.G.42.200m.B_4212931
ACGCGTGAAACCTTACCAGCCTTTGACATCCTAGGACGACTTCTGGAGACAGATTTCTTCCCTTCGGGGACCTAGTGACAGGTGCTGCATGGCTGTCGTCAGCTCGTGTCGTGAGATGTTGGGTTAAGTCCCGCAACGAGCGCAACCCTCGTCCTTAGTTGCCATCATTTAGTTGGGCACTTTAAGGAAACTGCCGGTGATAATCCGGAGGAAGGTGGGGATGACGTCAAGTCCTCATGGCCCTTACAGGCTGGGCTACACACGTGATACAATGGCATCTACAGTGAGCAGCGATCCCGCGAGGGTTAGCTAATCTCCAAAAGATGTCTCAGTTCGGATTGTTCTCTGCAACTCGAGAGCATGAAGGCGGAATCGCTAGTAATCGCGGATCAGCGTGCC…
>154439 16SV6.GV14.G.26.025m.C_714377
ACGCGCTAAACCTTACCTACTCTTGACATCCTGCGAATTCGGTAGAGATACCTTAGTGCCTTCGGGAACGCAGAGACAGGTGCTGCATGGCTGTCGTCAGCTCGTGTTGTGAAATGTTGGGTTAAGTCCCGTAACGAGCGCAACCCTTGTCCTTATTTGCCAGCGCGTAATGGCGGGAACTCTAAGGAGACTGCCGGTGACAAACCGGAGGAAGGTGGGGACGACGTCAAGTCATCATGGCCCTTACGAGTAGGGCTACACACGTGCTACAATGGTCGGTACAAAGGGTTGCCAACTCGCGAGAGTGAGCTAATCCCGAAAAGCCGATCTCAGTCCGGATCGGAGTCTGCAACTCGACTCCGTGAAGTCGGAATCGCTAGTAATCGTGGATCAGCATGC…
>154513 16SV6.GV14.G.78.200m.A_67908
ACGCGAAGAACCTTACCTACTCTTGACATTTAACAAAACCGGAAGAGATTTCGGGTGCCTTCGGGCATGTTAGAACAGGTGCTGCATGGCTGTCGTCAGCTCGTGTCGTGAGATGTTGGGTTAAGTCCCGTAACGAGCGCAACCCTTATCCTTAGTTACCAGCACATTATGGTGGGGACTCTAAGGAGACTGCCGGTGACAAACCGGAGGAAGGCGGGGACGACGTCAAGTCATCATGGCCCTTACGAGTAGGGCTACACACGTGCTACAATGGCAGGTACAGAGGGCAGCGAAGGGGTGACCTGGAGCGAATCTTTTAAAGCCTGTCGTAGTCCGGATTGGAGTCTGCAACTCGACTCCATGAAGTCGGAATCGCTAGTAATCGCAGATCAGAATGCT…
>154672 16SV6.GV14.G.23.009m.A_1934
ACGCGATAAACCTTACCAACCCTTGATATCCCTATCGCGATTTCCAGAGATGGATATCATCAGTTCGGCTGGATAGGTGACAGGTGCTGCATGGCTGTCGTCAGCTCGTGTCGTGAGATGTTGGGTTAAGTCCCGCAACGAGCGCAACCCCTGTTCCTAGTTGCCAGCATTCAGTTGGGCACTCTAGGGAGACTGCCGGTGACAAGCCGGAGGAAGGCGGGGATGACGTCAAGTCCTCATGGCCCTTACGGGTTGGGCTACACACGTGCTACAATGGTAACTACAGAGGGCAGCGACTTAGCGATAAGTAGCCAATCCCAAAAAGTTATCTCAGTTCGGATTGCACTCTGCAACTCGAGTGCATGAAGTTGGAATCGCTAGTAATCGTGGATCAGCATG…
>154831 16SV6.GV14.G.17.187m.B_196473
ACGCGCCAAACCTTACCTGGACTTGACATCCACGAAACCTCCTGGAAACAGGGGGGTGCCTTAGGGAATCGTGAGACAGGTGCTGCATGGCTGTCGTCAGCTCGTGTCGTGAGGTGTTGGGTTAAGTCCCGCAACGAGCGCAACCCCTACCATTAGTTGCCATCAGTTCGGCTGGGCACTCTAGTGGGACTGCCGGTGCTAAGCCGGAGGAGGGTGGGGATGACGTCAAGTCCTCATGGCCTTTATGTCCAGGGCTACTCACGTGCTACAATGGTCGGTACAGAGGGTCGCGAAGCCGCGAGGTGGAGCCAATCCCACAAAGCCGGTCTCAGTTCGGATTGGAGTCTGCAACTCGACTCCATGAAGGCGGAGTCGCTAGTAATCCCGGATCAGCAACGC…
>154863 16SV6.GV14.G.17.187m.B_177319
ACGCGTAAAACCTTACCTGCCCTTGAAATCCAGAGTAGTTTTTAGAGATAAAAATGTGCCTTAGGGAACTCTGTGACAGGTGTTGCATGGCTGTCGTCAGCTCGTGTCGTGAGATGTATGGTTAAGTCCAGTAACGAGCGCAACCCCTATCCTTATTTGCCAGCGCGTAATGGCGGGAACTATAGGGAGACTGCCGGTCATAAACCGGAGGAAGGTGGGGATGACGTCAAGGCATCATGGCCCTTATGGGTAGGGCTACACACGTGCTACAATGGGTGGTACAGAAGGATACCAAAGCGCAAGCTGGAGCTAACCCTCTAAAACCATTCTAAGTCCGGATTGGAGTCTGCAACTCGACTCCATGAAGTCGGAATCGCTAGTAATCGCGAATCAGCATGT…
>154960 16SV6.GV14.G.71.020m.A_5853617
ACGCGTCAAACCTTACCAGCCTTTGACATCCTTCGACGGTTTCTGGAGACAGATTCCTTCCTTCGGGACGAAGTGACAGGTGCTGCATGGCTGTCATCAGCTCGTGTCGTGAGATGTTGGGTTAAGTCCCGCAACGAGCGCAACCCTCATCCTTAGTTGCCATCATTTAGTTGGGCACTTTAAGGAAACTGCCGGTGATAAGCCGGAGGAAGGTGGGGATGACGTCAAGTCCTCATGGCCCTTACAGGCTGGGCTACACACGTGCTACAATGGCATCTACAGTGAGCAGCGATCCCGCGAGGGTTAGCTAATCTCCAAAAGATGTCTCAGTTCGGATTGTTCTCTGCAACTCGAGAGCATGAAGGCGGAATCGCTAGTAATCGCGGATCAGCATGCCGC…
>155191 16SV6.GV14.G.34.020m.A_5290
ACGCGCTAAACCTTACCAACACTTGACATGTTCGTCGCGACTCTAAGAGATTAGAGTTTTCGGTTCGGCCGGACGAAACACAGGTGCTGCATGGCTGTCGTCAGCTCGTGTCGTGAGATGTTGGGTTAAGTCCCGCAACGAGCGCAACCCTCATTTTTAGTTGCCATCATTAAGTTGGGCACTCTAAAAAAACTGCCAGTGATAAGCTGGAGGAAGGTGGGGATGACGTCAAGTCCTCATGGCCCTTACGTGTTGGGCTACACACGTGCTACAATGGTACTTACAATGAGATGCTAAGACGCGAGTCCAAGCAAAACTCAAAAAGGTACCTCAGTTCGGATTGCACTCTGCAACTCGAGTGCATGAAGCTGGAATTACTAGTAATCGCGGATCAGCGCG…
>155856 16SV6.GV14.G.34.020m.A_4710
ACGCGTAGAACCTTACCTAGGCTATAATGCTCCTGCATAGGGTAGAGATACCCTTTTCCTTCAGGACTGGATGCAAGGTGCTGCATGGCTGTCGTCAGCTCGTGCCGTGAGGTGTTGGGTTAAGTCCCGCAACGAGCGCAACCCCTATTCTTAGTTGCCAGCATGTTATGATGGGGACTCTAAGAAGACTGCCTGGGCAACCAGAGAGGAAGGTGGGGACGACGTCAAGTCATCATGGCCCTTACGCCTAGGGCTACACACGTGCTACAATGGTGCATACAGAGGGCAGCGAGCTAGTGATAGTAAGCGAATCTCAGAAAGTGCATCTCAGTTCGGATCGGAGTCTGCAACTCGACTCCGTGAAGTTGGAATCGCTAGTAATCGCGTATCAGCAATGAC…
>155913 16SV6.GV14.G.78.200m.A_53567
ACGCGATAAACCTTACCTAGGCTTGACATGCTCATCATACCCTCCCGAAAAGGAGGGGTCGGTTCGGCCGGATGATGCACAGGTGCTGCATGGCCGTCGTCAGCTCGTGTCGTGAGATGTTTGGTTAAGTCCAGCAACGAGCGCAACCCCTGTGAACTGTTGCCAGCGGATAATGCCGGGGACTCTGTTCAGACTGCCCAGATCAACTGGGAGGAAGGTGGGGACGACGTCAGGTCAGTATGGCCCTTACGCCTAGGGCTGCACACGTACTACAATGCCCAGCACAATGAGAACCGAGACCGCGAGGTGGAGGAAATCTATAAAACTGGGCCCAGTTCGGATTGGAGACTGCAACTCGTCTCCATGAAGTCGGAATCGCTAGTAATGCCGTATCAGCTA…
>155941 16SV6.GV14.G.26.035m.B_7231849
ACGCGCGGAACCTTACCAGTCCTTGACATGGGGAGTTTGGTTTCCGGAGACGGATTCCTTCAGTTCGGCTGGCTCCTACACAGGTGCTGCATGGCTGTCGTCAGCTCGTGTCGTGAGATGTTGGGTTAAGTCCCGCAACGAGCGCAACCCTTATTTTTAGTTACTAATTAATTAGGTTTTCTAGAAAGACTGCCGGTGACAAACCGGAGGAAGGTGAGGATGACGTCAAGTCAGCATGCCCCTTATGTCCTGGGCTACACACGTGCTACAATGGTTAAAACAAAGGGTCGCGAGCTCGTGAGAGTCAGCTAATCCCATAAATTTAGCCTAAGTTCAGATTGTAGGCTGCAACTCGCCTGCATGAAGTTGGAATCGCTAGTAATCGCTGGTCAGCCATAC…
>1562631 16SV6.GV14.G.11.054m.A_862541
ACGCGAGGAACCTTACCTACTCTTGACATCCAGAGAACCTTTTAGAGATAGAAGGGTGCCTTCGGGAACTCTGAGACAGGTGCTGCATGGCTGTCGTCAGCTCGTGTTGTGAAATGTTGGGTTAAGTCCCGCAACGAGCGCAACCCTTATCCTTGTTTGCCAGCACTTCGGGTGGGAACTCCAGGGAGACTGCCGGTGATAAACCGGAGGAAGGTGGGGACGACGTCAAGTCATCATGGCCCTTACGAGTAGGGCTACACACGTGCTACAATGGCATATACAGAGGGCTGCCAACTCGCGAGAGTGAGCGAATCCCATAAAGTATGTCGTAGTCCGGATTGGAGTCTGCAACTCGACTCCATGAAGTCGGAATCGCTAGTAATCGTGGATCAGAATGCC…
>156413 16SV6.GV14.G.78.200m.A_61625
ACGCGTTGAACCTTACCTAGGCTTGACATGCATCTCTAAGCACGTGAAAGCGTGTGACCCTTCGGGGGATTTGCACAGGTGCTGCATGGCCGTCGTCAGCTCGTGTCGTGAGATGTTGGGTTAAGTCCCGCAACGAGCGCAACCCTTGTGATTAGTTGCCAGCACGTAATGGTGGGAACTCTAGTCAGACTGCCCAGATCAACTGGGAGGAAGGTGGGGACGACGTCAGGTCAGTATGGCCCTTACGCCTAGGGCTGCACACGTACTACAATGCTCAGTACAATTAGAACCGATACCGCGAGGTGGAGGAAATCTGTAAAACTGGGCTCAGTTCGGATTGGAGGCTGCAACTCGCCTCCATGAAGTTGGAATCGCTAGTAATGGGGCATCATCTACGGC…
>156488 16SV6.GV14.G.78.200m.A_64185
ACGCGTGGAACCTTACCTGGTCTTGACATCCTGAGAACTTTCTAGAAATAGATTGGTGCCTTCGGGAACTCAGTGACAGGTGCTGCATGGCTGTCGTCAGCTCGTGTCGTGAGATGTTGGGTTAAGTCCCGTAACGAGCGCAACCCCTATCCTTATTTGCCAGCACATCATGGTGGGAACTATAAGGAGACTGCCGGTGATAAACCGGAGGAAGGCGGGGACGACGTCAAGTCATCATGGCCCTTATGGGCAGGGCTACACACGTGCTACAATGGCCGGTACAAAGGGCAGCGAAGCCGCGAGGTGGAGCGAATCTCACAAAACCGGTCGTAGTCCGGATTGCAGTCTGCAACTCGACTGCATGAAGCTGGAATCGCTAGTAATCGTGGATCAGAATGC…
>156520 16SV6.GV14.G.69.005m.A_2003356
ACGCGAGGAACCTTACCTGGGCTAGAATGCGATTGACCTCTTCAGAGATGAAGATTTCTTCGAACATGAAGCAAGGTGCTGCATGGCTGTCGTCAGCTCGTGCCGTGAGGTGTTGGGTTAAGTCCCGCAACGAGCGCAACCCTTACTGTTAGTTGCCAGCATGTAATGATGGGGACTCTAACAGGACTGCCTACGCAAGTAGAGAGGAAGGTGGGGACGACGTCAAGTCATCATGGCCCTTACGCCCAGGGCTACACACGTGCTACAATGGGGAGTACAAAGGGTTGCTACCTGGTAACAGGATGCCAATCTCAAAAAGCTCTTCTCAGTTCGGATTGAGGTCTGCAACTCGACCTCATGAAGTCGGAATCGCTAGTAATCGCATATCAGCAATGATGC…
>156530 16SV6.GV14.G.34.020m.A_20475
ACGCGAGGAACCTTACCAGGACTTAAATGCACAATGACAGATTGGGAAACCAATCCTTCTTCGGACAATGTGCAAGGTGCTGCATGGTTGTCGTCAGCTCGTGCCGTGAGGTGTTGGGTTAAGTCCCGTAACGAGCGCAACCCCTATTCTTAGTTGCCAGCGGTTCGGCCGGGGACTCTAAGAAAACTGCCAGCGCAAGCTGTGAGGAAGGTGGGGATGACGTCAAATCATCACGGCCCTTACGTCCTGGGCTACACACGTGCTACAATGGTAGGTACAAAGGGCAGCCACTTGGTGACAAGGAGCTAATCTCTAAAACCTATCTCAGTTCGGATGGGAGTCTGAAACTCGACTCTATGAAGCTGGAATCGCTAGTAATCGCGCATCAGCCATGGCGCG…
>156557 16SV6.GV14.G.69.1200m.A_2206328
ACGCGTTAAACCTTACCTACTCTTGACATCCTTGGAATTCTCTAGAGATAGAGAAGTGCCTTCGGGAACCAAGTGACAGGTGCTGCATGGCTGTCGTCAGCTCGTGTCGTGAGATGTTGGGTTAAGTCCCGTAACGAGCGCAACCCTTATCCTTAGTTGCCATCAGTTCGGCTGGGAACTCTAAGGAGACTGCCGGTGATAAACCGGAGGAAGGTGGGGATGACGTCAAGTCATCATGGCCCTTACGAGTAGGGCTACACACGTGCTACAATGGGCAGTACAGAGGGTCGCTAAGCCGCGAGGTGGAGCCAATCCCAGAAAGCTGCTCTTAGTCCGGATTGGAGTCTGCAACTCGACTCCATGAAGTTGGAATCGCTAGTAATCGCGAATCAGAATGTC…
>156865 16SV6.GV14.G.32.020m.B_2821661
ACGCGACAAACCTTACCTACCCTTGACATCGTGCGAACTTTCCAGAGATGGATTGGTGCCTTCGGGAGCGCACAGACAGGTGCTGCATGGCTGTCGTCAGCTCGTGTTGTGAAATGTTGGGTTAAGTCCCGTAACGAGCGCAACCCTTGTCCCTATTTGCCAGCGATTCGGTCGGGAACTCTAGGGAGACTGCCGGTGACAAACCGGAGGAAGGTGGGGACGACGTCAAGTCATCATGGCCCTTACGGGTAGGGCTACACACGTGCTACAATGGCCGGTACAAAGGGTTGCGAAGCCGCGAGGTGGAGCTAATCCCGGAAAGCCGGTCTCAGTCCGGATCGGAGTCTGCAACTCGACTCCGTGAAGTCGGAATCGCTAGTAATCGTGAATCAGAATGTC…
>158047 16SV6.GV14.G.40m.070m.A_6078921
ACGCGATGAACCTTACCAAATCTTGACATCCTTTGACCACTCTAGAGATAGAGTTTTCCCCTTCGGGGGACAAAGTGACAGGTGGTGCATGGTTGTCGTCAGCTCGTGTCGTGAGATGTTGGGTTAAGTCCCGTAACGAGCGCAACCCTTAAACTTAGTTGCCAGCATTTAGTTGGGCACTCTAGGTTGACTGCCGGTGACAAACCGGAGGAAGGTGGGGATGACGTCAAATCATCATGCCCCTTATGATTTGGGCTACACACGTGCTACAATGGACAATACAAAGGGCAGCTAAACCGCGAGGTCATGCAAATCCCATAAAGTTGTTCTCAGTTCGGATTGTAGTCTGCAACTCGACTACATGAAGCTGGAATCGCTAGTAATCGTAGATCAGCATGC…
>1585210 16SV6.GV14.G.34.020m.A_6411
ACGCGACGAACCTTACCAACCCTTGACATACCTGTCGTAGTTACCAGAGATGGTTTCGTCAGTTCGGCTGGACAGGATACAGGTGCTGCATGGTTGTCGTCAGCTCGTGCCGTGAGGTGTCAGGTTAAGTCCTATAACGAGCGCAACCCCTGTTGTTAGTTGCCAGCGAGTCATGTCGGGAACTCTAACAAGACTGCCAGTGCAAACTGTGAGGAAGGTGGGGATGACGTCAAATCATCACGGCCCTTACGTCCTGGGCCACACACGTGCTACAATGGTAGGTACAGAGAGCAGCCACTGCGCGAGCAGGAGCGAATCTACAAAACCTATCTCAGTTCGGATCGGAGTCTGCAACTCGACTCCGTGAAGCTGGAATCGCCAGTAATCGGATATCAGCCA…
>158539 16SV6.GV14.G.78.200m.A_44042
ACGCGCGGAACCTTACCATCCCTTGACATCCAGAGAATTCGCTAGAGATAGCTTAGTGCCTTCGGGAACTCTGTGACAGGTGCTGCATGGCTGTCGTCAGCTCGTGTTGTGAAATGTTGGGTTAAGTCCCGCAACGAGCGCAACCCCTATCCTTATTTGCCAGCGCGTTATGGCGGGAACTCTAAGGAGACTGCCGGTGATAAACCGGAGGAAGGTGGGGACGACGTCAAGTCATCATGGCCCTTACGGGATGGGCTACACACGTGCTACAATGGCAAGTACAGAGGGCAGCAATATCGCGAGATGGAGCGAATCCCACAAAGCTTGTCGTAGTCCGGATTGGAGTCTGCAACTCGACTCCATGAAGTCGGAATCGCTAGTAATCGTGAATCAGAATGT…
>158564 16SV6.GV14.G.78.200m.A_38590
ACGCGCAAAACCTTACCTGGCCTTGACATGTAGTGGACCGGGTGCGAAATCACCCTTTTCTTCGGAACTGCTACACAGGTGCTGCATGGCTGTCGTCAGCTCGTGTCGTGAGATGTTGGGTTAAGTCCCGCAACGAGCGCAACCCCCGTGTTCTGTTGCCACCCGGAGTTAAATCCGGAGCACTCTGGACAGACTGCCTGGTTTCAACTAGGAGGAAGGTGGGGATGACGTCAAGTCAGTATGGCCCTTACGGCCAGGGCTGCACACGTACTACAATGCCTGATATAATGGGAAGCAAGACCGCGAGGTGGAGCAAATCCTCAAAATCAGGCCCAGTTCAGATTGTAGGCTGCAACTCGCCTACATGAAGGAGGAATCGCTAGTAATGCCGTATCAGCT…
>158692 16SV6.GV14.G.69.1200m.A_2185799
ACGCGCTAAACCTTACCTGGGCTTGACATGTTTGTCGTAGTCCCGTGAAAGCGGGACGTCAGTTCGGCTGGACAATCACAGGTGCTGCATGGCTGTCGTCAGCTCGTGTCGTGAGATGTTGGTTTAAGTACCGCAACGAGCGCAACCCCTGTGTCCTGTTGCCACGGAGAACACGTTTCTCCAGCACTCTGGACAGACTGCCCCATTTTTAGTGGGGAGGAAGGTGGGGATGACGTCAAGTCAGTATGGCCCTTACGCCCAGGGCTGCACACGTGCTACAATGCCTAGTACAATGGGAAGCAATACCGCGAGGTGGAGCCAATCCCCAAAACTGGGCTCAGTTCGGATTGGAGTCTGCAACTCGACTCCATGAAGTTGGAATCGCTAGTAACGGCGCAT…
>158728 16SV6.GV14.G.34.020m.A_35127
ACGCGTCAAACCTTACCAGGGCTTAAATGCATATTGACAGGTCTAGAGATAGATTTTCCTTCGGGCAATTTGCAAGGTGCTGCATGGTTGTCGTCAGCTCGTGCCGTGAGGTGTCAGGTTAAGTCCTATAACGAGCGCAACCCCTACCGTTAGTTGCCAGCATGTCATGATGGGGACTCTAACGGGACTGCCGGTGCAAACCGTGAGGAAGGTGGGGATGACGTCAAATCATCACGGCCCTTACGTCCTGGGCCACACACGTGCTACAATGGCAGGTACAGAGAGCAGCCACGTCGCAAGGCGGAGCGAATCTATAAAACCTGTCACAGGTCGGATCGGGGTCTGCAACTCGACCCCGTGAAGCTGGAATCGCTAGTAATCGGATATCAGCCATGATCC…
>159688 16SV6.GV14.G.53.025m.A_881873
ACGCGATGAACCTTACCAAGGCTTGAAATCCTAGGAATCCGACGTAATTGTTGGAGTGCCCGCAAGGGAATCTAGTGACAGGTGCTGCATGGCTGTCGTCAGCTCGTGTTGTGAAATGTTGGGTTAAGTCTCGCAACGAGCGCAACCCCTATCTTTAGTTGCCAGCATTAAGTTGGGCACTCTAGAGAGACTGCCCGGGTTAACCGGGAGGAAGGTGGGGATGACGTCAAGTCCTCATGGCCCTTATGCCTTGGGCTACACACGTAATACAATGGTACACACAAAGGGACGCGATCATGCGAATGTTAGCAAATCTCAAAAAGTGTATCTCAGTCCGGATTGGAGTCTGCAACTCGACTCCATGAAGTTGGAATCGCTAGTAATCGCGGATCAGCACGC…
>159819 16SV6.GV14.G.17.187m.B_201815
ACGCGAGGAACCTTACCAACACTTGACATGTTCGTCGCGACTCTAAGAGATTAGAGTCTTCGGTTCGGCCGGACGAAACACAGGTGCTGCATGGCTGTCGTCAGCTCGTGTCGTGAGATGTTGGGTTAAGTCCCGCAACGAGCGCAACCCTTACTTTTAGTTGCTACCATTCAGTTGGGCACTCTAAAAGAACTGCCGGTGATAAGCTGGAGGAAGGTGGGGATGACGTCAAGTCCTCATGGCCCTTATGTGTTGGGCTACACACGTGCTACAATGGTATTTACAGTGGGATGCAAAGAGGCAACTCTAAGCCAACCCCAAAAAGATACCTAAGTTCGGATTGCACTCTGCAACTCGAGTGCATGAAGCTGGAATTACTAGTAATCGTGGATCAGCGCG…
>159828 16SV6.GV14.G.69.1200m.A_2218765
ACGCGTTGAACCTTACCTAGGCTTGACATGCAGGGGCTAGTCCGGTGAAAGTCGGATGATTACCTTCGGGTGTGACCTGCACAGGTGTTGCATGGCTGTCGTCAGCTCGTGTCGTGAGATGTCGGGTTAAGTCCCTTAACGAGCGAAACCCCTATCACTAGTTACCAGCGGGTAATGCCGGGCACTTTAGTGAGACTGCCGTAGGTAATACGGAGGAAGGTGGGGATGACGTCAAGTCATCATGGCCCTTACGCCTAGGGCTACACACGTGCTACAATGGCTGGTACAGAGAGACGCGAAGCCGCGAGGTGGTGCAGACCTCAGAAAGCCAGCCCCAGTTCGGATTGCAGGCTGCAACTCGCCTGCATGAAGTTGGAATCGCTAGTAATCGCGGATCAG…
>159872 16SV6.GV14.G.64.030m.C_5590816
ACGCGCTGAACCTTACCCGGGCTCAAACGACAGATGAATGTTTTTGAAAGGAGGCAGCCCTACGGGGCATCTGTCGAGGTGCTGCATGGTTGTCGTCAGCTCGTGCCGTGAGGTGTCGGCTTAAGTGCCATAACGAGCGCAACCCCCATCGCCAGTTACCAGCAAGTAAAGTTGGGGACTCTGGCGAGACTGCCGGCGCAAGCTGTGAGGAAGGCGGGGATGACGTCAAATCAGCACGGCCCTTACGTCCGGGGCGACACACGTGTTACAATGGCAGGTACAGAGAGAAGCGAAGCGGCGACGCCGAGCGGAACTTTAAAGCCTGTCTCAGTTCGGATCGGAGTCTGCAACCCGACTCCGTGAAGCTGGATTCGCTAGTAATCGCGCATCAGCCATGGC…
>1601703 16SV6.GV14.G.34.020m.A_5724
ACGCGAAAAACCTTACCTAGGCTTGACATGTATTGATAAACTACAGAGATGTAGTGACTCTTCGGAGACCTTACACAGGTGCTGCATGGCCGTCGTCAGCTCGTGTCGTGAGATGTTTGGTTAAGTCCAGCAACGAGCGCAACCCCTATGTTTAGTTACTAACATTTAGTTGAGGACTCTAGACAGACTGCCCAGATCAACTGGGAGGAAGGTGGGGATGACGTCAGGTCAGTATGGCCCTTACGCCTAGGGCTGCACACGTACTACAATGCCCAGTACAATGAGAACCGATACCGCGAGGTGGAGGAAATCTAAAAAGCTGGGCTCAGTTCGGATTGGAGGCTGCAACTCGCCTCCATGAAGTTGGAATCGCTAGTAATGGCACATCAGCTACGGTGC…
>160300 16SV6.GV14.G.69.020m.C_108229
ACGCGTCGAACCTTACCAGCCCTTGACATCCCGGTCGCGGTTTCCAGAGATGGATTCCTTCAGTTCGGCTGGACCGGTGACAGGTGCTGCATGGCTGTCGTCAGCTCGTTTCGTGAGATGTTGGGTTAAGTCCCGCAACGAGCGCAACCCTCGCCCTTAGTTGCCAGCATTCAGTTGGGCACTCTAAGGGGACTGCCGGTTATAAGCCGAGAGGAAGGTGGGGATGACGTCAAGTCCTCATGGCCCTTACGGGCTGGGCTACACACGTGCTACAATGGTGGTGACAGTGGGCAGCGAGACGGCAACGTCGAGCTAATCTCCAAAAACCATCTCAGTTCGGATTGGGGTCTGCAACTCGACCCCATGAAGTTGGAATCGCTAGTAATCGCGGATCAGCAT…
>160388 16SV6.GV14.G.78.200m.A_50328
ACGCGCTGAACCTTACCCGGCCTTGACATCCTGTGAATCCCCCCTAAAAGGGGGAGTGCCTCCTCACGGAGGAATACAGTGACAGGTGCTGCATGGCTGTCGTCAGCTCGTGTCGTGAGATGTTCGGTTAAGTCCGGCAACGAGCGCAACCCCTGTTTCTAGTTGCCAGCATTTCGGATGGGCACTTTAGAGAGACTCCCGGTGTCAAACCGGAGGAAGATGGGGATGACGTCAAGTCCTCATGGCCTTTATGGTCGGGGCTACACACGTACTACAATGGCACGTACAAAGGGCAGCAATACCGCGAGGTGGAGCTAATCCCAAAAAAGGTGCCTCAGTTCGGATCGGAGTCTGCAACTCGACTCCGTGAAGTTGGAATCGCTAGTAATCGTGGATCAG…
>160480 16SV6.GV14.G.17.187m.B_179940
ACGCGTGAAACCTTACCCAGGCTTGACATCCCGAGAATCCATCGGAAACGTTGGAGTGCTATCGAAAGATAGAATTCGGTGACAGGTGCTGCATGGCTGTCGTCAGCTCGTGCCGTGAGGTGTTCGGTTAAGTCCGGCAACGAGCGCAACCCCTATCGCTAGTTACCATCATTTAGTTGGGGACTCTAGTGAGACTGCCGGTGACAAACCGGAGGAAGGTGGGGACGACGTCAAGTCCTCATGGCCCTTATGTCTGGGGCTACACACGTGCTACAATGGTGACTACAGAGGGCAGCGAAGCCGCGAGGTGGAGCAAATCCCTTAAAAGTCATCTCAGTTCGGATTGGAGTCTGCAACTCGACTCCATGAAGTTGGAATCGCTAGTAATCGCGGATCAGC…
>160714 16SV6.GV14.G.71.150m.A_2607986
ACGCGTTAAACCTTACCAGGGCTTAAATGCATTTTGACAGGGTCAGAGATGACTTTTCCTTCGGGCAATTTGCAAGGTGCTGCATGGTTGTCGTCAGCTCGTGCCGTGAGGTGTCAGGTTAAGTCCTATAACGAGCGCAACCCCTACCGTTAGTTGCCAGCATGTCATGATGGGGACTCTAACGGGACTGCCGGTGCAAACCGTGAGGAAGGTGGGGATGACGTCAAATCATCACGGCCCTTACGTCCTGGGCCACACACGTGCTACAATGGCAGGTACAGAGAGCAGCCACGTCGCAAGGCGGAGCGAATCTATAAAACCTGTCACAGTTCGGATCGGGGTCTGCAACTCGACCCCGTGAAGCTGGAATCGCTAGTAATCGGATATCAGCCATGATCC…
>160817 16SV6.GV14.G.25.200m.C_1359429
ACGCGTGAAACCTTACCAGCTCTTGACATGCTAAGTTTTGAATTTAAGAGATTAAATTCTTCAGTTCGGCTGGGCTTAGTACAGGTGCTGCATGGCTGTCGTCAGCTCGTGTCGTGAGATGTTCGGTTAAGTCCGGCAACGAGCGCAACCCTCATCTTCAGTTACTAACAGGTTAAGCTGAGAACTCTGGAGAAACTGCCGTTGGAAAAGCGGAGGAAGGCGAGGATGACGTCAAGTCCTCATGGCCCTTATGGGCTGGGCTACACACGTGCTACAATGGTAATTACAAAAGGTCGCGAAAAGGCAACTTTGAGCTAATCTTCAAAAATTATCTTAGTTCAGATTGTTCTCTGCAACTCGAGAGCATGAAGTTGGAATTGCTAGTAATCGTGGATCAGC…
>160907 16SV6.GV14.G.40m.010m.A_120658
ACGCGTGGAACCTTACCTACTCTTGACATCCAGTGAACTTAGCAGAGATGCTTTGGTGCCTTCGGGAACACTGAGACAGGTGCTGCATGGCTGTCGTCAGCTCGTGTTGTGAAATGTTGGGTTAAGTCCCGTAACGAGCGCAACCCTTGTCCTTAGTTACCATCATTAAGTTGGGGACTCTAAGGAGACTGCCGGTGACAAACCGGAGGAAGGCGGGGACGACGTCAAGTCATCATGGCCCTTACGAGTAGGGCTACACACGTGCTACAATGGCCAGTACAGAGGGTTGCAATACCGCGAGGTGGAGCTAATCCCACAAAGCTGGTCGTAGTCCGGATTGGAGTCTGCAACTCGACTCCATGAAGTCGGAATCGCTAGTAATCGTGAATCAGAATGTCA…
>160973 16SV6.GV14.G.60.070m.B_295383
ACGCGCGGAACCTTACCTACCCTTAACATCCCGGGACAACCTCAGAGATGAGGCTTTCTCTTCGGAGACTCGGTGATAGGTGCTGCATGGCTGTCGTCAGCTCGTGTCGTAAGATGTCTGGTTAAGTCCAATAACGAGCGCAACCCTTATCTTTAGTTACCATCATTAAGTTGGGGACTCTAGAGAGACTGCCGGTGTCAAACCGGAGGAAGGCGGGGATGACGTCAAGTCCTCATGGCCCTTACGGGTAGGGCTACACACGTACTACAATGGCAGGAACAAACCGTCGCGAAGCCGCAAGGTGGAGCTAATCGGTAAAACACTGTCCCAGTCCGGATTGGAGTCTGCAATTCGACTCCATGAAGTTGGAATCGCTAGTAATCGCTGATCAGCAAGCAG…
>161026 16SV6.GV14.G.19.050m.C_140573
ACGCGATAAACCTTACCTAGATTTGACATGTTAAAGAAAGTCTCGTGAAAGCGAGAGCCTTTTTAAGTTTACTTAAAAACTTTTTCACAGGTGATGCATGGCTGTCGTCAGCTCGTGTCGTGAGATGTTCGGTTAAGTCCGGTAACGAGCGCAACCCTTATCCTTAGTTGCCAGCACGTAATGGTGGGGACTCTAGGGAAACTGCCTGGGATAACCAGAAGGAAGGTGGGGTCGACGTCAAGTCAGTATGTCCCTTACATCTAGGGCTACACACGTAACACAATGGATAGTACAAAGGGTTGCGAAATCGCGAGATGAAGCTAATCCCAAAAAACTATTCTAAGTTCGGATTGAAGTCTGCAACTCGACTTCATGAAGCAGGAATCGCTAGTAATCGCG…
>161200 16SV6.GV14.G.13.076m.A_371457
ACGCGTGGAACCTTACCAGCCCTTGACATACCGATCGCGATTTCCAGAGATGGATTTCTTCAGTTCGGCTGGATCGGATACAGGTGCTGCATGGCTGTCGTCAGCTCGTGTCGTGAGATGTTGGGTTAAGTCCCGTAACGAGCGAAACCCTTATCGTTAGTTGCCAGCGGGTAATGCCGGGGACTCTAGCGAGACTGCCGTTGTCAAAACGGAGGAAGGTGGGGACGACGTCAAGTCATCATGGCCCTTATGACCGGGGCGACACACGTGCTACAATGGTCTGTACAGAGGGTTCCGATACCGTGAGGTGGAGGCAATCCCACAAAGCAGACCCCAGTTCGGATTGCAGGCTGAAACTCGCCTGCATGAAGTTGGAATCGCTAGTAATCGCGTATCAGC…
>161217 16SV6.GV14.G.23.009m.A_176
ACGCGTCAAACCTTACCTAGGCTTGACATGCTTGTCGTACTCTCCCGAAAAGGAGAGGTCACTTCGGGTGGACAATGCACAGGTGCTGCATGGCCGTCGTCAGCTCGTGTCGTGAGATGTTTGGTTAAGTCCAGCAACGAGCGCAACCCCTGTGAACTGTTGCCAGCGCGTAAAGGCGGGGACTCTGTTCAGACTGCCCAGATCAACTGGGAGGAAGGTGGGGACGACGTCAGGTCAGTATGGCCCTTACGCCTAGGGCTGCACACGTACTACAATGCCCAGCACAATGAGAACCGAGACCGCAAGGTGGAGGAAATCTGCAAAACTGGGCCCAGTTCGGATTGGAGGCTGCAACTCGCCTCCATGAAGTCGGAATCGCTAGTAATGCCGTATCAGCTA…
>161219 16SV6.GV14.G.17.187m.B_174973
ACGCGACAAACCTTACCACCCCTTGACATCCACGGAACTTTCTAGAGATAGATTGGTGCCTTCGGGAACCGTGTGACAGGTGCTGCATGGCTGTCGTCAGCTCGTGTCGTGAGATGTTGGGTTAAGTCCCGTAACGAGCGCAACCCCTATCCTTATTTGCCAGCGGATTATGCCGGGAACTCTAAGGAGACTGCCGGTGACAAACCGGAGGAAGGCGGGGATGAGGTCAAGTCATCATGGCCCTCACGGGGTGGGCTAGAAACGTGCTACAATGGGAAGTACAAAGGGCTGCAAACCCGCGAGGGTAAGCGAATCCCAAAAAACTTCTCGTAGTCCGGATAGGAGTCTGCAACTCGACTCCTTGAAGTCGGAATCGCTAGTAATCGCGAATCAGAATGT…
>161298 16SV6.GV14.G.78.200m.A_41908
ACGCGTCAAACCTTACCAGGTCTTGACATCCTAGAAACTTAGCAGAGATGCTTTGGTGCCTTCGGGAATCTAGTGACAGGTGCTGCATGGCTGTCGTCAGCTCGTGTCGTGAGATGTTGGGTTAAGTCCCGTAACGAGCGCAACCCTTGTCCTTATTTGCCAGCACGTAATGGTGGGAACTCTAAGGAGACTGCCGGTGACCAACCGGAGGAAGGTGGGGACGACGTCAAGTCATCATGGCCCTTATGACCAGGGCTACACACGTGCTACAATGGAGCGTACAGAGGGTTGCTAAGCCGCGAGGTGGAGCCAATCCCAGAAAACGTTTCGTAGTCCGGATCGAAGTCTGCAACTCGACTTCGTGAAGTCGGAATCGCTAGTAATCGCGAATCAGCATGT…
>161545 16SV6.GV14.G.29.201m.C_1219712
ACGCGCTAAACCTTACCTAGGCTTGACATGTATTGCTAATCTACAGAGATGTAGTGACCCTTCGGGGACCTTACACAGGTGCTGCATGGCCGTCGTCAGCTCGTGTCGTGAGATGTTTGGTTAAGTCCAGCAACGAGCGCAACCCCTGTGGCTAGTTACTAACATTTAGTTGAGGACTCTAGTCAGACTGCCCAGATCAACTGGGAGGAAGGTGGGGATGACGTCAGGTCAGTATGGCCCTTACGCCTAGGGCTGCACACGTACTACAATGCCCAGTACAATGAGAACCGATACCGCGAGGTGGAGGAAATCTAAAAAGCTGGGCTCAGTTCGGATTGGAGGCTGCAACTCGCCTCCATGAAGTCGGAATCGCTAGTAATGGCACATCAGCTACGGTGC…
>162069 16SV6.GV14.G.78.045m.A_249091
ACGCGTGAAACCTTACCAGCTCTTGACATAGATGTCGCGATTAGGGGAGACCCTTTTCTTCAGTTCGGCTGGACATCATACAGGTGCTGCATGGCTGTCGTCAGCTCGTGTCGTGAGATGTTGGGTTAAGTCCCGCAACGAGCGCAACCCTCGCCTTCAGTTGCCATCATTTAGTTGGGCACTCTGAAGGAACTGCCGGTGACAAGCCGGAGGAAGGTGGGGATGACGTCAAGTCCTCATGGCCCTTATGGGCTGGGCTACACACGTGCTACAATGGCGGTGACAGTGGGCAGCGAAGGGGCGACCCTAAGCTAATCTCTAAAAACCGTCTCAGTTCGGATTGTACTCTGCAACTCGAGTGCATGAAGTTGGAATCGCTAGTAATCGCGGATCAGCATG…
>162326 16SV6.GV14.G.78.030m.A_1042884
ACGCGTGGAACCTTACCAGGGCTTAAATGATAATTGACCGTCGCCGAAAGGTGTCTTTCTTTTAGACAAGTATCAAGGTGCTGCATGGCCGTCAGCAGCTCGTGCCGTGAGGTGTTGGGTTAAGTCCCGCAACGAGCGCAACCCCTATCTCTAGTTGCCAGCACATAATGGTGGGGACTCTAGAGACACTGCCTACGTAAGTAGTGAGGAAGGTGGGGACGACGTCAGGTCATCATGGCCCTTACGTCCTGGGCTTCACACGTGCTACAATGGATGGTACAATGAGCAGCCACTCAGCGATGAGGAGCGAATCTCAAAAAACCATTCTCAGTTCGGATCGGAGTCTGCAACTCGACTCCGTGAAGCTGGAATCGCTAGTAATCGCATATCAGCAATGAT…
>162582 16SV6.GV14.G.78.200m.A_42345
ACGCGTGGAACCTTACCAGGGCTTAAATGTAGTCTGACAGGAGTAGAAATACTCTTTTCTTCGGACAGATTACAAGGTGCTGCATGGTTGTCGTCAGCTCGTGCCGTGAGGTGTCAGGTTAAGTCCTATAACGAGCGCAACCCCTGTTGTTAGTTGCCAGCGAGTCATGTCGGGAACTCTAACAAGACTGCCAGTGCAAACTGTGAGGAAGGTGGGGATGACGTCAAATCATCACGGCCCTTACGTCCTGGGCCACACACGTGCTACAATGGTAGGGACAGAGAGCAGCCACTGGGCGACCAGGAGCGAATCTATAAACCCTATCTCAGTTCGGATCGGAGTCTGCAACTCGACTCCGTGAAGCTGGAATCGCTAGTAATCGGATATCAGCCATGATCC…
>162701 16SV6.GV14.G.02.141m.A_4578961
ACGCGTGGAACCTTACCTGGGCTTGACATCTAGAGAACCTCTTCGAAAGTTGAGGGTGCCTTCGGGAGCTCTAAGACAGGTGCTGCATGGCTGTCGTCAGCTCGTGTCGTGAGGTGTTGGGTTAAGTCCCGCAACGAGCGCAACCCCGGCCACTAGTTGCCAGCAGTTCGGCTGGGCACTCTATTGGGACTGCCGGTGTTAAGCCGGAGGAGGGTGGGGATGACGTCAAGTCCTCATGGCCTTTATATCCAGGGCTACTCACGTGCTACAATGGTCGGTACAGAGGGTCGCGAAGCCGCGAGGTGGAGCCAATCCCACAAAGCCGGCCTCAGTTCGGATTGGAGTCTGCAATTCGACTCCATGAAGGCGGAATCGCTAGTAATCGCGGATCAGCATGCC…
>162725 16SV6.GV14.G.71.150m.A_2591943
ACGCGAAAAACCTTACCAGCGTTTGACATCCCGATCGCGATTACCAGAGATGGTTTTCTTCAGTTAGGCTGGATCGGTGACAGGTGCTGCATGGCTGTCGTCAGCTCGTGTCGTGAGATGTTGGGTTAAGTCCCGCAACGAGCGCAACCCTCGTCCTTAGTTGCCATCATTAAGTTGGGAACTCTAAGGAAACCGCCGGTGATAAGCCGGAGGAAGGTGGGGATGACGTCAAGTCCTCATGGCCCTTACACGCTGGGCTACACACGTGCTACAATGGCATCTACAGTGGGCAGCTATCACGCAAGTGTGAGCTAATCTCCAAAAGATGTCTCAGTTCGGATTGTTCTCTGCAACTCGAGAGCATGAAGGCGGAATCGCTAGTAATCGCGGATCAGCATG…
>162765 16SV6.GV14.G.78.200m.A_39324
ACGCGTGGAACCTTACCAGGGCTTAAATGTAGATTGACAGTTTTGGAAACAAGATTTTCTTCAGACAATTTACAAGGTGCTGCATGGCTGTCGTCAGCTCGTGCCGTGAGGTGTTGGGTTAAGTCCCGCAACGAGCGCAACCCCTATTCTTAGTTGCCAGCGAGTAATGTCGGGGACTCTAAGAAAACTGCCGGCGTAAGCCGCGAGGAAGGTGGGGACGACGTCAAGTCATCACGGCCCTTACGTCCTGGGCCACACACGTGCTACAATGGTGAGTACAGAGGGAAGCTACCAAGTGATTGGATGCAAATCTCAAAAGCTCATCTCAGTTCGGATTGAAGTCTGCAACTCGACTTCATGAAGCTGGAATCGCTAGTAATCGCGCATCAGCCATGGCGC…
>1631025 16SV6.GV14.G.15.200m.B_4415304
ACGCGCTGAACCTTACCCGGGCTTGAAAGTTAGCGACGCATCCAGAGATGGGTGTTCCCTTCGGGGCGCGAAACTAGGTGCTGCATGGCTGTCGTCAGCTCGTGCCGTGAGGTGTTGGGTTAAGTCCCGCAACGAGCGCAACCCCTATGTTTAGTTGCCAGCATGTAGTGGTGGGGACTCTAAACAGACTGCCAGCGTAAGCTGAGAGGAAGGGGGGGACGACGTCAAGTCATCATGGCCCTTACGTCCGGGGCTACACACGTGCTACAATGGCCGGTACAGAGGGCAGCTACCTGGTAACAGGGTGCGAATCTCGGAAAGCCGGTCACAGTTCGGATTGAGGTCTGCAACTCGACCTCATGAAGTTGGATTCGCTAGTAATCGCGTATCAGCAATGAC…
>1634163 16SV6.GV14.G.34.020m.A_9773
ACGCGAGGAACCTTACCAACACTTGACATGTTCGTCGCGACTCTAAGAGATTAGAGTTTTCACACACAGGTGTTGCATGGCTGTCGTCAGCTCGTGTTGTGAAATGTTAGATTAATTTCTTAAACGAGCGCAACCCCTACTTTTAGTTGCCATTGTTTGTTGTTCCAAACAGGAACTCTAAAAGGACTGCTAGTGGATAAGCTAGAGGAAGGTGGGGATAACGTCAAGTCCTCATGGCCCTTATGAACTGGGTTACAAACGTGCTACAATGAAGACTACAAAAAGAAGCAATAGTGTGTAAACTGGAGCAAATCTGTAAAAGTTTTCTTAGTTCGGATTGTGGGCTGAAACTCGCCCACATGAAGTTGGAATCACTAGTAATCGTAGATCAGCACGCTA…
>164181 16SV6.GV14.G.78.200m.A_40880
ACGCGAGGAACCTTACCAGGGCTTAAATGATAATTGACCGTCGCCGAAAGGTGTCTTTCTTTTAGACAAGTATCAAGGTGCTGCATGGCCGTCGTCAGCTCGTGCCGTGAGGTGTTGGGTTAAGTCCCGCAACGAGCGCAACCCCTATCTCTAGTTGCCAGCACATAATGGTGGGGACTCTAGAGACACTGCCTACGTAAGTAGTGAGGAAGGTGGGGACGACGTCAGGTCATCATGGCCCTTACGTCCTGGGCTTCACACGTGCTACAATGGATGGTACAATGAGCAGCCACTCAGCGATGAGGAGCGAATCTCAAAAAACCATTCTCAGTTCGGATCGGAGTCTGCAACTCGACTCCGTGAAGCTGGAATCGCTAGTAATCGCATATCAGCAATGAT…
>164343 16SV6.GV14.G.68.070m.A_1071209
ACGCGAGAAACCTTACCAACCCTTGACATCCCTGGACCGCTGGAGAGATTCAGCTTTCTCGTAAGAGACCAGGTGACAGGTGCTGCATGGCTGTCGTCAGCTCGTGTCGTGAGATGTTCGGTTAAGTCCGGCAACGAGCGCAACCCACGTCTTTAGTTGCCAGCAGTTCGGCTGGGCACTCTAAAGAAACTGCCCGTGATAAGCGGGAGGAAGGTGTGGATGACGTCAAGTCCTCATGGCCCTTACGGGTTGGGCTACACACGTGCTACAATGGCAGTGACAATGGGTTAATCCCAAAAAACTGTCTCAGTTCGGATTGGGGTCTGCAACTCGACCCCATGAAGTCGGAATCGCTAGTAATCGCGTAACAGCATGACGCGGTGAATACGTTCCCGGGCC…
>164916 16SV6.GV14.G.78.200m.A_77771
ACGCGTCGAACCTTACCAGGGCTTAAATGTAGGTTGCATTAGCTAGAGATAGCTATTTCTTCGGACTACTTACAAGGTGCTGCATGGTTGTCGTCAGCTCGTGCCGTGAGGTGTCAGGTTAAGTCCTATAACGAGCGCAACCCCTGTCGTTAGTTGCCAGCAAGTAAAGTTGGGGACTCTAACGAGACTGCCGGTGCAAACCGCGAGGAAGGTGGGGATGACGTCAAATCATCACGGCCCTTACGTCCTGGGCTACACACGTGCTACAATGGTATGGACAGAGAGCAGCCACTGGGTGACCAGGAGCGAATCTTCAAACCATATCACAGTTCGGATCGGAGTCTGCAACTCGACTCCGTGAAGCTGGAATCGCTAGTAATCGCATATCAGCCATGATGC…
>164967 16SV6.GV14.G.64.015m.A_3696461
ACGCGCCAAACCTTACCAGGGCTTGACATATGCAGGAATATTCTAGAGATAGAATAGCTCTTCGGAGTCTGCATACAGGTGGTGCATGGTTGTCGTCAGCTCGTGTCGTGAGATGTTGGGTTAAGTCCCGCAACGAGCGCAACCCCTGCTTTTAGTTGCCAGCACGTAATGGTGGGAACTCTAGAAGGACTGCCGGTGATAAATCGGAGGAAGGTGGGGACGACGTCAAATCATCATGCCCTTTATGTCCTGGGCTACACACGTACTACAATGGCTGTAACAGAGGGAAGCAAACTAGTGATAGCAAGCAAAACCCAAAAAGCAGTCTCAGTTCGGATTGAAGGCTGAAATTCGCCTTCATGAAGCCGGAATTGCTAGTGATGGCAGGTCAGCATACTG…
>165490 16SV6.GV14.G.19.050m.C_145856
ACGCGTGGAACCTTACCAGGGCTTAAATGTAGAACGACAGACTAGGAAACTAGTCCTTCTTCGGACGTTTTACAAGGTGCTGCATGGTCGTCGTCAGCTCGTGCCGTGAGGTGTCAGGTTAAGTCCTATAACGAGCGCAACCCCTATTCTTAGTTGCCAGCGGGTAATGCCGGGAACTCTAAGGAGACTGCCAGCGCAAGCTGTGAGGAAGGTGGGGATGACGTCAGATCATCACGGCCCTTACGTCCTGGGCTACACACGTGCTACAATGGTTGGTACAATGGGCAGCCACCCCGCGAGGGGGAGCTAATCCTCAAAGCCAATCTCAGTTCGGATCGGAGTCTGCAACTCGACTCCGTGAAGCTGGAATCGCTAGTAATCAGATATCAGCCATGATCT…
>165731 16SV6.GV14.G.34.020m.A_9038
ACGCGTGAAACCTTACCAGGGCTTAAATGTAGTGGGACAGGTCTAGAGATAGACCCTTCTTCGGACGGTCTACAAGGTGCTGCATGGTTGTCGTCAGCTCGTGCTGTGAAGTGTCGGGTTAAGTCCCATAACGAGCGCAACCCCTATTTCTAGTTGCCAGCGGTTCGGCCGGGGACTCTAGAGAAACTGCCAGCGTAAGCTGTGAGGAAGGTGGGGATGACGTCAAATCATCACGGCCCTTACGTCCTGGGCTACACACGTGCTACAATGGTAAGGACAGAGAGTCGCCAACCCGCGAGGGTGAGCTAATCTTCAAACCTTATCTCAGTTCGGATCGGAGTCTGCAACTCGACTCCGTGAAGTTGGAATCGCTAGTAATCGCATATCAGCCATGATGCG…
>165871 16SV6.GV14.G.13.035m.A_348734
ACGCGTTGAACCTTACCAGGGCTTAAATGTAAGTTGCATTAGCTAGAGATAGTTATTTCTTCGGACCACTTACAAGGTGCTGCATGGTTGTCGTCAGCTCGTGCCGTGAGGTGTCAGGTTAAGTCCTATAACGAGCGCAACCCCTGTTGTTAGTTGCCAGCGAGTAATGTCGGGAACTCTAACAAGACTGCCGGTGCAAACCGTGAGGAAGGTGGGGATGACGTCAAATCATCACGGCCCTTACGTCCTGGGCTACACACGTGCTACAATGGTCGGTACAGAGAGCAGCCACTACGCGAGTAGGAGCGAATCTTTAAAACCGATCACAGTTCGGATCGGAGTCTGCAACTCGACTCCGTGAAGCTGGAATCGCTAGTAATCGGATATCAGCCATGATCC…
>1660169 16SV6.GV14.G.21.800m.A_1917781
ACGCGTGAAACCTTACCAGCTCTTGACATGCTAAGTTTTAAATTTAAGAGATTAAATTTTTCAGTTCGGCTGGGCTTAGTACAGGTGCTGCATGGCTGTCGTCAGCTCGTGTCGTGAGATGTTCGGTTAAGTCCGGCAACGAGCGCAACCCTTATCTTCAGTTACTAACAGGTTATGCTGAGGACTCTGGAGAAACTGCCGTTGGAAAAGCGGAGGAAGGCGAGGATGACGTCAAGTCCTCATGGCCCTTATGGGCTGGGCTACACACGTGCTACAATGGTAATTACAATAAGTCGCAAAAGGGTAACCTGGAGCTAATCTCAAAAAATTATCTAAGTTCGAATTGTTCTCTGCAACTCGAGAGCATAAAGTTGGAATTGCTAGTAATCGTGGATCAGC…
>166033 16SV6.GV14.G.40m.010m.A_122906
ACGCGCTAAACCTTACCTGGGCTCGAATGCTTCTGCATAGATTAGAGATAGTCTTTTCCTTCGGGACTGAAAGCAAGGTGCTGCATGGCTGTCGTCAGCTCGTGCCGTGAGGTGTTGGGTTAAGTCCCGCAACGAGCGCAACCCCTACCATTAGTTGCCATCAGGTAAAGCTGGGGACTCTAATGGGACTGCCGGTGCAAACCGAGAGGAAGGTGGGGATGACGTCAAGTCATCATGGCCCTTACGCCCAGGGCGACACACGTGCTACAATGGTACATACAGAGGGTCGCGAACCTGCGAGGGTGAGCCAATCTCAGAAAGTGTATCTCAGTTCGGATCGGAGTCTGCAACTCGACTCCGTGAAGTCGGAATCGCTAGTAATCGCGCATCAGCCATGGC…
>1663335 16SV6.GV14.G.23.009m.A_2711
ACGCGAGGAACCTTACCAGGGTTTGACATGGTATGAATCCTTCTGAGAAGAAGGAGTGCTTTATTGAGCATACACACAGGTGGTGCATGGCTGTCGTCAGCTCGTGTCGTGAGATGTTGGGTTAAGTCCCGTAACGAGCGCAACCCTCATTTCTAGTTAATTTTCTAGAAAGACTGCCGGTTATAAGCTGGAGGAAGGTGGGGATGACGTCAAGTCAGCATGCCCCTTATACCCTGGGCTACACACGTGCTACATTGGATAAGACAATGAGTTGCAAGCCTGTGAAGGTTAGCTAATCTATAAACTTATTCGTAGTTCGGATTGTAGGCTGAAACTCGCCTACATGAAGTTGGAATCGCTAGTAATCGCTGGTCAGCCATACAGCGGTGAATTCGTTCC…
>166485 16SV6.GV14.G.02.141m.C_4799090
ACGCGCTGAACCTTACCAACACTTGACATGTTCGTCGCGACTTTAAGAGATTAAAGTTTTCGGTTCGGCCGGACGAAACACAGGTGCTGCATGGCTGTCGTCAGCTCGTGCCGTGAGGTGTCGGGTTAAGTCCCGTAACGAGCGCAACCCTCGCCCTTAGTTACAAGTGTCTAGGGGGACTGCCGGCGACAAGCCGGAGGAAGGTGAGGATGACGTCAAGTCAGCATGGCCTTTATATCCAGGGCTACACACACGCTACAATGGCCGGTACAATGGGTTGCCAAGCCGTGAGGCGGAGCCAATCCCCCAAAGCCGGTCTCAGTTCGGATTGCAGGCTGCAACTCGCCTGCATGAAGCTGGAGTTGCTAGTAATCGCGCGTCAGCAATAGTGCGGTGAAT…
>166922 16SV6.GV14.G.40m.061m.B_2713166
ACGCGAGGAACCTTACCAACCCTTGACATCCTGATCGCGGTTTCTCGAGAGAGATTCCTTCAGTTCGGCTGGATCAGTGACAGGTGCTGCATGGCTGTCGTCAGCTCGTGTCGTGAGATGTTCGGTTAAGTCCGGCAACGAGCGCAACCCACATCCCTAGTTGCCAGCAGTTCGGCTGGGCACTCTATGGAAACTGCCCGTGATAAGCGGGAGGAAGGTGTGGATGACGTCAAGTCCTCATGGCCCTTACGGGTTGGGCTACACACGTGCTACAATGGTGGTAACAGAGGGTTAATCCCTAAAAACCATCTCAGTTCGGATTGGGGTCTGCAACTCGACCCCATGAAGTCGGAATCGCTAGTAATCGCGTAACAGCATGACGCGGTGAATACGTTCCCG…
>166927 16SV6.GV14.G.34.020m.A_3984
ACGCGCGAAACCTTACCAACCCTTGACATCCTGTGCTAACCCGAGAGATCGGGCGTTCACTTCGGTGACGCAGTGACAGGTGCTGCATGGCTGTCGTCAGCTCGTGTCGTGAGATGTTCGGTTAAGTCCGGCAACGAGCGCAACCCACATCTTTAGTTGCCAGCAGTTCGGCTGGGCACTCTAAAGAAACTGCCCGTGATAAGCGGGAGGAAGGTGTGGATGACGTCAAGTCCTCATGGCCCTTACGGGTTGGGCTACACACGTGCTACAATGGTAGTGACAATGGGTTAATCCCAAAAAGCTATCTCAGTTCGGATTGGGGTCTGCAATTCGACCCCATGAAGTCGGAATCGCTAGTAATCGCGTAACAGCATGACGCGGTGAATACGTTCCCGGGCC…
>167204 16SV6.GV14.G.61.080m.A_849625
ACGCGATAAACCTTACCTGGTCTTGACATCCCAATGACGAGTGAGCAAAGTCACTTTCCCTTCGGGGCAATGGAGACAGGTGGTGCATGGTTGTCGTCAGCTCGTGTCGTGAGATGTTGGGTTAAGTCCCGCAACGAGCGCAACCCCTATTTCCAGTAGCCAGCAGGTAGAGCTGGGAACTCTGGAGAGACTGCCCGGGAGAACCGGGAGGAAGGCGGGGATGACGTCAAATCATCATGCCCCTTATGATCAGGGCTACACACGTGCTACAATGGCGTAAACAAAGGGAAGCGAGACGGTGACGTTAAGCAAATCCCAAAAATAACGTCTCAGTTCGGATTGTAGTCTGCAACTCGACTACATGAAGCTGGAATCGCTAGTAATCGCGAATCAGAATGT…
>167947 16SV6.GV14.G.02.141m.C_4797695
ACGCGATGAACCTTACCACCCCTTGACATCCTCGGAACTTGATAGAGATATCTTGGTGCCTTCGGGAACCGAGTGACAGGTGCTGCATGGCTGTCGTCAGCTCGTGTCGTGAGATGTTGGGTTAAGTCCCGTAACGAGCGCAACCCTTGTCCTTATTTGCCAGCGGATAATGCCGGGAACTCTAAGGAGACTGCCGGTGACAAACCGGAGGAAGGTGGGGACGACGTCAAGTCATCATGGCCCTCACGGGGTGGGCTACAAACGTGCTACAATGGGAAGTACAAAGGGCTGCAACCCTGCAAAGGTAAGCGAATCCCAGAAAACTTCTCGTAGTCCGGATTGGAGTCTGCAACTCGACTCCATGAAGTCGGAATCGCTAGTAATCGCGAATCAGAATGT…
>168059 16SV6.GV14.G.77.070m.B_1892354
ACGCGTAGAACCTTACCAACACTTGACATGTTCGTCGCGACTCTAAGAGATTAGAGTTTTCGGTTCGGCCGGACGAAACACAGGTGCTGCATGGCTGTCGTCAGCTCGTGTCGTGAGATGTTGGGTTAAGTCCCGCAACGAGCGCAACCCCTACCTTTAGTTGCCACCATTTAGTTGGGCACTCTAGAGGGACTGCCGGTGATAAGCCGGAGGAAGGTGGGGATGACGTCAAGTCCTCATGGCCCTTATGGGCTGGGCTACACACGTGCTACAATGGCGCTGACAGAGGGCAGCTAGCTCGCGAGAGTAAGCTAATCCCAAAAAGGCGCCTCAGTTCAGATTGCACTCTGCAACTCGAGTGCATGAAGTTGGAATCGCTAGTAATCGTGGATCAGCATG…
>1683832 16SV6.GV14.G.69.1200m.A_2219557
ACGCGTAGAACCTTACCCAGCCTTGACATCTTTCGAACATTCCCGAAAAGGAGTGGTGCTACCGCAAGGTAGAGCGAAATGACAGGTGCTGCATGGCTGTCGTCAGCTCGTGCCGTGAGGTGTTCGGTTAAGTCCGGCAACGAGCGCAACCCCTATCGTTAGTTACCAGCCTTTAGTTGGGGACTCTAGCGAGACTGCCGGTGACAAACCGGAGGAAGGTGGGGACGACGTCAAGTCCGCATGGCCCTTATGGCTGGGGCTACACACGTGCTACAATGGTACCCACAGAGGGCAGCGAAGCCGCGAGGTGGAGCAAATCCCACAAATGGTACCTCAGTTCGGATTGGAGTCTGCAACTCGACTCCATGAAGCTGGAATCACTAGTAATCGCGGATCAGC…
>169149 16SV6.GV14.G.61.030m.C_3615147
ACGCGAGGAACCTTACCAGGGCTTAAATGTGGTCTGACAGCTTTAGAGATAGAGTTTTCTTCGGACAGATCACAAGGTGCTGCATGGTTGTCGTCAGCTCGTGCCGTGAGGTGTCAGGTTAAGTCCTATAACGAGCGCAACCCCTGTTGTTAGTTGCCAGCGAGTAATGTCGGGAACTCTAGCAAGACTGCCGGTGCAAACCGTGAGGAAGGTGGGGATGACGTCAAATCATCACGGCCCTTACGTCCTGGGCCACACACGTGCTACAATGGTAGGTACAGAGAGCAGCCACTGGGCGACCAGGAGCGAATCTTTAAAGCCTGTCACAGTTCGGATCGGAGTCTGCAACTCGACTCCGTGAAGCTGGAATCGCTAGTAATCGCATATCAGCCATGATGC…
>169166 16SV6.GV14.G.23.009m.A_1206
ACGCGACGAACCTTACCAGGGCTTAAATGTAAGTTGCATGGACCAGAGATGGACCTTTCTTCGGACTACTTACAAGGTGCTGCATGGTTGTCGTCAGCTCGTGCCGTGAGGTGTCAGGTTAAGTCCTATAACGAGCGCAACCCCTATCGTTAGTTGCCAGCGGGTCATGCCGGGAACTCTAACGAGACTGCCGGTGCAAACCGTGAGGAAGGTGGGGATGACGTCAAATCATCACGGCCCTTACGTCCTGGGCCACACACGTGCTACAATGGCCGGTACAGAGAGCAGCCACTACGCGAGTAGGCGCGAATCTTCAAAACCGGTCTCAGTTCGGATCGCAGTCTGCAACTCGACTGCGTGAAGCTGGAATCGCTAGTAATCGGATATCAGCCATGATCC…
>169178 16SV6.GV14.G.38.200m.A_4464392
ACGCGCAAAACCTTACCTGGGTTAAATCCTCCAGAATTCGGCCCAAAAGCTGAAGTGCCCTTCGGGGAATTGGAGCGAAGGTGCTGCATGGCTGTCGTCAGCTCGTGTCGTGAGATGTTGGGTTAAGTCCCGCAACGAGCGCAACCCTTGCCGTCTGTTGCCATCATTAAGTTGGGAACTCAGACGGGACTGCCGGCCTAAACCGGAGGAAGGTGGGGATGACGTCAAGTCCTCATGGCCCTTATGCCCAGGGCTACACACGTGCTACAATGGTAGGTACAATGTGCCGCGAACCTGTGAGGGTAAGCTAAACACAAAAAACCTGCCTCAGTTCGGATTGGAGTCTGCAACTCGACTCCATGAAGCTGGAATCGCTAGTAATCGGAGATCAGCACGCTC…
>169324 16SV6.GV14.G.01.065m.A_1099207
ACGCGATAAACCTTACCAGGGCTTAAATGTAGAGTGACAGGTCTAGAGATAGATTTTTCTTCGGACTATCTACAAGGTGCTGCATGGTTGTCGTCAGCTCGTGCCGTGAGGTGTCAGGTTAAGTCCTATAACGAGCGCAACCCCTATTTTTAGTTGCTAACAGGTTAAGCTGAGGACTCTAAAGAGACTGCCGGTGCAAACCGTGAGGAAGGTGGGGATGACGTCAAATCATCACGGCCCTTACGTCCTGGGCTACACACGTGCTACAATGGTATGGACAGAGAGCAGCCACTACGCGAGTAGGAGCGAATCTACAAACCATATCACAGTTCGGATCGGAGTCTGCAACTCGACTCCGTGAAGCTGGAATCGCTAGTAATCGCATATCAGCCATGATGC…
>1693886 16SV6.GV14.G.36.010m.B_5031074
ACGCGAGGAACCTTACCAACCCTTGACATACTTGTCGCGGATTCCAGAGATGGATTCCTTCAGTTCGGCTGGACAATGTACAGGTGCTGCATGGCTGTCGTCAGCTCGTGTCGTGAGATGTTCGGTTAAGTCCGGCAACGAGCGCAACCCACATCCCTAGTTGCCAGCAGGTTAAGCTGGGCACTCTATGGAAACTGCCCGTGATAAGCGGGAGGAAGGTGTGGATGACGTCAAGTCCTCATGGCCCTTACGGGTTGGGCTACACACGTGCTACAATGGCAGTGACAATGGGTTAATCCCAAAAAGATGTCTCAGTTCGGATTGTCGTCTGCAACTCGACGGCATGAAGTCGGAATCGCTAGTAATCGCGTAACAGCATGACGCGGTGAATACGTTCCC…
>1693982 16SV6.GV14.G.64.070m.B_8009188
ACGCGATAAACCTTACCTAGGCTTGACATGCATCTCTAAGCACGTGAAAGCGTGTGACCCTTCGGGGGATTTGCACAGGTGCTGCATGGCCGTCGTCAGCTCGTGTCGTGAGATGTTGGGTTAAGTCCCGCAACGAGCGCAACCCTTGTGATCAGTTGCCAGCACGTAATGGTGGGGACTCTAGTCAGACTGCCCAGATCAACTGGGAGGAAGGTGGGGACGACGTCAGGTCAGTATGGCCCTTACGCCTAGGGCTGCACACGTACTACAATGCTCAGTACAATTAGAACCGATACCGCGAGGTGGAGGAAATCTGTAAAACTGGGCCCAGTTCGGATTGGAGGCTGCAACTCGCCTCCATGAAGTTGGAATCGCTAGTAATGGTACATCATCTACGGT…
>170417 16SV6.GV14.G.42.070m.A_670010
ACGCGCGAAACCTTACCTGGCCTTGACATGCTGAGAACTTTCCAGAGATGGATTGGTGCCTTCGGGAACTCAGACACAGGTGCTGCATGGCTGTCGTCAGCTCGTGTCGTGAGATGTTGGGTTAAGTCCCGTAACGAGCGCAACCCTTGTCCTTAGTTACCAGCACATAATGGTGGGCACTCTAAGGAGACTGCCGGTGACAAACCGGAGGAAGGTGGGGATGACGTCAAGTCATCATGGCCCTTACGGCCAGGGCTACACACGTGCTACAATGGGGGATACAGAGGGTTGCCAAGCCGCGAGGTGGAGCTAATCCCATAAAGTCTCTCGTAGTCCGGATTGGAGTCTGCAACTCGACTCCATGAAGTCGGAATCGCTAGTAATCGTGGATCAGAACGC…
>170521 16SV6.GV14.G.78.100m.A_7527068
ACGCGTGAAACCTTACCTACTCTTGACATCCAGAGAACTTAGCAGAGATGCTTTGGTGCCTTCGGGAACTCTGAGACAGGTGCTGCATGGCTGTCGTCAGCTCGTGTTGTGAAATGTTGGGTTAAGTCCCGCAACGAGCGCAACCCTTATCCTTTGTTGCCAGCGGTCCGGCCGGGAACTCAAAGGAGACTGCCAGTGATAAACTGGAGGAAGGTGGGGATGACGTCAAGTCATCATGGCCCTTACGAGTAGGGCTACACACGTGCTACAATGGCATATACAAAGAGAAGCGACCTCGCGAGAGCAAGCGGACCTCATAAAGTATGTCGTAGTCCGGATTGGAGTCTGCAACTCGACTCCATGAAGTCGGAATCGCTAGTAATCGTGGATCAGAATGCC…
>170549 16SV6.GV14.G.78.035m.A_2402739
ACGCGTCGAACCTTACCAACCCTTGACATCCCTGGACCGCTGGAGAGATTCAGCTTTCTCGTAAGAGACCAGGTGACAGGTGCTGCATGGCTGTCGTCAGCTCGTGTCGTGAGATGTTCGGTTAAGTCCGGCAACGAGCGCAACCCACATCCTTAGTTGCCAGCAGTTCGGCTGGGCACTCTAGGGAAACTGCCCGTGATAAGCGGGAGGAAGGTGTGGATGACGTCAAGTCCTCATGGCCCTTACGGGTTGGGCTACACACGTGCTACAATGGCATCAACAATGGGTTAATCCCTAAAAGATGTCTCAGTTCGGATTGGGGTCTGCAACTCGACCCCATGAAGTCGGAATCGCTAGTAATCGCGTAACAGCATGACGCGGTGAATACGTTCCCGGGCC…
>170550 16SV6.GV14.G.38.060m.A_1430550
ACGCGAGGAACCTTACCTGGCCTTGACATCCAGAGAACTTTCCAGAGATGGATTGGTGCCTTCGGGAACTCTGTGACAGGTGCTGCATGGCCGTCGTCAGCTCGTGTCGTGAGACGTTGGGTTAAGTCCCGTAACGAGCGCAACCCCTATCCCTGGTTGCTAGCAGGTAATGCTGAGAACTCCAGGGAGACTGCCGGTGACAAACCGGAGGAAGGTGGGGATGACGTCAGGTCATCATGGCCCTTACGGCCAGGGCTACACACGTGCTACAATGGTGCGTACAGAGGGCTGCAAGCTCGCGAGGGCAAGCCAATCCCTTAAAACGCATCGTAGTCCGGATCGGAGTCTGCAACTCGACTCCGTGAAGTCGGAATCGCTAGTAATCGCGAATCAGAATGT…
>170720 16SV6.GV14.G.04.035m.A_482876
ACGCGTGAAACCTTACCAGGGCTTAAATGTACGTTGCATGATCTAGAGATAGATCTTTCTTCGGACTACGTACAAGGTGCTGCATGGTTGTCGTCAGCTCGTGCCGTGAGGTGTCAGGTTAAGTCCTATAACGAGCGCAACCCCTATCGTTAGTTGCCAACAGGTTAAGCTGGGAACTCTAACGAGACTGCCGGTGCAAACCGCGAGGAAGGTGGGGATGACGTCAAATCATCACGGCCCTTACGTCCTGGGCCACACACGTGCTACAATGGCCGGTACAGAGAGCAGCCACTCCGTGAGGAGGAGCGAATCTATAAAACCGGTCTCAGTTCGGATCGCAGTCTGCAACTCGACTGCGTGAAGCTGGAATCGCTAGTAATCGGATATCAGCCATGATCC…
>171189 16SV6.GV14.G.69.020m.C_93952
ACGCGCGAAACCTTACCAGGGCTTAAATGTAAGTTGCATGGACCAGAGATGGACCTTTCTTCGGACTACTTACAAGGTGCTGCATGGTTGTCGTCAGCTCGTGCCGTGAGGTGTCAGGTTAAGTCCTATAACGAGCGCAACCCCTATCGTTAGTTGCCAGCGGGTCATGCCGGGAACTCTAACGAGACTGCCGGTGCAAACCGCGAGGAAGGTGGGGATGACGTCAAATCATCACGGCCCTTACGTCCTGGGCCACACACGTGCTACAATGGCCGGTACAGAGAGCAGCCACTTCGCGAGGAGGAGCGAATCTTTAAAACCGATCTCAGTTCGGATCGCAGTCTGCAACTCGACTGCGTGAAGCTGGAATCGCTAGTAATCGCATATCAGCCATGATGC…
>1712353 16SV6.GV14.G.23.009m.A_90
ACGCGTGAAACCTTACCAGACCTTGACATGGTATGTTTGGATTACAGAATCGTAATTCTTCAGTTCGGCTGGCATACACACAGGTGCTGCATGGCTGTCGTCAGCTCGTGTCGTGAGATGTTGGGTTAAGTCCCGCAACGAGCGCAACCCTCATCTTTAGTTGCCATCAGGTCAAGCTGGGCACTCTAAAGAAACTGCCGGTGATAAGCTGGAGGAAGGCGGGGATGACGTCAAGTCCTCATGGCCCTTACGGTCTGGGCTACACACGTGCTACAATGGTGGTGACAGTGGGCAGCTATGTCGCGAGACAAAGCTAATCCCAAAAAGCCATCTCAGTTCAGATTGGACTCTGCAACTCGAGTCCATGAAGTTGGAATCGCTAGTAATCGTAGATCAGCA…
>1712358 16SV6.GV14.G.34.020m.A_34772
ACGCGCGGAACCTTACCTACTCTTGACATACTTGGAGGCTCTTGTAATGAGAGTGTGCCTTTTGGAACCAAGATACAGGTGCTGCATGGCTGTCGTCAGCTCGTGTCGTGAGATGTTCCGTTAAGTCGGATAACGAGCGCAACCCTTACCCTTATTTGCCAGCGATTCGGTCGGGAACTATAAGGGGACTGCCGGTGATAAACCGGAGGAAGGCGGGGACGACGTCAAGTCATCATGGCCCTTACGACCAGGGCTACACACGTGCTACAATGGGAAGGACAAAGAGCCGCGAAGCCGCGAGGTGTAGCTAATCTCATAAACCTTTTCGTAGTCCGGATTGGAGTCTGCAACTCGACTCCATGAAGTCGGAATCGCTAGTAATCGTAGATCAGAATGCTA…
>1712362 16SV6.GV14.G.69.020m.C_107224
ACGCGTGAAACCTTACCAACACTTGACATGTTCGTCGCGACTCTAAGAGATTAGAGTTTTCGGTTCGGCCGGACGAAACACAGGTGCTGCATGGCTGTCGTCAGCTCGTGTCGTGAGATGTTGGGTTAAGTCCCGCAACGAGCGCAACCCTCACTTAGTTGCCATCATTAAGTTGGGCACTCTGAAAGAACTGCCAGTGATAAGCTGGAGGAAGGTGGGGATGACGTCAAGTCCTCATGGCCCTTACGTGTTGGGCTACACACGTGCTACAATGGTATCTACAACAGGAAGCAAGACTGCGAAGTTAAGCAAATCCCTAAAAGATACCTCAGTTCGGATTGCACTCTGCAACTCGAGTGCATGAAGCTGGAATTACTAGTAATCGTGGATCAGCGTGCC…
>1712363 16SV6.GV14.G.23.009m.A_373
ACGCGTGAAACCTTACCTACTCTTGACATACTTGGGAGCTCTTGTAATGAGAGTGTGCCTTTTGGAACCAAGATACAGGTGCTGCATGGCTGTCGTCAGCTCGTGTCGTGAGATGTTCCGTTAAGTCGGATAACGAGCGCAACCCTTACCCTTATTTGCCAGCGATTCGGTCGGGAACTATAAGGGGACTGCCGGTGATAAACCGGAGGAAGGTGAGGACGACGTCAAGTCATCATGGCCCTTACGAGTAGGGCTACACACGTGCTACAATGGGAAATACAGACGGACGCTAAGCCGCGAGGTGGTGCTAATCCTAGAAAATTTCTCGTAGTCCGGATTGGAGTCTGCAACTCGACTCCATGAAGTCGGAATCGCTAGTAATCGCGGATCAGCATGCCG…
>1712364 16SV6.GV14.G.34.020m.A_10180
ACGCGTAGAACCTTACCTGGTCTTGACATCCTGAGAACTTTCTAGAAATAGATTGGTGCCTTCGGGAACTCAGTGACAGGTGCTGCATGGCTGTCGTCAGCTCGTGTCGTGAGATGTTGGGTTAAGTCCCGTAACGAGCGCAACCCCTATCCTTATTTGCCAGCACATCATGGTGGGAACTATAAGGAGACTGCCGGTGATAAACCGGAGGAAGGCGGGGACGACGTCAAGTCATCATGGCCCTTACGACCAGGGCTACACACGTGCTACAATGGGAAGGACAAAGAGCCGCGAAGCCGCGAGGTGTAGCTAATCTCAGAAACCTTTTCGTAGTCCGGATTGGAGTCTGCAACTCGACTCCATGAAGTCGGAATCGCTAGTAATCGTAGATCAGAATGC…
>171966 16SV6.GV14.G.34.020m.A_9666
ACGCGAGAAACCTTACCAGGTCTTAAATGCATAACGAACAGTTGGGAAACCAACCTTTCTTCGGACGGAATGCAAGGTGCTGCATGGTTGTCGTCAGCTCGTGCCGTGAGGTGTCAGGTTAAGTCCTATAACGAGCGCAACCCCTATTCTTAGTTGCCAGCGGTTCGGCCGGGGACTCTAAGAAAACTGCCAGTGCAAGCTGTGAGGAAGGTGGGGATGACGTCAAATCATCACGGCCCTTACGACCTGGGCCACACACGTGCTACAATGGTAGGTACAAAGAGCAGCCACTTGGCGACAAGGAGCTAATCTCAAAAACCGATCTCAGTTCGGATTGGAGTCTGAAACTCGACTCTATGAAGCTGGAATCGCTAGTAATCGCGCATCAGCCATGGCGCG…
>172051 16SV6.GV14.G.19.050m.C_149696
ACGCGTGAAACCTTACCAGGGCTTAAATGCAGAGTGACCGCTTGAGAAATCAGGCTTTCTTCGGACAATTTGCAAGGTGCTGCATGGCTGTCGTCAGCTCGTGCCGTGAGGTGTTGGGTTAAGTCCCGCAACGAGCGCAACCCCTATTCTTAGTTACCAGCACGTTAAGGTGGGGACTCTAAGAAAACTGCCGGCGCAAGCCGCGAGGAAGGTGGGGACGACGTCAAGTCATCACGGCCCTTACGTCCTGGGCTACACACGTGCTACAATGGCAAGTACAGAGGGCAGCTACTGGGTGACCAGATGCGAATCTCAAAAACTTGTCTCAGTTCGGATCGAAGTCTGCAACTCGACTTCGTGAAGCTGGAATCGCTAGTAATCGCGCATCAGCCATGGCGC…
>172515 16SV6.GV14.G.34.020m.A_4579
ACGCGTGGAACCTTACCAGGGCTTAAATGCAGGACGACCGGGGTGGAAACACCCCTTTCTTCGGACGGCTTGCAAGGTGCTGCATGGTTGTCGTCAGCTCGTGCTGTGAAGTGTCGGGTTAAGTCCCATAACGAGCGCAACCCCTATTTCTAGTTGCCAGCGGTTCGGCCGGGGACTCTAGAGAAACTGCCAGCGTAAGCTGTGAGGAAGGTGGGGATGACGTCAAATCATCACGGCCCTTACGTCCTGGGCCACACACGTGCTACAATGGTGGGGACAGAGAGTTGCCAACCCGCGAGGGTGAGCTAATCTTCAAACCCCATCTCAGTTCGGATCGGAGTCTGCAACTCGACTCCGTGAAGTTGGAATCGCTAGTAATCGCATATCAGCCATGATGCG…
>172545 16SV6.GV14.G.63.060m.A_4077983
ACGCGCGGAACCTTACCAGGGCTTAAATGCATTTTGACAGGGGTGGAGACACCTTTTCCTTCGGGCAATTTGCAAGGTGCTGCATGGTTGTCGTCAGCTCGTGCCGTGAGGTGTCAGGTTAAGTCCTATAACGAGCGCAACCCCTACCGTTAGTTGCCAGCATGTCATGATGGGGACTCTAACGGGACTGCCGGTGCAAACCGCGAGGAAGGTGGGGATGACGTCAAATCATCACGGCCCTTACGTCCTGGGCCACACACGTGCTACAATGGCCGGTACAGAGAGCAGCCACGTCGCAAGGCGGAGCGAATCTACAAAACCGGTCACAGTTCGGATCGGGGTCTGCAACTCGACCCCGTGAAGCTGGAATCGCTAGTAATCGGATATCAGCCATGATCC…
>172858 16SV6.GV14.G.02.141m.A_4575036
ACGCGTTGAACCTTACCTACCCTTGACATCATCAGAACTTGTCAGAGATGACTCGGTGCCTTCGGGAACTGATTGACAGGTGCTGCATGGCTGTCGTCAGCTCGTGTCGTGAGATGTTGGGTTAAGTCCCGTAACGAGCGCAACCCTTGTCCTTAGTTGCCAGCGCGTAATGGCGGGGACTCTAGGGAGACTGCCGGTGACAAACCGGAGGAAGGTGGGGATGACGTCAAGTCATCATGGCCCTTATGGGTAGGGCTACACACGTGCTACAATGGGCAGTACAGAGGGTTGCGATCTCGCGAGAGCCAGCTAATCTCAGAAAACTGCTCGTAGTCCGGATTGGAGTCTGCAACTCGACTCCATGAAGTCGGAATCGCTAGTAATCGCGGATCAGAACGC…
>1730641 16SV6.GV14.G.42.010m.A_4360416
ACGCGTAGAACCTTACCAGCCCTTGACATGTAGGTCGGGAGGTAGAGAGATCTACCTTTTCATTTAGTTGGACCTAACACAGGTGCTGCATGGCTGTCGTCAGCTCGTGTCGTGAGATGTTGGGTTAAGTCCCGCAACGAGCGCAACCCCTGTTTTCAGTTACCAGCAGTTCGGCTGGGTACTCTGGAAAGACCGCCGGTGATAAGCCGGAGGAAGGCGGGGATGACGTCAAGTCCTCATGGCCCTTATGGGCTGGGCTACACACGTGCTACAATGGTGGTGACAGAGGGCAGCGAGGCCGCGAGGCCAAGCAAATCCCTAAAAACCATCTCAGTTCGGATTGTTCTCTGCAACTCGAGAGCATGAAGTTGGAATCGCTAGTAATCGCAGATCAGCATG…
>173611 16SV6.GV14.G.63.050m.A_3591538
ACGCGAGGAACCTTACCTACTCTTGACATCCTCGGAATCCTCTGGAGACAGAGGAGTGCCTTCGGGAATCGAGTGACAGGTGCTGCATGGCTGTCGTCAGCTCGTGTCGTGAGATGTTGGGTTAAGTCCCGTAACGAGCGCAACCCTTACCCTTAGTTGCCAGCGGTTCGGCCGGGAACTCTAAGGGGACTGCCGGTGATAAACCGGAGGAAGGTGGGGACGACGTCAAGTCATCATGGCCCTTACGAGTAGGGCTACACACGTGCTACAATGGGCAGTACAGAGGGTTGCTAAGCCGCGAGGTGGAGCCAATCCCAGAAAGCTGTTCGTAGTCCGGATTGGAGTCTGCAACTCGACTCCATGAAGTTGGAATCGCTAGTAATCGCGAATCAGAATGTC…
>174674 16SV6.GV14.G.23.009m.A_302
ACGCGTTAAACCTTACCAGGGCTTAAATGTAGTCTGACAGCTTTAGAGATAGAGTTTTCTTCGGACAGATTACAAGGTGCTGCATGGTTGTCGTCAGCTCGTGCCGTGAGGTGTCAGGTTAAGTCCTATAACGAGCGCAACCCCTGTCATTAGTTGCCAGCATGTAAAGATGGGGACTCTAATGAGACTGCCTACGCAAGTAGTGAGGAAGGTGGGGATGACGTCAAATCATCACGGCCCTTACGTCCTGGGCCACACACGTGCTACAATGGTATGGACAATGAGCAGCCATCTGGCAACAGAGAGCAAATCTATAAACCATATCACAGTTCGGATCGGAGTCTGCAACTCGACTCCGTGAAGCTGGAATCGCTAGTAATCGGATATCAGCCATGATCC…
>175598 16SV6.GV14.G.49.020m.A_521326
ACGCGTCAAACCTTACCCGGGCTCAAACGGGGAGTGACTCAGGCAGAGACGCCTGTTTCCCACGGGACACTCCCCGAGGTGCTGCATGGTTGTCGTCAGCTCGTGCCGTGAGGTGTCGGCTTAAGTGCCATAACGAGCGCAACCCCCGCGTGCAGTTGCTAACAGATAACGCTGAGGACTCTGCACGGACTGCCGGCGCAAGCCGCGAGGAAGGCGGGGATGACGTCAAATCAGCACGGCCCTTACGTCCGGGGCGACACACGTGTTACAATGGGTGGTACAGCGGGAAGCCAGGCGGCGACGCCGAGCGGAACCCGAAATCCACTCTCAGTTCGGATCGGAGTCTGCAACCCGACTCCGTGAAGCTGGATTCGCTAGTAATCGCGCATCAGCCATGGC…
>175706 16SV6.GV14.G.68.200m.A_5757365
ACGCGCGGAACCTTACCCGGGCTCAAACGTAGGTGGAATATCGGTGAAAGCCGTTAGCCCTTCGGGGCCGTCTACGAGGTGCTGCATGGTTGTCGTCAGCTCGTGCCGTGAGGTGTCGGCTTAAGTGCCATAACGAGCGCAACCCCTATCGACAGTTGCTAACAAGTAGCGTTGAGGACTCTGTCGAGACTGCCGGCGCAAGCTGCGAGGAAGGCGGGGATGACGTCAAATCAGCACGGCCCTTACGTCCGGGGCGACACACGTGTTACAATGGCAGGTACAGCGGGAAGCCATACGGCGACGTAGCGCAGCACCCGAAAACCTGTCTCAGTTCGGATTTGAGTCTGCAACTCGACTCCATGAAGCTGGATTCGCTAGTAATCGCGCATCAGCCACGGC…
>1765229 16SV6.GV14.G.04.008m.C_2172623
ACGCGCTAAACCTTACCAGGGCTTAAATGTAGATTGCATTAGCTAGAGATAGCTATTTCTTCGGACTATCTACAAGGTGCTGCATGGTTGTCGTCAGCTCGTGCCGTGAGGTGTCAGGTTAAGTCCTATAACGAGCGCAACCCCTGTTGTTAGTTGCCAGCGAGTCATGTCGGGAACTCTAACAAGACTGCCAGTGCAAACTGTGAGGAAGGTGGGGATGACGTCAAATCATCACGGCCCTTACGTCCTGGGCTACACACGTGCTACAATGGTAGGGACAGAGAGCAGCCACTGGGCGACCAGGAGCAAATCTATAAACCCTATCACAGTTCGGATCGGAGTCTGCAACTCGACTCCGTGAAGCTGGAATCGCTAGTAATCGCATATCAGCCATGATGC…
>176760 16SV6.GV14.G.32.070m.B_5087247
ACGCGTGAAACCTTACCCGGGCTCAAACGACACAGGAATACTTTTGAAAGGAGGTAGCTCTACGGAGCCTGTGTCGAGGTGCTGCATGGTTGTCGTCAGCTCGTGCCGTGAGGTGTCGGCTTAAGTGCCATAACGAGCGCAACCCCCATCGCCAGTTACCAGCAAGTCAAGTTGGGGACTCTGGCGAGACTGCCGGCGCAAGCTGTGAGGAAGGCGGGGATGACGTCAAATCAGCACGGCCCTTACGTCCGGGGCGACACACGTGTTACAATGGCAGGTACAGAGAGAAGCAATGCGGCGACGCAAAGCGGAACTTGAAAGCCTGTCTCAGTTCGGATTGGAGTCTGCAACTCGACTCCATGAAGCTGGATTCGCTAGTAATCGCGCATCAGCCATGGC…
>177205 16SV6.GV14.G.71.200m.A_5453348
ACGCGAAGAACCTTACCCGGGCTCAAACGACGGATGGATGTTTCTGAAAGGAGGCAGTCCTACGGGACATCCGTCGAGGTGCTGCATGGTTGTCGTCAGCTCGTGCCGTGAGGTGTCGGCTTAAGTGCCATAACGAGCGCAACCCCCATCGCCAGTTACCAGCAAGTAAAGTTGGGGACTCTGGCGAGACTGCCGGCGCAAGCTGTGAGGAAGGCGGGGATGACGTCAAATCAGCACGGCCCTTACGTCCGGGGCGACACACGGGTTACAATGGCAGGTACAGAGAGAAGCGATGCGGCGACGCAGAGCGGAACTTCAAAGCCTGTCTCAGTTCGGATTGGAGTCTGCAACCCGACTCCATGAAGCTGGATTCGCTAGTAATCGCGCATCAGCCACGGC…
>177671 16SV6.GV14.G.40m.010m.A_119792
ACGCGTTGAACCTTACCTACCCTTGACATCTACAGAAGCCGGAAGAGATTCTGGTGTGCCTTCGGGAACTGTAAGACAGGTGCTGCATGGCTGTCGTCAGCTCGTGTTGTGAAATGTTGGGTTAAGTCCCGTAACGAGCGCAACCCTTGTCCTTATTTGCCAGCGAGTAATGTCGGGAACTCTAAGGAGACTGCCGGTGACAAACCGGAGGAAGGTGGGGACGACGTCAAGTCATCATGGCCCTTACGGGTAGGGCTACACACGTGCTACAATGGCCGGTACAAAGGGCTGCGAGCTCGCGAGAGTCGGCGAATCCCTTAAAGCCGGTCTCAGTCCGGATCGGGGTCTGCAACTCGACTCCGTGAAGTCGGAATCGCTAGTAATCGTGAATCAGAATGT…
>177797 16SV6.GV14.G.69.1200m.A_2189010
ACGCGTTGAACCTTACCAAGGCTTGACATATACGAGAACGGGCTAGAAATAGTCAACTCTTTGGACACTCGTAAACAGGTGGTGCATGGTTGTCGTCAGCTCGTGTCGTGAGATGTTGGGTTAAGTCCCGCAACGAGCGCAACCCTCGTCCTATGTTGCCAGCACGTAATGGTGGGAACTCATGGGAGACTGCCGGGGTCAACTCGGAGGAAGGTGGGGATGACGTCAAATCATCATGCCCCTTATGTCTTGGGCTTCACGCATGCTACAATGGCCGGTACAAAGGGCTGCAATACCGCAAGGTGGAGCGAATCCCAAAAAGCCGGTCTCAGTTCGGATTGAGGTCTGCAACTCGACCTCATGAAGTTGGAGTCGCTAGTAATCGCACATCAGCCATGG…
>1783754 16SV6.GV14.G.02.141m.A_4551609
ACGCGCAGAACCTTACCAGCCCTTGACATCCTGGGAACTTTGTAGAGATACATTGGTGCCTTCGGGAATCCAGTGACAGGTGCTGCATGGCTGTCGTCAGCTCGTGTCGTGAGATGTTGGGTTAAGTCCCGCAACGAGCGCAACCCTTGTCCTTAGTTGCCAGCACGTAATGGTGGGAACTTTAAGGAGACTGCCGGTGATAAACCGGAGGAAGGTGGGGATGACGTCAAGTCATCATGGCCCTTATGGGCTGGGCTACACACGTGCTACAATGGTCGGTACAGAGGGTCGCGAACCCGCGAGGGGAAGCCAATCCCAGAAAGCCGATCTTAGTCCGGATCGCAGTCTGCAACTCGACTGCGTGAAGTCGGAATCGCTAGTAATCGCGAATCAGCAATG…
>1784974 16SV6.GV14.G.69.1200m.A_2209930
ACGCGCGGAACCTTACCTACTCTTGACATCCTGCGAACTTGGTAGAGATACCTTGGTGCCTTCGGGAACGCAGAGACAGGTGCTGCATGGCTGTCGTCAGCTCGTGTTGTGAAATGTTGGGTTAAGTCCCGTAACGAGCGCAACCCTTGTCCTTAGTTGCCATCATTTAGTTGGGGACTCTAAGGAGACTGCCGGTGACAAACCGGAGGAAGGCGGGGACGACGTCAAGTCATCATGGCCCTTACGAGTAGGGCTACACACGTGCTACAATGGCAAGTACAGAGGGCCGCGAAGCCGCGAGGTGGAGCTAATCCCAGAAAGCTTGTCGTAGTCCGGATTGGAGTCTGCAACTCGACTCCATGAAGTCGGAATCGCTAGTAATCGTGAATCAGAATGTCA…
>1789520 16SV6.GV14.G.01.011m.B_3923163
ACGCGTAGAACCTTACCAGGGCTTGACATATTTCACATTTCTTTGAAAAAAGAAAGTCCAAATGAAAATACAGGTGGTGCATGGCTGTCGTCAGCTCGTGTCGTGAGATGTTGGGTTAAGTCCCGCAACGAGCGCAACCCTTATCTTTTGTTGCAGAATTTATTCTAACTAAAGAGACTGCCGGTGATAAATCGGAGGAAGGTGAGGATGACGTCAAGTCAGCATGCCCCTTACGCTCTGGGCTACACACGTGCTACAATGGTTAGGACAAAGAGATGCGACCTCGCGAGAGCAAGCCAACCTCAAAAACCTAATCTTAGTTCGGATTGCAGGCTGCAACTCGCCTGCATGAAGGTGGAATCGCTAGTAATCGCCGGTCAGCAATACGGTGGTGAATAC…
>179427 16SV6.GV14.G.71.050m.A_1466978
ACGCGCAGAACCTTACCCGGGCTCAAACGACACAGGAATACTTTTGAAAGGAGGTAGCTCTACGGAGCCTGTGTCGAGGTGCTGCATGGTTGTCGTCAGCTCGTGCCGTGAGGTGTCGGCTTAAGTGCCATAACGAGCGCAACCCCCATCGCCAGTTACCAGCAAGTCAAGTTGGGGACTCTGGCGAGACTGCCGGCGCAAGCTGTGAGGAAGGCGGGGATGACGTCAAATCAGCACGGCCCTTACGTCCGGGGCGACACACGTGTTACAATGGCAGGTACAGAGAGAAGCAATGCGGCGACGCAAAGCGGAACTTGAAAGCCTGTCTCAGTTCGGATCGGAGTCTGCAACCCGACTCCGTGAAGCTGGATTCGCTAGTAATCGCGCATCAGCCATGGC…
>179604 16SV6.GV14.G.53.005m.A_7207391
ACGCGAGAAACCTTACCATCCCTTGACATCCTACTAAGTTACCAGAGATGGTTTCGTGCCTTCGGGAAAGTAGTGTCAGGTGCTGCATGGCTGTCGTCAGCTCGTGTTGTGAAATGTTGGGTTAAGTCCCGCAACGAGCGCAACCCCTATCCTTATTTGCCAGCGCGTAATGGCGGGAACTCTAAGGAGACTGCCGGTGATAAACCGGAGGAAGGTGGGGACGACGTCAAGTCATCATGGCCCTTACGGGATGGGCTACACACGTGCTACAATGGCAAGTACAGAGGGCAGCAATACCGCGAGGTGGAGCGAATCCCACAAAGCTTTTCGTAGTCCGGATTGGAGTCTGCAACTCGACTCCATGAAGTCGGAATCGCTAGTAATCGTAGATCAGAATGC…
>179922 16SV6.GV14.G.34.020m.A_22238
ACGCGTCAAACCTTACCAGGGCTTAAATGCAGAACGACCGGGATAGAAATATCCCTTTCTTCGGACGGTCTGCAAGGTGCTGCATGGTTGTCGTCAGCTCGTGCTGTGAAGTGTCGGGTTAAGTCCCATAACGAGCGCAACCCCTATTTCTAGTTGCCAGCGGTTCGGCCGGGGACTCTAGAAAAACTGCCAGCGTAAGCTGTGAGGAAGGTGGGGATGACGTCAAATCATCACGGCCCTTACGTCCTGGGCCACACACGTGCTACAATGGTGGGGACAACGAGTCGCTAACCCGCGAGGGTAAGCTAATCTTCAAACCCCATCTCAGTTCGGATCGGAGTCTGCAACTCGACTCCGTGAAGTTGGAATCGCTAGTAATCGCGTATCAGCCATGACGCG…
>180233 16SV6.GV14.G.42.005m.A_3386392
ACGCGTGAAACCTTACCTACCCTTGACATCCTCAGAACTTGTTAGAGATAACTTGGTGCCTTCGGGAACTGAGTGACAGGTGCTGCATGGCTGTCGTCAGCTCGTGTCGTGAGATGTTGGGTTAAGTCCCGCAACGAGCGCAACCCTTGTCCCTAGTTGCCAGCACGTAATGGTGGGAACTCTAGGGAGACTGCCGGTGACAAACCGGAGGAAGGTGGGGATGACGTCAAGTCATCATGGCCCTTACGGGTAGGGCTACACACGTGCTACAATGGTCGGTACAGAGGGTTGCGAAGCCGCGAGGTGGAGCTAATCTCATAAAACCGATCGTAGTCCGGATTGGAGTCTGCAACTCGACTCCATGAAGTCGTAATCGCTAGTAATCGCGGAACAGCATGC…
>180421 16SV6.GV14.G.04.008m.C_2167590
ACGCGTTGAACCTTACCCGGGCTTAAATTGCAGATGAATTACGGTGAAAGCCGTAAGCCGCAAGGCATCTGTGAAGGTGCTGCATGGTTGTCGTCAGCTCGTGCCGTGAGGTGTCGGCTTAAGTGCCATAACGAGCGCAACCCTTGTTGTCAGTTACTAACAGGTTTCGCTGAGGACTCTGACAAGACTGCCATCGTAAGATGTGAGGAAGGTGGGGATGACGTCAAATCAGCACGGCCCTTACGTCCGGGGCTACACACGTGTTACAATGGGGGGTACAGAGGGCCGCTACCACGCGAGTGGATGCCAATCCCCAAAACCTCTCTCAGTTCGGACTGGAGTCTGCAACCCGACTCCACGAAGCTGGATTCGCTAGTAATCGCGCATCAGCCACGGCGC…
>1807238 16SV6.GV14.G.60.070m.B_306610
ACGCGAAGAACCTTACCAGGGCTTAAATGTAGAGTGACAGGGCTAGAGATAGCTTTTTCTTCGGACACTTTACAAGGTGCTGCATGGTTGTCGTCAGCTCGTGCCGTGAGGTGTCAGGTTAAGTCCTATAACGAGCGCAACCCCTACTGCTAGTTGCTAACAGGTTAAGCTGAGGACTCTAGTGGGACTGCCGGTGCAAACCGCGAGGAAGGTGGGGATGACGTCAAATCATCACGGCCCTTACGTCCTGGGCTACACACGTGCTACAATGGTAGAGACAATGAGCAGCCACTGGGTGACCAGGAGCGAATCTATAAACTCTATCACAGTTCGGATCGGAGTCTGCAACTCGACTCCGTGAAGCTGGAATCGCTAGTAATCGGATATCAGCCATGATCC…
>180738 16SV6.GV14.G.61.020m.B_582601
ACGCGAAAAACCTTACCAGGTCTTGACATCCAACTAACGAAGCAGAGATGCATTAGGTGCCCTTCGGGGCAAGTTGAGACAGGTGGTGCATGGTTGTCGTCAGCTCGTGTCGTGAGATGTTGGGTTAAGTCCCGCAACGAGCGCAACCCTTACTGTTAGTTGCTACGCAAGAGCACTCTAGCAGGACTGCCGTTGACAAAACGGAGGAAGGTGGGGACGACGTCAAATCATCATGCCCCTTATGACCTGGGCCTCACACGTACTACAATGGCCATTAACAGAGGGAAGCAAGCCCGCGAGGTGGAGCAAAACCCTAAAAATGGTCTCAGTTCGGATCGTAGGCTGAAACCCGCCTGCGTGAAGTTGGAATTGCTAGTAATCGCGGATCAGCATGCCGCG…
>181596 16SV6.GV14.G.13.035m.A_350121
ACGCGTAAAACCTTACCTGGATTCAATTCAAGTTGACAGTCTTAGAGATAGGATTTTCTTCGGACAACTTGAAAGGTGCTGCATGGTTGTCGTCAGCTCGTGCCGTGAGGTGTTGGGTTAAGTCCCGCAACGAGCGCAACCCTTACCTTTAGTTGCCAGCACATTATGGTGGGAACTCTAGAGGAACTGCCTTCGTAAGGAGGAGGAAGGTGGGGATGACGTCAAATCATCATGGCCCTTAAGTCCAGGGCTACACACGTACTACAATGGTCGGTACAAAGGGTTGCGACATAGCGATATGAAGCCAATCCCTAAAAGCCGATCTCAGTTCGGATCGAAGTCTGCAACTCGACTTCGTGAAGCTGGAATCGCTAGTAATCGCGTATCAGCAATGACGCG…
>181707 16SV6.GV14.G.64.070m.A_6439941
ACGCGTTGAACCTTACCTGATCTTGACATCCCGGTGACCGGGACTTAACCGTCCCTTCTCTTCGGAGCACTGGAGACAGGTGGTGCATGGTTGTCGTCAGCTCGTGTCGTGAGATGTTGGGTTAAGTCCCGCAACGAGCGCAACCCTTATCTTTAGTAGCCAGCATTTGAGGTGGGCACTCTAGAGAGACTGCCAGGGACAACCTGGAGGAAGGTGGGGATGACGTCAAATCATCATGCCCCTTATGACCAGGGCTACACACGTGCTACAATGGCGTAAACAAAGGGAAGCAAGCATGTGAATGTGAGCAAATCCCAAAAATAACGTCTCAGTTCGGATTGTAGTCTGCAACTCGACTACATGAAGCTGGAATCGCTAGTAATCGCGAATCAGAATGTC…
>181719 16SV6.GV14.G.69.005m.B_5939157
ACGCGAAAAACCTTACCCGGGCTTGAATTGCAAATGAACGGCGTGGAGACATGCCGGCCGCAAGGCATTTGTGAAGGTGCTGCATGGTTGTCGTCAGCTCGTGCCGTGAGGTGTCGGCTTAAGTGCCATAACGAGCGCAACCCTTACCGATAGTTACCATCAGGTGGTGCTGGGGACTCTGTCGGGACTGCCGTCGTAAGATGCGAGGAAGGCGGGGATGACGTCAAATCAGCACGGCCCTTACGTCCGGGGCTACACACGTGTTACAATGGGGGGTACAGAAGGCAGCTACACGGCGACGTGAGGCTAATCCCTAAATCCTCTCTCAGTTCGGATTGGAGTCTGCAACCCGACTCCATGAAGCTGGATTCGCTAGTAATCGCGCATCAGCCACGGCGC…
>18223 16SV6.GV14.G.56.030m.A_1622231
ACGCGTGGAACCTTACCTACTCTTGACATCCAGAGAATTCGCTAGAGATAGCTTAGTGCCTTCGGGAGCTCTGAGACAGGTGCTGCATGGCTGTCGTCAGCTCGTGTTGTGAAATGTTGGGTTAAGTCCCGCAACGAGCGCAACCCTTATCCTTGTTTGCCAGCGAGTAATGTCGGGAACTCCAGGGAGACTGCCGGTGATAAACCGGAGGAAGGTGGGGACGACGTCAAGTCATCATGGCCCTTACGAGTAGGGCTACACACGTGCTACAATGGCATATACAGAGGGCAGCGAGGCCGCGAGGTGGAGCGAATCCCAGAAAGTATGTCGTAGTCCGGATTGGAGTCTGCAACTCGACTCCATGAAGTCGGAATCGCTAGTAATCGTGAATCAGAATGT…
>182723 16SV6.GV14.G.42.060m.A_4518189
ACGCGACAAACCTTACCAAGTCTTGACATCCCCCTGACCGGCGAGTAATGTCGCCTTTCCTTCGGGACAGGGGAGACAGGTGGTGCATGGTTGTCGTCAGCTCGTGTCGTGAGATGTTGGGTTAAGTCCCGCAACGAGCGCAACCCTTATCCTCAGTAGCCAGCAGGTAAAGCTGGGCACTCTGTGGAGACTGCCAGGGATAACCTGGAGGAAGGTGGGGACGACGTCAAATCATCATGCCCCTTATGACTTGGGCTACACACGTGCTACAATGGCGTAAACAAAGGGAAGCGAGAGGGTGACCTGGAGCAAATCCCAAAAATAACGTCTCAGTTCGGATTGTAGTCTGCAACTCGACTACATGAAGCTGGAATCGCTAGTAATCGCGAATCAGCATGT…
>182854 16SV6.GV14.G.63.005m.A_8596398
ACGCGTAAAACCTTACCCGGGCTTGAATTGCAACTGAATGATGTGGAGACATGTCAGCCGCAAGGCAGTTGTGAAGGTGCTGCATGGTTGTCGTCAGCTCGTGCCGTGAGGTGTCGGCTTAAGTGCCATAACGAGCGCAACCCTTATCGATAGTTACCATCAGGTTATGCTGGGGACTCTGTCGAGACTGCCGTCGTAAGATGTGAGGAGGTGGGGATGACGTCAAATCAGCACGGCCCTTACGTCCGGGGCTACACACGTGTTACAATGGGGGGTACAGAAGGCAGCTACACGGCGACGTGATGCTAATCCCGAAAGCCTCTCTCAGTTCGGATTGGAGTCTGCAACCCGACTCCATGAAGCTGGATTCGCTAGTAATCGCGCATCAGCCACGGCGCG…
>1829563 16SV6.GV14.G.42.005m.B_6502641
ACGCGTAGAACCTTACCAACCCTTGACATACTTGTCGCGGATTCCAGAGATGGATTCCTTCAGTTCGGCTGGACAATGTACAGGTGCTGCATGGCTGTCGTCAGCTCGTGTCGTGAGATGTTCGGTTAAGTCCGGCAACGAGCGCAACCCACATCCTTAGTTGCCAGCAGGTTAAGCTGGGCACTCTAGGGAAACTGCCCGTGATAAGCGGGAGGAAGGTGTGGATGACGTCAAGTCCTCATGGCCCTTACGGGTTGGGCTACACACGTGCTACAATGGCAGTGACAATGGGTTAATCCCAAAAAGCTGTCTCAGTTCGGATTGGGGTCTGCAACTCGACCCCATGAAGTCGGAATCGCTAGTAATCGCGTAACAGCATGACGCGGTGAATACGTTCCC…
>1838002 16SV6.GV14.G.34.020m.A_4380
ACGCGCCAAACCTTACCAGGGCTTAAATGTAGTCTGACAGCTTTAGAGATAGAGTTTTCTTCGGACAGATTACAAGGTGCTGCATGGTTGTCGTCAGCTCGTGCCGTGAGGTGTCAGGTTAAGTCCTATAACGAGCGCAACCCCTGTCATTAGTTGCCAGCATGTAAAGATGGGGACTCTAATGAGACTGCCGGTGCAAACCGCGAGGAAGGTGGGGATGACGTCAAATCATCACGGCCCTTACGTCCTGGGCCACACACGTGCTACAATGGTATGGACAATGAGCAGCCATCTGGCAACAGAGAGCAAATCTATAAACCATATCACAGTTCGGATCGGAGTCTGCAACTCGACTCCGTGAAGCTGGAATCGCTAGTAATCGGATATCAGCCATGATCC…
>1846181 16SV6.GV14.G.21.800m.A_1919787
ACGCGAAAAACCTTACCTGGCCTTGACATGCACGGATTAGCTCTGTGAAAGCAGAGTAACGGCCCTTCGGGGTTGGAACGTGCACAGGTGTTGCATGGCTGTCGTCAGCTCGTGTCGTGAGATGTTGGGTTAAGTCCCGTAACGAGCGAAACCCTTATTGCTAGTTGCCAGCGGGTAATGCCGGGGACTCTAGCGAGACTGCCGTTGTTAAAACGGAGGAAGGTGGGGACGACGTCAAGTCATCATGGCCCTTATGGCCAGGGCGACACACGTGCTACAATGGTCTGTACAAAGGGTTCCCAAGCCGCGAGGCGGAGGCAATCCCATCAAAGCAGACCCCAGTTCGGATTGCAGGCTGAAATTCGCCTGCATGAAGTTGGAATCGCTAGTAATCGCGTA…
>1853226 16SV6.GV14.G.21.800m.A_1921279
ACGCGAAGAACCTTACCTACCCTTAACATCCCGGGACAACCTCAGAGATGAGGCTTTCTCTTCGGAGACTCGGAGATAGGTGCTGCATGGCTGTCGTCAGCTCGTGTCGTAAGATGTCTGGTTAAGTCCAATAACGAGCGCAACCCTTATCCTTAGTTACCATCATTAAGTTGGGGACTCTAGGGAGACTGCCGGTGTCAAACCGGAGGAAGGCGAGGATGACGTCAAGTCCTCATGGCCCTTACGGGTAGGGCTACACACGTACTACAATGGCAGAAACAAACCGCCGCAAAACCGCGAGGTTGAGCTAATCGGTAAAACACTGTCTCAGTTCGGATTGGAGTCTGCAACTCGACTCCATGAAGTTGGAATCGCTAGTAATCGCTGATCAGCAAGCAG…
>1856738 16SV6.GV14.G.21.800m.A_1930425
ACGCGCGAAACCTTACCGGGGTTTGAACTGACCCTGAATGCCCCAGAGATGGGGAGTTACTCTTCGGAGACAGGGCCAGAGGTGCTGCATGGCTGTCGTCAGCTCGTGTCGTGAGATGTTGGGTTAAGTCCCGCAACGAGCGCAACCCTCGCGTGCAGTTGCCATCAGGTCAAGCTGGGCACTCTGCAGGGACTGCCGGCGAGAAGCCGGAGGAAGGTGGGGATGACGTCAAGTCCTCATGGCCTTTATGCCCCGGGCTACACACGTGCTACAATGGGCGGTACAGAGGGCAGCGAACCGGCGACGGTAAGCGAATCCCAGAAAGCCGCTCTCAGTTCGGATCGTAGTCTGCAACTCGACTGCGTGAAGTTGGAATCGCTAGTAATCGCGGATCAGCAT…
>1858202 16SV6.GV14.G.17.060m.B_7247798
ACGCGTGGAACCTTACCTGGGCTTGACATGTCCGTGAAAGCCGGTGGAAACATTGGCCCCTCTTCGGAGCACGGTCACAGGTGCTGCATGGCTGTCGTCAGCTCGTGTCGTGAGATGTTGGGTTAAGTCCCGCAACGAGCGCAACCCTCGCTCCCAGTTGCCAGCGGTTCGGCCGGGGACTCTGGGGGGACTGCCGGTGTCAAACCGGAGGAAGGTGGGGACGACGTCAAGTCATCATGGCCCTTACGCCCAGGGCGACACACGTGCTACAATGGCCGGTACAACGCGCTGCCAACCCGCGAGGGTGAGCCAATCGCTAAAAGCCGGTCTAAGTTCGGATTGCAGTCTGTAACTCGACTGCATGAAGTCGGAATCGCTAGTAATCGTAGATCAGCCATG…
>186004 16SV6.GV14.G.64.030m.B_1816804
ACGCGCAAAACCTTACCAAGGCTTGACATGTGCCAGACCGCTTCAGAGATGGAGTTTCCCTTCGGGGCTGGTTCACAGGTGGTGCATGGTTGTCGTCAGCTCGTGTCGTGAGATGTTGGGTTAAGTCCCGCAACGAGCGCAACCCTCGTTCCATGTTGCCAGCACGTAGTGGTGGGGACTCATGGGAGACTGCCGGGGTCAACTCGGAGGAAGGTGGGGATGACGTCAAATCATCATGCCCCTTATGTCTTGGGCTTCACGCATGCTACAATGGCCGGTACAATGGGTTGCGATACTGTGAGGTGGAGCTAATCCCTAAAAGCCGGTCTCAGTTCGGATTGGGGTCTGCAACTCGACCCCATGAAGTCGGAGTCGCTAGTAATCGCAGATCAGCAACGC…
>186024 16SV6.GV14.G.63.060m.A_4080230
ACGCGTGGAACCTTACCCGGGCTCAAACGTAGCAGGAATAACTGAGAAATCAGTTAGTTCTTCGGAACCTGTTACGAGGTGCTGCATGGTTGTCGTCAGCTCGTGCCGTGAGGTGTCGGCTTAAGTGCCATAACGAGCGCAACCCCAATCGACAGTTGCTAACAGGTCAAGCTGAGGACTCTGTCGAGACTGCCGGCGCAAGCTGTGAGGAAGGCGGGGATGACGTCAAATCAGCACGGCCCTTACGTCCGGGGCGACACACGTGTTACAATGGCGGGGACAGCGGGAAGCCGCCTGGCGACAGGGAGCGGAACCCGAAACCCCGTCTCAGTTCGGATTGGAGTCTGCAACCCGACTCCATGAAGCTGGATTCGCTAGTAATCGCGCATCAGCCACGGC…
>186153 16SV6.GV14.G.32.025m.C_1144966
ACGCGCAAAACCTTACCAACCCTTGACATCCTATGACCACCAGAGAGATCTGGCTTTCCTTTACGGGACATAGTGACAGGTGCTGCATGGCTGTCGTCAGCTCGTGTCGTGAGATGTTCGGTTAAGTCCGGCAACGAGCGCAACCCACATCTTTAGTTGCCAGCAGTTCGGCTGGGCACTCTAGAGAAACTGCCCGTGATAAGCGGGAGGAAGGTGTGGATGACGTCAAGTCCTCATGGCCCTTACGGGTTGGGCTACACACGTGCTACAATGGCATCAACAGTGGGTTAATCCCTAAAAGATGTCTCAGTTCGGATTGGGGTCTGCAACTCGACCCCATGAAGTCGGAATCGCTAGTAATCGCGTAACAGCATGACGCGGTGAATACGTTCCCGGGCC…
>186518 16SV6.GV14.G.38.650m.B_2918053
ACGCGATAAACCTTACCAGCTCTTGACATATAAATGGACTTCTTTGAGAAAAGAGGTTTTCATGTTTATACAGGTGTTGCATGGCTGTCGTCAGCTCGTGTCGTAAGATGTTGGGTTAAGGCCCGCAACGAGCGCAACCCACGTCCCTAGTTGCCATCATTAGGTTGGGCACTCTGGGGAGACTGCCGGTGATAAGCCGCGAGGAAGGTGTGGATGACGTCAAGTCCTCATGGCCCTTACGGGATGGGCTACACACGTGCTACAATGGCGGTGACAAGGGGCAGCGAAGGGGCGACCTGGGGCGAATCCCCAAAAGCCGTCTCAGTTCGGATTGCACTCTGCAACTCGGGTGCATGAAGGCGGAATCGCTAGTAATCGTGGATCAGCATGCCACGGTGA…
>186841 16SV6.GV14.G.77.020m.B_7777342
ACGCGCGGAACCTTACCCGGGCTTAAATTGCAGATGAATTACGGTGAAAGCCGTAAGCCGCAAGGCATCTGTGAAGGTGCTGCATGGTTGTCGTCAGCTCGTGCCGTGAGGTGTCGGCTTAAGTGCCATAACGAGCGCAACCCTTGTTGTCAGTTACTAACAGGTTCCGCTGAGGACTCTGACAAGACTGCCATCGTAAGATGTGAGGAAGGTGGGGATGACGTCAAATCAGCACGGCCCTTACGTCCGGGGCTACACACGTGTTACAATGGGGGGTACACAGGGCCGCTACCACGCGAGTGGATGCCAATCCCCAAAACCTCTCTCAGTTCGGACTGGAGTCTGCAACCCGACTCCACGAAGCTGGATTCGCTAGTAAACGCGGATCAGAATGCCGCG…
>187724 16SV6.GV14.G.61.040m.B_1130479
ACGCGATGAACCTTACCTACCCTTGACATACTCGTCGCGGTTTCCAGAGATGGTTACCTTCAGTTCGGCTGGACGATGTACAGGTGCTGCATGGCTGTCGTCAGCTCGTGTCGTGAGATGTTGGGTTAAGTCCCGCAACGAGCGCAACCCTCACTGTTAGTTGCCAGCATTTAGTTGGGCACTCTAGCGGAACTGCCGGTGCTAAGCCGGAGGAAGGTGGGGATGACGTCAAGTCCTCATGGCCCTTACGGGTAGGGCTACACACGTGCTACAATGGCGATGACAGAGGGTTAATCCCTAAAAGTCGTCTCAGTTCGGATTGTCTTCTGCAACTCGAAGGCATGAAGTTGGAATCGCTAGTAATCGTGGATCAGCATGCCACGGTGAATACGTTCCCGG…
>188913 16SV6.GV14.G.13.025m.A_4117443
ACGCGCAGAACCTTACCAGGGCTTAAATGTAGGTTGACAGGCTGAGAGATCGGTTTTTCTTCGGACAATTTACAAGGTGCTGCATGGTTGTCGTCAGCTCGTGCCGTGAGGTGTCAGGTTAAGTCCTATAACGAGCGCAACCCCTGTTGTTAGTTGCCATCGAGTAATGTCGGGAACTCTAACAAGACTGCCGGTGCAAACCGTGAGGAAGGTGGGGATGACGTCAAATCATCACGGCCCTTACGTCCTGGGCCACACACGTGCTACAATGGTAGGTACAGAGAGCAGCCACTGCGCGAGCAGGAGCGAATCTATAAAACCTATCTCAGTTCGGATCGGAGTCTGCAACTCGACTCCGTGAAGCTGGAATCGCTAGTAATCGGATATCAGCCATGATCC…
>189024 16SV6.GV14.G.68.030m.A_4983443
ACGCGCTGAACCTTACCAAGTCTTGACATCTGGATGACAGGGACGTAACGGTCCCCTTACTTCGGTACATCCAAGACAGGTGGTGCATGGTTGTCGTCAGCTCGTGTCGTGAGATGTTGGGTTAAGTCCCGCAACGAGCGCAACCCTTATCCTTAGTAGCCAGCGGGCAGGGCCGGGCACTCTAGGGAGACTGCCGGGGATAACCCGGAGGAAGGTGGGGATGACGTCAAATCATCATGCCCCTTATGATTTGGGCTACACACGTGCTACAATGGCGTAAACAGAGGGAAGCGAACCCGCGAGGGGGAGCAAATCCCAAAAATAACGTCCCAGTTCGGATTGTAGCCTGCAACCCGGCTACATGAAGCTGGAATCGCTAGTAATCGCGGATCAGAATGC…
>189210 16SV6.GV14.G.04.008m.C_2164503
ACGCGTAAAACCTTACCAGGTCTTGACATCCACTTAAACTTACAGAGATGTAAGGTGTGCTTGCACAAAGTGAGACAGGTGGTGCATGGTTGTCGTCAGCTCGTGTCGTGAGATGTTGGGTTAAGTCCCGCAACGAGCGCAACCCTTATCTTCAGTTACTAACGCGTAGAGGTGAGGACTCTGAAGAGACTGCCGGGGACAACTCGGAGGAAGGTGGGGACGACGTCAAATCATCATGCCCCTTATGACCTGGGCTACACACGTGCTACAATGGCCACGACAGAGAGAAGCGAAATCGCAAGGTAGAGCGGAACTCAAAAAAGTGGTCCCAGTTCGGATTGTGGGCTGCAACCCGCCCACATGAAGTCGGAGTTGCTAGTAATCGCGGATCAGCATGCC…
>189314 16SV6.GV14.G.56.005m.A_561338
ACGCGTGGAACCTTACCTGGTCTTGACATCCTGTGAACTTTCTAGAGATAGATTAGTGCCTTCGGGAACGCAGTGACAGGTGCTGCATGGCTGTCGTCAGCTCGTGTCGTGAGATGTTGGGTTAAGTCCCGTAACGAGCGCAACCCTTGTCCTTAGTTGCCAGCACGTAATGGTGGGAACTCTAAGGAGACTGCCGGTGACAAACCGGAGGAAGGTGGGGACGACGTCAAGTCATCATGGCCCTTACGACCTGGGCTACACACGTGCTACAATGGGCAGTACAAAGGGCCGCTAAGCCGCGAGGTGGAGCTAATCCCATAAAACTGTTCGTAGTCCGGATTGGAGTCTGCAACTCGACTCCATGAAGTCGGAATCGCTAGTAATCGTGAATCAGAATGT…
>189406 16SV6.GV14.G.68.060m.A_6859568
ACGCGTTAAACCTTACCAGGGCTTGACATCCTGCTAACGAAGTAGAGATACATTAGGTGCCCTTCGGGGAAAGCAGAGACAGGTGGTGCATGGTTGTCGTCAGCTCGTGTCGTGAGATGTTGGGTTAAGTCCCGCAACGAGCGCAACCCCTATTGTTAGTTGCTACGCAAGAGCACTCTAGCGAGACTGCCGTTGACAAAACGGAGGAAGGCGGGGACGACGTCAAATCATCATGCCCCTTATGTCCTGGGCTACACACGTAATACAATGGCGGTTAACAAAGGGATGCAAAGCCGCGAGGCAGAGCGAACCCCAAAAAGCCGTCCCAGTTCGGATCGCAGGCTGCAACCCGCCTGCGTGAAGTCGGAATCGCTAGTAATCGCGGATCAGCATGCCGCG…
>189482 16SV6.GV14.G.13.076m.A_369336
ACGCGAAAAACCTTACCAGGGCTTGACATGTAAGCATAAGCTTGCGTGAAAGCGTGGAGTGGATTTGAGTTTACTCATTTCGGTTTACACAGGTGGTGCATGGTTGTCGTCAGCTCGTGTCGTGAGATGTTGGGTTAAGTCCCGCAACGAGCGCAACCCTTATTATCAGTTGCCAGCATTAAGTTGGGCACTCTGGTGAGACTGCCGGTGACAAACCGGAGGAAGGTGGGGACGACGTCAAATCATCATGCCCCTTATGACCTGGGCTACACACGTGCTACAATGGTCGGTACAACGAGCAGCGAGTTCGCGAGGACAAGCAAATCTCTTAAAACCGATCTCAGTTCGGATTGTAGTCTGCAACTCGACTACATGAAGCTGGAATCGCTAGTAATCGCG…
>189563 16SV6.GV14.G.17.187m.B_175649
ACGCGTTGAACCTTACCTGGCCTTGACATGCTGAGAACTTTCCAGAGATGGATTGGTGCCTTCGGGAACTCAGACACAGGTGCTGCATGGCTGTCGTCAGCTCGTGTCGTGAGATGTTGGGTTAAGTCCCGTAACGAGCGCAACCCTTGTCCTTAGTTACCAGCACATTATGGTGGGCACTCTAAGGAGACTGCCGGTGACAAACCGGAGGAAGGTGGGGATGACGTCAAGTCATCATGGCCCTTACGGCCAGGGCTACACACGTGCTACAATGGGGGGTACAAAGGGTTGCCAAGCCGCGAGGTGGAGCTAATCCCATAAAACCTCTCGTAGTCCGGATCGGAGTCTGCAACTCGACTCCGTGAAGTCGGAATCGCTAGTAATCGTGGATCAGAACGC…
>1895960 16SV6.GV14.G.78.200m.A_57066
ACGCGCAGAACCTTACCTACCCTTGACTTCTACAGAATTCTTCAGAGATGAGGAAGTGCCTTCGGGAACTGTAAGACAGGTGCTGCATGGCTGTCGTCAGCTCGTGTCGTGAGATGTTGGGTTAAGTCCCGTAACGAGCGCAACCCTTATTCCTAGTTACTAGCGGTTCGGCCGAGGACTCTAGGGAGACTGCCGGTGATAAGCCGGAGGAAGGCGGGGACGACGTCAAGTCATCATGGCCCTTACGGGTAGGGCTACACACGTGCTACAATGGCCAGTACAGAGGGCTGCTAAGTCGCGAGGCGGAGCTAATCTCAGAAAGCTGGTCGTAGTCCGGATTGCAGTCTGCAACTCGACTGCATGAAGTCGGAATCGCTAGTAATCGCGAATCAGAATGTC…
>189721 16SV6.GV14.G.68.003m.A_3884688
ACGCGAAAAACCTTACCCGGGCTTGAATTGCAGAGGAAAGATCCAGAGATGGTGATGCCCTTCGGGGCCTCTGTGAAGGTGCTGCATGGTTGTCGTCAGCTCGTGCCGTGAGGTGTCGGCTTAAGTGCCATAACGAGCGCAACCCCTTTCCCTAGTTGCCATCGGTTCTGGCCGGGCACTCTGGGGACACTGCCTCCGCAAGGAGTGAGGAAGGTGGGGATGACGTCAAATCAGCACGGCCCTTACGTCCGGGGCTACACACGTGTTACAATGGGTGATACAGAGGGCCGGCCGCTGGCAACATCGGTCCAATCCTTAAAGTCATCCTCAGTTCGGACTGGGGTCTGCAACCCGACCCCACGAAGCTGGATTCGCTAGTAATCGCGCATCAGCCATGGC…
>1897766 16SV6.GV14.G.32.450m.B_5323242
ACGCGATAAACCTTACCTGGGCTTGACATGCTAGGATTAGCTCGGTGAAAGCCGAGTGACGCGGGTAACCGTGGAACTAGCACAGGTGCTGCATGGCTGTCGTCAGCTCGTGTCGTGAGATGTCGGGTTAAGTCCCTTAACGAGCGAAACCCTTGCCGTTAGTTGCCATCGGGTAATGCCGGGTACTCTAGCGGGACTGCCGTGGTTAACACGGAGGAAGGCGGGGATGACGTCAAGTCCTCATGGCCCTTACGCCCAGGGCTACACACGTGCTACAATGGCCTGTACAAAGGGAAGCAATACGGTAACGTGGAGCAAATCCCATAAAGCAGGTCTCAGTACGGATTGGGGGCTGCAATTCGCCCCCATGAAGTTGGAATCGCTAGTAATCGCGAATCA…
>189960 16SV6.GV14.G.49.200m.B_2106772
ACGCGAGGAACCTTACCCGGGTTTGAACGCATTCGGACCGAGGTGGAAACACCTTTTCTAGCAATAGCCGTTTGCGAGGTGCTGCATGGTTGTCGTCAGCTCGTGCCGTGAGGTGTCGGCTTAAGTGCCATAACGAGCGCAACCCTTGCCACTAGTTACTAACAGGTAAAGCTGAGGACTCTGGTGGGACTGCCAGCGTAAGCTGCGAGGAAGGCGGGGATGACGTCAAATCAGCACGGCCCTTACATCCGGGGCGACACACGTGTTACAATGGCGTGGACAAAGGGAAGCCACCTGGCGACAGGGAGCGAATCCCCAAACCACGTCTCAGTTCGGATCGGAGTCTGCAACCCGACTCCGTGAAGCTGGATTCGCTAGTAATCGCGCATCAGCCATGGC…
>1908049 16SV6.GV14.G.04.008m.A_5411578
ACGCGAGGAACCTTACCAGGATTTGACATCCAACTAACGAAGTAGAGATACATTAGGTACCCTTCGGGGGAAGTTGAGACAGGTGGTGCATGGTTGTCGTCAGCTCGTGTCGTGAGATGTTGGGTTAAGTCCCGCAACGAGCGCAACCCCTATTGTTAGTTGCTACGAAAGAGCACTCTAGCGAGACTGCCGTTGACAAAACGGAGGAAGGCGGGGACGACGTCAAATCATCATGCCCCTTATGTCCTGGGCTACACACGTAATACAATGGCGGTCAACAGAGGGAAGCAAAGCCGCGAGGTGGAGCAAATCCCTAAAAGCCGTCTCAGTTCGGATTGCAGGCTGCAACTCGCCTGCATGAAGCTGGAATTGCTAGTAATCGCGGATCAGCATGCCGCG…
>1909414 16SV6.GV14.G.63.200m.A_3683436
ACGCGCGAAACCTTACCAACCCTTGACATCCCCGGACCGCTGGCGAGAGCCGGCTTTCTCGTAAGAGACCGGGAGACAGGTGCTGCATGGCTGTCGTCAGCTCGTGTCGTGAGATGTTCGGTTAAGTCCGGCAACGAGCGCAACCCACGTCCCCAGTTGCCAGCATTCAGTTGGGCACTCTGTGGAAACTGCCGATGATAAGTCGGAGGAAGGTGTGGATGACGTCAAGGCCTCATGGCCCTTACGGGTTGGGCTACACACGTGCTACAATGGTGGTGACAGTGGGTTAATCCCCAAAAGCCATCTCAGTTCGGATTGTCCTCTGCAACTCGAGGGCATGAAGTTGGAATCGCTAGTAATCGCGGAACAGCATGCCGCGGTGAATACGTTCCCGGGCCT…
>1918737 16SV6.GV14.G.78.200m.A_61250
ACGCGTGGAACCTTACCAGGTCTTGACATCCCGAGAAATTGCTAGAGATAGCTTTGTGCCTTCGGGAACTCGGTGACAGGTGCTGCATGGCTGTCGTCAGCTCGTGTCGTGAGATGTTGGGTTAAGTCCCGTAACGAGCGCAACCCTTGTCCTTAGTTGCTAGCAGGTTATGCTGAGAACTCTAAGGAGACTGCCGGTGACAAACCGGAGGAAGGTGGGGACGACGTCAAGTCATCATGGCCCTTACGACGTGGGCTACACACGTGCTACAATGGTCAGTACAAAGGGCTGCAATACCGCGAGGTGGAGCTAATCCCATAAAACTGATCGTAGTCCGGATTGGAGTCTGCAACTCGACTCCATGAAGTCGGAATCGCTAGTAATCGTAGATCAGAATGC…
>192041 16SV6.GV14.G.56.030m.B_656659
ACGCGTTAAACCTTACCAGGGCTTAAATGTAGTGTGACAGGACTAGAGATAGTTTTTTCTTCGGACACATTACAAGGTGCTGCATGGTTGTCGTCAGCTCGTGCCGTGAGGTGTCAGGTTAAGTCCTATAACGAGCGCAACCCCTGTCGTTAGTTGCCAGCATGTTATGATGGGGACTCTAACGAGACTGCCTACGCAAGTAGAGAGGAAGGTGGGGATGACGTCAAATCATCACGGCCCTTACGTCCTGGGCCACACACGTGCTACAATGGTATGGACAATGAGCAGCCATCTGGCAACAGAGAGCGAATCTACAAACCATATCACAGTTCGGATCGGAGTCTGCAACTCGACTCCGTGAAGCTGGAATCGCTAGTAATCGGATATCAGCCATGATCC…
>1921250 16SV6.GV14.G.34.020m.A_7007
ACGCGCTAAACCTTACCACCTTTTGACATGCCTCTCGCGGGCCGGGGAGACCCGGTCCTTCAGTTCGGCTGGAGAGTGCACAGGTGCTGCATGGCTGTCGTCAGCTCGTGTCGTGAGATGTTGGGTTAAGTCCCGCAACGAGCGCAACCCTCGCCTTTAGTTGCCATCAGTTCGGCTGGGCACTCTAGAGGAACCGCCGGTGACAAGCCGGAGGAAGGCGGGGACGACGTCAAGTCCTCATGGCCCTTACAAGGTGGGCTACACACGTGCTACAATGGCAGTGACAATGGGTTAATCCCCAAAAACTGTCTCAGTTCGGATTGGGGTCTGCAACTCGACCCCATGAAGTCGGAATCGCTAGTAATCGCGTAACAGCATGACGCGGTGAATACGTTCCCG…
>192215 16SV6.GV14.G.34.060m.A_1414462
ACGCGATGAACCTTACCTACTCTTGACATCCAGAGAACTTAGCAGAGATGCTTTGGTGCCTTCGGGAACTCTGAGACAGGTGCTGCATGGCTGTCGTCAGCTCGTGTTGTGAAATGTTGGGTTAAGTCCCGCAACGAGCGCAACCCTTATCCTTTGTTGCCAGCGGTTAGGCCGGGAACTCAAAGGAGACTGCCAGTGATAAACTGGAGGAAGGTGGGGATGACGTCAAGTCATCATGGCCCTTACGAGTAGGGCTAAACACGTGCTACAATGGCGCATACAAAGAGAAGCGAACACGCGAGAGCAAGCGGACCTCATAAAGTGCGTCGTAGTCCGGATTGGAGTCTGCAACTCGACTCCATGAAGTCGGAATCGCTAGTAATCGTGGATCAGAATGCC…
>192224 16SV6.GV14.G.78.200m.A_42215
ACGCGTGGAACCTTACCAAGGCTAGAAATTATACTGCACGCTCCGGGAAACCGGAGAAGCCTTCGAGGGTGTATAACAGGTGATGCATGGCCGTCGTCAGTTCGTGCTTGAAGTGTTCCCTTAAGTGGGGAAACGAACGCAACCCTCGTTGCCTGTTACAAGTGTCAGGCGAGACTGCTCCCTCACGGGAGAGGAAGGTGAGGATGACGCCAGGTCAGCATGTCCCTTGATGCCTTGGGCTGCACTCGTGATACAATGGGACGTACAAAGGGACGCAATACAGCAATGTGGAGCAAATCCTGATAAAACGTTCCCCAGTTCGGATTGTGGGCTGCAACTCGCCCACATGAAGTTGGAATCGCTAGTAATCGTGAATCAGCACGTCACGGTGAATACGTT…
>192255 16SV6.GV14.G.49.010m.A_1641190
ACGCGCTAAACCTTACCCGGGCTTAAATTGCAAATGAATAATCTGGAAACAGGTTAGCCGCAAGGCATTTGTGAAGGTGCTGCATGGTTGTCGTCAGCTCGTGCCGTGAGGTGTCGGCTTAAGTGCCATAACGAGCGCAACCCTTATCTTTAGTTACTAACAGGTCATGCTGAGGACTCTAGAGAGACTGCCGTCGTAAGATGTGAGGAAGGTGGGGATGACGTCAAATCAGCACGGCCCTTACGTCCGGGGCTACACACGTGTTACAATGGGGGGTACAGAAGGCAGCTACCTGGTGACAGGATGCTAATCCCAAAAACCTCTCTCAGTTCGGATCGAAGTCTGCAACCCGACTTCGTGAAGCTGGATTCGCTAGTAATCGCGCATCAGCCATGGCGC…
>19290 16SV6.GV14.G.13.076m.A_394002
ACGCGCTAAACCTTACCTACTCTTGACATCCTCGGAATCCTCTGGAGACAGAGGAGTGCCTTCGGGAACCGAGTGACAGGTGCTGCATGGCTGTCGTCAGCTCGTGTCGTGAGATGTTGGGTTAAGTCCCGTAACGAGCGCAACCCTCGTCCTTAGTTGCCAGCACGTCATGGTGGGAACTCTAAGGAGACTGCCGGTGATAAACCGGAGGAAGGTGGGGATGATGTCAAGTCATCATGGCCCTTACGAGTAGGGCTACACACGTGCTACAATGGGCAGTACAAAGGGTTGCTAAGCCGCGAGGTGGAGCTAATCCCACAAAGCTGTTCGTAGTCCGGATTGGAGTCTGCAACTCGACTCCATGAAGTCGGAATCGCTAGTAATCGTGAATCAGAATGT…
>192998 16SV6.GV14.G.17.187m.C_4978848
ACGCGAGAAACCTTACCTGGCCTTGACATCCAGAGAACTTTCCAGAGATGGATTGGTGCCTTCGGGAACTCTGTGACAGGTGCTGCATGGCCGTCGTCAGCTCGTGTCGTGAGATGTTGGGTTAAGTCCCGTAACGAGCGCAACCCCTATCCCTGGTTGCTAGCAGGTAAAGCTGAGAACTCCAGGGAGACTGCCGGTGACAAACCGGAGGAAGGTGGGGATGACGTCAGGTCATCATGGCCCTTACGGCCAGGGCTACACACGTGCTACAATGGTGCGTACAGAGGGCTGCAAGCTCGCGAGAGTAAGCCAATCCCTTAAAACGCATCGTAGTCCGGATCGGAGTCTGCAACTCGACTCCGTGAAGTCGGAATCGCTAGTAATCGCGAATCAGAATGT…
>1931738 16SV6.GV14.G.19.050m.C_155679
ACGCGTCAAACCTTACCTACACTTGACATACTGAGAACTTACCAGAGATGGTTTGGTGCCTTCGGGAACTCTGATACAGGTGCTGCATGGCTGTCGTCAGCTCGTGTTGTGAGATGTTGGGTTAAGTCCCGCAACGAGCGCAACCCCTATCCTTAGTTGCCAGCGATTCGGTCGGGAACTCTAAGGAGACTGCCGGTGATAAACCGGAGGAAGGTGGGGACGACGTCAAGTCATCATGGCCCTTACGTGTAGGGCTACACACGTGCTACAATGGCGCATACAGAGTGCTGCGAACCTGCGAGGGTAAGCGAATCACTTAAAGTGCGTCGTAGTCCGGATTGGAGTCTGCAACTCGACTCCATGAAGTCGGAATCGCTAGTAATCGCATATCAGAATGAT…
>19323 16SV6.GV14.G.78.200m.A_40104
ACGCGCAAAACCTTACCTAGGCTAGAATGCGCGTGATATCCAGAGAGATCTGGAGTTCTTCGAACACAAAGCAAGGTGCTGCATGGTTGTCGTCAGCTCGTGCCGTGAGGTGTTGGGTTAAGTCCCGCAACGAGCGCAACCCCTGTTTTTAGTTGCCAGCACATAATGGTGGGGACTCTAAAAAGACTGCCTGCGTAAGCAGAGAGGAAGGAGGGGACGACGTCAAATCAGCATGGCCCTTACGCCTAGGGCTACACACGTGCTACAATGGCGTATACAAAGGGTAGCTAACCAGCGATGGTAAGCCAATCTCTAAAAGTACGTCTCAGTTCGGATTGAAGTCTGCAACTCGACTTCATGAAGCTGGAATCGCTAGTAATCGTGTATCAGCAATGACAC…
>1932547 16SV6.GV14.G.61.010m.A_4741050
ACGCGAAAAACCTTACCTACCCTTGACATGCCAGGAAGCCCGCAGAGATGTGGGTGTGCCCGAAAGGGAACCTGGACACAGGTGCTGCATGGCTGTCGTCAGCTCGTGTCGTGAGATGTTGGGTTAAGTCCCGCAACGAGCGCAACCCTTGTCGTTAATTGCCATCATTTAGTTGGGCACTTTAACGAGACCGCCGGTGACAAACCGGAGGAAGGTGGGGATGACGTCAAGTCCTCATGGCCCTTATGGGTAGGGCTTCACACGTAATACAATGGTCGGTACAGAGGGCTGCCAACCCGCAAGGGGGAGCTAAACCCAGAAAGCCGATCGTAGTCCGGATTGTAGTCTGCAACTCGACTGCATGAAGCCGGAATCGCTAGTAATCGCGGATCAGCATGT…
>193530 16SV6.GV14.G.56.010m.B_5126064
ACGCGTGAAACCTTACCAGGGCTTAAATGCAGTATGACAGGTTTGGAAACAGACTTTTCTTCGGACATATTGCAAGGTGCTGCATGGTTGTCGTCAGCTCGTGCCGTGAGGTGTCAGGTTAAGTCCTATAACGAGCGCAACCCCTGTTTCTAGTTGCCAGCGAGTCATGTCGGGGACTCTAGAGAGACTGCCGGTGCAAACCGTGAGGAAGGTGGGGATGACGTCAAATCATCACGGCCCTTACGTCCTGGGCCACACACGTGCTACAATGGTAGGGACAGAGAGCAGCCACTTCGCGAGAAGGAGCGAATCTTCAAACCCTATCTCAGTTCGGATCGTAGTCTGCAACTCGACTACGTGAACCTGGAATCGCTAGTAATCGCATATCAGCCATGATGC…
>194051 16SV6.GV14.G.71.200m.A_5457161
ACGCGTTGAACCTTACCTGGTCTTGACATCCCTCTGACAGGACAGTAATGTGTCTTTTCCTACGGGACAGAGGAGACAGGTGGTGCATGGTTGTCGTCAGCTCGTGTCGTGAGATGTTGGGTTAAGTCCCGCAACGAGCGCAACCCCTGCCTTCAGTAGCCAGCACATAAAGGTGGGCACTCTGGAGGGACAGCCGAGGATAACTCGGAGGAAGGCGGGGATGACGTCAAATCATCATGCCCCTTATGGCCAGGGCTACACACGTGCTACAATGGCGCAAACAAAGGGAAGCAGAGCTGTGAGGCCGAGCAAATCCCAAAAACAGCGTCCCAGTTCGGATTGTAGTCTGCAACTCGACTACATGAAGCCGGAATCGCTAGTAATCGCGAATCAGAATGT…
>1941452 16SV6.GV14.G.78.060m.A_7902705
ACGCGATGAACCTTACCATCCCTTGACATCCGGAGAATCAACTAGAGATAGATGAGTGCCTTCGGGAACTCTGAGACAGGTGCTGCATGGCTGTCGTCAGCTCGTGTTGTGAAATGTTGGGTTAAGTCCCGCAACGAGCGCAACCCTTATCCTTACTTGCCAGCGGGTTATGCCGGGAACTTTAGGGAGACTGCCGGTGATAAACCGGAGGAAGGTGGGGACGACGTCAAGTCATCATGGCCCTTACGGGATGGGCTACACACGTGCTACAATGGCAGATACAAAGGGTTGCTAACCAGCGATTGTATGCAAATCTCAAAAGTCTGTCCTAGTCCGGATCGGAGTCTGCAACTCGACTCCGTGAAGTTGGAATCGCTAGTAATCGTGGATCAGAATGCC…
>194872 16SV6.GV14.G.56.030m.A_1617333
ACGCGTCAAACCTTACCAGGGCTTAAATGTAGATTGACAGGTTTAGAGATAGACTTTTCTTCGGACAATTTACAAGGTGCTGCATGGTTGTCGTCAGCTCGTGCCGTGAGGTGTCAGGTTAAGTCCTATAACGAGCGCAACCCCTGTTGTTAGTTGCCAGCGAGTCAAGTCGGGAACTCTAGCAAGACTGCCGGTGCAAACCGTGAGGAAGGTGGGGATGACATCAAATCATCACGGCCCTTACGTCCTGGGCTACACACGTGCTACAATGGTAGGGACAGAGAGCAGCCACTGCGTGAGCAGGAGCGAATCTATAAACCCTATCACAGTTCGGATCGGAGTCTGCAACTCGACTCCGTGAAGCTGGAATCGCTAGTAATCGCATATCAGCCATGATGC…
>194909 16SV6.GV14.G.49.060m.A_5771722
ACGCGTTAAACCTTACCCGGGCTTGAATTGCAGGTGGATGAGTCAGAGATGATTCTTTCCTTCGGGACTCCTGTGAAGGTGCTGCATGGTTGTCGTCAGCTCGTGCCGTGAGGTGTCGGCTTAAGTGCCATAACGAGCGCAACCCTTCTCCCCAGTTGCCATCGGGTAATGCCGGGCCCTCTGGGGACACTGCCATCGTAAGATGCGAGGAAGGTGGGGATGACGTCAAATCAGCACGGCCCTTACGTCCGGGGCTACACACGTGTTACAATGGAGGGTACAGAGGGCCGCTGTCCGGTGACGGTCGGCCAATCCCTAAAACCCCTCTCAGTTCGGACTGGAGTCTGCAACCCGACTCCACGAAGCTGGATTCGCTAGTAATCGCGCATCAGCCATGGC…
>195236 16SV6.GV14.G.04.008m.C_2176774
ACGCGAGGAACCTTACCAAGTCTTGACATCCCACTGATCGGACAGTAATGTGTCCTTTCCTTCGGGACAGTGGTGACAGGTGGTGCATGGTTGTCGCCAGCTCGTGTCGTGAGATGTTGGGTTAAGTCCCGCAACGAGCGCAACCCCTATCCTTAGTAGCCAGCAGTAAGATGGGCACTCTAGGGAGACTGCCAGGGATAACCTGGAGGAAGGTGGGGATGACGTCAAATCATCATGCCCCTTATGACTTGGGCTACACACGTGCTACAATGGCGTAAACAAAGTGAAGCGAAGTCGTGAGGCCAAGCAAATCACAAAAATAACGTCTCAGTTCGGATTGTAGTCTGCAACTCGACTACATGAAGCTGGAATCGCTAGTAATCGCAGATCAGAATGCTG…
>196219 16SV6.GV14.G.56.020m.B_7580268
ACGCGACAAACCTTACCCGGGCTTGAACGTAGTCTGACCGGAGTGGAAACACTCCTTCTAGCAATAGCAGATTACGAGGTGCTGCATGGTTGTCGTCAGCTCGTGCCGTGAGGTGTCGGCTTAAGTGCCATAACGAGCGCAACCCTTATCACTAGTTACTAACAGGTGAAGCTGAGGACTCTGGTGAGACTGCCAGCGTAAGCTGTGAGGAAGGTGGGGATGACGTCAAATCAGCACGGCCCTTACATCCGGGGCGACACACGTGTTACAATGGCATGGACAAAGGGCAGCTACCTGGCGACAGGATGCTAATCTCCAAACCATGTCTCAGTTCGGATCGGAGTCTGCAACTCGACTCCGTGAAGCTGGATTCGCTAGTAATCGCGCATCAGCCACGGC…
>196382 16SV6.GV14.G.56.005m.A_553095
ACGCGTGGAACCTTACCAGGTCTTGACATCCTTCTGACCACTCCGTAATGGGAGTTTTCCTTCGGGACAGAAGAGACAGGTGGTGCATGGTTGTCGTCAGCTCGTGTCGTGAGATGTTGGGTTAAGTCCCGCAACGAGCGCAACCCCTATCTTCAGTAGCCAGCAGGTAAGGCTGGGCACTCTGGAGAGACTGCCAGGGATAACCTGGAGGAAGGTGGGGACGACGTCAAATCATCATGCCCCTTATGATCTGGGCGACACACGTGCTACAATGGCGGTCACAGAGTGAGGCGAACCCGCGAGGGGGAGCAAACCACAAAAAGGCCGTCCCAGTTCGGACTGTAGTCTGCAACCCGACTACACGAAGCTGGAATCGCTAGTAATCGCGAATCAGAATGT…
>1971819 16SV6.GV14.G.44.070m.A_3091424
ACGCGAGAAACCTTACCTACTCTTGACATCCAGAGAACTTTCCAGAGATGGATTGGTGCCTTCGGGAACTCTGAGACAGGTGCTGCATGGCTGTCGTCAGCTCGTGTTGTGAAATGTTGGGTTAAGTCCCGCAACGAGCGCAACCCTTATCCTTTGTTGCCAGCGATTTGGTCGGGAACTCAAAGGAGACTGCCGGTGATAAACCGGAGGAAGGTGGGGATGACGTCAAGTCATCATGGCCCTTACGAGTAGGGCTACACACGTGCTACAATGGCGTATACAGAGGGAAGCGATAGTGCGAGCTGGAGCGAATCTCACAAAGTACGTCTAAGTCCGGATTGGAGTCTGCAACTCGACTCCATGAAGTCGGAATCGCTAGTAATCGCAAATCAGAATGTT…
>197537 16SV6.GV14.G.64.015m.A_3709722
ACGCGTGAAACCTTACCCGGGCTTAAATTGCATTTGAATAATCTGGAAACAGGTTAGCCGCAAGGCAAATGTGAAGGTGCTGCATGGTTGTCGTCAGCTCGTGCCGTGAGGTGTCGGCTTAAGTGCCATAACGAGCGCAACCCTTATCTTTAGTTACTAACAGGTCATGCTGAGGACTCTAGAGAGACTGCCGTCGTAAGATGTGAGGAAGGTGGGGATGACGTCAAATCAGCACGGCCCTTACGTCCGGGGCTACACACGTGTTACAATGGGGGGTACAGAAGGCAGCTACCTGGCGACAGGATGCTAATCCCAAAAACCTCTCTCAGTTCGGATCGAAGTCTGCAACCCGACTTCGTGAAGCTGGATTCGCTAGTAATCGCGCATCAGCCATGGCGC…
>198190 16SV6.GV14.G.63.005m.A_8599039
ACGCGCCAAACCTTACCCGGGCTTGAATTGCAACTGAATGATGTGGAGACATGTCAGCCGCAAGGCAGTTGTGAAGGTGCTGCATGGTTGTCGTCAGCTCGTGCCGTGAGGTGTCGGCTTAAGTGCCATAACGAGCGCAACCCTTATCGATAGTTACCATCAGGTTATGCTGGGGACTCTGTCGAGACTGCCGTCGTAAGATGTGAGGAAGGTGGGGATGACGTCAAATCAGCACGGCCCTTACGTCCGGGGCTACACACGTGTTACAATGGGGGGTACAGAAGGCAGCTACACGGCGACGTGATGCTAATCCCAAAAGCCTCTCTCAGTTCGGATTGGAGTCTGCAACCCGACTCCATGAAGCTGGATTCGCTAGTAATCGCGCATCAGCCATGGCGC…
>1982594 16SV6.GV14.G.34.020m.A_28916
ACGCGTAAAACCTTACCAACCCTTGACATCCTATGACAACTCCAGAGATGGAGCCTTCCTTCGGGACATAGTGACAGGTGCTGCATGGCTGTCGTCAGCTCGTGTCGTGAGATGTTCGGTTAAGTCCGGCAACGAGCGCAACCCACATCCTTAGTTGCCAGCAGGTTAAGCTGGGCACTCTAGGGAAACTGCCCGTGATAAGCGGGAGGAAGGTGTGGATGACGTCAAGTCCTCATGGCCCTTACGGGTTGGGCTACACACGTGCTACAATGGCAGTGACAATGAGTTAATCTCAAAAAACTGTCTCAGTTCGGATTGGGGTCTGCAACTCGACCCCATGAAGTCGGAATCGCTAGTAATCGCGTAACAGCATGACGCGGTGAATACGTTCCCGGGCCT…
>1992 16SV6.GV14.G.77.030m.C_6253100
ACGCGTCGAACCTTACCCGGGCTTAAATTGCACCTGAATAACGTGGAGACATGTTAGCCGCAAGGCAGGTGTGAAGGTGCTGCATGGTTGTCGTCAGCTCGTGCCGTGAGGTGTCGGCTTAAGTGCCATAACGAGCGCAACCCTTATCTTTAGTTACTAACAGGTTCTGCTGAGGACTCTAGAGAGACTGCCGTCGTAAGATGTGAGGAAGGTGGGGATGACGTCAAATCAGCACGGCCCTTACGTCCGGGGCTACACACGTGTTACAATGGGGGGTACAGAAGGCAGCTACCTGGCGACAGGATGCTAATCCCCAAAACCTCTCTCAGTTCGGATCGAAGTCTGCAACCCGACTTCGTGAAGCTGGATTCGCTAGTAATCGCGCATCAGCCATGGCGC…
>199368 16SV6.GV14.G.64.015m.A_3697739
ACGCGCGGAACCTTACCAGGTCTTGACATCCTGCTAACGAGGTAGAGATACGTTAGGTGCCCTTCGGGGAAAGCAGAGACAGGTGGTGCATGGTTGTCGTCAGCTCGTGTCGTGAGATGTTGGGTTAAGTCCCGCAACGAGCGCAACCCCTGCTATTAGTTGCTACGCAAGAGCACTCTAATAGGACTGCCGTTGACAAAACGGAGGAAGGTGGGGACGACGTCAAATCATCATGCCCCTTATGACCTGGGCTACACACGTACTACAATGGCCGTTAACAGAGAGAAGCAAAACTGCGAAGTGGAGCAAAACTCTAAAAGCGGTCCCAGTTCGGATCGTAGGCTGCAACCCGCCTACGTGAAGTTGGAATTGCTAGTAATCGCGGATCATCATGCCGCG…
>200189 16SV6.GV14.G.78.060m.A_7895635
ACGCGTGAAACCTTACCAGGTCTTGACATCCTTTGAAGCTTTTAGAGATAGAAGTGTTCTCTTCGGAGACAAAGTGACAGGTGGTGCATGGTCGTCGTCAGCTCGTGTCGTGAGATGTTGGGTTAAGTCCCGCAACGAGCGCAACCCTTATTGTTAGTTGCCAGCATTCAGATGGGCACTCTAGCGAGACTGCCGGTGACAAACCGGAGGAAGGCGGGGACGACGTCAGATCATCATGCCCCTTATGACCTGGGCTACACACGTGCTACAATGGCGTATACAACGAGTTGCCAACCCGCGAGGGTGAGCTAATCTCTTAAAGTACGTCTCAGTTCGGATTGTAGTCTGCAACTCGACTACATGAAGTCGGAATCGCTAGTAATCGCGGATCAGCACGCC…
>200413 16SV6.GV14.G.02.141m.A_4556537
ACGCGAAAAACCTTACCTGGGTTTGACATGTATGGATGCCTATCTGGAAACAGAGTCGGCTGCCCTCGGGTGAAACTTACACAGGTGCTGCATGGCTGTCGTCAGCTCGTGTCGTGAGATGTCGGGTTAAGTCCTTTAACGAGCGAAACCCTTACCGTTAGTTGCCAGCGCGTCATGGCGGGGACTCTAGCGGGACTGCCGGTGTTAAACCGGAGGAAGGCGGGGATGACGTCAAGTCCTCATGGCCTTTATGCCCAGGGCTTCACACGTGCTACAATGGCAGGTACAAAGCGACGCGAGACCGCGAGGTGGAGCAAATCGCAAAAAACCTGCCCCAGTTCAGATTGCAGGCTGACAACTCGCCTGCATGAAGGTGGAATCGCTAGTAATCGCGTATCA…
>200519 16SV6.GV14.G.68.100m.A_2248844
ACGCGTGGAACCTTACCTACCCTTGAATCCTCGGAAGTCTCTAGAGATGGAGACGTGCCTTCGGGAGCCGAGTGACAGGTGCTGCATGGCTGTCGTCAGCTCGTGTCGTGAGATGTTGGGTTAAGTCCCGTAACGAGCGCAACCCTCGTCCTTAGTTACCAGCAATTCGGTTGGGGACTCTAAGGAGACTGCCGGTGATAAACCGGAGGAAGGTGGGGACGACGTCAAGTCATCATGGCCCTTACGGGTAGGGCTACACACGTGCTACAATGGCTGAGACAATAGGTCGCGAAACGGCAACGTTGAGCTAATCCCATAAACTCAGTCTTAGTCCGGATTGGGGTCTGCAACTCGACCCCATGAAGCTGGAATCGCTAGTAATCGTAGATCAGAACGCTA…
>200743 16SV6.GV14.G.19.050m.C_150016
ACGCGTCAAACCTTACCTGGGCTTGACATGCTTGTCGTAGTTCTGTGAAAGCAGATCGTCAGTTCGGCTGGACATGCACAGGTGCTGCATGGCTGTCGTCCGCTCGTGTCGTGAGATGTTGGGTTAAGTCCCGCAACGAGCGCAACCCCTATGATTAGTTGCCAGCGAGTAATGTCGGGGACTCTAGTCAGACTGCCTGTATTAAACAGGAGGAAGGTGGGGACGACGTCAAGTCAGTATGGCCCTTACGCCCAGGGCTGCACACGTACTACAATGCCCAGTACAATGTGAACCGATACCGTAAGGTGGAGGAAATCCTGAAAACTGGGCTCAGTTCGGATTGAGGGCTGCAACTCGCCCTCATGAAGCTGGAATCGCTAGTAATGGCACATCAGCTAC…
>200856 16SV6.GV14.G.11.006m.A_492558
ACGCGCGGAACCTTACCTACACTTGACATACAGAGAACTTACCAGAGATGGTTTGGTGCCTTCGGGAACTCTGATACAGGTGCTGCATGGCTGTCGTCAGCTCGTGTTGTGAGATGTTGGGTTAAGTCCCGCAACGAGCGCAACCCCTATCCTTAGTTGCCAGCGATTCGGTCGGGAACTCTAAGGAGACTGCCGGTGATAAACCGGAGGAAGGTGGGGACGACGTCAAGTCATCATGGCCCTTACGTGTAGGGCTACACACGTGCTACAATGGCGCATACAGAGTGCTGCGAACCTGCGAGGGTAAGCGAATCACTTAAAGTGCGTCGTAGTCCGGATTGGAGTCTGCAACTCGACTCCATGAAGTCGGAATCGCTAGTAATCGCGAATCAGAATGTC…
>200979 16SV6.GV14.G.78.060m.A_7915790
ACGCGTGGAACCTTACCAAGGCTTGACATATACGAGAACGGGCTAGAAATAGTCAACTCTTTGGACACTCGTAAACAGGTGGTGCATGGTTGTCGTCAGCTCGTGTCGTGAGATGTTGGGTTAAGTCCCGCAACGAGCGCAACCCTCGTCCTATGTTGCCAGCACGTAATGGTGGGAACTCATGGGAGACTGCCGGGGTCAACTCGGAGGAAGGTGGGGATGACGTCAAATCATCATGCCCCTTATGTCTTGGGCTTCACGCATGCTACAATGGCCGGTACAAAGGGCTGCAATACCGTAAGGTGGAGCGAATCCCAAAAAGCCGGTCCCAGTTCGGATTGAGGTCTGCAACTCGACCTCATGAAGTCGGAGTCGCTAGTAATCGCAGATCAGCAACGC…
>201142 16SV6.GV14.G.13.076m.A_375829
ACGCGTCAAACCTTACCAGCCCTTGACATCCCGGTCGCGGAAACAGAGATGTTTCTTTCAGTTAGGCTGGACCGGTGACAGGTGCTGCATGGCTGTCGTCAGCTCGTGTCGTGAGATGTCGGGTTAAGTCCTTTAACGAGCGAAACCCCTATCATTAGTTGCCAGCGGGTAAAGCCGGGGACTCTAGTGAGACTGCCGTCGTCAAGACGGAGGAAGGCGGGGACGACGTCAAGTCATCATGGCCCTTACGCCTGGGGCTACACACGTGCTACAATGGTCGGGACAGAGGGCCGCAAGACCGCAAGGTGGAGCAAACCCCAAAAACCCGGCCCCAGTTCAGATTGTAGGCTGCAACTCGCCTGCATGAAGTTGGAATCGCTAGTAATCGCGGATCAGCTA…
>201204 16SV6.GV14.G.42.030m.A_762069
ACGCGACAAACCTTACCAACCCTTGACATGGTAGTCGCGGATCACAGAGATGAGATCCTTCAGTTAGGCTGGACTACACACAGGTGTTGCATGGCTGTCGTCAGCTCGTGTCGTGAGATGTTGGGTTAAGTCCCGCAACGAGCGAAACCCTCATCCTTATTTGCCAGCGGTTCGGCCGGGGACTATAAGGAAACTGCCGGTGATAAACCGGAGGAAGGTGGGGATGATGTCAAGTCATCATGGCCCTTATGGGTTGGGCTACACGCGTGCTACAATGGTATCTACAGAGGGAAGCAATACGGCGACGTGGAGCTAATCCTCAAAAGATATCTCAGTTCGGATTGGTCTCTGCAACTCGAGACCATGAAGTCGGAATCACTAGTAATCGCGGATCAGCAT…
>202504 16SV6.GV14.G.13.076m.A_376626
ACGCGCAGAACCTTACCAGGGCTTGACATGTAAGCATAAGCTTGCGTGAAAGCGTGGAGTGAATTTGGGCTTGCCCAAATTGGTTTACACAGGTGCTGCATGGCTGTCGTCAGCTCGTGCCGTGAGGTGTCCGGTTAAGTCCGGTAACGAGCGCAACCCCTATTATCAGTTGCCATCACTTCGGGTGGGCACTCTGGTGAAACTGCTGGTTTAAAACTAGAGGAAGGAGGGGACGACGTCAAGTCATCATGGCCCTTATGTCCTGGGCTACACACATGCTACAATGGCAGATACAACGGGTTGCGAACTCGCGAGGGGGAGCTAATCCCATCAAAGTCTGTCTCAGTTCGAATTGCAGGCTGCAACTCGCCTGCATGAAGTTGGAATCGCTAGTAATCG…
>202760 16SV6.GV14.G.23.009m.A_3329
ACGCGTCAAACCTTACCTACACTTGACATCCAGAGAACAATTTAGAGATAGATTGGTGCCTTCGGGAACTCTGAGACAGGTGCTGCATGGCTGTCGTCAGCTCGTGTTGTGAGATGTTGGGTTAAGTCCCGCAACGAGCGCAACCCCTATCCTTAGTTGCCAGCGATTCGGTCGGGAACTCTAAGGAGACTGCCGGTGATAAACCGGAGGAAGGTGGGGACGACGTCAAGTCATCATGGCCCTTACGTGTAGGGCTACACACGTGCTACAATGGCGCATACAGAGTGCTGCGAACCTGCGAAGGTAAGCGAATCACTTAAAGTGCGTCGTAGTCCGGATTGGAGTCTGCAACTCGACTCCATGAAGTCGGAATCGCTAGTAATCGCGGATCAGAATGCC…
>203027 16SV6.GV14.G.78.200m.A_66668
ACGCGTGGAACCTTACCTGGACTTGACATCCACGAAACCTCCTGGAAACAGGGGGGTGCCTTAGGGAATCGTGAGACAGGTGCTGCATGGCTGTCGTCAGCTCGTGTCGTGAGGTGTTGGGTTAAGTCCCGCAACGAGCGCAACCCCTACCATTAGTTGCCATCAGTTCGGCTGGGCACTCTAGTGGGACTGCCGGTGCTAAGCCGGAGGAGGGTGGGGATGACGTCAAGTCCTCATGGCCTTTATGTCCAGGGCTACTCACGTGCTACAATGGTCGGTACAGAGGGTCGCGAAGCCGCGAGGTGGAGCCAATCCCACAAAGCCGGCCTTAGTTCGGATTGGAGTCTGCAATTCGACTCCATGAAGGTGGAATCGCTAGTAATCGCGGATCAGCATGCC…
>203357 16SV6.GV14.G.04.008m.C_2174938
ACGCGATGAACCTTACCCACCTTTGACATGTATGGAATCCCGAAGAGATTTGGGAGTGCTCGCAAGAGAGCCATAACACAGGTGCTGCATGGCTGTCGTCAGCTCGTGTCGTGAGATGTTGGGTTAAGTCCCGCAACGAACGCAACCCTTGCCATCAGTTGCTACGAAAGGGCACTCTGATGGGACTGCCGGTGACAAACCGGAGGAAGGTGGGGATGACGTCAAGTCCTCATGGCCCTTATAGGTGGGGCTACACACGTCATACAATGGCTGGTACAAAGGGTTGCCAACCCGCGAGGGGGAGCCAATCCCACAAAGCCAGTCGTAGTCCGGATTGCAGGCTGCAACTCGCCTGCATGAAGTCGGAATCGCTAGTAATCGTGGATCAGCATGTCACGG…
>203449 16SV6.GV14.G.13.850m.A_4660883
ACGCGTGGAACCTTACCGGGGTTTGAACTGCTTTGGAAGCTTACCAGAGATGGAAGTGCCCTCTTCGGAGGTCGAAGCAGAGGTGCTGCATGGCTGTCGTCAGCTCGTGTCGTGAGATGTTGGGTTAAGTCCCGCAACGAGCGCAACCCTTGTCTGTAGTTGCCATCAGGTGAAGCTGGGCACTCTACGGAGACTGTCGGCGAAAAGCCGGAGGAAGGTGGGGATGACGTCAAGTCCTCATGGCCTTTATGTCCCGGGCTACACACGTGCTACAATGGGTGGTACAAAGAGCAGCCAACTCGCGAGAGTGAGCGAATCTCAAAAAGCCATCCTTAGTTCGGATTGCAGTCTGCAACTCGACTGCATGAAGTTGGAATCGCTAGTAATCGTGGATCAGCA…
>203505 16SV6.GV14.G.17.187m.B_176611
ACGCGAAGAACCTTACCTGCCCTTGACATACTCGGAACTTTCCAGAGATGGATTGGTGCCTTCGGGAATCGAGATACAGGTGCTGCATGGCTGTCGTCAGCTCGTGTCGTGAGATGTTGGGTTAAGTCCCGCAACGAGCGCAACCCTTGTCCCTAGTTGCCAGCACTTCGGGTGGGAACTCTAGGGAGACTGCCGGTGACAAACCGGAGGAAGGTGGGGACGACGTCAAGTCATCATGGCCCTTATGGGCAGGGCTACACACGTGCTACAATGGCGAATACAGAGGGCTGCCAACCAGCAATGGTGAGCTAATCCCTTAAAACTCGTCGTAGTCCGGATCGGAGTCTGCAACTCGACTCCGTGAAGTCGGAATCGCTAGTAATCGCGAATCAGAATGTC…
>2042976 16SV6.GV14.G.63.200m.A_3673349
ACGCGTTAAACCTTACCAGCCCTTGACATGGGGGTCGCGGATTCCAGAGATGGATTCCTTCAGTTCGGCTGGACCCTGCACAGGTGCTGCATGGCTGTCGTCAGCTCGTGTCGTGAGATGTTGGGTTAAGTCCCGCAACGAGCGCAACCCTCATCTTCAGTTGCCATCGGTCCGGCCGGGCACTCTGGAGAAACTGCCGGTGATAAGCCGGAGGAAGGCGGGGATGACGTCAAGTCCTCATGGCCCTTATGGGCTGGGCTACACACGTGCTACAAGGGCGGTGACAGTGGGTTGCAATGGTGCGAGCCGGAGCTAATCCCCAAAAACCGTCTCAGTTCGGATTGCACTCTGCAACTCGGGTGCATGAAGGTGGAATCGCTAGTAATCGCGGATCAGCAT…
>205076 16SV6.GV14.G.34.193m.B_8147540
ACGCGTGAAACCTTACCTACTCTTGACATCCAGAAAATTTGGCAGAGATGCCTCAGTGCCTTCGGGAATTCTGAGACAGGTGCTGCATGGCTGTCGTCAGCTCGTGTCGTGAGATGTTGGGTTAAGTCCCGCAACGAGCGCAACCCTTGTCCTTAGTTGCCAGCATTTAGTTGGGCACTCTAAGGAGACTGCCGGTGACAAACCGGAGGAAGGTGGGGACGACGTCAAGTCATCATGGCCCTTACGAGTAGGGCTACACACGTGCTACAATGGCGAGTACAGAGGGAAGCAAACTTGCGAGAGTAAGCGGATCCCTTAAAGCTCGTCGTAGTCCGGATTGGAGTCTGCAACTCGACTCCATGAAGTCGGAATCGCTAGTAATCGCAAATCAGAATGTTG…
>2054575 16SV6.GV14.G.40m.007m.A_1017083
ACGCGACGAACCTTACCTGGTCTTGACATCCTGCGAACTTTCTAGAGATAGATTGGTGCCTTCGGGAACGCAGTGACAGGTGCTGCATGGCTGTCGTCAGCTCGTGTCGTGAGATGTTGGGTTAAGTCCCGTAACGAGCGCAACCCTTGTCCTTAGTTGCCAGCACGTAATGGTGGGAACTCTAAGGAGACTGCCGGTGACAAACCGGAGGAAGGTGGGGACGACGTCAAGTCATCATGGCCCTTACGACCTGGGCTACACACGTGCTACAATGGGCGGTACAAAGGGCAGCAAAGCCGCGAGGTGGAGCGAATCCCATAAAACCGCTCGTAGTCCGGATTGGAGTCTGCAACTCGACTCCATGAAGTCGGAATCGCTAGTAATCGTGGATCAGAATGC…
>205559 16SV6.GV14.G.71.080m.A_933439
ACGCGCTGAACCTTACCTGGGTTTGACATGTCAGAGAAAGTTTTCCGAAAGGAATTCCCTTTGACAATTTATTGTTAAACTCTGTCACAGGTGATGCATGGCTGTCGTCAGCTCGTGTCGTGAGATGTTAGGTTAAGTCCCGCAACGAGCGCAACCCTCGTCCTATGTTGCCAGCACGTAATGGTGGGAACTCATGGGAGACTGCCGGGGTCAACTCGGAGGAAGGTGGGGATGACGTCAAATCATCATGCCCCTTATGTCTTGGGCTTCACGCATGCTACAATGGCCGGTACAAAGGGCTGCAATACCGCAAGGTGGAGCGAATCCCAAAAAGCCGGTCTCAGTTCGGATTGAGGTCTGCAACTCGACCTCATGAAGTTGGAGTCGCTAGTAATCGTG…
>205919 16SV6.GV14.G.69.020m.B_431247
ACGCGATGAACCTTACCAGGGCTTAAATGTAGTCTGACAGCTTTAGAGATAGAGTTTTCTTCGGACAGATTACAAGGTGCTGCATGGTTGTCGTCAGCTCGTGCCGTGAGGTGTCAGGTTAAGTCCTATAACGAGCGCAACCCCTGTTGTTAGTTGCCAGCGAGTAATGTCGGGAACTCTAACAAGACTGCCGGTGCAAACCGTGAGGAAGGTGGGGATGACGTCAAATCATCACGGCCCTTACGTCCTGGGCCACACACGTGCTACAATGGTATGGACAATGAGCAGCCATCTGGCAACAGAGAGCGAATCTACAAACCATATCACAGTTCGGATCGGAGTCTGCAACTCGACTCCGTGAAGCTGGAATCGCTAGTAATCGGATATCAGCCATGATCC…
>2060312 16SV6.GV14.G.21.800m.C_3471638
ACGCGCTAAACCTTACCTGGGTTTGACATCTGGGGAACCTCTTCGAAAGTTGAGGGTGCCTTCGGGAGCCCCAAGACAGGTGCTGCATGGCTGTCGTCAGCTCGTGTCGTGAGGTGTTGGGTTAAGTCCCGCAACGAGCGCAACCCCTGTTCTTAGTTGCCAGCGAGTAATGTCGGGCACTCTAGGGAGACTGCCGGTGTTAAGCCGGAGGAAGGTGGGGATGACGTCAAGTCCTCATGGCCTTTATGCCCAGGGCTACTCACGTGCTACAATGGTCGGTACAGAGGGTCGCAAACCCGCGAGGGTGAGCCAATCCCACAAAGCCGGCCTCAGTTCGGATTGGAGTCTGCAATTCGACTCCATGAAGTAGGAATCGCTAGTAATCGCGGATCAGCATGC…
>206605 16SV6.GV14.G.02.011m.B_7845253
ACGCGATAAACCTTACCAACCCTTGACATCCTCGGACCGTCCCAGAGATGGGTCTTTCACTTCGGTGACCGAGTGACAGGTGCTGCATGGCTGTCGTCAGCTCGTGTCGTGAGATGTTCGGTTAAGTCCGGCAACGAGCGCAACCCACACCCTTAGTTGCCAGCAGTTCGGCTGGGCACTCTAGGGGAACTGCCCGTGATAAGCGGGAGGAAGGTGTGGATGACGTCAAGTCCTCATGGCCCTTACGGGTTGGGCTACACACGTGCTACAATGGCAGTGACAATGGGTTAATCCCAAAAAACTGTCTCAGTTCGGATTGGGGTCTGCAACTCGACCCCATGAAGTCGGAATCGCTAGTAATCGCGTAACAGCATGACGCGGTGAATACGTTCCCGGGCC…
>2066336 16SV6.GV14.G.01.065m.A_1102967
ACGCGATAAACCTTACCTACCCTTGACATCCTTGGAATTTTTCAGAGATGAAAAAGTGCCTTCGGGAACCAAGTGACAGGTGCTGCATGGCTGTCGTCAGCTCGTGTCGTGAGATGTTGGGTTAAGTCCCGCAACGAGCGCAACCCTTATCCTTATTTGCCAGCGATTCGGTCGGGAACTATAAGGAAACTGCCGGTGACAAGCCGGAGGAAGGTGGGGACGACGTCAAGTCATCATGGCCCTTACGGGTAGGGCTGCACACGTGCTACAATGGGAAGTACAGAGGGTTGCCAAACTGCAAAGTGGAGCGAATCCCAGAAAGCTTCTCTTAGTCCGGATTGGAGTCTGCAACTCGACTCCATGAAGTCGGAATCGCTAGTAATCGGATATCAGCCATGA…
>206790 16SV6.GV14.G.77.005m.B_6613991
ACGCGAGGAACCTTACCCGGGCTCAAACGCCTGACGAACAGGGTCTGAAAGGGCCTTGGCCAGCAATGGCGTCAGGCGAGGTGCTGCATGGTTGTCGTCAGCTCGTGCCGTGAGGTGTCGGCTTAAGTGCCATAACGAGCGCAACCCCCACCGGCAGTTGCTAACCGACGCAAGTCGGAGGACTCTGCCGGGACTGCCGGCGCAAGCTGCGAGGAAGGCGGGGATGACGTCAAATCAGCACGGCCCTTACGTCCGGGGCGACACACGTGTTACAATGGCATGTACAGCGGGAAGCCACCCGGCGACGGGGCGCGGAACCTGAAAACCTGTCTCAGTTCGGATCGGAGTCTGCAACCCGACTCCGTGAAGCTGGATTCGCTAGTAATCGCGCATCAGCCA…
>20758 16SV6.GV14.G.78.200m.A_44039
ACGCGCGGAACCTTACCAAGGCTTGACATGATTGTGGTAAGAACCCGAAAGGGTAATGACCCAGGGGTAACTCTGGGAGCTTTCACAGGTGCTGCATGGCTGTCGTCAGCTCGTGCCGTGAGGTGTTGGGTTAAGTCCCGCAACGAGCGCAACCCTTGTCGTTAGTTACATTCTCTAACGAGACAGCCTCTCACAAGGAGGAGGAAGGTGGGGATGACGTCAAGTCATCATGGCCCTTATGCCTTGGGCTACACACACGCTACAATGGCCGGTACAATGGGTCGCTAAGCCGCGAGGTGGAGCCAATCCCAGCAAAGCCGGCCCCAGTTGGGATTGCAGGCTGCAACTCGCCTGCATGAACGTGGAATCGCTAGTAACCGCAGGTCAGCACACTGCGGT…
>207908 16SV6.GV14.G.32.070m.C_1315423
ACGCGACAAACCTTACCAGGGCTTAAATGTAGAGTGACAGGGCTAGAGATAGCTTTTTCTTCGGACACTTTACAAGGTGCTGCATGGTTGTCGTCAGCTCGTGCCGTGAGGTGTCAGGTTAAGTCCTATAACGAGCGCAACCCCTACTGCTAGTTGCTAACAGGTTAAGCTGAGGACTCTAGTGGGACTGCCGGTGCAAACCGCGAGGAAGGTGGGGATGACGTCAAATCATCACGGCCCTTACGTCCTGGGCTACACACGTGCTACAATGGTATGGACAATGAGCAGCCACTATGCGAATAGGAGCGAATCTATAAACCATATCACAGTTCGGATCGGAGTCTGCAACTCGACTCCGTGAAGCTGGAATCGCTAGTAATCGGATATCAGCCATGATCC…
>209124 16SV6.GV14.G.15.200m.B_4432762
ACGCGAGGAACCTTACCAAGACTTAAATGGGAATTGACAGCTTTAGAAATAGAGCTTTCTTCGGACAATTTTCAAGGTGCTGCATGGTTGTCGTCAGCTCGTGCCGTGAGGTGTTAGGTTAAGTCCTGCAACGAGCGCAACCCCTGTCACTAGTTGCCATCATTCAGTTGGGGACTATAGTGAGACTGCCTACGCAAGTAGAGAGGAAGGTGGGGATGACGTCAAATCATCACGGCCCTTACGTCTTGGGCCACACACGTAATACAATGGCCGGTACAGAGGGCAGCTACACAGCGATGTGATGCAAATCTCGAAAGCCGGTCTCAGTTCGGATTGGAGTCTGCAACTCGACTCTATGAAGCTGGAATCGCTAGTAATCGCGCATCAGCCATGGCGCGG…
>2100829 16SV6.GV14.G.71.020m.A_5856141
ACGCGTAAAACCTTACCAGGGTTTGACATGACAGGAATTTCTTGAGAAAGAAAGTGCCTTTCAGGAACCTGTACACAGGTGGTGCATGGCTGTCGTCAGCTCGTGTCGTGAGATGTTGGGTTAAGTCCCGCAACGAGCGCAACCCTTATTTTTAGTTACTTTTCTAGAAAGACTGCCGGTTACAAGCCGGAGGAAGGCGGGGACGACGTCAAGTCAGCATGCCCCTTACACCCTGGGCTACACACGTGCTACATTGGGTAAGACAATGAGTCGCGAGCCTGCGAAGGTCAGCAAATCTATAAACTTACTCTAAGTTCAGATTGTAGGCTGTAACTCGCCTACATGAAGTTGGAATCGCTAGTAATCGCTGGTCAGCCATACAGCGGTGAATCCGTTCCC…
>210420 16SV6.GV14.G.21.800m.A_1942057
ACGCGATGAACCTTACCACCCCTTGACATCCTGCGAACTTTCTAGAGATAGATTGGTGCCTTCGGGAACGCAGTGACAGGTGCTGCATGGCTGTCGTCAGCTCGTGTCGTGAGATGTTGGGTTAAGTCCCGTAACGAGCGCAACCCTTGTCCTTATTTGCCAGCACATTATGGTGGGAACTCTAAGGAGACTGCCGGTGACAAACCGGAGGAAGGTGGGGACGACGTCAAGTCATCATGGCCCTCACGGGGTGGGCTACAAACGTGCTACAATGGGAAGTACAAAGGGCTGCGAACCTGCGAAGGTAAGCGAATCCCAAAAAACTTCTCGTAGTCCGGATTGGAGTCTGCAACTCGACTCCATGAAGTCGGAATCGCTAGTAATCGCGAATCAGAATGT…
>211156 16SV6.GV14.G.15.200m.B_4413035
ACGCGTTGAACCTTACCTGGGCTTGACATATACAGGACTGGGCCAGAGATGGTCTTTCCCTTTGTGGCTTGTATACAGGTGGTGCATGGTTGTCGTCAGCTCGTGTCGTGAGATGTTGGGTTAAGTCCCGCAACGAGCGCAACCCTTGTCTTATGTTGCCAGCGGTTTTGGCCGGGGACTCATGAGAGACTGCCGGGGTTAACTCGGAGGAAGGTGGGGATGACGTCAAATCATCATGCCCCTTATGTCCAGGGCTTCACACATGCTACAATGGTCGGTACAACGCGCTGCGAGCCTGTGAGGGTGAGCGAATCGCTGAAAGCCGGCCTCAGTTCGGATTGGGGTCTGAAACTCGACCCCATGAAGTCGGAGTCGCTAGTAATCGCAGGTCAGAATACT…
>211335 16SV6.GV14.G.61.160m.B_2977003
ACGCGACGAACCTTACCCGGGCTCAAACGCAGGATGACGGGTCCCGAAAGGGGTCTTTCTTCGGACATTCTGCGAGGTGCTGCATGGTTGTCGTCAGCTCGTGCCGTGAGGTGTCGGCTTAAGTGCCATAACGAGCGCAACCCCTGTCCACAGTTGCCAGCAGGTAAAGCTGGGGACTCTGTGGAGACTGCCGGCGCAAGCTGCGAGGAAGGCGGGGATGACGTCAAATCAGCACGGCCCTTACGTCCGGGGCGACACACGTGTTACAATGGCAGGTACAGCGGGATGCCACGGGGCGACCCGGCGCTGAACCCGAAAACCTGTCTCAGTTCGGATTGGAGTCTGCAACCCGACGCCATGAAGCTGGATTCGCTAGTAATCGCGCATCAGCCACGGCGC…
>211339 16SV6.GV14.G.68.150m.A_7310889
ACGCGTAAAACCTTACCTGGTCTTGACATCCGGATGCCGTATGGGCAATGCCATATTTCCTTCGGGACGTCCGAGACAGGTGGTGCATGGTTGTCGTCAGCTCGTGTCGTGAGATGTTGGGTTAAGTCCCGGAACGAGCGCAACCCCTATTTCCAGTAGCCAGCAGGTAAGGCTGGGCACTCTGGAGAGACTGGCCGGGACAACCGGGAGGAAGGCGGGGATGACGTCAAATCATCATGCCCCTTATGACCAGGGCGACACACGTGCTACAATGGCGTAAACAAAGGGAAGCAGGACGGTGACGTTGAGCAAATCCCAGAAATAACGTCCCAGTTCGGATTGTAGTCTGCAACCCGACTACATGAAGCTGGAATCTCTAGTAATCGCGAATCAGAATGT…
>2117250 16SV6.GV14.G.69.1200m.A_2205741
ACGCGTGAAACCTTACCCAGGCTTGAAGTGCGAGTGACCATCGGTGAAAGCCGACTTCCGCAAGGACACTCGTAGAGGTGCTGCATGGCTGTCGTCAGCTCGTGTCGTGAGATGTTGGGTTAAGTCCCGCAACGAGCGCAACCCTTGTCTGCTGTTGCCATCAGTTCGGCTGGGCACTCTGCAGAGACTGCCGGTGATAAACCGGAGGAAGGTGGGGATGACGTCAAGTCAGCATGGCCTTTATGTCTGGGGCTACACACGTGCTACAATGGCCGGTACAGAGCGTTGCCAACCCGCGAGGGTGAGCTAATCGCATAAAGCCGGTCTCAGTTCGGATTGCAGGCTGCAACTCGCCTGCATGAAGCTGGAATCGCTAGTAATCGCGGATCAGCATGCCGC…
>213080 16SV6.GV14.G.19.050m.C_142496
ACGCGAGAAACCTTACCAGCTCTTGACATTGCTAAGTCGCGAGTTTTAGAGATAAAACTCTTCAGTTCGGCTGGACTTAGTACAGGTGCTGCATGGCTGTCGTCAGCTCGTGTCGTGAGATGTTGGGTTAAGTCCCGCAACGAGCGCAACCCTTGTCCTTAGTTGCCATCAATTCGGTTGGGCACTCTAGGGAGACTGCCGGTGATAAACCGGAGGAAGGCGGGGATGACGTCAAGTCCTCATGGCCCTTACGGGCTGGGCTACACACGTGCTACAATGGCGTCTACAACGGGTCGCAATAGGGCAACCTAAAGCTAATCTCAAAAAGACGTCTCAGTTCGGATTGTACTCTGCAACTCGAGTACATGAAGTTGGAATCGCTAGTAATCGCGGATCAGA…
>2134035 16SV6.GV14.G.23.009m.A_1533
ACGCGTAAAACCTTACCTGGGTTTGACATGTTCACGAAAGCTTTATGAAAATAGAGCCCTCTGCGAGCTTGCTCAAAGACGTGATCACAGGTGATGCATGGCTGTCGTCAGCTCGTGTCGTGAGATGTTGGGTTAAGTCCCGCAACGAGCGCAACCCCTATCCTTAGTTGCCAGCACATTATGGTGGGGACTCTAAGGAGACTGCCTAGGATAACTAGGAGGAAGGTGGGGATGATGTCAAGTCAGTATGTCCCTTATATCCAGGGCTACACACGTGTTACAATGGTTAGTACAAAGGGTTGCAAAGCCGCAAGGTGGAGCCAATCCCAAAAAACTAACCCCAGTTCGGATTGGAGTCTGCAACTCGACTCCATGAAGCAGGAATCGCTAGTAATCGTG…
>2138725 16SV6.GV14.G.23.009m.A_1956
ACGCGAGGAACCTTACCAAGACTTAAATGTAGATTGACAGATTGTGAAAACAGTTTTTCTTTGGACAATTTACAAGGTGCTGCATGGTTGTCGTCAGCTCGTGCCGTGAGGTGTCGGGTTAAGTCCCATAACGAGCGCAACCCCTATTTTTAGTTACCAGCGAGTAATGTCGGGAACTCTAGAAAGACTGCCTGTGTAAACAGTGAGGAAGGTGGGGATGACGTCAAATCATCACGGCCCTTATGTCTTGGGCTACACACGTGTTACAATGGTTACTACAGTGGGCTGCCATCTGGCAACAGAGAGCAAATCCATAAAGGTAATCCCAGTTCGGATCGGAGTCTGCAACTCGACTCTGTGAAGTTGGATTCGCTAGTAATCGTATATCAGCAATGATAC…
>2140618 16SV6.GV14.G.26.025m.B_2366209
ACGCGCTAAACCTTACCAGGGTTTGACATGATATGAATTTCTTTGAAAGAAGAAAGTACCTTTTGGAACATATACACAGGTGGTGCATGGCTGTCGTCAGCTCGTGTCGTGAGATGTTGGGTTAAGTCCCGCAACGAGCGCAACCCTTATTTTTAGTTGCCTTATGGAACTCTAGAAAGACTGCTGGTTATAAACCGGAGGAAGGCGGGGATGACGTCAAGTCAGCATGCCCCTTACACCCTGGGCTACACACGTGCTACAATGGATGAGACAATGAGATGCAACTCTGCGAAGACAAGCTAATCTAGAAACTCATCCTAAGTTCGGATTGTAGGCTGCAACTCGCCTGCATGAAGTTGGAATCGCTAGTAATCGCTGGTCAGCTACACAGCGGTGAAT…
>214206 16SV6.GV14.G.61.040m.B_1127535
ACGCGAGGAACCTTACCTACCCTTGACATGCCACTAACGAAGCAGAGATGCATTAGGTGCCCGAAAGGAAAAGTGGACACAGGTGCTGCATGGCTGTCGTCAGCTCGTGTCGTGAGATGTTGGGTTAAGTCCCGCAACGAGCGCAACCCTTGTCTCTAGTTGCTACGCAAGAGCACTCTAGAGAGACTGCCGGTGACAAACCGGAGGAAGGTGGGGATGACGTCAAGTCCTCATGGCCCTTATGGGTAGGGCTTCACACGTCATACAATGGTGCGTACAGAGGGTTGCCAACCCGCGAGGGGGAGCTAATCCCAGAAAACGCATCGTAGTCCGGATCGTAGTCTGCAACTCGACTACGTGAAGCTGGAATCGCTAGTAATCGCGGATCAGCATGCCGCG…
>2150330 16SV6.GV14.G.29.005m.C_328221
ACGCGTTAAACCTTACCAACCCTTGACATGGATATCGTAGTTACCAGAGATGGTTTCGTCAGTTCGGCTGGATATCACACAGGTGCTGCATGGCTGTCGTCAGCTCGTGTCGTGAGATGTTCGGTTAAGTCCGGCAACGAGCGCAACCCACATCCCTAGTTGCCAGCAGGTTAAGCTGGGCACTCTATGGAAACTGCCCGTGATAAGCGGGAGGAAGGTGTGGATGACGTCAAGTCCTCATGGCCCTTACGGGTTGGGCTACACACGTGCTACAATGGTGGTGACAATGGGTTAATCCCAAAAAGCCATCTCAGTTCGGATTGGGGTCTGCAACTCGACCCCATGAAGTCGGAATCGCTAGTAATCGCGTAACAGCATGACGCGGTGAATACGTTCCCG…
>216119 16SV6.GV14.G.34.020m.A_4232
ACGCGAGGAACCTTACCAGGGCTTGACATACTACAAATTCTTTTGAGAAAGAGAAGTGCCTTCGGGAATGTAGATACAGGTGGTGCATGGCTGTCGTCAGCTCGTGTCGTGAGATGTTGGGTTAAGTCCCGCAACGAGCGCAACCCTTATTTTTAGTTACCAATTCGTTGGGTTTTTTAGAAAGACTGCCGGTGACAAACCGGAGGAAGGTGAGGATGACGTCAAGTCAGCATGCCCCTTATGTCCTGGGCTACACACGTGCTACAATGGTTAAGACAAAGAGTCGCAAGCTCGTGAGAGTAAGCTAATCTACTAAACTTAGCCTAAGTTCAGATTGTAGGCTGCAACTCGCCTGCATGAAGTTGGAATCGCTAGTAATCGCTGGTCAGCCATACAGCG…
>216158 16SV6.GV14.G.69.020m.C_87669
ACGCGTCAAACCTTACCAGGGCTTAAATGTAGAGTGACAGGTCTAGAAATAGATTTTTCTTCAGACACTTTACAAGGTGCTGCATGGTTGTCGTCAGCTCGTGCCGTGAGGTGTCAGGTTAAGTCCTATAACGAGCGCAACCCCTATCGTTAGTTGCTAGCAGGTAATGCTGAGGACTCTAGCGAGACTGCCGGTGCAAACCGAGAGGAAGGTGGGGATGACGTCAAATCATCACGGCCCTTACGTCCTGGGCTACACACGTGCTACAATGGTATGGACAATGAGCAGCCACAACGCGAGTTGGAGCGAATCTATAAACCATATCACAGTTCGGATCGGAGTCTGCAACTCGACTCCGTGAAGCTGGAATCGCTAGTAATCGGATATCAGCCATGATCC…
>217386 16SV6.GV14.G.34.020m.A_22881
ACGCGCTGAACCTTACCAACCCTTGACATCCTGTGCTAACTCGAGAGATCGAGCGTTCACTTCGGTGACGCAGTGACAGGTGCTGCATGGCTGTCGTCAGCTCGTGTCGTGAGATGTTCGGTTAAGTCCGGCAACGAGCGCAACCCACATCCTTAGTTGCCAGCAGGTTAAGCTGGGCACTCTATGGAAACTGCCCGTGATAAGCGGGAGGAAGGTGTGGATGACGTCAAGTCCTCATGGCCCTTACGGGTTGGGCTACACACGTGCTACAATGGCAGTGACAATGGGTTAATCCCCAAAAACTGTCTCAGTTCGGATTGGGGTCTGCAACTCGACCCCATGAAGTCGGAATCGCTAGTAATCGCGTAACAGCATGACGCGGTGAATACGTTCCCGGGC…
>217732 16SV6.GV14.G.11.006m.A_493860
ACGCGTGGAACCTTACCAGGGCTTAAATGCAGGCTGCATGGGGTGGAGACATCCCTTTCTTCGGACTGCCTGCAAGGTGCTGCATGGTTGTCGTCAGCTCGTGCCGTGAGGTGTCAGGTTAAGTCCTATAACGAGCGCAACCCCTGCCGTTAGTTGCCAGCATGTAAAGATGGGGACTCTAACGGGACTGCCGGTGCAAACCGTGAGGAAGGTGGGGACGACGTCAAATCATCACGGCCCTTACGTCCTGGGCCACACACGTGCTACAATGGCCGGTACAGAGGGAAGCCACCCCGCAAGGGGGCGCGGATCTATAAAACCGGTCACAGTTCGGATCGGGGTCTGCAACTCGACCCCGTGAAGCTGGAATCGCTAGTAATCGGATATCAGCCATGATCC…
>217851 16SV6.GV14.G.78.200m.A_60663
ACGCGATGAACCTTACCCAGGCTTGACATATAGAGGACCGCTCTAGAGATAGAGTTTCCCGTAAGGGCCTTTATACAGGTGCTGCATGGCTGTCGTCAGCTCGTGCCGTGAGGTGTTGGGTTAAGTCCCGCAACGAGCGCAACCCTTGTCGTTAGTTACCAGCACGTAATGGTGGGGACTCTAACGAGACTGCCTAGGTTAACTAGGAGGAAGGTGAGGATGACGTCAAGTCCGCATGGCCTTTATGTCTGGGGCTACACACGTGCTACAATGGTCGGTACAGAAGGCAGCGAAGCCGAAAGGTGGAGCAAATCCCAAAAACCGATCTCAGTTCGGATAGAAGTCTGCAACTCGACTTCTTGAAGTTGGAATTGCTAGTAATGACGTGTCAGCAATAAC…
>218419 16SV6.GV14.G.60.070m.B_304645
ACGCGTTAAACCTTACCAGCCTTTGACATCCTAGGACGACTTCTGGAGACAGATTTCTTCCCTTCGGGGACCTAGTGACAGGTGCTGCATGGCTGTCGTCAGCTCGTGTCGTGAGATGTTGGGTTAAGTCCCGCAACGAGCGCAACCCTCGTCCTTAGTTGCCATCATTTAGTTGGGCACTTTAAGGAAACTGCCGGTGATAAGCCGGAGGAAGGTGGGGATGACGTCAAGTCCTCATGGCCCTTACAGGCTGGGCTACACACGTGCTACAATGGCATCTACAGTGGGCAGCTATCCCGCAAGGGTGAGCTAATCTCCAAAAGATGTCTCAGTTCGGATTGGACTCTGCAACTCGAGTCCATGAAGGCGGAATCGCTAGTAATCGCGGATCAGCATGCC…
>2188457 16SV6.GV14.G.78.200m.A_68894
ACGCGATGAACCTTACCTGGATTTGACATCCTCGGAATCTCTCTGAAAGGAGAGAGTGCCTTCGGGAGCCGAGTGACAGGTGCTGCATGGCTGTCGTCAGCTCGTGTCGTGAGGTGTTGGGTTAAGTCCCGCAACGAGCGCAACCCCTATCGTTAGTTGCCAGCAGTTCGGCTGGGCACTCTAGCGAGACTGCCGGTGTTAAACCGGAGGAAGGTGGGGACGACGTCAAGTCCTCATGGCCTTTATGTCCAGGGCTACTCACGTGCTACAATGGTCGGTACAGAGGGTCGCAAACCCGCGAGGGGGAGCTAATCCCATAAAGCCGGCCTCAGTTCGGATTGGAGTCTGCAATTCGACTCCATGAAGGAGGAATCGCTAGTAATCGCGGATCAGCATGCC…
>2188458 16SV6.GV14.G.69.1200m.A_2198536
ACGCGCCGAACCTTACCAGGGCTTGACATGCGCTGGACCGCCTGAGAAATCAGGCTTTCCTTTCGAGGACCATTGCACAGATGTTGCATGGCCGTCGTCAGCTCGTGCCGTGAGGTGTTGGGTTAAGTCCCGCAACGAGCGCAACCCCCGTCGTTAGTTGCCTTTTCTAGCGAGACAGCCCCTGACAAGGGGGAGGAAGGTGGGGATGACGTCAGGTCAGCACGGCTCTTACGCCCTGGGCTACACACACGCTACAATGGCCGGTACAGAGGGTTGCGAAGAAGCAATTCGGAGCTAATCCCACAAAGCCGGTCTCAGTTGGGATTGCAGGCTGAAACTCGCCTGCATGAACGTGGAGTTGCTAGTAAACGCAGGTCAGCACACTGCGTTGAATACGTT…
>219549 16SV6.GV14.G.68.060m.A_6842267
ACGCGAGAAACCTTACCAAGACTTAAATGGGAAATGACAGATTTAGAAATAGATCCTTCTTCGGACATTTTTCAAGGTGCTGCATGGTTGTCGTCAGCTCGTGCCGTGAGGTGTTAGGTTAAGTCCTGCAACGAGCGCAACCCCTGTCACTAGTTGCTAGCATTAAGTTGAGGACTCTAGTGAGACTGCCTACGCAAGTAGAGAGGAAGGTGGGGATGACGTCAAATCATCACGGCCCTTACGTCTTGGGCCACACACGTAATACAATGGCCGGTACAGAGGGCAGCTACACAGCGATGTGATGCAAATCTCGAAAGCCGGTCTCAGTTCGGATTGGAGTCTGCAACTCGACTCTATGAAGCTGGAATCGCTAGTAATCGCGCATCAGCCATGGCGCGG…
>2205004 16SV6.GV14.G.17.187m.B_180024
ACGCGAGAAACCTTACCAGGTCTTGACATCCTGAAAATTTAGTAGAGATACTTTAGTGCCTTCGGGAATTCAGTGACAGGTGCTGCATGGCTGTCGTCAGCTCGTGTCGTGAGATGTTGGGTTAAGTCCCGTAACGAGCGCAACCCTTGTCCTTAGTTGCTAGCAGGTAATGCTGAGAACTCTAAGGAGACTGCCGGTGACAAACCGGAGGAAGGTGGGGACGACGTCAAGTCATCATGGCCCTTACGACCTGGGCTACACACGTGCTACAATGGGCTGTACAAAGGGTTGCCAAGCCGCGAGGTGGAGCTAATCCCATAAAACAGTTCGTAGTCCGGATTGGAGTCTGCAACTCGACTCCATGAAGTCGGAATCGCTAGTAATCGTGAATCAGAATGT…
>2209139 16SV6.GV14.G.78.200m.A_57803
ACGCGAGAAACCTTACCTGGACTTGACATGGACCGGAATGTACTGGAGACAGTGCAGCTCTTTGAGTCGGTTCACAGGTGCTGCATGGCTGTCGTCAGCTCGTGCCGTGAGGTGTTGGGTTAAGTCCCGCAACGAGCGCAACCCTTACTCTTAGTTGCCATCGGGTAATGCTGGGCACTCTAGGGGGACTGCCAGCACAAGCTGGAGGAAGGTGGGGATGACGTCAAGTCAGCATGGCCCTTACGTCCAGGGCTACACACGTGCTACAATGGCCGGTACAGAGGGCAGCCAACCCGCGAGGGGGAGCGAATCCCAGAAAGCCGGTCTCAGTTCGGATTGTAGGCTGCAACTCGCCTGCATGAAGCCGGAATCACTAGTAACCGCAGATCAGCTACGCTG…
>221379 16SV6.GV14.G.49.200m.A_8544318
ACGCGAGGAACCTTACCTGGGTTTGACATGCACAGGACGACTGCAGAGATGTGGTTTCCCTGTGGCCTGTGTGCAGGTGGTGCATGGCTGTCGTCAGCTCGTGTCGTGAGATGTTGGGTTAAGTCCCGCAACGAGCGGAACCCTTATCTTATGTTGCCAGCGCGTAATGGCGGGGACTCGTGAGAGACTGCCGGGGTCAACTCGGAGGAAGGTGGGGATGACGTCAAGTCATCATGCCCCTTATGTCCAGGGCTTCACACATGCTACAATGGCCGGTACAAAGGGCTGCGATGCCGTGAGGTGGAGCGAATCCTTTTTAAAGCCGGTCTCAGTTCGGATCGGGGTCTGCAACTCGACCCCGTGAAGTCGGAGTCGCTAGTAATCGCAGATCAGCAACGC…
>221758 16SV6.GV14.G.26.007m.B_5485221
ACGCGAGGAACCTTACCCGGGCTTGAATTGCAGAGGAATATAGTTGAAAGATTATAGCCGCAAGGTCTCTGTGAAGGTGCTGCATGGTTGTCGTCAGCTCGTGCCGTGAGGTGTCGGCTTAAGTGCCATAACGAGCGCAACCCTTATCATTAGTTACTAACAGGTCATGCTGAGGACTCTAGTGAGACTGCCGTCGTAAGATGTGAGGAAGGTGGGGATGACGTCAAATCAGCACGGCCCTTACGTCCGGGGCTACACACGTGTTACAATGGGGGGTACAGAGGGCAGCTACCGGGCGACCGGATGCCAATCCCAAAAACCTCTCTCAGTTCGGATCGAAGTCTGCAACCCGACTTCGTGAAGCTGGATTCGCTAGTAATCGCGCATCAGCCACGGCGC…
>2218149 16SV6.GV14.G.42.200m.A_8265577
ACGCGATGAACCTTACCATCCCTTGACATCCAGAGAATCACCTAGAGATAGATGAGTGCCTTCGGGAGCTCTGAGACAGGTGCTGCATGGCTGTCGTCAGCTCGTGTTGTGAAATGTTGGGTTAAGTCCCGCAACGAGCGCAACCCTTATCCTTACTTGCCAGCGGGTTATGCCGGGAACTTTAGGGAGACTGCCGGTGATAAACCGGAGGAAGGTGGGGACGACGTCAAGTCATCATGGCCCTTACGGGATGGGCTACACACGTGCTACAATGGCAGATACAAAGGGTTGCTAACCAGCGATGGTATGCGAATCTCATAAAGTCTGTCGTAGTCCGGATCGGAGTCTGCAACTCGACTCCGTGAAGTTGGAATCGCTAGTAATCGTGGATCAGAATGC…
>2222982 16SV6.GV14.G.34.020m.A_23556
ACGCGAAAAACCTTACCCAGGCTTGACGTGTTTAGGAATTCCTGTGAAAGCAGGAAGTGCCCTTCGGGGAGCCTTTACGCAGGTGCTGCATGGCTGTCGTCAGCTCGTGTCGTGAGATGTCGGGTTAAGTCCCTTAACGAGCGAAACCCTTGTCCTTAGTTGCCAGCGAGTAATGTCGGGGACTCTAAGGAGACTGCCGGTGTTAAACCGGAGGAAGGTGGGGATGACGTCAAGTCCTCATGGCCTTTATGCCTGGGGCTGCACACGTCCTACAATGCGGCGTACAAAGCGATGCAAGATCGTGAGATGGAGCAAACCGCAGAAAACGCCGCCCAGTTCGGATTGCAGGCTGAAATTCGCCTGCATGAAGCCGGAATCGCTAGTAATCGTGGATCAGCA…
>222711 16SV6.GV14.G.13.076m.A_368740
ACGCGAAGAACCTTACCTAGACTTGATCCTCATCGTAGTTCATGTAATGTGAACGTCAGTTCGGCTGGATGAGTGACAGATGCTGCACGGCTGTCGTCAGCTCGTGTCGTGAGATGTTCGGTTAAGTCCGGCAACGAGCGCAACCCTCACTTCTAGTTGCCAGCATTAAGTTGGGCACTCTAGAGGAACTGCCAGGGATAACCTGGAGGAAGGTGGGGACGACGTCAAGTCATCATGGCTCTTACGTCTAGGGCTACAAACGTGCTACAATGGTACCTACAAAAGGAAGCAATATCGCGAGATGGAGCAAATCCCAAAAAGGTATCTCAGTTCGGATCGCAGTCTGCAACTCGACTGCGTGAAGTTGGAATCGCTAGTAATCGTGGATCAGAATGCCAC…
>2236980 16SV6.GV14.G.34.020m.A_7302
ACGCGCGAAACCTTACCTGGCCTTGACATGCAGAGAACTTTCCTGAGATGGATTGGTGCCTTCGGGAACTCTGACACAGGTGCTGCATGGCCGTCGTCAGCTCGTGTCGTGAGATGTTGGGTTAAGTCCCGTAACGAGCGCAACCCCTATCCCTAGTTGCTAGCAGTTCGGCTGAGAACTCTAGGGAGACTGCCGGTGACAAACCGGAGGAAGGTGGGGATGACGTCAGGTCATCATGGCCCTTACGGCCAGGGCTACACACGTGCTACAATGGTGCGCACAGAGGGCTGCAAACCCGCGAGGGGGAGCCAATCTCACAAAACGCATCGTAGTCCGGATCGCAGTCTGCAACTCGACTGCGTGAAGTCGGAATCGCTAGTAATCGTGAATCAGAATGTC…
>2242096 16SV6.GV14.G.42.050m.A_1947109
ACGCGAGGAACCTTACCAAGGCTTAAATGCAAGACGAATATAGGGGGAAACTTTATAGTCTTCGGACGGCTTGCAAGGTGCTGCATGGTTGTCGTCAGCTCGTGCCGTGAGGTGTCAGGTTAAGTCCTATAACGAGCGCAACCCCTGTCGTTAGTTGCCATCATTAAGTTGGGGACTCTAGCGAGACTGCCTACGCAAGTAGAGAGGAAGGTGGGGATGACGTCAAATCATCACGGCCCTTACGTTTTGGGCTACACACGTGCTACAATGGTAGGTACAGAGGGCAGCTACCCCGCGAGGGGATGCGAATCTTGAAAACCTATCTCAGTTCGGATCGGAGTCTGCAACTCGACTCCGTGAAGCTGGAATCGCTAGTAATCGCGCATCAGCCATGGCGCG…
>224680 16SV6.GV14.G.02.100m.C_7662346
ACGCGATAAACCTTACCAGGCCTTGACATCCAGAGAACTTTCCAGAGATGGATCGGTGCCTTCGGGAACTCTGAGACAGGTGTTGCATGGCTGTCGTCAGCTCGTGTCGTGAGATGTTGGGTTAAGTCCCGTAACGAGCGCAACCCTTATCCTTATTTGCCAGCACTTCGGGTGGGAACTCTAAGGAGACTGCCGGTGACAAACCGGAGGAAGGAGAGGATGATGTCAAGTCATCATGGCCCTTACGGCCTGGGCTACACACGTGCTACAATGGGGAGTACAGAGGGCCGCAAAGCCGCAAGGTGGAGCAAATCCCAAAAAACTTCTCGTAGTCCGGATTGGAGTCTGCAACTCGACTCCATGAAGTCGGAATCGCTAGTAATCGCGAATCAGCATGTC…
>225795 16SV6.GV14.G.78.200m.A_44857
ACGCGTTGAACCTTACCATCCCTTGACATCCAGAGAATTCTTCAGAGATGAGGAAGTGCCTTCGGGAACTCTGAGACAGGTGCTGCATGGCTGTCGTCAGCTCGTGTTGTGAGATGTTGGGTTAAGTCCCGCAACGAGCGCAACCCTTATCCTTAGTTGCCAGCACGTAATGGTGGGAACTCTAGGGAGACTGCCGGTGATAAACCGGAGGAAGGTGGGGACGACGTCAAGTCATCATGGCCCTTACGGGATGGGCTACACACGTGCTACAATGGCGCACACAAAGGGCAGCAAGCTAGCGAGAGCAAGCGAATCTCAAAAAGTGCGTCGTAGTCCGGATCGGAGTCTGCAACTCGACTCCGTGAAGTCGGAATCGCTAGTAATCGTGGATCAGAATGC…
>226155 16SV6.GV14.G.34.020m.A_6967
ACGCGATGAACCTTACCAACCCTTGACATACTCGTCGTCGCTCCAGAGATGGAGCTTTCATTTAGTTGGACGAGATACAGGTGCTGCATGGCTGTCGTCAGCTCGTGTCGTGAGATGTTCGGTTAAGTCCGGCAACGAGCGCAACCCACATCCCTAGTTGCCAGCAGTTCGGCTGGGCACTCTATGGAAACTGCCCGTGATAAGCGGGAGGAAGGTGTGGATGACGTCAAGTCCTCATGGCCCTTACGGGTTGGGCTACACACGTGCTACAATGGCAGTGACAATGGGTTAATCCCAAAAAACTGTCTCAGTTCGGATTGTTCTCTGCAACTCGAGAGCATGAAGTCGGAATCGCTAGTAATCGCGTAACAGCATGACGCGGTGAATACGTTCCCGGGC…
>226573 16SV6.GV14.G.01.011m.C_4829729
ACGCGCTAAACCTTACCTGGCCTTGACATGCACGGAACTTTCCAGAGATGGATTGGTGCCTTCGGGAACCGTGACACAGGTGCTGCATGGCTGTCGTCAGCTCGTGTCGTGAGATGTTGGGTTAAGTCCCGCAACGAGCGCAACCCTTGTCCTTAGTTGCCAGCACGTAATGGTGGGAACTCTAAGGAGACCGCCGGTGACAAACCGGAGGAAGGTGGGGATGACGTCAAGTCATCATGGCCCTTACGGCCAGGGCTACACACGTACTACAATGGTAGGGACAGAGGGCTGCAAGCCGGCGACGGTGAGCCAATCCCAGAAACCCTATCTCAGTCCGGATTGGAGTCTGCAACTCGACTCCATGAAGTCGGAATCGCTAGTAATCGCAGATCAGCATTG…
>226794 16SV6.GV14.G.23.006m.A_7953282
ACGCGAAGAACCTTACCAGGGCTTAAATGTAGTGTGACAGGACTAGAGATAGTTTTTTCTTCGGACACATTACAAGGTGCTGCATGGTTGTCGTCAGCTCGTGCCGTGAGGTGTCAGGTTAAGTCCTATAACGAGCGCAACCCCTGTTGTTAGTTGCCAGCGAGTCAAGTCGGGAACTCTAACAAGACTGCCGGTGCAAACCGTGAGGAAGGTGGGGATGACGTCAAATCATCACGGCCCTTACGTCCTGGGCTACACACGTGCTACAATGGTAGGTACAGAGAGCAGCCACTGCGCGAGCAGGAGCGAATCTACAAAACCTATCACAGTTCGGATCGGAGTCTGCAACTCGACTCCGTGAAGCTGGAATCGCTAGTAATCGCATATCAGCCATGATGC…
>227607 16SV6.GV14.G.17.187m.B_204322
ACGCGCAGAACCTTACCAGCTCTTGACATGTTAGATTTCGCCTTTTAGAGATGAAAGGCTTCAGTTCGGCTGGGTCTAATACAGGTGCTGCATGGCTGTCGTCAGCTCGTGTCGTGAGATGTTGGGTTAAGTCCCGCAACGAGCGCAACCCCTGTCCTTAGTTGCCAGCACATTTTGGTGGGGACTCTAAGGAGACTGCCTAGGATAACTAGGAGGAAGGTGGGGATGATGTCAAGTCAGTATGTCCCTTATGTCCAGGGCTACACACGTGTTACAATGGTTGGTACAATGGGTAGCTACACCGCGAGGTTGAGCCAATCCCAAAAACCAATCCCAGTTCGGATTGGAGTCTGCAACTCGACTCCATGAAGTAGGAATCGCTAGTAATCGTGGATCAGA…
>227663 16SV6.GV14.G.19.050m.C_155657
ACGCGTTAAACCTTACCAGGGCTTGACATCCTGCGAACCTTTAAGAAATTAGAGGGTGCCTTCGGGAACGCAGTGACAGGTGGTGCATGGCTGTCGTCAGCTCGTGTCGTGAGATGTTGGGTTAAGTCCCGCAACGAGCGCAACCCACGTTTTTAGTTGCCAGCATTTAGTTGGGCACTCTAGAAAGACCGCCGGTGATAAACCGGAGGAAGGTGTGGATGACGTCAAGTCATCATGCCCCTTACGTCCTGGGCTACACACGTACTACAATGCTACGGACAAAGGGCAGCAAACTCGCGAGAGCTAGCAAATCCCATAAACCGTGGCTCAGTTCAGATCGTAGGCTGCAACTCGCCTACGTGAAGTAGGAATCGCTAGTAATCGCAGGTCAGCATACTG…
>227690 16SV6.GV14.G.11.006m.A_487954
ACGCGCAGAACCTTACCAGTCCTTGACATGGGTAGTTTGGTTTCCGGAGACGGATTCCTTCAGTTCGGCTGGCTACCACACAGGTGCTGCATGGCTGTCGTCAGCTCGTGTCGTGAGATGTTGGGTTAAGTCCCGCAACGAGCGCAACCCTCATCTTTAGTTGCCAGCGGTTAGGCCGGGCACTCTAGAGAAACTGCCTGCGATGAGCAGGAGGAAGGCGGGGATGACGTCAAGTCCTCATGGCCCTTATGGACTGGGCTACACACGTGCTACAATGGCGGTGACAACGGGCAGCGAAGGGGTGACCTGGAGCAAATCCCAAAAAACCGTCCCAGTTCGGATTGTACTCTGCAACTCGAGTACATGAAGCTGGAATTACTAGTAATCGCGGATCAGCGC…
>227701 16SV6.GV14.G.11.054m.A_864695
ACGCGCGGAACCTTACCTGGTCTTGACATGCCCGTCATAGTTTTCCGAAAGGAATTCGTCAGTTCGGCTGGACGGTGCACAGGTGCTGCATGGCTGTCGTCAGCTCGTGTCGTGAGATGTTCGGTTAAGTCCGGCAACGAGCGCAACCCTCGTTCCTAGTTGCCAGCGGGTAATGCCGGGGACTCTAGGAAGACAAACCTCGTGTAGAGGTGGGAAGGTGGGGACGACGTCAAGTCAGTATGGCCCTTACGACCAGGGCTGCACACGTGCTACAATGCCCGGTACAATGGGATGCAATACCGCGAGGTTGAGCAAATCCACAAAACCGGGCCCAGTTCGGATTGGAGTCTGCAACTCGACTCCATGAAGTTGGAATCGCTAGTAATGGTGTATCAGCAA…
>227717 16SV6.GV14.G.19.050m.C_148864
ACGCGATAAACCTTACCTGGGTTTGACATGTTAGTGAAAGTTTTCTGAAAAGAATTCCCTTTAAGAGCTTGCTCTTAAACACTATCACAGGTGATGCATGGCTGTCGTCAGCTCGTGTCGTGAGATGTTAGGTTAAGTCCTGCAACGAGCGCAACCCCTATATTTAGTTGCCAGCACATGATGGTGGGGACTCTAAATAGACTGCCCGGAATAACCGGGAGGAAGGTGGGGATGATGTCAAGTCAGTATGTCCCTTATACCCAGGGCTACACACGTGTTACAATGGATAGTACAAAAAGTTGCAATTCCGCGAGGAGGAGCCAATCTTTAAAACTATCCCCAGTTCAGATTGAAGTCTGAAATTCGACTTCATGAAGCAGGAATCGCTAGTAATCGTAG…
>227854 16SV6.GV14.G.01.006m.A_1173387
ACGCGATAAACCTTACCAACACTTGACATGTTCGTCGCGAGCCTAAGAGATTAGGCTTTTCAGTTCGGCTGGACGAAACACAGGTGCTGCATGGCTGTCGTCAGCTCGTGTCGTGAGATGTTGGGTTAAGTCCCGCAACGAGCGCAACCCTCACTTTTAGTTGCCATCATTTAGTTGGGCACTCTGAAAGAACTGCCAGTGATAAGCTGGAGGAAGGTGGGGATGACGTCAAGTCCTCATGGCCCTTACGTGTTGGGCTACACACGTGCTACAATGGCATTTACAATAGGAAGCAAGATGGCGACGTCAAGCAAATCCTAAAATGATGCCTCAGTTCGGATTGTACTCTGCAACTCGAGTACATGAAGCTGGAATTACTAGTAATCGCGGATCAGCGCG…
>228047 16SV6.GV14.G.11.054m.A_869607
ACGCGCAAAACCTTACCTACCCTTAACATTCTCGGAATTCTTTAGAGATAGAGAAGTGCCTTCGGGAACCGAGTAATAGGTGCTGCATGGCTGTCGTCAGCTCGTGTCGTGAGATGTTGGGTTAAGTCCCGTAACGAGCGCAACCCTTACCCTTAGTTGCTAGCAGGTAATGCTGAGAACTCTAAGGGGACTGCCGGTGATAAACCGGAGGAAGGCGGGGATGATGTCAAGTCATCATGGCCCTTACGGGTAGGGCTACACACGTGCTACAATGGACAGTACAGAGGGTCGCGAAGCCGCGAGGTGGAGCTAATCCCACAAAGCTGTTCTCAGTCCGGATTGGAGTCTGCAACTCGACTCCATGAAGTCGGAATCGCTAGTAATCGCGAATCAGAATGT…
>228084 16SV6.GV14.G.01.011m.B_3932057
ACGCGAAGAACCTTACCTACTCTTGACATCCAGAGAACTTTCCAGAGATGGATTGGTGCCTTCGGGAACTCTGAGACAGGTGCTGCATGGCTGTCGTCAGCTCGTGTTGTGAAATGTTGGGTTAAGTCCCGCAACGAGCGCAACCCTTATCCTTGTTTGCCAGCACATAATGGTGGGAACTCCAGGGAGACTGCCGGTGATAAACCGGAGGAAGGTGGGGACGACGTCAAGTCATCATGGCCCTTACGAGTAGGGCTACACACGTGCTACAATGGCGCATACAGAGGGCTGCAAGCTAGCGATAGTGAGCGAATCCCAAAAAGTGCGTCGTAGTCCGGATTGGAGTCTGCAACTCGACTCCATGAAGTCGGAATCGCTAGTAATCGTAGATCAGCAACG…
>228086 16SV6.GV14.G.04.199mA_3072359
ACGCGTAGAACCTTACCTACTCTTGACATCCAGAGAACTTTCCAGAGATGGATTGGTGCCTTCGGGAACTCTGAGACAGGTGCTGCATGGCTGTCGTCAGCTCGTGTTGTGAAATGTTGGGTTAAGTCCCGCAACGAGCGCAACCCTTATCCTTGTTTGCCAGCGAGTAATGTCGGGAACTCCAGGGAGACTGCCGGTGATAAACCGGAGGAAGGTGGGGACGACGTCAAGTCATCATGGCCCTTACGAGTAGGGCTACACACGTGCTACAATGGCGCATACAGAGGGCGGCCAACTTGCGAAAGTGAGCGAATCCCAAAAAGTGCGTCGTAGTCCGGATTGGAGTCTGCAACTCGACTCCATGAAGTCGGAATCGCTAGTAATCGTGGATCAGAATGC…
>228107 16SV6.GV14.G.19.050m.C_140454
ACGCGTGAAACCTTACCTAGGCTAGAATGCGCGTGATATCCAGAGAGATCTGGAGTTCTTCGAACACAAAGCAAGGTGCTGCATGGTTGTCGTCAGCTCGTGCCGTGAGGTGTTGGGTTAAGTCCCGCAACGAGCGCAACCCCTGTTTCTAGTTGCCAGCAAGTAATGTTGGGGACTCTAGAAAGACTGCCTGCGTAAGCAGAGAGGAAGGAGGGGACGACGTCAAATCAGCATGGCCCTTATGCCTAGGGCTACACACGTGCTACAATGGCGTATACAAAGGGTAGCGAACCAGCGATGGTAAGCCAATCTCTAAAAGTACGTCTCAGTTCGGATTGAAGTCTGCAACTCGACTTCATGAAGCTGGAATCGCTAGTAATCGTGTATCAGCAATGACAC…
>228238 16SV6.GV14.G.04.035m.A_466523
ACGCGATGAACCTTACCAACACTTGACATGTTCGTCGCGAGACCAAGAGATTGGTTTCTTCATTTAGTTGGACGAAACACAGGTGCTGCATGGCTGTCGTCAGCTCGTGTCGTGAGATGTTGGGTTAAGTCCCGCAACGAGCGCAACCCCTACTTTTAGTTGCCACCATTTAGTTGGGCACTTTAAAAGAACTGCCAGTGATAAGCTGGAGGAAGGTGGGGATGACGTCAAGTCCTCATGGCCCTTACGTGTTGGGCTACACACGTGCTACAATGGCACTTACAATGGGAAGCAAAGAGGCGACTCTTAGCCAATCCCTAAAATGTGTCTCAGTTCGGATTGTACTCTGTAACTCGAGTGCATGAAGCTGGAATTGCTAGTAATCGTGGATCAGCGTGC…
>228252 16SV6.GV14.G.23.009m.A_28
ACGCGTGGAACCTTACCAGGACTTGACATGAAGAGAAGTTTTTTGAAAGAAAAATGTGCTACGGCCTCTTACACAGGTGGTGCATGGCTGTCGTCAGCTCGTGTCGTGAGATGTTGGGTTAAGTCCCGCAACGAGCGCAACCCTTGTTTCTAGTTGAATCTCTAGAAAGACTGCCGATTATAAATCGGAGGAAGGTGAGGATGACGTCAAGTCATCATGCCCCTTACGTCCTGGGCTACACACGTGCTACAATGGATGTGACAAAAAGTTGCCAGTTCGCGAGAACGAGCTAATCTCTAAACACATCCCCAGTTCAGATTGTTGGCTGCAACTCGCCAGCATGAAGGTGGAATCGCTAGTAATCGCAGGTCAGCTATACTGCGGTGAATCCGTTCCCGG…
>228443 16SV6.GV14.G.25.056m.B_3006827
ACGCGAAAAACCTTACCAGCCCTTGACATGGGGAGTTTGGTCGCCGGAGACGGCGTCCTTCAGTTCGGCTGGCTCCCGCACAGGTGCTGCATGGCTGTCGTCAGCTCGTGTCGTGAGATGTTGGGTTAAGTCCCGCAACGAGCGCAACCCTCATCCTCAGTTGCCATCGGGTTTGGCCGGGCACTCTGAGGAAACTGCCTGTGATAAGCAGGAGGAAGGCGGGGATGACGTCAAGTCCTCATGGCCCTTACGGGCTGGGCTACACACATGCTACAATGGCGGTGACAGTGGGAAGCGATAGGGCGACCTGGAGCAAATCCCCAAAAGCCGTCCCAGTTCGGATTGTACTCTGCAACTCGAGTGCATGAAGTTGGAATCGCTAGTAATCGCGAATCAGCA…
>228455 16SV6.GV14.G.19.050m.C_147916
ACGCGTTAAACCTTACCAGGGCTTAAATGTAACGGGACAGATCTAGAGATAGATCCTTCTTCGGACTCATTACAAGGTGCTGCATGGTTGTCGTCAGCTCGTGCCGTGAGGTGTCAGGTTAAGTCCTATAACGAGCGCAACCCCCATCGTTAGTTGCCAACGAGTAATGTCGGGAACTCTAACGAAACTGCCGGTGTAAACCGTGAGGAAGGTGGGGATGACGTCAAATCATCACGGCCCTTACGTCCTGGGCTACACACGTGCTACAATGGTCGGTACAGAGAGCAGCCACTACGCGAGTAGGAGCAAATCTTTAAAGCCGATCTCAGTTCGGATCGGAGTCTGCAACTCGACTCCGTGAAGCTGGAATCGCTAGTAATCGGATATCAGCCATGATCC…
>228487 16SV6.GV14.G.13.035m.A_346191
ACGCGTTGAACCTTACCAGGGCTTAAATGTAAGTTGCATGGATCAGAGATGATCCTTTCTTCGGACTACTTACAAGGTGCTGCATGGTTGTCGTCAGCTCGTGCCGTGAGGTGTCAGGTTAAGTCCTATAACGAGCGCAACCCCTGTCGTTAGTTGCCAGCAAGTAATGTTGGGTACTCTAGCGAGACTGCCGGTGCAAACCGCGAGGAAGGTGGGGATGACGTCAAATCATCACGGCCCTTACGTCCTGGGCTACACACGTGCTACAATGGCCGGTACAGAGAGCAGCCACTACGCGAGTAGGAGCGAATCTTCAAAACCGGTCTCAGTTCGGATCGCAGTCTGCAACTCGACTGCGTGAAGCAGGAATCGCTAGTAATCGGATATCAGCCATGATCC…
>228555 16SV6.GV14.G.34.020m.A_4425
ACGCGTTAAACCTTACCAGGGCTTAAATGCAGAGCGAATAGTTTGGAAACAGGCTAGCCTTCGGGCGATCTGCAAGGTGCTGCATGGCTGTCGTCAGCTCGTGCCGTGAGGTGTTGGGTTAAGTCCCGCAACGAGCGCAACCCCTATCTTTAGTTGCCAGCGAGTAATGTCGGGGACTCTAAAGAAACTGCCTACGCAAGTAGAGAGGAAGGCGGGGACGACGTCAAGTCATCACGGCCCTTACGTCCTGGGCCACACACGTGCTACAATGGTTGGTACAGAGGGCAGCTACCGGGTGACCGGATGCGAATCTCTAAAGCCAATCTCAGTTCGGATTGGAGGCTGCAACTCGACTCTATGAAGCTGGAATCGCTAGTAATCGCGCATCAGCCATGGCGC…
>228587 16SV6.GV14.G.34.020m.A_25735
ACGCGAAGAACCTTACCTACACTTGACATGCAGAGAACTTTCCAGAGATGGATTGGTGCCTTCGGGAACTCGGACACAGGTGCTGCATGGCTGTCTTCAGCTCGTGTCGTGAGATGTTGGGTTAAGTCCCGCAACGAGCGCAACCCTTGTCCTTAGTTGCTAGCATTAAGTTGGGCACTCTAAGGAGACTGCCGGTGACAAACCGGAGGAAGGTGGGGACGACGTCAAGTCATCATGGCCCTTACGTGTAGGGCTACACACGTGCTAAAATGGCATTTACAGAGGGAAGCGAGACAGTGATGTGGAGCGGACCCCTTAAAGAATGTCGTAGTCCGGATTGGAGTCTGCAACTCGACTCCATGAAGTCGGAATCGCTAGTAATCGCAGGTCAGAATACTG…
>228608 16SV6.GV14.G.19.050m.C_142809
ACGCGCTAAACCTTACCTAGGCTTAAATGTAGATTGACGTATTGGGAAACCAGTATTTCTTCGGACAATTTACAAGGTGCTGCATGGTTGTCGTCAGCTCGTGCTGTGAAGTGTCGGGTTAAGTCCCATAACGAGCGCAACCCCTATCATTAGTTGCTAACATTTAGTTGAGGACTCTAGTGAAACTGCCCGCGTAAGCGTGGAGGAAGGTGGGGATGACGTCAAATCATCACGGCCCTTACGTCTAGGGCTACACACGTGCTACAATGGTGAATACAGAGGGATGCCAGCTGGTAACAGTGAGCAAATCCACAAAATTCATCTCAGTTCGGATTGAGGTCTGCAACTCGACCTCATGAAGCTGGAATCGCTAGTAATCGTATATCAGCCATGATACGG…
>228671 16SV6.GV14.G.02.011m.B_7844750
ACGCGTGGAACCTTACCAGTCCTTGACATGGGGAGTTTGGTTTCCGGAGACGGATTCCTTCAGTTCGGCTGGCTCCCACACAGGTGCTGCATGGCTGTCGTCAGCTCGTGTCGTGAGATGTTGGGTTAAGTCCCGCAACGAGCGCAACCCTTGTTTTTAGTTATTTTTCTAGAAAGACTGCCGGTTATAAGCCGGAGGAAGGCGGGGACGACGTCAAGTCAGCATGCCCCTTACACCCTGGGCTACACACGTGCTACATTGGGTAAGACAATGAGTCGCGAGCCTGTGAAGGTCAGCAAATCTATAAACTTACTCTAAGTTCGGATTGTAGGCTGTAACTCGCCTACATGAAGTTGGAATCGCTAGTAATCGCTGGTCAGCCATACAGCGGTGAATCCG…
>2287192 16SV6.GV14.G.78.200m.A_39619
ACGCGTTGAACCTTACCCACTCTTGACATACCAATCGCGGAGACCAGAGATGGACTCCTTCAGTTCGGCTGGATTGGATACAGGTGCTGCATGGCTGTCGTCAGCTCGTGTCGTGAGATGTTGGGTTAAGTCCCGCAACGAGCGCAACCCACGCCATTAGTTGCCATCATTTAGTTGGGCACTCTAATGGGACTGCCGGTGATAAGCCGGAGGAAGGTGTGGATGACGTCAAGTCCTCATGGCCCTTATGAGTGGGGCTACACACGTGCTACAATGGCGGTGACAGTGGGCAGCTACTTCGCGAGAAGATGCTAATCCCAAAAAACCGTCTCAGTTCGGATTGCACTCTGCAACTCGAGTGCATGAAGTTGGAATCGCTAGTAATCGCAGATCAGCATG…
>228868 16SV6.GV14.G.23.020m.B_7100235
ACGCGTAGAACCTTACCCAGGCTTGACATCCTCAGAACCTATGGGAAACCATAGGGTGCCGTTTTACGACGGAACTGAGTGACAGGTGCTGCATGGCTGTCGTCAGCTCGTGCTGTGAGGTGTTCGGTTAAGTCCGGCAACGAGCGCAACCCCTACTGTCAGTTACCAGCATTTAGTTGGGGACTCTGGCGGGACTGCCGGTGATAAACCGGAGGAAGGTGGGGACGACGTCAAGTCCTCATGGCCCTTATGTCTGGGGCTACACACGTGCTACAATGGCATCTACAAAGGGCAGCAAAGTCGCGAGGCCAAGCAAATCCCATAAAAGATGCCTCAGTTCGGATTGGAGTCTGCAACTCGACTCCATGAAGCTGGAATCGCTAGTAATCGCGGATCAGC…
>228974 16SV6.GV14.G.17.015m.B_4916023
ACGCGAGAAACCTTACCTACACTTGACATACAGAGAACTTACCAGAGATAGTTTGGTGCCTTCGGGAGCTCTGATACAGGTGCTGCATGGCTGTCGTCAGCTCGTGTTGTGAGATGTTGGGTTAAGTCCCGCAACGAGCGCAACCCCTATCCTTAGTTGCTAGCAGGTAATGCTGAGAACTCTAAGGAGACTGCCGGTGATAAACCGGAGGAAGGTGGGGACGACGTCAAGTCATCATGGCCCTTACGTGTAGGGCTACACACGTGCTACAATGGCGCATACAGAGTGCTGCGAACTCGCGAGAGTAAGCGAATCACTTAAAGTGCGTCGTAGTCCGGATTGGAGTCTGCAACTCGACTCCATGAAGTCGGAATCGCTAGTAATCGCGTATCAGAATGA…
>229102 16SV6.GV14.G.25.020m.B_732787
ACGCGTGAAACCTTACCAGGGCTTGACATACCACGAACCTTGCTGAAAAGCTTGGGTGCCTTCGGGAACGTGGATACAGGTGGTGCATGGCTGTCGTCAGCTCGTGTCGTGAGATGTTGGGTTAAGTCCCGCAACGAGCGCAACCCTCGTTTTTAGTTGCTAGCATTTAGTTGAGCACTCTAGAAAGACTGCCGGTGACAAACCGGAGGAAGGTGAGGATGACGTCAAGTCAGCATGCCCCTTACGTCCTGGGCTACACACGTGCTACAATGGCTAAGACAAAGAGTTACAAGCTTGCGAAAGTTAGTTAATCTCCTAAACTTAGTCTCAGTTCGGATTGCAGGCTGCAACTCGCCTGCATGAAGGCGGAATCGCTAGTAATCGCCGGTCAGCCATACG…
>229118 16SV6.GV14.G.19.050m.C_139861
ACGCGAGGAACCTTACCTGGGTTTGACATGTTAGTGAAAGTTTTCTGAAAAGAAATCCCTTTAGAAGCTTGCTTCTAAACACTATCACAGGTGATGCATGGCTGTCGTCAGCTCGTGTCGTGAGATGTTAGGTTAAGTCCTGCAACGAGCGCAACCCCTATATTTAGTTGCCAGCACATAATGGTGGGGACTCTAAATAGACTGCCCGGAATAACCGGGAGGAAGGTGGGGATGATGTCAAGTCAGTATGTCCCTTATACCCAGGGCTACACACGTGTTACAATGGATAGTACAAAAAGTCGCAATTCCGCGAGGAGGAGCCAATCTTTAAAACTATCCCCAGTTCAGATTGAAGTCTGAAATTCGACTTCATGAAGCAGGAATCGCTAGTAATCGTAG…
>229165 16SV6.GV14.G.34.020m.A_10910
ACGCGAGGAACCTTACCAGGGCTTGACATACTACAAATTCTTTTGAAAGAAAGAAGTGCCTTCGGGAATGTAGATACAGGTGGTGCATGGCTGTCGTCAGCTCGTGTCGTGAGATGTTGGGTTAAGTCCCGCAACGAGCGCAACCCTTATTTTTAGTTACCAATTCGTTGGGTTCTCTAGAAAGACTGCCGGTGACAAACCGGAGGAAGGTGAGGATGACGTCAAGTCAGCATGCCCCTTATGCCCTGGGCTACACACGTGCTACAATGGCTAAGACAAAGAGTCGCGAACTTGCAAGAGTCAGCTAATCTCATAAACTTAGTCTAAGTTCAGATTGTAGGCTGCAACTCGCCTACATGAAGTTGGAATCGCTAGTAATCGCTGGTCAGCCATACAGCG…
>229373 16SV6.GV14.G.17.060m.C_7041089
ACGCGATGAACCTTACCAGACCTTGACATGGTATGTTTGAATTACAGAATCGTAATTCTTCAGTTCGGCTGGCATACACACAGGTGCTGCATGGCTGTCGTCAGCTCGTGTCGTGAGATGTTGGGTTAAGTCCCGCAACGAGCGCAACCCTTGTCTTTAGTTGCCAGCCTTAAGTTGGGCACTCTAGAGAGACTGCCGGTGTTAAACCGGAGGAAGGTGGGGACGACGTCAAGTCATCATGGCCCTTACGGCCAGGGCTTCACACGTGCTACAATGGACGGTACAAAGGGCAGCAAGACTGCGAAGTTTAGCGAATCCCAAAAAGCCGTTCTCAGTTCGGATTGGAGTCTGCAACTCGACTCCATGAAGTCGGAATCGCTAGTAATCGTGGATCAGCAT…
>229420 16SV6.GV14.G.19.050m.C_153784
ACGCGCGAAACCTTACCATCCCTTGACATCCCTGTCGCGGACTCAGAGATGAGTCTTTCAGCTAGGCTGGACAGGTGACAGGTGCTGCATGGCTGTCGTCAGCTCGTGTCGTGAGATGTTCGGTTAAGTCCGGCAACGAGCGCAACCCCTGTCTTTAGTTGCCATCATTTAGTTGGGAACTCTAAAGAGACTGCCGGTGATAAGCCGGAGGAAGGTGGGGATGACGTCAAGTCCTCATGGCCCTTACGGGATGGGCTACATACGTGCTACAATGGCAGTGACAATGGGTTAACCCCCAAAAACTGTCTCAGTTCGGATTGGAGTCTGCAACTCGACTCCATGAAGTCGGAATCGCTAGTAATCGCGTAACAGCATGACGCGGTGAATACGTTCCCGGGC…
>229454 16SV6.GV14.G.26.500m.2A_2433143
ACGCGCTAAACCTTACCTACCCTTGACATCTTCGGAAGACTCTAGCAATAGAGTTGTGCCTTCGGGAACCGGATGACAGGTGCTGCATGGCTGTCGTCAGCTCGTGTCGTGAGATGTAGGGTTAAGTCCCTTAACGAGCGCAACCCTTGTCCTTAGTTGCCAGCGCGTAATGGCGGGAACTCTAGGGAGACTGCCGGTGATAAACCGGAGGAAGGCGAGGACGACGTCAAGTCAGCATGGCCCTTACGGGTAGGGCTACACACGTGCTACAATGGGCAGTACAAAGGGTTGCTAAGCCGCGAGGTGGAGCTAATCCCACAAAGCTGCTCTCAGTCCGGATTGGAGTCTGCAACTCGACTCCATGAAGTAGGAATCGCTAGTAATCGTGAATCAGAATGT…
>229462 16SV6.GV14.G.19.050m.C_161271
ACGCGTGGAACCTTACCAGGGCTTAAATGTAAGTTGCATGGATCAGAGATGATCCTTTCTTCGGACCACTTACAAGGTGCTGCATGGTTGTCGTCAGCTCGTGCCGTGAGGTGTCAGGTTAAGTCCTATAACGAGCGCAACCCCTATCGTTAGTTGCCAGCAAGTAAAGTTGGGTACTCTAGCGAAACTGCCGGTGCAAACCGAGAGGAAGGTGGGGATGACGTCAAATCATCACGGCCCTTACGTCCTGGGCTACACACGTGCTACAATGGCCGGTACAGAGAGCAGCCACCACGCGAGTGGGAGCGAATCTATAAAGCCGGTCTCAGTTCGGATCGCAGTCTGCAACTCGACTGCGTGAAGCTGGAATCGCTAGTAATCGCATATCAGCCATGATGC…
>229619 16SV6.GV14.G.17.187m.B_173947
ACGCGATAAACCTTACCTACTCTTGACATCCTCAGAACTTTCCAGAGATGGATTGGTGCCTTCGGGAACTGAGAGACAGGTGCTGCATGGCTGTCGTCAGCTCGTGTTGTGAAATGTTGGGTTAAGTCCCGCAACGAGCGCAACCCTTATCCTTATTTGCCAGCACTTCGGGTGGGAACTTTAGGGAGACTGCCGGTGATAAACCGGAGGAAGGTGGGGACGACGTCAAGTCATCATGGCCCTTACGAGTAGGGCTACACACGTGCTACAATGGTCAGTACAGAGGGTTGCGAAGCCGCGAGGTGGCGCTAATCTCACAAAGCCGGTCGTAGTCCGGATTGGAGTCTGCAACTCGACTCCATGAAGTCGGAATCGCTAGTAATCGTAGATCAGAATGCT…
>229691 16SV6.GV14.G.11.006m.A_499999
ACGCGTGGAACCTTACCTACCCTTGACATTGATGGAATCTTTTGGAGACAGAAGAGTGCCTTCGGGAACCATCGAACAGGTGCTGCATGGCTGTCGTCAGCTCGTGTCGTGAGATGTTGGGTTAAGTCCCATAACGAGCGCAACCCTTATCTATAGTTGCCAGCGCATAATGGCGGGAACTCTATAGAGACTGCCGGTGATAAACCGGAGGAAGGTGAGGACGACGTCAAGTCATCATGGCCCTTACGGGTAGGGCTACACACGTGCCACAATGGGCAGTACAACAGGATGCAATATCGCGAGATGGAGCAAATCCTTAAAGCTGCTCCCAGTCCGGATTGAAGTCTGCAACTCGACTTCATGAAGTCGGAATCGCTAGTAATCGCGAAGCAGAATGTC…
>2298477 16SV6.GV14.G.21.800m.A_1936203
ACGCGCAGAACCTTACCTGGACTTGACATGTAAGTAGTACTGAACCGAAAGGGGAAGGACCCGCAAGGGAGCTTACACAGGTGTTGCATGGCTGTCGTCAGCTCGTGCCGTGAGGTGTTGGGTTAAGTCCCGCAACGAGCGCAACCCCTATTGCTAGTTACTCTCTCTAGCGAGACTGCTCTTAAACGAGAGGAAGGTGGGGACGACGTCAAGTCATCATGACTCTTACGTCCAGGGCTACACACACGCTACAATGGCCGGTACAATCGGTTGCGAAGCCGCGAGGTGGAGCTAATCTGGTAAAGCCGGTCCCAGTTGGGATTGCAGGCTGCAACTCGCCTGCATGAACGCGGAGTTGCTAGTAACCGCAGGTCAGCACACTGCGGTGAATACGTTCCC…
>2298478 16SV6.GV14.G.02.141m.A_4552156
ACGCGCTGAACCTTACCTAGGCTTGAAATCCTGAGAATCCGTCAGAGATGATGGAGTGCCCTTCGGGGAATTCAGTGACAGGCGCTGCATGGCTGTCGTCAGCTCGTGTTGTGAAATGTTGGGTTAAGTCTCGCAACGAGCGCAACCCCTATCTTTAGTTGCCAGCATTAAGTTGGGCACTCTAGAGAGACTGCCTGGGTTAACCAGGAGGAAGGTGGGGATGACGTCAAGTCCTCATGGCCCTTATGTCTAGGGCTACACACGTAATACAATGGTCGATACAAACGGATGCGAACTCGCGAGGGGAAGCAAATCTGAAAAAATCGATCTCAGTTCGGATTGGAGTCTGCAACTCGACTCCATGAAGTTGGAATCGCTAGTAATCGTGGATCAGCATGC…
>2298480 16SV6.GV14.G.25.200m.C_1369570
ACGCGCGAAACCTTACCTGGGTTTGACATATAATAGACCGCTCCCGAAACGGAGTTTCTCTTCGGAGCTGTTATACAGGTGCTGCATGGCTGTCGTCAGCTCGTGCCGTGAGGTGTTCGGTTAAGTCCGGCAACGAGCGCAACCCATATCTTTAGTTGCTAGCAGGTAATGCTGAGGACTCTAGAGAGACTGCCCGAGTCAATCGGGAGGAAGGCGTGGACGACGTCAAGTCAGTATGGCCCTTACACCCAGGGCTGCACACGTGCTACAATGGCCACTACAGAAGGCAGCGATACCGTGAGGTGGAGCTAATCCGAGAAAAGTGGCCCCAGTTCGGATTGGAGTCTGCAACTCGACTCCATGAAGTCGGAATCGCTAGTAAAGGCGTATCAGCTACGA…
>229951 16SV6.GV14.G.25.200m.B_3846583
ACGCGAGAAACCTTACCAACACTTGACATGTTCGTCGCGACTCTAAGAGATTAGAGTTTTCGGTTCGGCCGGACGAAACACAGGTGCTGCATGGCTGTCGTCAGCTCGTGTCGTGAGATGTTGGGTTAAGTCCCGCAACGAGCGCAACCCCTATCCTTAGTTGCCAGCACATAATGGTGGGGACTCTAAGGAAACTGCCGGTGATAAACCGGAGGAAGGTGGGGATGAGGTCAAGTCATCATGGCCCTTATGGGTAGGGCCACACCCGTGCTACAATGGACAGTACAGAAGGTAGCAAAGCTGTGAAGTGGAGCTAATCCTCAAAGCTGTTCTCAGTCCGGATTGGAGTCTGAAACTCGACTCCATGAAGTCGGAATCGCTAGTAATCGTGAATCAGAA…
>229993 16SV6.GV14.G.13.035m.A_340897
ACGCGAAAAACCTTACCCGGCCTTGACATCCTTGGAATTCTCCCGAAAAGGAGAAGTGTCCCCTCACGGGGAAACCAAGTGACAGGTGCTGCATGGCTGTCGTCAGCTCGTGTCGTGAGATGTTCGGTTAAGTCCGGCAACGAGCGCAACCCCTGTCGTTAGTTGCCATCAATTCGGTTGGGCACTTTAACGAGACTCCCGGCGTTAAGCCGGCGGAAGACGGGGATGACGTCAAGTCCTCATGGCCCTTATGGTCGGGGCTACACACGTACTACAATGGCGACTACAGAGGGCAGCAATATCGCGAGATGGAGCCAATCCCAAAAAAGTCGCCTCAGTTCAGATTGGAGTCTGCAACTCGACTCCATGAAGTCGGAATCGCTAGTAATCGCGCATCAG…
>230073 16SV6.GV14.G.13.076m.A_364712
ACGCGCAGAACCTTACCTAGGCTAGAATGCGCGTGATATCCAGAGAGATCTGGAGTTCTTCGGACACAAAGCAAGGTGCTGCATGGTTGTCGTCAGCTCGTGCCGTGAGGTGTTGGGTTAAGTCCCGCAACGAGCGCAACCCTTACCTTCAATTGCCAACACATTATGGTGGGAACTTTGAAGGAACTGCCGGTGATAAGCCGGAGGAAGGTGGGGATGACGTCAAGTCCTCATGGCCCTTACGGGCCGGGCTACACACGTGATACAATGGTGACTACAAAGGGCAGCGAAGGAGCAATCTGGAGCAAATCTCAAAAAGTTACCTCAGTTCGGATTGTACTCTGCAACTCGAGTGCATGAAGTTGGAATCGCTAGTAATCGTAGATCAGCGCGCTACGG…
>230122 16SV6.GV14.G.17.001m.C_3216112
ACGCGTTGAACCTTACCTGGGCTTGACATATTCATGAAAGCTCTGTGAAAGCAGAGTCTTCTGCGAGCTTGCTCAAAGACATGATTACAGGTGATGCATGGCTGTCGTCAGCTCGTGTCGTGAGATGTTGGGTTAAGTCCCGCAACGAGCGCAACCCCTATCCTTAGTTGCCAGCACATTATGGTGGGGACTCTAAGGAGACTGCCTAGGATAACTAGGAGGAAGGTGGGGATGATGTCAAGTCAGTATGTCCCTTATGTCCAGGGCTACACACGTGTTACAATGGTTGGTACAATGGGTCGCTAAGCCGCGAGGTGGAGCCAATCCCATAAAACCAATCCCAGTTCGGATTGGAGTCTGCAACTCGACTCCATGAAGCAGGAATCGCTAGTAATCGTG…
>230145 16SV6.GV14.G.23.009m.A_3446
ACGCGTAGAACCTTACCAGGGCTTAAATGTAACGGGACAGGTCTAGAGATAGACCCTTCTTCGGACTCATTACAAGGTGCTGCATGGTTGTCGTCAGCTCGTGCCGTGAGGTGTCAGGTTAAGTCCTATAACGAGCGCAACCCCTGTTGTTAGTTGCCAGCGAGTAATGTCGGGAACTCTAGCAAGACTGCCAGTGCAAACTGTGAGGAAGGTGGGGATGACGTCAAATCATCACGGCCCTTACGTCCTGGGCTACACACGTGCTACAATGGTAGGTACAGAGAGCAGCCAATGCGTGAGCATGAGGGAATCTATAAAACCTATCTCAGTTCGGATCGGAGTCTGCAACTCGACTCCGTGAAGCTGGAATCGCTAGTAATCGGATATCAGCCATGATCC…
>230171 16SV6.GV14.G.19.050m.C_141845
ACGCGCGGAACCTTACCCAGTCTTGACATGCCCTGAAAAACCTAGAGATAGGTCTTTTTCTTCGGAAACAGGTGCACAGGTGCTGCATGGCTGTCGTCAGCTCGTGTCGTGAGATGTTCGGTTAAGTCCGGTAACGAGCGCAACCCCTTCCATTAGTTGCTAGTGAACTCTAATGGTACTGCCGGTGTCAAACCGGAGGAAGGTGGGGATGACGTCAAGTCCTCATGGCCCTTTTGACTGGGGCTACACACGTACTACAATGGCACTTACAAAGGGCTGCGAAACCGCGAGGTGGAGCTAATCCCAAAAAAGGTGCCTCAGTTCGGATTGGAGTCTGCAACTCGACTCCATGAAGTTGGAATCGCTAGTAATCGCGTATCAGCATGACGCGGTGAATAC…
>230324 16SV6.GV14.G.71.100m.A_5632932
ACGCGTGGAACCTTACCTAGGCTTGACATGCTTGTCGTAGTTCTGTGAAAGCAGATCGTCAGTTCGGCTGGACTTGCACAGGTGCTGCATGGCTGTCGTCAGCTCGTGTCGTGAGATGTTCGGTTAAGTCCGGTAACGAGCGCAACCCCTATCCTTAGTTGCCAATTATGGAACTCTAAGGAGACTCCCGGTGTTAAACCGGAGGAAGATGGGGATGACGTCAAGTCCTCATGGCCCTTACGACTGGGGCTACACACGTACTACAATGGCATCTACAAAGAGCAGCGAAATCGCGAGATCAAGCCAATCTCAAAAAAGATGCCTCAGTTCGGATTGGAGTCTGCAACTCGACTCCATGAAGTTGGAATCGCTAGTAATCGTGGATCAGCATGCCACGGT…
>230360 16SV6.GV14.G.04.008m.C_2169570
ACGCGCGAAACCTTACCTACTCTTGACATCCAGAGAAGCCAGCGGAGACGCAGGTGTGCCTTCGGGAACTCTGAGACAGGTGCTGCATGGCTGTCGTCAGCTCGTGTTGTGAAATGTTGGGTTAAGTCCCGCAACGAGCGCAACCCTTATCCTTGTTTGCCAGCGAGTAATGTCGGGAACTCCAGGGAGACTGCCGGTGATAAACCGGAGGAAGGTGGGAACGACGTCAAGTCATCATGGCCCTTACGAGTAGGGCTACACACGTGCTACAATGGCGCATACAGAGGGCAGCAAGCTAGCGATAGTGAGCGAATCCCAAAAAGTGCGTCGTAGTCCGGATTGGAGTCTGCAACTCGACTCCATGAAGTCGGAATCGCTAGTAATCGTAGATCAGAATGC…
>230384 16SV6.GV14.G.04.199mA_3062070
ACGCGCTGAACCTTACCTACTCTTGACATCCAGAGAAGCCAGCGGAGACGCAGGTGTGCCTTCGGGAGCTCTGAGACAGGTGCTGCATGGCTGTCGTCAGCTCGTGTTGTGAAATGTTGGGTTAAGTCCCGCAACGAGCGCAACCCTTATCCTTGTTTGCCAGCGAGTAATGTCGGGAACTCCAGGGAGACTGCCGGTGATAAACCGGAGGAAGGTGGGGACGACGTCAAGTCATCATGGCCCTTACGAGTAGGGCTACACACGTGCTACAATGGCGCATACAGAGGGCAGCCAACTTGCGAAAGTGAGCGAATCCCAAAAAGTGCGTCGTAGTCCGGATTGGAGTCTGCAACTCGACTCCATGAAGTCGGAATCGCTAGTAATCGTAGATCAGAATGC…
>230473 16SV6.GV14.G.02.141m.C_4819711
ACGCGACAAACCTTACCAGGACTTAAATGTAAGTTGCATGATTCAGAAATGGATCTTTCTTCGGACTACTTACAAGGTGCTGCATGGTTGTCGTCAGCTCGTGCCGTGAGGTGTCAGGTTAAGTCCTATAACGAGCGCAACCCTTACCCTTATTTGCCAGCGGTTCGGCCGGGAACTATAAGGGAACTGCCGGTAATAAGCCGGAGGAAGGTGGGGACGACGTCAAGTCATCATGGCCCTTACATGTAGGGCTACACACGTGCTACAATGGGAGATACAAACGGTTGCCAAAGCGCGAGCTGGAGCTAATCCGATAAAGTCTCTCGTAGTCCGAATTGCAGTCTGAAACTCGACTGCATGAAGCCGGAATCGCTAGTAATCGCGGATCAGCATGCCGCG…
>230619 16SV6.GV14.G.01.065m.A_1092285
ACGCGAAAAACCTTACCTGGATTTGACATCCCGGGCTCACCTCAGAGATGAGGTTTTCTCCTCGGAGACCCGGTGACAGGTGCTGCATGGCTGTCGTCAGCTCGTGTCGTGAGATGTTGGGTTAAGTCCCGCAACGAGCGCAACCCTTGTCCCTAGTTGCCAGCATTTAGTTGGGCACTCTAGGGAGACTGCCGGTGACAAGCCGGAGGAAGGTGGGGATGACGTCAAGTCCTCATGGCCTTTATGTCCAGGGCTACACACGTGTTACAATGGGGGTGACAAAGAGTTGCCAAGCTGCGAAGCTGCGCAAATCTCAAAAAAACCCTCTCAGTTCGGATCGTAGTCTGCAACTCGACTGCGTGAAGTTGGAATCGCTAGTAATCGCGGATCAGCACGCCG…
>230774 16SV6.GV14.G.13.035m.A_349196
ACGCGCCAAACCTTACCTACAATTGACATACTGCGAATTTTCTAGAGATAGATTAGTGCCTTCGGGAGCGCAGATACAGGTGCTGCATGGCTGTCGTCAGCTCGTGTCGTGAGATGTTGGGTTAAGTCCTATAACGAGCGCAACCCTTACCCTTATTTGCCAGCGATTCGGTCGGGAACTATAAGGGGACTGCCGGTGATAAACCGGAGGAAGGTGAGGACGACGTCAAGTCATCATGGCCCTTACGAGTAGGGCTACACACGTGCTACAATGGGGAATACAGACGGACGCTAAGCCGCGAGGTGGTGCTAATCCTAAAAAGTTCTTCGTAGTCCGGATTGGAGTCTGCAACTCGACTCCATGAAGTCGGAATCGCTAGTAATCGCGGATCAGCATGCC…
>231129 16SV6.GV14.G.19.050m.C_141315
ACGCGATAAACCTTACCTGGACTTGACATGTTAGTGAAAACTCTGTGAAAGCAGAGCCTTCTGCGAGCTTGCTCAAGGACACTATCACAGGTGATGCATGGCTGTCGTCAGCTCGTGTCGTGAGATGTTGGGTTAAGTCCCGCAACGAGCGCAACCCCTGTTCTTAGTTGCCAGCACATAATGGTGGGGACTCTAAGAAGACTGCCTGGGATAACCAGGAGGAAGGTGGGGATGATGTCAAGTCAGTATGTCCCTTATGTCCAGGGCTACACACGTGTTACAATGGCTAGTACAATGGGCTGCAAACCCGCGAGGGTAAGCTAATCCCAAAAAACTAGCCCCAGTTCAGATTGGAGTCTGCAACTCGACTCCATGAAGCAGGAATCGCTAGTAATCGCG…
>231191 16SV6.GV14.G.25.056m.C_417795
ACGCGTTAAACCTTACCTAGGCTAGAATGCGCGTGATATCCAGAGAGATCTGGAGTTCTTCGGACACAAAGCAAGGTGCTGCATGGTTGTCGTCAGCTCGTGCCGTGAGGTGTTGGGTTAAGTCCCGCAACGAGCGCAACCCCTGTTTCTAGTTGCCAGCAAGTAATGTTGGGGACTCTAGAAAGACTGCCTGCGTAAGCAGAGAGGAAGGAGGGGACGACGTCAAATCAGCATGGCCCTTATGCCTAGGGACACACACGTGCTACAATGGCGTATACAAAGGGTAGCGAACCAGCGATGGTAAGCCAATCTCTAAAAGTACGTCTCAGTTCGGATTGAAGTCTGCAACTCGACTTCATGAAGCTGGAATCGCTAGTAATCGCGAATCAGCAATGTCGC…
>231442 16SV6.GV14.G.23.009m.A_235
ACGCGAAGAACCTTACCTACACTTGACATACAGAGAACTTACTAGAGATAGTTTGGTGCCTTCGGGAACTCTGATACAGGTGCTGCATGGCTGTCGTCAGCTCGTGTTGTGAGATGTTGGGTTAAGTCCCGCAACGAGCGCAACCCCTATCCTTAGTTGCTAGCAGGTAATGCTGAGAACTCTAAGGAGACTGCCGGTGATAAACCGGAGGAAGGTGGGGACGACGTCAAGTCATCATGGCCCTTACGTGTAGGGCTACACACGTGCTACAATGGCGCATACAGAGTGCTGCAAACTCGCGAGAGTAAGCGAATCACTTAAAGTGCGTCGTAGTCCGGATTGGAGTCTGCAACTCGACTCCATGAAGTCGGAATCGCTAGTAATCGCGTATCAGAATGA…
>231506 16SV6.GV14.G.02.100m.C_7661906
ACGCGTCGAACCTTACCAACACTTGACATGTTCGTCGCGACTTTGAGAGATCAAAGTTTTCGGTTCGGCCGGACGAAACACAGGTGCTGCATGGCTGTCGTCAGCTCGTGTCGTGAGATGTTGGGTTAAGTCCCGCAACGAGCGCAACCCTCACTTTTAGTTGCCATCATTTAGTTGGGCACTCTGAAAGAACTGCCAGTGATAAGCTGGAGGAAGGTGGGGATGACGTCAAGTCCTCATGGCCCTTACGTGTTGGGCTACACACGTGCTACAATGGTATCTACAACAGGAAGCAAAACCGCGAGGTTAAGCAAATCCTTAAAAGATACCTCAGTTCGGATTGTACTCTGCAACTCGAGTACATGAAGCTGGAATTACTAGTAATCGCGGATCAGCGCG…
>231563 16SV6.GV14.G.63.200m.A_3667079
ACGCGTCAAACCTTACCTGGTCTTGACATCCCGATGACGAGTGAGCAAAGTCACTTTCCCTTCGGGGCATTGGAGACAGGTGGTGCATGGTTGTCGTCAGCTCGTGTCGTGAGATGTTGGGTTAAGTCCCGCAACGAGCGCAACCCCTATTTCCAGTAGCCAGCAGGTAGAGCTGGGCACTCTGGAGAGACTGCCCGGGATAACCGGGAGGAAGGCGGGGATGACGTCAAATCATCATGCCCCTTATGATAAGGGCTACACACGTGCTACAATGGCGTAAACAAAGGGAAGCGAGACGGTGACGTTAAGCAAATCCCAAAAATAACGTCCCAGTTCGGATTGTAGTCTGCAACTCGACTACATGAAGCTGGAATCGCTAGTAATCGCGAATCAGAATGT…
>231758 16SV6.GV14.G.78.100m.A_7529112
ACGCGTGAAACCTTACCAATCTTTGACATAGTAGATCGCGATTTCCAGAGATGGTTATTTTCAGTTCGCCTGGATCTATTACAGGTGTTGCATGGCTGTCGTCAGCTCGTGTCGTGAGATGTTGGGTTAAGTCCCGCAACGAGCGCAACCCCTACTCTTATTTGCTAACGGTTCGGCCGAGAACTATAAGAGAACTGCCGGTGATAAACTGGAGGAAGGTGGGGATGATGTCAAGTCATCATGGCCCTTACAGATTGGGCTACACACGTGCTACAATGGCAACTACAATGAGAAGCAATACCGTGAGGTGGAGCCAATCTATAAAAGTTGTCTCAGTTCGAATTGTACTCTGCAACTCGAGTACATGAAGTTGGAATCGCTAGTAATCGCAGATCAGAA…
>231774 16SV6.GV14.G.29.005m.C_334508
ACGCGTTAAACCTTACCAGGGCTTAAATGTAAGTTGCATAGATCAGAGATGGTCTTTTCTTCGGACTACTTACAAGGTGCTGCATGGTTGTCGTCAGCTCGTGCCGTGAGGTGTCAGGTTAAGTCCTATAACGAGCGCAACCCCTGTCGTTAGTTGCCAGCGGGTCATGCCGGGAACTCTAACGAGACTGCCGGTGCAAACCGCGAGGAAGGTGGGGATGACGTCAAATCATCACGGCCCTTACGTCCTGGGCCACACACGTGCTACAATGGCCGGTACAGAGAGCAGCCACTCCGCGAGGAGGAGCGAATCTTAAAAACCGGTCTCAGTTCGGATCGCAGTCTGCAACTCGACTGCGTGAAGCTGGAATCGCTAGTAATCGGATATCAGCCATGATCC…
>231903 16SV6.GV14.G.23.009m.A_3602
ACGCGTGGAACCTTACCAGGTCTTGACATCCCGAGAAGTCGCTAGAGATAGCTTCGTGCCTTCGGGAACTCGGTGACAGGTGCTGCATGGCTGTCGTCAGCTCGTGTCGTGAGATGTTGGGTTAAGTCCCGTAACGAGCGCAACCCTTGTCCTTAGTTGCTAGCAGGTTATGCTGAGAACTCTAAGGAGACTGCCGGTGACAAACCGGAGGAAGGTGGGGACGACGTCAAGTCATCATGGCCCTTACGACCTGGGCTACACACGTGCTACAATGGGCAGTACAAAGGGTCGCGAACCCGCGAGGGGGAGCTAATCCCATAAAACTGTTCGTAGTCCGGATTGGAGTCTGCAACTCGACTCCATGAAGTCGGAATCGCTAGTAATCGTGAATCAGAATGT…
>231908 16SV6.GV14.G.11.054m.A_854992
ACGCGCGGAACCTTACCAGGGTTTGACATCCTGCGAATCTCTTGGAAACGAGAGAGTGCCTTCGGGAACGCAGTGACAGGTGGTGCATGGCTGTCGTCAGCTCGTGTCGTGAGATGTTGGGTTAAGTCCCGCAACGAGCGCAACCCACGTCTTTAGTTGCCAGCATTTAGTTGGGCACTCTAGAGAGACCGCCGGTGATAAACCGGAGGAAGGTGTGGATGACGTCAAGTCATCATGCCCCTTACATCCTGGGCTACACACGTACTACAATGCTACGGACAAAGGGCAGCAAGTTCGCGAGGACAAGCAAATCCCATAAACCGTGGCTCAGTTCAGATCGTAGGCTGCAACTCGCCTACGTGAAGGCGGAATCGCTAGTAATCGCAGGTCAGCATACTG…
>231911 16SV6.GV14.G.34.020m.A_8646
ACGCGCCAAACCTTACCAGGGTTTGACATGGTGTTAATTCTTTGAAAAAAGAAGTACTGTTCACAGTAGACACACACAGGTGGTGCATGGCTGTCGTCAGCTCGTGTCGTGAGATGTTGGGTTAAGTCCCGCAACGAGCGCAACCCTTGTTTTTAGTTACAAGTAATCTAAAAAGACTATCGGTTATAAACCGGAGGAAGGTGGGGACGACGTCAAGTCAGCATGCCCCTTATACCCTGGGCTACACACGTGCTACATTGGGTAGGACAATGAGATGCCAAACCGCGAGGTCGAGCTAATCTACAAACCTACTCTAAGTTCGGATTGGAGGCTGCAACTCGCCTCCATGAAGTTGGAATCGCTAGTAATCGCTGGTCAGCAACACAGCGGTGAATCCGT…
>231973 16SV6.GV14.G.29.201m.C_1225975
ACGCGAGGAACCTTACCTAGCCTTGACATCCTTGGAACTCTCCCGAAAAGGAGAGGTGCCCTTCGGGGAATCAAGTGACAGGTGCTGCATGGCTGTCGTCAGCTCGTGTCGTGAGATGTTGGGTTAAGTCCCGCAACGAGCGCAACCCTTGCCTTTAGTTGCCAGCATTTAGTTGGGCACTCTAGAGGGACTGCCGGTGTCAAGCCGGAGGAAGGTGGGGACGACGTCAAGTCATCATGGCCCTTACGGCTAGGGCTTCACACGTGCTACAATGGACGGTACAAAGGGCAGCGAAACCGCGAGGTGGAGCTAATCCCAAAAAGCCGTTCTCAGTTCGGATTGGAGTCTGCAACTCGACTCCATGAAGTCGGAATCGCTAGTAATCGTGGATCAGCATGC…
>232223 16SV6.GV14.G.19.025m.A_1197717
ACGCGCCAAACCTTACCGGCTCTTAACATACCAATCGCGGATCTAAGAGATTAGATCCTTCACTTCGGGTGGATTGGATACAGGTGCTGCATGGCTGTCGTCAGCTCGTGTCGTGAGATGTTGGGTTAAGTCCCGCAACGAGCGCAACCCTCACTTTTAGTTGCCATCATTAAGTTGGGCACTCTGAAAGAACTGCCAGTGATAAGCTGGAGGAAGGTGGGGATGACGTCAAGTCCTCATGGCCCTTACGTGTTGGGCTACACACGTGCTACAATGGCATTTACAATAGGAAGCAAGACGGCGACGTTAAGCAAATCCTAAAAAAATGCCTCAGTTCGGATTGTACTCTGCAACTCGAGTACATGAAGCTGGAATTACTAGTAATCGCGGATCAGCGCG…
>232341 16SV6.GV14.G.29.005m.C_322766
ACGCGAAGAACCTTACCAGGGCTTGACATACTGCGAATCTCTTTGAAAGAAGAGAGTGCCTTCGGGAATGCAGATACAGGTGGTGCATGGCTGTCGTCAGCTCGTGTCGTGAGATGTTGGGTTAAGTCCCGCAACGAGCGCAACCCTTGTTTTTAGTTACTAATTTATTTAGGTTTTCTAGAAAGACTGCCGGTGACAAACCGGAGGAAGGTGAGGATGACGTCAAGTCAGCATGCCCCTTATGTCCTGGGCCACACACGTGCTACAATGGTTAAGACAAAGAGTCGCAAATTCGCAAGGATAAGCTAATCTCATAAACTTAGCCTAAGTTCAGATTGTAGGCTGCAACTCGCCTACATGAAGTTGGAATCGCTAGTAATCGCTGGTCAGCATACAGCG…
>232551 16SV6.GV14.G.23.051m.A_8634281
ACGCGTAAAACCTTACCTGGGTTTGACATGTAGGGAAAAGCTCTAGAGATAGGGTGTCCTTCGGGGCCTTACACAGGTGGTGCATGGCTGTCGTCAGCTCGTGTCGTGAGATGTTGGGTTAAGTCCCGCAACGAGCGCAACCCTTATCCTATGTTGCCAGCATTTAGTTGGGGACTCGTAGGAGACTGCCGGGGTCAACTCGGAGGAAGGTGGGGATGACGTCAAGTCATCATGCCCCTTATGCCCAGGGCTGCAAACACGCTACAATGGCTGGTACAGAGGGCTGCTAACCCGCGAGGGCAAGCGAATCCCATAAAGCCAGTCTCAGTTCGGATTGGAGTCTGCAACTCGACTCCATGAAGCTGGAGTTGCTAGTAATCCCGGATCAGCACGCCGGGG…
>232612 16SV6.GV14.G.19.050m.C_154212
ACGCGCGAAACCTTACCAGGGCTTAAATGCAAAATGACAGATTGGGAAACCAGTCCTTCTTCGGACATTTTGCAAGGTGCTGCATGGTTGTCGTCAGCTCGTGCCGTGAGGTGTCAGGTTAAGTCCTATAACGAGCGCAACCCCTATCATTAGTTGCCAGCGGGTAATGCCGGGAACTCTAATGAGACTGCCAGCGCAAGCTGCGAGGAAGGTGGGGATGACGTCAAATCATCACGGCCCTTACGCCCTGGGCTACACACGTGCTACAATGGTTGGGACAATGGGCAGCCACTACGCGAGTAGGAGCTAATCCTTAAACCCAATCTCAGTTCGGATCGGAGTCTGCAACTCGACTCCGTGAAGCTGGAATCGCTAGTAATCAGATATCAGCCATGATCT…
>232748 16SV6.GV14.G.34.193m.A_1398015
ACGCGACAAACCTTACCAACACTTGACATGTTCGTCGCGACTCTAAGAGATTAGAGTTTTCGGTTCGGCCGGACGAAACACAGGTGCTGCATGGCTGTCGTCAGCTCGTGTCGTGAGATGTTGGGTTAAGTCCCGCAACGAGCGCAACCCTTGCCTTTAGTTGCCAGCATTTAGTTGGGCACTCTAGAGGGACTGCCGGTGTCAAACCGGAGGAAGGTGGGGACGACGTCAAGTCATCATGGCCCTTACGGCTAGGGCTTCACACGTGCTACAATGGACGGTACAGAGGGTTGCAATGGCGCGAGGCGGAGCTAATCCCAAAAAGCCGTTCTCAGTTCGGATTGGAGTCTGCAACTCGACTCCATGAAGTCGGAATCGCTAGTAATCGCGGATCAGCAT…
>232752 16SV6.GV14.G.34.020m.A_5239
ACGCGTCAAACCTTACCAGGGTTTGACATGACAGGAATTCTTTTGAGAAAAAGAAGTGCCTTTTAGGAACCTGTACACAGGTGGTGCATGGCTGTCGTCAGCTCGTGTCGTGAGATGTTGGGTTAAGTCCCGCAACGAGCGCAACCCTTGTTTTTAGTTACTTTTCTAGAAAGACTGCCGGTTATAAGCCGGAGGAAGGCGGGGACGACGTCAAGTCAGCATGCCCCTTACACCCTGGGCTACACACGTGCTACATTGGATAAGACAATGAGTCGCGAACCTGCGAAGGTCAGCAAATCTATAAACTTATTCTAAGTTCGGATTGTAGGCTGAAACTCGCCTACATGAAGCTGGAATCGCTAGTAATCGCTGGTCAGCCATACAGCGGTGAATCCGTTC…
>232889 16SV6.GV14.G.23.009m.A_2909
ACGCGAGAAACCTTACCAACCCTTGACATCCAGTGGAGGTTCTAGAGATAGAACTGTGCCTTCGGGAACACTGTGACAGGTGTTGCATGGCTGTCGTCAGCTCGTGTCGTGAGATGTATGGTTAAGTCCAGTAACGAGCGCAACCCTTATCCTTATTTGCCAGCACTTCGGGTGGGAACTATAGGGAGACTGCCGTGAATAACACGGAGGAAGGTGGGGACGACGTCAAGTCATCATGGCCCTTACGGGTTGGGCTACACACGTGCTACAATGGGAGATACAGATGGTTGCGAAAGCGCGAGCTGGAGCTAATCCCACAAAGTCTTCCTCAGTCCGGATTGGAGTCTGCAACTCGACTCCATGAAGTAGGAATCGCTAGTAATCGTGAATCAGAATGTC…
>232905 16SV6.GV14.G.23.009m.A_810
ACGCGCGAAACCTTACCAGGGCTTAAATGTAGAGCGACAGAGGTGGAAACACCTCCTTCTTCGGACGGTCTACAAGGTGCTGCATGGTTGTCGTCAGCTCGTGCTGTGAAGTGTCGGGTTAAGTCCCATAACGAGCGCAACCCCTATTTCTAGTTGCCAGCGGTTCGGCCGGGGACTCTAGAGAAACTGCCAGCGTAAGCTGTGAGGAAGGTGGGGATGACGTCAAATCATCACGGCCCTTACGTCCTGGGCTACACACGTGCTACAATGGTAAGGACAGAGAGTCGCCAACCCGCGAGGGTGAGCTAATCTTCAAACCTTATCTCAGTTCGGATCGGAGTCTGCAACTCGACTCCGTGAAGTTGGAATCGCTAGTAATCGCATATCAGCCATGATGCG…
>232931 16SV6.GV14.G.23.009m.A_3187
ACGCGAAAAACCTTACCAGGGCTTAAATGTAACGGGACAGGTCTAGAGATAGACCCTTCTTCGGACTCATTACAAGGTGCTGCATGGTTGTCGTCAGCTCGTGCCGTGAGGTGTCAGGTTAAGTCCTATAACGAGCGCAACCCCCATCGTTAGTTGCCAACGAGTAATGTCGGGAACTCTAACGAAACTGCCGGTGCAAACCGTGAGGAAGGTGGGGATGACGTCAAATCATCACGGCCCTTACGTCCTGGGCTACACACGTGCTACAATGGTCGGTACAGAGAGCAGCCACTTCGCGAGAAGGAGCAAATCTTTAAAACCGGTCTCAGTTCGGATCGGAGTCTGCAACTCGACTCCGTGAAGCTGGAATCGCTAGTAATCGGATATCAGCCATGATCC…
>233074 16SV6.GV14.G.34.010m.A_215066
ACGCGTTAAACCTTACCTGGGCTCGAATGGATTTAGACAATTTCTGAAAGGAAATCTCTCTTCGGAGCTGAATTCAAGGTGCTGCATGGTTGTCGTCAGCTCGTGCCGTGAGGTGTTGGGTTAAGTCCCGCAACGAGCGCAACCCTTACCCTTATTTGCCAGCGATTCGGTCGGGAACTATAAGGGGACTGCCGGTGATAAACCGGAGGAAGGTGAGGACGACGTCAAGTCATCATGGCCCTTACGAGTAGGGCTACACACGTGCTACAATGGGGAATACAGACGGACGCTAAGCCGCGAGGTGGTGCTAATCCTAAAAAGTTCTTCGAAGTCCGGATTGGAGTCTGCAACTCGACTCCATGAAGTCGGAATCGCTAGTAATCGCGGATCAGCATGCCG…
>233100 16SV6.GV14.G.25.020m.A_3041886
ACGCGCGGAACCTTACCAGGGCTTGACATACTACGAATCTTTTTGAGAAAAAAGAGTGCCTTCGGGAATGTAGATACAGGTGGTGCATGGCTGTCGTCAGCTCGTGTCGTGAGATGTTGGGTTAAGTCCCGCAACGAGCGCAACCCTTGTTTTTAGTTACCAATTCGTTGGGTTTTCTAGAAAGACTGCCGGTGACAAATCGGAGGAAGGTGAGGATGACGTCAAGTCAGCATGCCCCTTATGTCCTGGGCTACACACGTGCTACAATGGTAGAGACAAAGCGTCGCTAGCTCGCGAGAGTAACCTAATCGCATAAACTCTGCCTAAGTTCAGATTGTAGGCTGCAACTCGCCTACATGAAGTTGGAATCGCTAGTAATCGCTGGTCAGCCATACAGCG…
>233204 16SV6.GV14.G.15.020.B_2452486
ACGCGCCAAACCTTACCTACCCTTGAAATCTTCGGAATCTCTTAGCAATGAGAGAGTGCCTTCGGGAACCGAATGACAGGTGTTGCATGGCTGTCGTCAGCTCGTGTCGTGAGATGTTGGGTTAAGTCCCGTAACGAGCGCAACCCCTATCCTCTGTTACCAGCGAGTAATGTCGGGAACTCTGAGGAAACTGCCGGTGATAAACCGGAGGAAGGCGGGGACGATGTCAAGTCATCATGGCCCTTACGGGTAGGGCTACACACGTGCTACAATGGACAGTACAACGGGTCGCCAAGCCGCGAGGTGGAGCTAACCCCAAAAAACTGTTCTCAGTCCGGATTGGAGTCTGCAACTCGACTCCATGAAGTCGGAATCGCTAGTAATCGCGGATCAGCATGC…
>233254 16SV6.GV14.G.23.009m.A_464
ACGCGATGAACCTTACCTAGCCTTGACATCCTTGGAACCTGCCCTAAAAGGCGGGGTGTCCTTCGGGAAATCAAGTGACAGGTGCTGCATGGCTGTCGTCAGCTCGTGTCGTGAGATGTTGGGTTAAGTCCCGCAACGAGCGCAACCCTTGTCTTTAGTTGCCATCATTTAGTTGGGCACTCTAGAGAGACTGCCGGTGTCAAGCCGGAGGAAGGTGGGGACGACGTCAAGTCATCATGGCCCTTACGGCTAGGGCTTCACACGTGCTACAATGGACGGTACAAAGGGTCGCGAAGCCGCGAGGTGGAGCTAATCCCAAAAAGCCGTTCTCAGTTCGGATTGGAGTCTGCAACTCGACTCCATGAAGTCGGAATCGCTAGTAATCGTGGATCAGCATGC…
>233270 16SV6.GV14.G.01.034m.B_2306816
ACGCGTCGAACCTTACCAGGGCTTGACATACTGCGAACTTCTTTGAAAAGAGAAGGTGCCTTCGGGAACGCAGATACAGGTGGTGCATGGCTGTCGTCAGCTCGTGTCGTGAGATGTTGGGTTAAGTCCCGCAACGAGCGCAACCCTTGTTTTTAGTTACCAATTCGTTGGGTTTTCTAGAAAGACTGCCGGTGACAAACCGGAGGAAGGTGAGGATGACGTCAAGTCAGCATGCCCCTTATGTCCTGGGCTACACACGTGCTACAATGGTTAGGACAAAGAGTCGCGAGCTTGTGAAAGTTAGCTAATCTCGTAAACCTCGCCTAAGTTCAGATTGTAGGCTGCAACTCGCCTACATGAAGTTGGAATCGCTAGTAATCGCTGGTCAGCCATACAGCG…
>233487 16SV6.GV14.G.23.009m.A_653
ACGCGAGAAACCTTACCATCCCTTGACATCCAGAGAAGCGACTAGAGATAGACGTGTGCCTTCGGGAACTCTGTGACAGGTGCTGCATGGCTGTCGTCAGCTCGTGTTGTGAAATGTTGGGTTAAGTCCCGCAACGAGCGCAACCCCTATCCTTATTTGCCAGCGCGTAATGGCGGGAACTCTAAGGAGACTGCCGGTGATAAACCGGAGGAAGGTGGGGACGACGTCAAGTCATCATGGCCCTTACGGGATGGGCTACACACGTGCTACAATGGCAGGTACAGAGGGCAGCGAAGCCGCGAGGTGGAGCGAATCCCAGAAAGCTTGTCGTAGTCCGGATTGGAGTCTGCAACTCGACTCCATGAAGTCGGAATCGCTAGTAATCGTAGATCAGAATGC…
>233558 16SV6.GV14.G.19.050m.C_142786
ACGCGCGGAACCTTACCGGCCCTTGACATACCAATCGCGGACTTAAGAGATTAAGTTCTTCACTTCGGGTGGATTGGATACAGGTGCTGCATGGCTGTCGTCAGCTCGTGTCGTGAGATGTTGGGTTAAGTCCCGCAACGAGCGCAACCCTTACCTTCAATTGCCAACACATTATGGTGGGAACTTTGAAGGAACTGCCGGTGATAAGCCGGAGGAAGGTGGGGATGACGTCAAGTCCTCATGGCCCTTACGGGCCGGGCTACACACGTGATACAATGGTGACTACAAAGGGCAGCGAAGGAGCAATCTGGAGCAAATCTCAAAAAGTTACCTCAGTTCGGATTGTACTCTGCAACTCGAGTGCATGAAGTTGGAATCGCTAGTAATCGTAGATCAGCG…
>233586 16SV6.GV14.G.23.009m.A_274
ACGCGAGGAACCTTACCTACAATTGACATACTGCGAATTTTCTAGAGATAGATTAGTGCCTTCGGGAGCGCAGATACAGGTGCTGCATGGCTGTCGTCAGCTCGTGTCGTGAGATGTTGGGTTAAGTCCTATAACGAGCGCAACCCTTACCCTTATTTGCCAGCGGTTCGGCCGGGAACTATAAGGGAACTGCCGGTAATAAGCCGGAGGAAGGTGGGGACGACGTCAAGTCATCATGGCCCTTACATGTAGGGCTACACACGTGCTACAATGGAAGATACAAACGGTTGCCAAAGCGCGAGCTGGAGCTAATCCGATAAAGTCTTTCGTAGTCCGAATTGCAGTCTGAAACTCGACTGCATGAAGCCGGAATCGCTAGTAATCGCGGATCAGCATGCC…
>233609 16SV6.GV14.G.13.076m.A_387463
ACGCGAAGAACCTTACCTACTCTTGACATCCAGAGAAGCCAGCGGAGACGCAGGTGTGCCTTCGGGAGCTCTGAGACAGGTGCTGCATGGCTGTCGTCAGCTCGTGTTGTGAAATGTTGGGTTAAGTCCCGCAACGAGCGCAACCCTTATCCTTGTTTGCCAGCGAGTAATGTCGGGAACTCCAGGGAGACTGCCGGTGATAAACCGGAGGAAGGTGGGGACGACGTCAAGTCATCATGGCCCTTACGAGTAGGGCTACACACGTGCTACAATGGCGCATACAGAGGGCAGCAAGCTAGCGATGGTGAGCGAATCCCAAAAAGTGCGTCGTAGTCCGGATTGGAGTCTGCAACTCGACTCCATGAAGTCGGAATCGCTAGTAATCGTAGATCAGAATGC…
>233630 16SV6.GV14.G.17.187m.B_180801
ACGCGTTGAACCTTACCTACTCTTGACATCCAGAGAAGCCAGCGGAGACGCAGGTGTGCCTTCGGGAGCTCTGAGACAGGTGCTGCATGGCTGTCGTCAGCTCGTGTTGTGAAATGTTGGGTTAAGTCCCGCAACGAGCGCAACCCTTATCCTTGTTTACCAGCGAGTAATGTCGGGAACTCCAGGGAGACTGCCGGTGATAAACCGGAGGAAGGTGGGGACGACGTCAAGTCATCATGGCCCTTACGAGTAGGGCTACACACGTGCTACAATGGCGCATACAGAGGGCAGCAAGCTAGCGATAGTGAGCGAATCCCAAAAAGTGCGTCGTAGTCCGGATTGGAGTCTGCAACTCGACTCCATGAAGTCGGAATCGCTAGTAATCGTGAATCAGCAATG…
>233654 16SV6.GV14.G.11.200m.A_5559446
ACGCGCTGAACCTTACCTACCCTTAACATCCTTGGAAGTCTTTAGAGATAGAGATGTGCCTTCGGGAACCAAGTGATAGGTGCTGCATGGCTGTCGTCAGCTCGTGTCGTGAGATGTTGGGTTAAGTCCCGTAACGAGCGCAACCCCTACTCTTAGTTGCTAACAGGTTAAGCTGAGAACTCTAAGGGGACTGCCGGTGATAAACCGGAGGAAGGCGGGGATGATGTCAAGTCATCATGGCCCTTACGGGTAGGGCTACACACGTGCTACAATGGACAGTACAAAGGGTCGCTAAGCCGCGAGGTGGAGCTAATCCCATAAAGCTGTTCTCAGTCCGGATTGGAGTCTGCAACTCGACTCCATGAAGTCGGAATCGCTAGTAATCGCGAATCAGAATGT…
>233801 16SV6.GV14.G.17.015m.A_1581723
ACGCGAAGAACCTTACCTACACTTGACATACTTGGAATCCTTTAGAGATAAAGGAGTGCCTTTTGGAATCAAGATACAGGTGCTGCATGGCTGTCGTCAGCTCGTGTCGTGAGATGTTGGGTTAAGTCCTATAACGAGCGCAACCCTTACCCTTATTTGCCAGCGGTTCGGCCGGGAACTATAAGGGAACTGCCGGTAATAAGCCGGAGGAAGGTGGGGACGACGTCAAGTCATCATGGCCCTTACGTGTAGGGCTACACACGTGCTACAATGGGAGATACAAACGGTCGCTAAAGCGCGAGCTGGAGCTAATCCGATAAAGTTTCTCGTAGTCCGAATTGCAGTCTGGAACTCGACTGCATGAAGCCGGAATCGCTAGTAATCGCGGATCAGCATGCC…
>233950 16SV6.GV14.G.13.035m.A_362684
ACGCGACAAACCTTACCAGCTTTTGACATGCTAGGTCGCGGATTTTAGAGATAAAATCCTTCAGTTTTGCTGGACCTAGTACAGGTGCTGCATGGCTGTCGTCAGCTCGTGTCGTGAGATGTTGGGTTAAGTCCCGCAACGAGCGCAACCCCTGTCCTTAGTTGCTACCGATTCGGTCGAGCACTCTAGGGAAACTGCCGGTGATAAACCGGAGGAAGGCGGGGATGACGTCAAGTCCTCATGGCCCTTACAAGCTGGGCTACACACGTGCTACAATGGCGCCTACAGTGGGTTGCAATAAGGCAACTTAAAGCTAATCCTTAAAAGGCGTCTCAGTTCGGATTGTACTCTGCAACTCGAGTACATGAAGTTGGAATCGCTAGTAATCGCGGATCAGAA…
>234071 16SV6.GV14.G.19.050m.C_141875
ACGCGTGAAACCTTACCAGGGCTTAAATGTAGATTGCATAAGCTAGAGATAGCTTTTTCTTCGGACTATCTACAAGGTGCTGCATGGTTGTCGTCAGCTCGTGCCGTGAGGTGTCAGGTTAAGTCCTATAACGAGCGCAACCCCTGTCGTTAGTTGCCAACAGGTTATGCTGGGAACTCTAACGAGACTGCCGGTGCAAACTGAGAGGAAGGTGGGGACGACGTCAAATCATCACGGCCCTTACGTCCTGGGCTACACACGTGCTACAATGGTCGGTACAGAGAGCAGCCACCTTGCGAAAGGGAGCAAATCTTTAAAACCGGTCTCAGTTCGGATCGCAGTCTGCAACTCGACTGCGTGAAGGTGGAATCGCTAGTAATCGCATATCAGCCATGATGC…
>234098 16SV6.GV14.G.02.035m.B_2292974
ACGCGATAAACCTTACCTAGCCTTGACATGTTAGCGTACGACCCCCAAAAGGGTCCGACCTTCGGGAACGCTTACACAGGTGCTGCATGGCTGTCGTCAGCTCGTGTCGTGAGATGTTGGGTTAAGTCCCGCAACGAGCGCAACCCCTACCCTTAGTTACCAGCGGTTCGGCCGGGCACTCTAGGGGAACTGCCGGTTTTAAGCCGGAGGAAGGTGGGGATGACGTCAAGTCCTCATGGCCCTTACGGCTAGGGCTTCACACGTGCTACAATGGTCGGTACAAAGGGTTGCGAAGTCGCGAGGCGGAGCTAATCCCAAAAAGCCGATCTCAGTTCGGATTGGAGTCTGCAACTCGACTCCATGAAGTAGGAATCGCTAGTAATCGTGGATCAGCATGCC…
>234135 16SV6.GV14.G.34.020m.A_21575
ACGCGTTGAACCTTACCAACACTTGACATGTTCGTCGCGAGACCAAGAGATTGGTTTCTTCATTTAGTTGGACGAAACACAGGTGCTGCATGGCTGTCGTCAGCTCGTGTCGTGAGATGTTGGGTTAAGTCCCGCAACGAGCGCAACCCCTACTTTTAGTTGCCACCATTAAGTTGGGCACTTTAAAAGAACTGCCAGTGATAAGCTGGAGGAAGGTGGGGATGACGTCAAGTCCTCATGGCCCTTACGTGTTGGGCTACACACGTGCTACAATGGCACTTACAATGGGAAGCAAAGAGGCGACTCCTAGCTAATCCCAAAAATGTGTCTCAGTTCGGATTGCACTCTGCAACTCGAGTGCATGAAGCTGGAATTGCTAGTAATCGCGAATCAGCGCGT…
>234196 16SV6.GV14.G.23.009m.A_1719
ACGCGCTAAACCTTACCTAGCCTTGACATCCTTGGAACTCTCCCGAAAAGGAGAGGTGCCCTTCGGGGAATCAAGTGACAGGTGCTGCATGGCTGTCGTCAGCTCGTGTCGTGAGATGTTGGGTTAAGTCCCGCAACGAGCGCAACCCTTGCCTTTAGTTGCCAGCATTAAGTTGGGCACTCTAGAGGGACTGCCGGTGTCAAGCCGGAGGAAGGTGGGGACGACGTCAAGTCATCATGGCCCTTACGGCTAGGGCTTCACACGTGCTACAATGGACGGTACAAAGGGTCGCGAAGCCGCGAGGTGGAGCTAATCCCAAAAAGCCGTTCTCAGTTCGGATTGGAGTCTGCAACTCGACTCCATGAAGTCGGAATCGCTAGTAATCGTGGATCAGCATGC…
>234197 16SV6.GV14.G.23.009m.A_205
ACGCGCGAAACCTTACCCAGCCTTGACATCTTCGGAATCCCTGCGAAATCAGGGAGTGCCTCCTTACGGAGGAATCGAATGACAGGTGCTGCATGGCTGTCGTCAGCTCGTGTCGTGAGATGTTCGGTTAAGTCCGGCAACGAGCGCAACCCCTATCGTTAGTTGCTACCAGTTCGGCTGGGCACTTTAGCGAGACTCCCGGTGTTAAACCGGCGGAAGATGGGGATGACGTCAAGTCCTCATGGCCCTTATGGCTGGGGCTACACACGTACTACAATGGTGACTACAGAGGGCAGCAAGATCGCAAGATGGAGCCAATCCCTAAAAGGTCGCCTCAGTTCGGATTGGAGTCTGCAACTCGACTCCATGAAGTTGGAATCGCTAGTAATCGCGGATCAG…
>234239 16SV6.GV14.G.19.050m.C_141503
ACGCGCAGAACCTTACCAACACTTGACATGTTCGTCGCGACTTTAAGAGATTAAAGTTTTCGGTTCGGCCGGACGAAACACAGGTGCTGCATGGCTGTCGTCAGCTCGTGTCGTGAGATGTTGGGTTAAGTCCCGCAACGAGCGCAACCCTCACTTTTAGTTGCCATCATTTAGTTGGGCACTCTGAAAGAACTGCCAGTGTTAAGCTGGAGGAAGGTGGGGATGACGTCAAGTCCTCATGGCCCTTACGTGTTGGGCTACACACGTGCTACAATGGCATTGACAATAGGAAGCAAGGCGGCGACGTCAAGCAAATCCTAAAAAGATGCCTCAGTTCGGATTGTACTCTGCAACTCGAGTACATGAAGCTGGAATTACTAGTAATCGCGGATCAGCGCG…
>234350 16SV6.GV14.G.02.035m.A_2495598
ACGCGCGGAACCTTACCTACCCTTAACATCCTTGGAATCTTCTAGAGATAGAAGAGTGCCTTCGGGAACCAGGTGATAGGTGCTGCATGGCTGTCGTCAGCTCGTGTCGTGAGATGTTGGGTTAAGTCCCGTAACGAGCGCAACCCTCGCCCTTAGTTGCTAGCAGGTAATGCTGAGAACTCTAAGGGGACCGCCGGTGATAAACCGGAGGAAGGTGGGGATGATGTCAAGTCATCATGGCCCTTACGGGTAGGGCTACACACGTGCTACAATGGGCAGTACAATGGGTCGCAATACCGTGAGGTGGAGCTAATCCCACAAAACTGCTCTCAGTCCGGATTGGAGTCTGCAACTCGACTCCATGAAGTCGGAATCGCTAGTAATCGCGAATCAGCATGT…
>234441 16SV6.GV14.G.21.003m.B_1792509
ACGCGCAAAACCTTACCTGGCCTTGACATGCAGAGAACTTTCCAGAGATGGATTGGTGCCTTCGGGAACTCTGACACAGGTGCTGCATGGCCGTCGTCAGCTCGTGTCGTGAGATGTTGGGTTAAGTCCCGTAACGAGCGCAACCCCTATCCCTAGTTGCTAGCAGTTCGGCTGAGAACTCTAGGGAGACTGCCGGTGACAAACCGGAGGAAGGTGGGGATGACGTCAGGTCATCATGGCCCTTACGGCCAGGGCTACACACGTGCTACAATGGCGCGCACAGAGGGCTGCAAACCCGCGAGGGGGAGCGAATCTCACAAAACGCGTCGTAGTCCGGATCGGAGTCTGCAACTCGACTCCGTGAAGTCGGAATCGCTAGTAATCGTGAATCAGAATGTC…
>234504 16SV6.GV14.G.23.009m.A_487
ACGCGACAAACCTTACCAACACTTGACATGTTCGTCGCGAGCCTAAGAGATTAGGCTTTTCAGTTTGGCTGGACGAAACACAGGTGCTGCATGGCTGTCGTCAGCTCGTGTCGTGAGATGTTGGGTTAAGTCCCGCAACGAGCGCAACCCCTACTTTTAGTTGCCACCATTTAGTTGGGCACTTTAAAAGAACTGCCAGTGATAAGCTGGAGGAAGGTGGGGATGACGTCAAGTCCTCATGGCCCTTATGTGTTGGGCTACACACGTGCTACAATGGCACTTACAATGGGAAGCAAAGAGGCGACTCATAGCTAATCCCTAAAATGTGTCTCAGTTCGGATTGTACTCTGTAACTCGAGTGCATGAAGCTGGAATTGCTAGTAATCGCGGATCAGCGCG…
>234515 16SV6.GV14.G.56.030m.B_642452
ACGCGAAGAACCTTACCAGGTCTTAAATGCATAACGAACAGTTGGGAAACCAACCTTTCTTCGGAAGGAATGCAAGGTGCTGCATGGTTGTCGTCAGCTCGTGCCGTGAGGTGTCAGGTTAAGTCCTATAACGAGCGCAACCCCTATTCTTAGTTGCCAGCGGTTCGGCCGGGGACTCTAGGAAAACTGCCAGTGCAAGCTGGGAGGAAGGTGGGGATGACGTCAAATCATCACGGCCCTTACGACCTGGGCCACACACGTGCTACAATGGTAGGTACAAAGAGCAGCCACTTGGCGACAAGGAGCTAATCTCAAAAACCTATCTCAGTTCGGATTGGAGTCTGAAACTCGACTCTATGAAGCTGGAATCGCTAGTAATCGCGCATCAGCCATGGCGCG…
>234551 16SV6.GV14.G.17.187m.B_182078
ACGCGAAGAACCTTACCTACACTTGACATACAGAGAACTTACCAGAGATGGTTTGGTGCCTTCGGGAACTCTGATACAGGTGCTGCATGGCTGTCGTCAGCTCGTGTTGTGAGATGTTGGGTTAAGTCCCGCAACGAGCGCAACCCCTATCCTTAGTTGCCAGCGATTCGGTCGGGAACTCTAAGGAGACTGCCGGTGATAAACCGGAGGAAGGTGGGGACGACGTCAAGTCATCATGGCCCTTACGTGTAGGGCTACACACGTGCTACAATGGCGCATACAGAGTGCTGCGAACCTGCGAGGGTAAGCGAATCACTTAAAGTGCGTCGTAGTCCGGATTGGAGTCTGCAACTCGACTCCATGAAGTCGGAATCGCTAGTAATCGCGTATCAGAATGAC…
>234608 16SV6.GV14.G.01.006m.A_1187078
ACGCGTTGAACCTTACCTGGTCTTGACATGCCCGTCATAGTTTTCCGAAAGGAATTCGTCAGTTAGGCTGGACGGTGCACAGGTGCTGCATGGCTGTCGTCAGCTCGTGTCGTGAGATGTTCGGTTAAGTCCGGCAACGAGCGCAACCCTCGTTCCTAGTTGCCAGCGGGTAATGCCGGGGACTCTAGGAAGACAAACCTCGTGTAGAGGTGGGAAGGTGGGGACGACGTCAAGTCAGTATGGCCCTTACGACCAGGGCTGCACACGTGCTACAATGCCCAGCACAATGGGATGCAACACCGCGAGGTTGAGCAAATCCACAAAACTGGGCCCAGTTCGGATTGGAGTCTGCAACTCGACTCCATGAAGTTGGAATCGCTAGTAATGGCGTATCAGCAA…
>234654 16SV6.GV14.G.04.199mA_3065801
ACGCGACAAACCTTACCCGGCCTTGACATTGAGAGAAAGCCCTATGAAAGTAGGGCCCTGTATCTTCGGATACACTCAAAAACAGGTGCTGCATGGCTGTCGTCAGCTCGTGTCGTGAGATGTTGGGTTAAGTCCCGCAACGAGCGCAACCCCTGCCGTTAGTTGCCAGCGAGTAAAGTCGGGCACTCTAGCGGGACTGCCGTCGTCAAGACGGAGGAAGGCGGGGATGACGTCAAGTCCTCATGGCCCTTATGGCCGGGGCTACACACGTACTACAATGGGCGGTACAGAGCGCAGCGAACCCGCGAGGGTAAGCGAATCGCAGAAAACCGTCCTTAGTTCGGATTGCAGTCTGCAACTCGACTGCATGAAGTCGGAATCGCTAGTAATCGCAGATCA…
>234695 16SV6.GV14.G.49.030m.A_1250184
ACGCGTGGAACCTTACCTGGCCTTGACATGCAGAGAACTTTCCAGAGATGGATTGGTGCCTTCGGGAACTCTGACACAGGTGCTGCATGGCCGTCGTCAGCTCGTGTCGTGAGATGTTGGGTTAAGTCCCGTAACGAGCGCAACCCCTATCCCTAGTTGCTAGCAGTTCGGCTGAGAACTCTAGGGAGACTGCCGGTGACAAACCGGAGGAAGGTGAGGACGACGTCAAGTCATCATGGCCCTTACGCATAGGGCTACACACGTGCTACAATGGAGAATACAGACGGACGCTAAGCCGCGAGGTGGTGCCAATCCTAGAAAATTCTTCGTAGTCCGGATTGGAGTCTGCAACTCGACTCCATGAAGTCGGAATCGCTAGTAATCGCGAATCAGCATGTC…
>234974 16SV6.GV14.G.34.010m.A_207786
ACGCGCGAAACCTTACCAGGGCTTGACATACTACAAATCTCTTTGAAACGAGAGAGTGCCTTCGGGAATGTAGATACAGGTGGTGCATGGCTGTCGTCAGCTCGTGTCGTGAGATGTTGGGTTAAGTCCCGCAACGAGCGCAACCCTCGTTTTTAGTTGCCAATTTATTGGGTTTTTAGAAAGACTGCCGGTGACAAACCGGAGGAAGGTGAGGATGACGTCAAGTCAGCATGCCCCTTATGTCCTGGGCCACACACGTGCTACAATGGCAAAGACAAAGAGTTGCAAATTCGCGAGGATAAGCTAATCTCATAAACTTTGCCTAAGTTCGGATTGTAGGCTGCAACTCGCCTACATGAAGTTGGAATCGCTAGTAATCGCTGGTCAGCTATACAGCGG…
>235003 16SV6.GV14.G.42.050m.B_3281002
ACGCGTGGAACCTTACCTGGTCTTGACATACACAGAATCTTGTAGAGATACGAGAGTGCCTTCGGGAATTGTGATACAGGTGCTGCATGGCTGTCGTCAGCTCGTGTCGTGAGATGTTGGGTTAAGTCCCGCAACGAGCGCAACCCTTGTCCTTAGTTACCAGCACTTCGGGTGGGAACTCTAAGGATACTGCCAGTGACAAACTGGAGGAAGGCGGGGACGACGTCAAGTCATCATGGCCCTTACGACCAGGGCTACACACGTGCTACAATGGTAGGTACAGAGGGCAGCTACACAACGATGTGATGCGAATCTCAAAAAGCCTATCGTAGTCCAGATTGGAGTCTGCAACTCGACTCCATGAAGTAGGAATCGCTAGTAATCGCGGATCAGAATGCC…
>235042 16SV6.GV14.G.19.050m.C_165321
ACGCGTTAAACCTTACCAACACTTGACATGTTCGTCGCGAAACTAAGAGATTAGTTTTTTCAGTTCGGCTGGACGAAACACAGGTGCTGCATGGCTGCCGTCAGCTCGTGTCGTGAGATGTTGGGTTAAGTCCCGCAACGAGCGCAACCCCTACTTTTAGTTGCCACCATTTAGTTGGGCACTTTAAAAGAACTGCCAGTGATAAGCTGGAGGAAGGTGGGGATGACGTCAAGTCCTCATGGCCCTTATGTGTTGGGCTACACACGTGCTACAATGGTACTTACAATGGGATGCAAAGAGGCGACTCTTAGCCAATCCCTAAAATGTACCTCAGTTCGGATTGTACTCTGTAACTCGAGTGCATGAAGCTGGAATTGCTAGTAATCGCGGATCAGCGCG…
>2352826 16SV6.GV14.G.01.011m.B_3934663
ACGCGCAAAACCTTACCAGGGTTTGACATCCTGCGAATCTCTTGGAAACGAGAGAGTGCCTTCGGGAACGCAGTGACAGGTGGTGCATGGCTGTCGTCAGCTCGTGTCGTGAGATGTTGGGTTAAGTCCCGCAACGAGCGCAACCCCCGTCTTTAGTTGCCAGCATTTAGTTGGGCACTCTAGCGAGACCGCCGGTGATAAACCGGAGGAAGGTGTGGATGACGTCAAGTCATCATGCCCCTTACATCCTGGGCTACACACGTACTACAATGCTACGGACAAAGGGCAGCAAGTTCGCGAGGACAAGCAAATCCCATAAACCGTGGCTCAGTTCAGATCGTAGGCTGCAACTCGCCTACGTGAAGGAGGAATCGCTAGTAATCGCAGGTCAGCATACTG…
>235391 16SV6.GV14.G.42.030m.A_754569
ACGCGAGAAACCTTACCAGGGCTTAAATGTAGTATGACAGGGGTGGAAACACCTTTTCCTTCGGGCATATTACAAGGTGCTGCATGGTTGTCGTCAGCTCGTGCCGTGAGGTGTCAGGTTAAGTCCTATAACGAGCGCAACCCCTGTTGTTAGTTGCCAGCGAGTCATGTCGGGAACTCTAACAAGACTGCCAGTGCACACTGTGAGGAAGGTGGGGATGACGTCAAATCATCACGGCCCTTACGTCCTGGGCCACACACGTGCTACAATGGTAGGTACAGAGAGCAGCCACTGCGCGAGCAGGAGCGAATCTATAAAACCTATCTCAGTTCGGATCGGAGTCTGCAACTCGACTCCGTGAAGCTGGAATCGCTAGTAATCGCATATCAGCCATGATGC…
>235415 16SV6.GV14.G.17.187m.B_179983
ACGCGTTGAACCTTACCCAGGCTTGAAGTGCAAGCCGCAATCGGCGAAAGCCGACTCCCGCAAGGGGGCTTGTAGAGGTGCTGCATGGCTGTCGTCAGCTCGTGTCGTGAGATGTTGGGTTAAGTCCCGCAACGAGCGCAACCCTTGTCTGCTGTTGCCATCAGTTCGGCTGGGCACTCTGCGGAGACTGCCGGTGATAAACCGGAGGAAGGTGGGGATGACGTCAAGTCAGCATGGCCTTTATGTCTGGGGCTACACACGTGCTACAATGGCCGGTACAGAGCGCTGCGATCCCGCGAGGGGGAGCTAATCGCACAAAGCCGGTCTCAGTTCGGATTGTAGGCTGCAACTCGCCTACATGAAGTTGGAATCGCTAGTAATCGCGGATCAGCATGCCGC…
>2354411 16SV6.GV14.G.34.020m.A_14552
ACGCGAAGAACCTTACCATCCCTTGACATGGCATGCGAACTCGAGAGATCGAGTGTCCTCTTCGGAGGCGTGCACACAGGTGCTGCATGGCTGTCGTCAGCTCGTGTCGTGAGATGTTGGGTTAAGTCCCGCAACGAGCGCAACCCACGTCCCTAGTTGCCATCATTGAGTTGGGCACTCTGGGGAGACTGCCGGTGATAAGCCGCGAGGAAGGTGTGGATGACGTCAAGTCCTCATGGCCCTTACGGGATGGGCTACACACGTGCTACAATGGCGGTGACAATGGGCAGCGAAGGGGCGACCTGGAGCGAATCCCCAAAAGCCGTCTCAGTTCGGATTGCACTCTGCAACTCGGGTGCATGAAGGCGGAATCGCTAGTAATCGTGGATCAGCATGCCA…
>235889 16SV6.GV14.G.34.020m.A_5472
ACGCGATGAACCTTACCTGGGCTTAAATGCAGAACGACAGACTATGAAAATAGTTTTTCTTCGGACGTTTTGCAAGGTGCTGCATGGTTGTCGTCAGCTCGTGCCGTGAGGTGTTGGGTTAAGTCCCGCAACGAGCGCAACCCCTATTCTTAGTTGCCAGCGAGTAATGTCGGGGACTCTAAGAAAACTGCCCGCGCAAGCGTGGAGGAAGGTGGGGATGACGTCAAATCATCACGGCCCTTACGTCCAGGGCCACACACGTGCTACAATGGTAGGGACAGAGGGCAGCCACCTGGTGACAGGGAGCGAATCCTAAAACCCTATCTCAGTTCGGATCGAAGTCTGCAACTCGACTTCGTGAAGCTGGAATCGCTAGTAATCGCGCATCAGCCATGGCGC…
>235984 16SV6.GV14.G.78.100m.A_7536733
ACGCGTTGAACCTTACCTGGGCTCGAACATTACCGGACAGCCTCCGAAAAGAGGTTTCCTTCGGGCTGGTAATGAGGTGCTGCATGGCTGTCGTCAGCTCGTGTCGTGAGATGTTGGGTTAAGTCCCGCAACGAGCGCAACCCCTATTGCTAGTTACCAGCACGTTATGGTGGGGACTCTAGTGAGACTGCCTGCGCAAGCAGTGAGGAAGGTGGGGACGACGTCAAGTCATCATGGCCCTTATGCCCAGGGCTGCACACGTGCTACAATGGTCGGTACAATGGGCTGCCACCTCGCGAGAGGGAGCTAATCCACAAAGCCGATCTCAGTTCGGATTGGAGTCTGCAACTCGACTCCATGAAGCTGGAATCGCTAGTAATCGCGTATCAGCAACGACGC…
>2361051 16SV6.GV14.G.13.005m.A_905738
ACGCGAGGAACCTTACCTGGTCTTGACATGCCTGTCGTAGTTTTCCGAAAGGAATTCGTCAGTTAGGCTGGACAGTGCACAGGTGCTGCATGGCTGTCGTCAGCTCGTGTCGTGAGATGTTCGGTTAAGTCCGGCAACGAGCGCAACCCTCGTTTCCAGTTGCCAGCGGGTAATGCCGGGGACTCTGGAAAGACAAACCTCTTGTTGAGGTGGGAAGGTGGGGACGACGTCAAGTCAGTATGGCCCTTACGACCAGGGCTGCACACGTGCTACAATGCCCGGCACAATGGGATGCAATATCGCGAGATTGAGCAAATCCACAAAACCGGGCCCAGTTCGGATTGGAGTCTGCAACTCGACTCCATGAAGTTGGAATCGCTAGTAATGGCGTATCAGCAA…
>236679 16SV6.GV14.G.17.015m.A_1598363
ACGCGTTGAACCTTACCTACCCTTGACATGTCCAGAAGCTCTTAGAGATTTGAGTGTGCCCGAAAGGGAGCTGGAACACAGGTGCTGCATGGCTGTCGTCAGCTCGTGTCGTGAGATGTTGGGTTAAGTCCCGCAACGAGCGCAACCCTTGTCGTTAATTGCCATCATTTAGTTGGGCACTTTAACGAGACTGCCGGTGACAAACCGGAGGAAGGTGGGGATGACGTCAAGTCCTCATGGCCCTTATGGGTAGGGCTTCACACGTCATACAATGGTCGGTACAGAGGGTTGCCAAGCCGCGAGGTGGAGCCAATCCCAGAAAGCCGATCGTAGTCCGGATTGCAGGCTGCAACTCGCCTGCATGAAGTCGGAATCGCTAGTAATCGCGGATCAGCATGT…
>236718 16SV6.GV14.G.23.009m.A_212
ACGCGTGGAACCTTACCAACACTTGACATGTTCGTCGCGACTTTAAGAGATTAAAGTTTTCGGTTCGGCCGGACGAAACACAGGTGCTGCATGGCTGTCGTCAGCTCGTGTCGTGAGATGTTGGGTTAAGTCCCGCAACGAGCGCAACCCTCACTTTTAGTTGCCATCATTTAGTTGGGCACTCTGAAAGAACTGCCAGTGATAAGCTGGAGGAAGGTGGGGATGACGTCAAGTCCTCATGGCCCTTACGTGTTGGGCTACACACGTGCTACAATGGTATCTACAACAGGAAGCAAAACTGCGAAGTTAAGCAAATCCCTAAAAGATACCTCAGTTCGGATTGCACTCTGCAACTCGAGTGCATGAAGCTGGAATTACTAGTAATCGTGGATCAGCGTG…
>236868 16SV6.GV14.G.36.200m.B_2263565
ACGCGTAAAACCTTACCTGGGCTAGAAACGGCACGAATTTGGGTGAAAACTCGAAGTACTCTTCGGAGGATGTGTCGCTAGGTGCTGCATGGCTGTCGTCAGCTCGTGTCGTGAGATGTTGGGTTAAGTCCCGCAACGAGCGCAACCCCTATTGTTAGTTGCCATCATTAAGTTGGGCACTCTAGCAAGACTGCCGGTGCATAAGCCGGAGGAAGGTGGGGATGACGTCAAGTCCTCATGGCCCTTATGTCCAGGGCTACACACGTGCTACAATGGGAGGTACAAAGGGTTGCCAACTCGCAAGAGTGAGCTAATCCCAAAAAACCTTCCTCAGTACGGATTGGAGTCTGCAACTCGACTCCATGAAGGTGGAATCGCTAGTAATCCCTGATCAGCAGG…
>237305 16SV6.GV14.G.42.070m.A_687028
ACGCGATAAACCTTACCAGGTCTTGACATCCAGAGAATTTACTAGAGATAGTTTAGTGCCTTCGGGAACTCTGTGACAGGTGCTGCATGGCTGTCGTCAGCTCGTGTTGTGAAATGTTGGGTTAAGTCCCGTAACGAGCGCAACCCTTATCCTTATTTGCCAGCTCTTCGGGTGGGAACTCTAAGGAGACTGCCGGTGACAAACCGGAGGAAGGTGGGGACGACGTCAAGTCATCATGGCCCTTACGACCTGGGCTACACACGTGCTACAATGGCGAGAACAGAGGGATGCGAAGCCGCGAGGTGGAGCTAATCCCAGAAAACTCGTCGTAGTCCGGATTGGAGTCTGCAACTCGACTCCATGAAGTCGGAATCGCTAGTAATCGCGAATCAGAATGTC…
>237417 16SV6.GV14.G.53.010m.A_4024819
ACGCGATAAACCTTACCAGGGCTTAAATGTAGGTTGCATTAGCTAGAGATAGCTATTTCTTCGGACTACTTACAAGGTGCTGCATGGTTGTCGTCAGCTCGTGCCGTGAGGTGTCAGGTTAAGTCCTATAACGAGCGCAACCCCTATCGTTAGTTGCTAGCAGGTCATGCTGAGGACTCTAACGAGACTGCCGGTGCAAACCGTGAGGAAGGTGGGGATGACGTCAAATCATCACGGCCCTTACGTCCTGGGCTACACACGTGCTACAATGGTATAGACAGAGAGCAGCCACTGGGTGACCAGGAGCGAATCTATAAACTATATCACAGTTCGGATCGGAGTCTGCAACTCGACTCCGTGAAGCTGGAATCGCTAGTAATCGCATATCAGCCATGATGC…
>237689 16SV6.GV14.G.13.035m.A_338847
ACGCGTGGAACCTTACCTACCCTTGACATCCCTGAAATCGACTAGTAGTAGTCGAGTGCCTTCGGGAATCAGGTGACAGGTGCTGCATGGCTGTCGTCAGCTCGTGTCGTGAGATGTTAGGTTAAGTCCTGCAACGAGCGCAACCCCTATACTTATTTGCCAGCACGTTATGGTGGGGACTATAAGTAAACTGCCGGTGATAAACCGGAGGAAGGTGGGGACGATGTCAAGTCATCATGGCCCTTATGGGTAGGGCTACACACGGGCTACAATGGACAGTACAATTGGTTGCTAACCCGCGAGGGGGAGCTAATCCGAGAAAGCTGTTCTCAGTCCGGATTGGAGTCTGCAACTCGACTCCATGAAGTCGGAATCGCTAGTAATCGCGAATCAGCATGT…
>237721 16SV6.GV14.G.78.045m.A_271776
ACGCGTTAAACCTTACCTAGGTTTGACATGTATGTGACAGGTGTAGAGATACACCCTTCTTCGGACACTTACACAGGTGGTGCATGGCTGTCGTCAGCTCGTGTCGTGAGATGTTGGGTTAAGTCCCGCAACGAGCGCAACCCTTATCCTATGTTGCCAGCACGTAATGGTGGGGACTCATGGGAGACTGCCGGGGTCAACTCGGAGGAAGGTGGGGACGACGTCAAGTCATCATGCCCCTTATATCTAGGGCTGCAAACATGCTACAATGGCCGGTACAACGGGCTGCTACACCGCGAGGTGAAGCGAATCCATTAAAGCCGGTCTCAGTTCGGATTGAAGTCTGCAACGCGACTTCATGAAGCTGGAGTCGCTAGTAATCCCGGATCAGCAACGCCG…
>238109 16SV6.GV14.G.40m.070m.A_6071486
ACGCGTAAAACCTTACCTACCTTTGACATGTACGGAATTCGCCAGAGATGGCTTAGTGCTCGAAAGAGAACCGTAACACAGGTGCTGCATGGCTGTCGTCAGCTCGTGTCGTGAGATGTTGGGTTAAGTCCCGCAACGAGCGCAACCCTTGTCATTAGTTGCTACATTTAGTTGGGCACTCTAATGAGACTGCCGGTGACAAACCGGAGGAAGGTGGGGATGACGTCAAGTCCTCATGGCCCTTATAGGTAGGGCTACACACGTCATACAATGGATGGTACAGAGGGTCGCCAACCCGCGAGGGGGAGCTAATCCCATAAAACCATTCGTAGTCCGGATCGCAGTCTGCAACTCGACTGCGTGAAGTCGGAATCGCTAGTAATCGCGGATCAGAATGTC…
>238131 16SV6.GV14.G.11.054m.A_865756
ACGCGAAGAACCTTACCCGGGCTTGAAGCGCAAGTGACCCTCGACGAAAGTCGACTTCCGCAAGGACACTTGTAGAGGTGCTGCATGGCTGTCGTCAGCTCGTGTCGTGAGATGTTGGGTTAAGTCCCGCAACGAGCGCAACCCTTGTCTGCTGTTGCCATCAGTTCGGCTGGGCACTCTGCGGAGACTGCCGGTGATAAACCGGAGGAAGGTGGGGATGACGTCAAGTCAGCATGGCCTTTATGTCCGGGGCTACACACGTGCTACAATGGCAGGCACAAAGCGTCGCGATCTCGCGAGGGTGAGCTAATCGCACAAAGCCTGTCTCAGTTCGGATTGCAGGCTGCAACTCGCCTGCATGAAGTTGGAATCGCTAGTAATCGCGGATCAGCATGCCGC…
>238400 16SV6.GV14.G.78.200m.A_47903
ACGCGATAAACCTTACCAGGGCTTAAATGTAAGTTGCATGATTTAGAGATAGATCTTTCTTCGGACTACTTACAAGGTGCTGCATGGTTGTCGTCAGCTCGTGCCGTGAGGTGTCAGGTTAAGTCCTATAACGAGCGCAACCCCTATCGTTAGTTGCTAGCAGGTCATGCTGAGGACTCTAACGAGACTGCCGGTGCAAACCGTGAGGAAGGTGGGGATGACGTCAAATCATCACGGCCCTTACGTCCTGGGCTACACACGTGCTACAATGGTATAGACAGAGAGCAGCCACTGGGTGACCAGGAGCGAATCTATAAACTATATCACAGTTCGGATCGGAGTCTGCAACTCGACTCCGTGAAGCTGGAATCGCTAGTAATCGCATATCAGCCATGATGC…
>238448 16SV6.GV14.G.17.187m.B_199510
ACGCGATGAACCTTACCCAGGCTTGAAGTGCGAGCGACCATCGACGAGAGTCGACTTCCGCAAGGACGCTCGTAGAGGTGCTGCATGGCTGTCGTCAGCTCGTGTCGTGAGATGTTGGGTTAAGTCCCGCAACGAGCGCAACCCTTGTTCTCTGTTGCCATCAGGTTATGCTGGGCACTCTGAGAAGACTGCCGGTGATAAACCGGAGGAAGGTGGGGATGACGTCAAGTCAGCATGGCCTTTATGTCTGGGGCTACACACGTGCTACAATGGCCGGTACAAAGCGTCGCCAACCCGCGAGGGTGAGCTAATCGCAGAAAGCCGGTCTCAGTTCGGATTGTAGGCTGCAACTCGCCTACATGAAGTTGGAATCGCTAGTAATCGCGGATCAGCATGCCG…
>238607 16SV6.GV14.G.78.200m.A_66916
ACGCGCAAAACCTTACCAGCACTTGACATACAACGAACTCGTCAGAGATGACTTGGTGCCGCTTCGGTGGAACGTTGATACAGGTGGTGCATGGCTGTCGTCAGCTCGTGTCGTGAGATGTTGGGTTAAGTCCCGCAACGAGCGCAACCCCTATCGTATGTTACCATCATTAAGTTGGGGACTCATGCGAGACTGCCTGCGACGAGCAGGAGGAAGGTGGGGATGACGTCAAGTCATCATGCCCCTTATGTGCTGGGCTACACACGTGCTACAATGGTTGGTACAGAGAGCAGCAATACGGCGACGTGGAGCAAATCTCAGAAAGCCAATCTTAGTTCGGATCGCAGTCTGCAACTCGACTGCGTGAAGTTGGAATCGCTAGTAATCGCGAATCAGCAA…
>238821 16SV6.GV14.G.23.009m.A_2282
ACGCGCGGAACCTTACCAGGGCTTAAATGTAGATTGACAGGTTTAGAGATAGACTTTTCTTCGGACAATTTACAAGGTGCTGCATGGTTGTCGTCAGCTCGTGCCGTGAGGTGTCAGGTTAAGTCCTATAACGAGCGCAACCCCTGTTGTTAGTTGCCAGCGAGTCAAGTCGGGAACTCTAACAAGACTGCCAGTGCAAACTGTGAGGAAGGTGGGGATGACGTCAAATCATCACGGCCCTTACGTCCTGGGCTACACACGTGCTACAATGGTAGGTACAGAGAGCAGCCACTGCGTGAGCAGGAGCGAATCTATAAAACCTATCACAGTTCGGATCGGAGTCTGCAACTCGACTCCGTGAAGCTGGAATCGCTAGTAATCGCATATCAGCCATGATGC…
>239190 16SV6.GV14.G.19.050m.C_164165
ACGCGCTAAACCTTACCTAGGCTTGAAATCCTACGAATCTGACCCAAAAGTCGGAGTGCCCCTCGGGGAATGTAGAGACAGGCGCTGCATGGCTGTCGTCAGCTCGTGTCGTGAGATGTTGGGTTAAGTCTCGCAACGAGCGCAACCCCTATTTTTAGTTGCCAGCATTAAGTTGGGCACTCTAGAAAGACTGCCTGGGTTAACCAGGAGGAAGGTGGGGATGACGTCAAGTCCTCATGGCCCTTATGCCTAGGGCTACACACGTAATACAATGGTCGGTACAAAGGGAAGCCAACCCGCAAGGGGGAGCAAACCTCAAAAAGCCGATCTCAGTCCGGATTGGAGTCTGCAACTCGACTCCATGAAGTTGGAATCGCTAGTAATCGCGGATCAGCACGC…
>239225 16SV6.GV14.G.78.200m.A_39459
ACGCGTAAAACCTTACCATCCCTTGACATCCAGAGAAGAGACTAGAGATAGACTTGTGCCTTCGGGAACTCTGTGACAGGTGCTGCATGGCTGTCGTCAGCTCGTGTTGTGAAATGTTGGGTTAAGTCCCGCAACGAGCGCAACCCCTATCCTTATTTGCCAGCGCGTTATGGCGGGAACTCTAAGGAGACTGCCGGTGATAAACCGGAGGAAGGTGGGGACGACGTCAAGTCATCATGGCCCTTACGGGATGGGCTACACACGTGCTACAATGGCAAGTACAGAGGGCAGCAATATCGCGAGATGGAGCGAATCCCACAAAGCTTGTCGTAGTCCGGATTGGAGTCTGCAACTCGACTCCATGAAGTCGGAATCGCTAGTAATCGTGGATCAGAATGC…
>2393659 16SV6.GV14.G.17.187m.B_178510
ACGCGACAAACCTTACCTGGGTTTGACATCTGGCGAATCCTCTAGAGACAGAGGAGTGCCCGTAAGGGAGCGCCAAGACAGGTGCTGCATGGCTGTCGTCAGCTCGTGCCGTGAGGTGTTGGGTTAAGTCCCGCAACGAGCGCACCCCCTATCATTAGTTGCCCCCAGGTGATGCTGTGGCACTCTAGTGAGACTGCCCGTGTTAAGCGGGAGGAAGGTGGGGACGACGTCAAGTCATCATGGCCTTTATGCCCAGGGCTACACACGTGCTACAATGGGTGGTACAGAGAGTTGCGAGTGCGCGAGCAGGAGCTAATCTCAGAAAACCATCCTCAGTTCGGATCGGAGTCTGCAACTCGACTCCGTGAAGCTGGAATCGCTAGTAATCGCGGATCAGCA…
>239588 16SV6.GV14.G.77.070m.A_8500053
ACGCGATAAACCTTACCTACTCTTGACATCCAGAGAACTTTCCAGAGATGGATTGGTGCCTTCGGGAACTCTGTGACAGGTGCTGCATGGCTGTCGTCAGCTCGTGTCGTGAGATGTTGGGTTAAGTCCCGTAACGAGCGCAACCCTTGTCCTTATTTGCCAGCACATTATGGTGGGCACTCTAGGGAGACTGCCGGTGACAAACCGGAGGAAGGTGGGGACGACGTCAAGTCATCATGGCCCTTACGAGTAGGGCTACACACGTGCTACAATGGGAAGTACAAAGGGTTGCAACCTCGCGAGAGTGAGCCAATCCCATAAAACTTCTCGTAGTCCGGATTGGAGTCTGCAACTCGACTCCATGAAGTCGGAATCGCTAGTAATCGTAAATCAGAATGT…
>239869 16SV6.GV14.G.78.200m.A_40305
ACGCGTAAAACCTTACCAGCTCTTGACATCTTCGGAACTTTCTAGAGATAGATTGGTGCCTTCGGGAACCGAATGACAGGTGCTGCATGGCTGTCGTCAGCTCGTGTCGTGAGATGTTGGGTTAAGTCCCGCAACGAGCGCAACCCCTGTCCTTAGTTGCCAGCACGTAATGGTGGGAACTCTAAGGAGACTGCCGGTGACAAACCGGAGGAAGGTGGGGATGACGTCAAGTCATCATGGCCCTTATGGGCTGGGCTACACACGTGCTACAATGGGCTGTACAGAGGGTCGCGAACCCGCGAGGGGGAGCTAATCCCACAAAGCAGCTCTTAGTCCGGATTGCAGTCTGCAACTCGACTGCATGAAGTTGGAATCGCTAGTAATCGTAGATCAGCACTG…
>239964 16SV6.GV14.G.32.450m.B_5320151
ACGCGTGGAACCTTACCTACTCTTGACATCCAGTGAACTTTCCAGAGATGGATCGGTGCCTTCGGGAATCGAGATACAGGTGCTGCATGGCTGTCGTCAGCTCGTGTCGTGAGATGTTGGGTTAAGTCCCGCAACGAGCGCAACCCTTGTCCTTAGTTGCCAGCACGTAATGGTGGGAACTCTAGGGAGACTGCCGGTGACAAACCGGAGGAAGGTGGGGACGACGTCAAGTCATCGTGGCCCTTATGGGCAGGGCTACACACGTGCTACAATGGCGAATACAGAGGGTTGCCAACCAGCAATGGCGAGCCAATCCCTTAAAATTCGTCGTAGTCCGGATCGGAGTCTGCAACTCGACTCCGTGAAGTCGGAATCGCTAGTAATCGCGAATCAGAATGT…
>240141 16SV6.GV14.G.56.070m.A_996015
ACGCGTTAAACCTTACCTACCCTTGACATCGAGAGAACTTTCCAGAGATGGATTGGTGCCTTCGGGAGCTCTCAGACAGGTGCTGCATGGCTGTCGTCAGCTCGTGTTGTGAAATGTTGGGTTAAGTCCCGTAACGAGCGCAACCCTTGTCCCTATTTGCCAGCGATTCGGTCGGGAACTCTAGGGAGACTGCCGGTGACAAACCGGAGGAAGGTGGGGACGACGTCAAGTCATCATGGCCCTTACGGGTAGGGCTACACACGTGCTACAATGGCCGGTACAATGGGTTGCGAATCCGCGAGGTGGAGCTAATCCCTTAAAGCCGGTCTCAGTCCGGATCGGAGTCTGCAACTCGACTCCGTGAAGTCGGAATCGCTAGTAATCGTGAATCAGAATGTC…
>240274 16SV6.GV14.G.56.030m.B_642669
ACGCGTTAAACCTTACCATCCCTTGACATCCTGAGAATTTCTCGTAATGAGAAAGTGCCTTCGGGAACTCAGTGACAGGTGCTGCACGGCTGTCGTCAGCTCGTGTCGTGAGATGTTGGGTTAAGTCCCGCAACGAGCGCAACCCCTATCTTTAGTTGCCAGCACGTAATGGTGGGAACTCTAGAGAGACTGCCGGTGATAAGCCGGAGGAAGGTGGGGACGACGTCAAGTCATCATGGCCCTTACGGGATGGGCTACACACGTGCTACAATGGTGCATACAGAGGGTTGCCAACCAGCGATGGGGAGCCAATCCCAGAAAGTGCATCTTAGTCCGGATCGCAGTCTGCAACTCGACTGCGTGAAGTTGGAATCGCTAGTAATCGCGAATCAGCAACGT…
>241633 16SV6.GV14.G.02.141m.A_4569267
ACGCGCGGAACCTTACCTGGACTTAAATGCAGATTGACCCTCTTAGAAATAGGAGTTCTCTTCGGAGCAATCTACAAGGTGCTGCATGGTTGTCGTCAGCTCGTGCCGTGAGGTGTCGGGTTAAGTCCCATAACGAGCGCAACCCCTATCGTTAGTTGCTAACAGGTAATGCTGAGGACTCTAGTGAGACTGCCACCGTAAGGTGAGAGGAAGGTGGGGATGACGTCAAATCAGCACGGCCCTTACGTCCAGGGCTACACACGTGTTACAATGGCCGATACAAAGGGCAGCTACTAGGTGACTAGATGCTAATCTCAAAAGTCGGTCTCAGTTCGGATCGGAGTCTGCAACTCGACTCCGTGAAGTTGGATTCGCTAGTAATCGTAGATCAGCAATGCT…
>241977 16SV6.GV14.G.78.045m.A_274789
ACGCGCAGAACCTTACCTGGTCTTGACATGTAGCGAAGGTTTTAGAGATAGAACTGTGCCTTCGGGAACGCTAACACAGGTGCTGCATGGCTGTCGTCAGCTCGTGTCGTGAGATGTTGGGTTAAGTCCCGCAACGAGCGCAACCCCTGTCCTTAGTTGCCAGCCTTAAGTTGGGCACTCTAAGGAGACTGCCGGTGACAAACCGGAGGAAGGTGGGGATGACGTCAAGTCATCATGGCCCTTATGACCAGGGCTACACACGTGCTACAATGGCTAGTACAAAGGGTTGCCAACTTGCGAGAGTGAGCTAATCCCATAAAGCTAGTCGTAGTCCGGATCGCAGTCTGCAACTCGACTGCGTGAAGTCGGAATCGCTAGTAATCGCAGATCAGAATGCTG…
>242050 16SV6.GV14.G.19.050m.C_143191
ACGCGCCAAACCTTACCAGCCCTTGACATGGGGATCGCGAGGAGTGGAGACACACCTCTTCAGTTCGGCTGGATCCCACACAGGTGCTGCATGGCTGTCGTCAGCTCGTGTCGTGAGATGTTGGGTTAAGTCCCGCAACGAGCGCAACCCCTGTCCCTAGTTGCCCCCGGGTCATGCCGGGCACTCTAGGGAAACTGCCGGTGACAAGCCGGAGGAAGGCGGGGATGACGTCAAGTCCTCATGGCCCTTATGGGCTGGGCTACACACGTGCTACAATGGCGGTGACAATGGGCAGCGACCTCGCGAGGGGAAGCAAATCCGTGAAAAGCCGTCTCAGTTCGGATTGTACTCTGCAACTCGAGTGCATGAAGTCGGAATCGCTAGTAATCGTGGATCAGC…
>242559 16SV6.GV14.G.78.200m.A_38773
ACGCGCCAAACCTTACCTAGGCTCTAATGCGCGCGCTATTCTGTGAAAGCAGAAGTTCCTTCGGGACGCAAAGCAAGGTGCTGCATGGTTGTCGTCAGCTCGTGCCGTGAGGTGTTGGGTTAAGTCCCGCAACGAGCGCAACCCCTATCTTTAGTTGCCAGCACGTAATGGTGGGGACTCTAGAGAGACTGCCGGCGTAAGCCGTGAGGAAGGTGGGGACGACGTCAAATCATCATGGCCTTTATGCCTAGGGCGACACACGTGCTACAATGGCGTGCACAGAGGGTAGCCAGGCCGCGAGGTTGAGCCAATCCCAGAAAGCACGTCCCAGTTCGGATTGGAGTCTGCAACTCGACTCCATGAAGGTGGAATCGCTAGTAATCGCGCATCAGCCATGGC…
>242585 16SV6.GV14.G.71.010m.A_972459
ACGCGCGGAACCTTACCTGGCCTTGACATGTACCGAATTTAGCAGAGATGCTTTAGTGCTCGCAAGAGAACGGTAACACAGGTGCTGCATGGCTATCGTCAGCTCGTGTCGTGAGATGTTGGGTTAAGTCCCGCAACGAGCGCAACCCCTGCCATTAATTGCCATCATTTAGTTGGGCACTTTAATGGGACTGCCGGTGACAAACCGGAGGAAGGTGGGGATGACGTCAAGTCCTCATGGCCCTTATGGCCAGGGCTTCACACGTAATACAATGGTCGGTACAGAGGGACGCCAACCCGCGAGGGGGAGCTAATCTCAGAAAGCCGATCGTAGTCCGGATTGTTGTCTGCAACTCGACAGCATGAAGTCGGAATCGCTAGTAATCGCGGATCAGAATGT…
>24308 16SV6.GV14.G.42.030m.A_767751
ACGCGTGAAACCTTACCAGGTCTTGACATCCTGCGAACTTTCTAGAGATAGATTGGTGCCTTCGGGAACGCAGTGACAGGTGCTGCATGGCTGTCGTCAGCTCGTGTCGTGAGATGTTGGGTTAAGTCCCGTAACGAGCGCAACCCTTGTCCTTAGTTGCCAGCACGTAATGGTGGGAACTCTAAGGAGACTGCCGGTGACAAACCGGAGGAAGGTGGGGACGACGTCAAGTCATCATGGCCCTTACGACCTGGGCTACACACGTGCTACAATGGGCGGTACAAAGGGCAGCGAAGCCGCGAGGTGAAGCGAATCCCATAAAACCGTTCGTAGTCCGGATTGGAGTCTGCAACTCGACTCCATGAAGTCGGAATCGCTAGTAATCGTAGATCAGAATGC…
>2431278 16SV6.GV14.G.61.080m.B_3018329
ACGCGAAAAACCTTACCTACTCTTGAAATCCTGTGAACTTACTAGAGATAGTTTGGTGCCTTCGGGAACACAGTGACAGGTGCTGCATGGCTGTCGTCAGCTCGTGTTGTGAAATGTTGGGTTAAGTCCCGTAACGAGCGCAACCCCTATCCTTAGTTGCCAGCGAGTAATGTCGGGGACTCTAAGGAGACTGCCGGTGACAAACCGGAGGAAGGCGGGGATGACGTCAAGTCATCATGGCCCTTACGAGTAGGGCTACACACGTGCTACAATGGCCGGTACAGACGGTTGCGAAGCCGCGAGGTGAAGCTAATCCGAGAAAGCCGGTCGTAGTCCGGATTGGAGTCTGCAACTCGACTCCATGAAGTCGGAATCGCTAGTAATCGTGAATCAGAACGT…
>243160 16SV6.GV14.G.19.050m.C_161371
ACGCGTGGAACCTTACCAACCCTTGACATCCTATGACAACCTGAGAGATCAGGCTTTCCTTCGGGACATAGTGACAGGTGCTGCATGGCTGTCGTCAGCTCGTGTCGTGAGATGTTCGGTTAAGTCCGGCAACGAGCGCAACCCACATCCCTAGTTGCCAGCAGTTCGGCTGGGCACTCTATGGAAACTGCCCGTGATAAGCGGGAGGAAGGTGTGGATGACGTCAAGTCCTCATGGCCCTTACGGGTTGGGCTACACACGTGCTACAATGGCAACTACAGTGAGTTAATCTCCAAAAGTTGTCTCAGTTCGGATTGGGGTCTGCAACTCGACCCCATGAAGTCGGAATCGCTAGTAATCGCGTAACAGCATGACGCGGTGAATACGTTCCCGGGCCTT…
>243192 16SV6.GV14.G.21.070m.C_4388702
ACGCGTAAAACCTTACCTGGACTTGACATAGTAAGAAGATTTAAGAGATTAGATTGTGTCTGCTTGCAGAAACTTATATACAGGTGCTGCACGGCTGTCGTCAGCTCGTGTCGTGAGATGTTGGGTTAAGTCCCGCAACGAGCGCAACCCTCGTCCTTAGTTGCTAACAGTTCGGCTGAGAACTCTAAGGAGACTGCCTGGGTAACCAGGAGGAAGGTGAGGACGACGTCAAGTCATCATGGCCCTTACGTCCAGGGCTACACACGTGCTACAATGGGGCATACAAAGAGCTGCGATACCGCGAGGTGGAGCAAATCTCAAAAATGCCTCCCAGTTCGGATAGCACTCTGCAACTCGAGTGCTTGAAGTTGGAATCGCTAGTAATCGTAGATCAGCAAT…
>243263 16SV6.GV14.G.40m.010m.A_135620
ACGCGAAAAACCTTACCAACCCTTGACATACTTGTCGCGGATTCCAGAGATGGATTCCTTCAGTTCGGCTGGACAATGTACAGGTGCTGCATGGCTGTCGTCAGCTCGTGTCGTGAGATGTTCGGTTAAGTCCGGCAACGAGCGCAGCCCACGTCCTTAGTTACCAGCATTTAGTTGGGTACCCTAAGGAGACTACCGGTGATAAGCCGGAGGAAGGTGTGGACGACGTCAAGTCATCATGGCCCTTACGGGTTGGGCTACACACGTGCTACAATGGCATCTACAGTGAGTTAATCTCCAAAAGATGTCTCAGTTCGGATTGGGGTCTGCAACTCGACCCCATGAAGTTGGAATCGCTAGTAATCGCGGAACAGCATGCCGCGGTGAATACGTTCCCGG…
>243410 16SV6.GV14.G.40m.007m.C_5282238
ACGCGCAGAACCTTACCAGCCCTTGACATACCGATCGCGGTTTCCAGAGATGGATACCTTCAGTTAGGCTGGATCGGATACAGGTGCTGCATGGCTGTCGTCAGCTCGTGTCGTGAGATGTTGGGTTAAGTCCCGCAACGAGCGCAACCCTCGCCTTTAGTTGCCAGCATTAAGTTGGGCACTCTAGAGGGACTGCCGGTGATAAGCCGGAGGAAGGTGGGGATGACGTCAAGTCCTCATGGCCCTTACGGGCTGGGCTACACACGTGCTACAATGGTGGTGACAGTGGGCAGCGAGACCGCGAGGTCGAGCTAATCTCCAAAAGATGTCTCAGTTCGGATTGTTCTCTGCAACTCGAGAGCATGAAGTGGGAATCGCTAGTAATCGCGGATCAGAATG…
>243530 16SV6.GV14.G.61.020m.B_590994
ACGCGTGGAACCTTACCAGGTCTTGACATCCAGAGAATCCTTTAGAGATAGAGGAGTGCCTTCGGGAATTCTGAGACAGGTGCTGCATGGCTGTCGTCAGCTCGTGTCGTGAGATGTTGGGTTAAGTCCCGTAACGAGCGCAACCCTTATCCTTAGTTGCCATCATTTAGTTGGGGACTCTAAGGAGACTGCCGGTGACAAACCGGAGGAAGGTGGGGACGACGTCAAGTCATCATGGCCCTTACGACCTGGGCTACACACGTGCTACAATGGGCAGTACAGAGGGATGCAAACTCGCGAGAGTAAGCGGACCCCAGAAAGCTGTTCGTAGTCCGGATTGGAGTCTGCAACTCGACTCCATGAAGTCGGAATCGCTAGTAATCGTGGATCAGAATGCCA…
>243677 16SV6.GV14.G.69.1200m.A_2216592
ACGCGATGAACCTTACCAGGGCTTAAATGTAAATTGACAGGTTTAGAGATAGACTTTTCTTCGGACAATTTACAAGGTGCTGCATGGTTGTCGTCAGCTCGTGCCGTGAGGTGTCAGGTTAAGTCCTATAACGAGCGCAACCCCTGTTGTTAGTTGCCAGCGATTCAAGTCGGGAACTCTAACAAGACTGCCAGTGCAAACTGTGAGGAAGGTGGGGATGACGTCAAATCATCACGGCCCTTACGTCCTGGGCTACACACGGGCTACAATGGTAGGGACAGAGAGCAGCCACTGGGCGACCAGGAGCGAATCTATAAACCCTATCACAGTTCGGATCGGAGTCTGCAACTCGACTCCGTGAAGCTGGAATCGCTAGTAATCGCATATCAGCCATGATGC…
>243681 16SV6.GV14.G.78.200m.A_53828
ACGCGAAGAACCTTACCAGGGCTTAAATGTAGATTGACAGGGGTGGAAACACCTTTTCCTTCGGGCAATTTACAAGGTGCTGCATGGTTGTCGTCAGCTCGTGCCGTGAGGTGTCAGGTTAAGTCCTATAACGAGCGCAACCCCTGTTGTTAGTTGCCAGCGAGTCATGTCGGGAACTCTAACAAGACTGCCAGTGCAAACTGTGAGGAAGGTGGGGATGACGTCAAATCATCACGGCCCTTACGTCCTGGGCCACACACGTGCTACAATGGCCGGTACAGAGAGCAGCCACTACGCGAGTAGGAGCGAATCTTGAAAGCCGGTCTCAGTTCGGATCGGAGTCTGCAACTCGACTCCGTGAAGCTGGAATCGCTAGTAATCGCATATCAGCCATGATGC…
>243735 16SV6.GV14.G.19.050m.C_140985
ACGCGAGAAACCTTACCAACACTTGACATGTTCGTCGCGACTCTAAGAGATTAGAGTTTTCGATTCGGCCGGACGAAACACAGGTGCTGCATGGCTGTCGTCAGCTCGTGTCGTGAGATGTTGGGTTAAGTCCCGCAACGAGCGCAACCCTCACTTTTAGTTGCCATCATTTAGTTGGGCACTCTGAAAGAACTGCCAGTGATAAGCTGGAGGAAGGTGGGGATGACGTCAAGTCCTCATGGCCCTTACGTGTTGGGCTACACACGTGCTACAATGGCATCTACAATAGGAAGCAAGATGGCGACATCAAGCAAATCCTAAAAAGATGCCTCAGTTCGGATTGCACTCTGCAACTCGAGTGCATGAAGCTGGAATTACTAGTAATCGCGGATCAGCGCG…
>243868 16SV6.GV14.G.17.187m.B_185578
ACGCGATGAACCTTACCACCCCTTGACATACTCGGAACTTTCTAGAGATAGATTGGTGCCTTCGGGAACCGAGATACAGGTGCTGCATGGCTGTCGTCAGCTCGTGTCGTGAGATGTTGGGTTAAGTCCCGTAACGAGCGCAACCCTTGTCCTTATTTGCCAGCGGGTAATGCCGGGAACTCTAAGGAGACTGCCGGTGACAAACCGGAGGAAGGTGGGGACGACGTCAAGTCATCATGGCCCTTACGGGGTGGGCTACAAACGTGCTACAATGGGAAGTACAAAGGGCTGCAAGCCTGCAAAGGTTAGCGAATCCCAGAAAACTTCTCGTAGTCCGGATAGGAGTCTGCAACTCGACTCCTTGAAGTCGGAATCGCTAGTAATCGCGAATCAGAATGT…
>24388 16SV6.GV14.G.78.200m.A_52421
ACGCGAGGAACCTTACCAACACTTGACATGTTCGTCGCGACTCTAAGAGATTAGAGTTTTCGGTTCGGCCGGACGAAACACAGGTGCTGCATGGCTGTCGTCAGCTCGTGTCGTGAGATGTTGGGTTAAGTCCCGCAACGAGCGCAACCCCTACTTTTAGTTGCCACCATTTAGTTGGGCACTTTAAAAGAACTGCCAGTGATAAGCTGGAGGAAGGTGGGGATGACGTCAAGTCCTCATGGCCCTTATGTGTTGGGCTACACACGTGCTACAATGGTACTTACAATGAGATGCGAAGAGGCGACTCTAAGCCAATCCCAAAAAGGTACCTCAGTTCGGATTGTACTCTGCAACTCGAGTACATGAAGCTGGAATTACTAGTAATCGTGGATCAGCGCG…
>243903 16SV6.GV14.G.04.199mA_3063219
ACGCGTTGAACCTTACCAGCCCTTGACATACCGATCGCGGTTTCCAGAGATGGATTCCTTCAGCTCGGCTGGATCGGATACAGGTGCTGCATGGCTGTCGTCAGCTCGTGTCGTGAGATGTTGGGTTAAGTCCCGCAACGAGCGCAACCCTCGCCCTTAGTTGCCAGCAGGTTAAGCTGGGCACTCTAAGGGAACTGCCGGTGATAAGCCGGAGGAAGGTGGGGATGACGTCAAGTCCTCATGGCCCTTATGGGCTGGGCTACACACGTGCTACAATGGCGGTGACAGAGGGATGCCAGGCTGCAAAGTCGAGCAAATCTCCAAAAGCCGTCTCAGTTCGGATTGTTCTCTGCAACTCGAGAGCATGAAGTTGGAATCGCTAGTAATCGCGGATCAGCA…
>243983 16SV6.GV14.G.78.045m.A_251716
ACGCGATGAACCTTACCAAGGCTTGACATATAGAGGAAAAGTGTAGAAATACACTCCCCGCAAGGTCTCTATACAGGTGGTGCCTGGTTGTCGTCAGCTCGTGTCGTGAGATGTTGGGTTAAGTCCCGCAACGAGCGCAACCCTCGTCCTATGTTGCCAGCACGTAATGGTGGGAACTCATGGGAGACTGCCGGGGTTAACTCGGAGGAAGGTGGGGATGACGTCAAATCATCATGCCCCTTATGTCTTGGGCTTCACGCATGCTACAAGGGCCGGTACAGAGGGCTGCAATACCGCAAGGTGGAGCGAATCCCAAAAAGCCGGTCTCAGTTCGGATTGAGGTCTGCAACTCGACCTCATGAAGTTGGAGTCGCTAGTAATCGCAAATCAGCAACGTTG…
>244123 16SV6.GV14.G.60.070m.B_318539
ACGCGATAAACCTTACCAGGGCTTAAATGTAAGTTGCATAGATCAGAGATGGTCTTTTCTTCGGACTACTTACAAGGTGCTGCATGGTTGTCGTCAGCTCGTGCCGTGAGGTGTCAGGTTAAGTCCTATAACGAGCGCAACCCCTGTCGTTAGTTGCCAGCAAGTTAAGTTGGGCACTCTAGCGAGACTGCCAGTGCAAACTGTGAGGAAGGTGGGGATGACGTCAAATCATCACGGCCCTTACGTCCTGGGCTACACACGTGCTACAATGGTAGGTACAGAGGGCAGCCACTGCGCGAGCAGGAGCGAATCCTTAAAACCTATCTCAGTTCGGATCGGAGTCTGCAACTCGACTCCGTGAAGCTGGAATCGCTAGTAATCGGATATCAGCCATGATCC…
>244247 16SV6.GV14.G.78.200m.A_68130
ACGCGCGAAACCTTACCAGCTCTTGACATCCTGCGAACTTTCTAGAGATAGATTGGTGCCTTCGGGAACGCAGTGACAGGTGCTGCATGGCTGTCGTCAGCTCGTGTCGTGAGATGTTGGGTTAAGTCCCGCAACGAGCGCAACCCTTGTCCTTAGTTGCCAGCACGTAATGGTGGGAACTCTAAGGAGACTGCCGGTGACAAACCGGAGGAAGGTGGGGACGACGTCAAGTCATCATGGCCCTTATGGGCTGGGCTACACACGTGCTACAATGGGCTGTACAGAGGGTCGCGAACCCGCGAGGGGGAGCCAATCCCACAAAGCAGCTCTTAGTCCGGATTGCAGTCTGCAACTCGACTGCATGAAGTTGGAATCGCTAGTAATCGTAGATCAGAACTG…
>244479 16SV6.GV14.G.78.200m.A_51340
ACGCGCCAAACCTTACCATCCCTTGACATCCAGAGAAGAGACTAGAGATAGACTTGTGCCTTCGGGAACTCTGTGACAGGTGCTGCATGGCTGTCGTCAGCTCGTGTTGTGAAATGTTGGGTTAAGTCCCGCAACGAGCGCAACCCCTATCCTTATTTGCTAGCGCGTAATGGCGAGAACTCTAAGGAGACTGCCGGTGATAAACCGGAGGAAGGTGGGGACGACGTCAAGTCATCATGGCCCTTACGGGATGGGCTACACACGTGCTACAATGGCAAGTACAGAGGGCAGCAATACCGCGAGGTGGAGCGAATCCCACAAAGCTTGTCGTAGTCCGGATTGGAGTCTGCAACTCGACTCCATGAAGTCGGAATCGCTAGTAATCGTAGATCAGAATGC…
>244501 16SV6.GV14.G.40m.010m.A_129754
ACGCGTGAAACCTTACCAGGGCTTAAATGTAGATTGACAGGACTAGAGATAGTTTTTCCTTCGGGCAATTTACAAGGTGCTGCATGGTTGTCGTCAGCTCGTGCCGTGAGGTGTCAGGTTAAGTCCTATAACGAGCGCAACCCCTGTTGTTAGTTGCCAGCGAGTCATGTCGGGAACTCTAACAAGACTGCCAGTGCAAACTGTGAGGAAGGTGGGGATGACGTCAAATCATCACGGCCCTTACGTCCTGGGCTACACACGTGCTACAATGGTAGGGACAGAGAGCAGCCACTGCGCGAGCAGGAGCGAATCTATAAACCCTATCACAGTTCGGATCGGAGTCTGCAACTCGACTCCGTGAAGCTGGAATCGCTAGTAATCGGATATCAGCCATGATCC…
>244505 16SV6.GV14.G.02.141m.A_4576653
ACGCGCAAAACCTTACCTGGGCTTGACATGTCGGTGGTACCCTCCTGGAAACAGGAGGCGACCCTTCGGGGAGCCGTCACAGGTGCTGCATGGCTGTCGTCAGCTCGTGTCGTGAGATGTTGGGTTAAGTCCCGCAACGAGCGCAACCCTCGCCCGTAGTTGCTAACGGATCATGCCGAGGACTCTACGGGGACTGCCGGTGATAAACCGGAGGAAGGTGGGGATGACGTCAAGTCCTCATGGCCCTTATGCCCAGGGCGACACACGTGCTACAATGGCCGGTACAGAGGGCAGCAATGCCGCGAGGTGGAGCGAATCCCATAAAACCGGTCTAAGTTCGGATTGCAGTCTGCAACTCGACTGCATGAAGCTGGAATCGCTAGTAATCGTGGGTCAGCC…
>2446 16SV6.GV14.G.53.010m.A_4018319
ACGCGTGAAACCTTACCAACCCTTGACATCCTGTGCTAACCCGAGAGATCGGGCGTTCACTTCGGTGACGCAGTGACAGGTGCTGCATGGTTGTCGTCAGCTCGTGCCGTGAGGTGTCAGGTTAAGTCCTATAACGAGCGCAACCCCTGTTGTTAGTTGCCAGCGAGTCATGTCGGGAACTCTAACAAGACTGCCAGTGCAAACTGTGAGGAAGGTGGGGATGACGTCAAATCATCACGGCCCTTACGTCCTGGGCCACACACGTGCTACAATGGTATGGACAATGAGCAGCCATCTGGCAACAGAGAGCGAATCTATAAACTATATCACAGTTCGGATCGGAGTCTGCAACTCGACTCCGTGAAGCTGGAATCGCTAGTAATCGCATATCAGCCATGA…
>244721 16SV6.GV14.G.38.650m.A_6367503
ACGCGTTGAACCTTACCTACTCTTGACATCCAGTGAACTTACGAGAGATCGTTTGGTGCCTTCGGGAACACTGAGACAGGTGCTGCATGGCTGTCGTCAGCTCGTGTTGTGAAATGTTGGGTTAAGTCCCGTAACGAGCGCAACCCTTGTCCTTAGTTACCATCATTAAGTTGGGGACTCTAAGGAGACTGCCGGTGACAAACCGGAGGAAGGCGGGGACGACGTCAAGTCATCATGGCCCTTACGAGTAGGGCTACACACGTGCTACAATGGCATGTACAAAGGGTTGCCAAGCCGCGAGGTGGAGCTAATCCCATAAAGCATGTCGTAGTCCGGATTGGAGTCTGCAACTCGACTCCATGAAGTCGGAATCGCTAGTAATCGTGAATCAGAATGTCA…
>24493 16SV6.GV14.G.78.045m.A_291279
ACGCGCGGAACCTTACCTGGCCTTGACATGCTGAGAACTTTCCAGAGATGGATTGGTGCCTTCGGGAACTCAGACACAGGTGCTGCATGGCTGTCGTCAGCTCGTGTCGTGAGATGTTGTGTTAAGTCCCGTAACGAGCGCAACCCTTGTCCTTAGTTACCAGCACATTATGGTGGGCACTCTAAGGAGACTGCCGGTGACAAACCGGAGGAAGGTGGGGATGACGTCAAGTCATCATGGCCCTTACGGCCAGGGCTACACACGGGCTACAATGGGGGGTACAGAGGGTTGCCAAGCCGCGAGGTGGAGCTAATCCCGAAAAGCCTCTCGTAGTCCGGATTGGAGTCTGCAACTCGACTCCATGAAGTCGGAATCGCTAGTAATCGCGAATCAGAACGT…
>2450 16SV6.GV14.G.23.009m.A_1970
ACGCGACGAACCTTACCAGGGCTTAAATGTAGTGTGACAGGACTAGAGATAGTTTTTTCTTCGGACACATTACAAGGTGCTGCATGGTTGTCGTCAGCTCGTGCCGTGAGGTGTCAGGTTAAGTCCTATAACGAGCGCAACCCCTGTTGTTAGTTGCCAGCGAGTCATGTCGGGAACTCTAACAAGACTGCCAGTGCAAACTGTGAGGAAGGTGGGGATGACGTCAAATCATCACGGCCCTTACGTCCTGGGCTACACACGTGCTACAATGGTATAGACAGAGAGCAGCCACTTCGCGAGAAGGAGCGAATCTATAAACTATATCACAGTTCGGATCGGAGTCTGCAACTCGACTCCGTGAAGCTGGAATCGCTAGTAATCGCATATCAGCCATGATGC…
>245143 16SV6.GV14.G.68.070m.A_1068164
ACGCGTGAAACCTTACCTAGGCTTGACATGTATAGGACGATTACCAGAGATGGTTTTTTCCCTTCGGGGCTTATACACAGGTGCTGCATGGCCGTCGTCAGCTCGTGTCGTGAGATGTTTGGTTAAGTCCAGCAACGAGCGCAACCCTCGTCCTTAGTTGCCAGCACATAATGGTGGGGACTCTAAGGAGACAAACTCTCTTTGAGAGTGGGAAGGTGGGGATGACGTCAGGTCAGTATGGCCCTTACGCCTAGGGCTACACACGTGCTACAATGCCCGGTACAATAGGACGCAATACCGCGAGGTGGAGCAAATCCTCAAAACCGGGCCCAGTTCGGATTGGAGTCTGCAACTCGACTCCATGAAGTCGGAATCGCTAGTAATGACGTATCAGCATGC…
>245163 16SV6.GV14.G.19.050m.C_165140
ACGCGTGAAACCTTACCTAGACTTAACATGCTTGGGAACGTCTGTGAAAGCAGAAAGTGCCTTTCGGGGAGCCCTTGCGTAGGTGCTGCATGGCTGTCGTCAGCTCGTGTCGTGAGATGTCGGGTTAAGTCCCTTAACGAGCGAAACCCTTGTCCTTAGTTGCCAGCGAGTAATGTCGGGGACTCTAAGGAGACTGCCGGTGTTAAACCGGGGGAAGGTGGGGATGACGTCAAGTCCTCATGGCCTTTATGTCTAGGGCTGCACACGTCCTACAATGCACTATACAAAGGGACGCAAAATCGTGAGAGCGAGCAAACCGAATAAAGTAGTGCCCAGTTCGGATTGCAGGCTGAAATTCGCCTGCATGAAGCCGGAATCGCTAGTAATCGCGGGTCAGCA…
>245177 16SV6.GV14.G.69.020m.C_88229
ACGCGACAAACCTTACCAGGGCTTAAATGTAGTGTGACAGGACTAGAGATAGTTTTTTCTTCGGACACATTACAAGGTGCTGCATGGTTGTCGTCAGCTCGTGCCGTGAGGTGTCAGGTTAAGTCCTATAACGAGCGCAACCCCTGTTGTTAGTTGCCAGCGAGTCATGTCGGGAACTCTAACAAGACTGCCAGTGCAAACTGTGAGGAAGGTGGGGATGACGTCAAATCATCACGGCCCTTACGTCCTGGGCTACACACGTGCTACAATGGTATAGACAGAGAGCAGCCACTGCGCGAGCAGGAGCGAATCTATAAACTATATCACAGTTCGGATCGGAGTCTGCAACTCGACTCCGTGAAGCTGGAATCGCTAGTAATCGCATATCAGCCATGATGC…
>245663 16SV6.GV14.G.78.200m.A_39671
ACGCGAGGAACCTTACCAGGTCTTGACATCCTAGAAACTTAGCAGAGATGCTTTGGTGCCTTCGGGAATCTAGTGACAGGTGCTGCATGGCTGTCGTCAGCTCGTGTCGTGAGATGTTGGGTTAAGTCCCGTAACGAGCGCAACCCTTGCCCTTAGTTGCCAGCACGTAATGGTGGGAACTCTAAGGGGACTGCCGGTGATAAACCGGAGGAAGGTGGGGATGACGTCAAGTCATCATGGCCCTTACGGCCTGGGCTACACACGTGCTACAATGGTCGGTACAGAGGGCTGCCAAGCCGCGAGGTGGAGCTAATCCCACAAAGCCGATCGTAGTCCGGATTGGAGTCTGCAACTCGACTCCATGAAGTCGGAATCGCTAGTAATCGTAGATCAGAATGC…
>2457426 16SV6.GV14.G.40m.042m.C_2642846
ACGCGCAGAACCTTACCTACTCTTGACATCCACGGAATTTAGCAGAGATGCTTTAGTGCCTTCGGGAACCGTGAGACAGGTGCTGCATGGCTGTCGTCAGCTCGTGTTGTGAAATGTTGGGTTAAGTCCCGCAACGAGCGCAACCCTTATCCTTTGTTGCCAGCGGTTCGGCCGGGAACTCAAAGGAGACTGCCAGTGATAAACTGGAGGAAGGTGGGGATGACGTCAAGTCATCATGGCCCTTACGAGTAGGGCTACACACGTGCTACAATGGCATATACAAAGAGAAGCGACCTCGCGAGAGCAAGCGGACCTCATAAAGTATGTCGTAGTCCGGATTGGAGTCTGCAACTCGACTCCATGAAGTCGGAATCGCTAGTAATCGTAGATCAGAATGCT…
>246142 16SV6.GV14.G.26.500m.2A_2418321
ACGCGATAAACCTTACCTACTCTTGACATCCTTGGAATCCTCTAGAGATAGAGGAGTGCCTTCGGGAACCAGGTGACAGGTGCTGCATGGCTGTCGTCAGCTCGTGTCGTGAGATGTTGGGTTAAGTCCCGTAACGAGCGCAACCCTTACCCTTAGTTACCAGCGGTTCGGCCGGGGACTCTAGGGGGACTGCCGGTGATAAACCGGAGGAAGGCGGGGACGATGTCAAGTCATCATGGCCCTTACGAGTAGGGCTACACACGTGCTACAATGGACAGTACAAAGGGCTGCTAACCCGCGAGGGGGCGCGAATCCCATAAAGCTGTTCGTAGTCCGGATTGGAGTCTGCAACTCGACTCCATGAAGTTGGAATCGCTAGTAATCGTGAATCAGAATGTC…
>24630 16SV6.GV14.G.25.200m.B_3830879
ACGCGATAAACCTTACCAGGGCTTAAATGTAGTGTGACAGGGGCAGAGACGCCTTTTTCTTCGGACACATTACAAGGTGCTGCATGGTTGTCGTCAGCTCGTGCCGTGAGGTGTCAGGTTAAGTCCTATAACGAGCGCAACCCCTGTTGTTAGTTACCAGCACGTAGTGGTGGGGACTCTAACAAGACTGCCGGTGCAAACCGTGAGGAAGGTGGGGATGACGTCAAATCATCACGGCCCTTACGTCCTGGGCTACACACGTGCTACAATGGTAGGTACAGAGAGCAGCCACCACGCAAGTAGGAGCGAATCTACAAAACTTATCTCAGTTCGGATCGGAGTCTGCAACTCGACTCCGTGAAGCTGGAATCGCTAGTAATCGGATATCAGCCATGATCC…
>246587 16SV6.GV14.G.34.020m.A_27998
ACGCGTCAAACCTTACCAGGGCTTAAATGTAAGTTGCATGGACCAGAGATGGACCTTTCTTCGGACCACTTACAAGGTGCTGCATGGTTGTCGTCAGCTCGTGCCGTGAGGTGTCAGGTTAAGTCCTATAACGAGCGCAACCCCTGTTGTTAGTTGCCAGCGAGTCATGTCGGGAACTCTAACAAGACTGCCAGTGCAAACTGTGAGGAAGGTGGGGATGACGTCAAATCATCACGGCCCTTACGTCCTGGGCTACACACGTGCTACAATGGTAGGTACAGAGAGCAGCCACTGCGCGAGCAGGAGCGAATCTATAAAACCTATCACAGTTCGGATCGGAGTCTGCAACTCGACTCCGTGAAGCTGGAATCGCTAGTAATCGGATATCAGCCATGATCC…
>2466322 16SV6.GV14.G.78.005m.A_7499568
ACGCGTTAAACCTTACCTAAGCTTGACATGGGGATGAAAAGCAATGTAAAGTTGTAATGATACTTTCGGGTATACATCCCACACAGGTGGTGCATGGTTGTCGTCAGCTCGTGTCGTGAGATGTTGGGTTAAGTCCCGCAACGAGCGCAACCCCTATTGATAGTTGCCAGTGCGTTAAGGTAGGCACTCTATCAAGACAGTTATGGATAACATAAAGGAAGGTGGGGATGACGTCAAATCATCATGCCCCTTATGCTTAGGGCTACACACGTGCTACAATGGCTGTAACAAAGAGAAGCAAAGTCGCAAGGCGGAGCAAACCTGAAAAAAGCAGTCCAAGTTCGGATTGTGGGCTGAAACTCGCCCACATGAAGTCGGAGTTACTAGTAATCGCGAATC…
>246635 16SV6.GV14.G.13.076m.A_364369
ACGCGTGGAACCTTACCCAGTCTTGACATCCTTGGACAACCATAGAGATATGGCCTTCTCCTTTACGGGAGACCAAGTGACAGGTGCTGCACGGCTGTCGTCAGCTCGTGTCGTGAGATGTTCGGTTAAGTCCGGTAACGAGCGCAACCCCTATCGTTAGTTGCCATCATTCAGTTGGGCACTTTAGCGAGACTCCCGGTGTTAAACCGGCGGAAGATGGGGACGACGTCAAGTCATCATGGCCCTTACGACTGGGGCTACACACGTACTACAATGGCGACTACAAAGGGTGGCGAGACTGTGAAGTGGAGCCAATCCCAAAAAAGTCGCCTCAGTTCAGATTGTAGTCTGCAACTCGACTACATGAAGTTGGAATCGCTAGTAATCGTGGATCAGCAT…
>246712 16SV6.GV14.G.17.187m.B_196716
ACGCGCGGAACCTTACCTACTCTTGACATCCAGAGAATTCGCTAGAGATAGCTTAGTGCCTTCGGGAGCTCTGAGACAGGTGCTGCATGGCTGTCGTCAGCTCGTGTTGTGAAATGTTGGGTTAAGTCCCGCAACGAGCGCAACCCTTATCCTTATTTGCCAGCACGTAATGGTGGGAACTTTAGGGAGACTGCCGGTGATAAACCGGAGGAAGGTGGGGACGACGTCAAGTCATCATGGCCCTTACGAGTAGGGCTACACACGTGCTACAATGGTCGGTACAGAGGGTTGCGAAGCCGCGAGGTGGAGCTAATCTCACAAAGCCGGTCGTAGTCCGGATCGGAGTCTGCAACTCGACTCCGTGAAGTCGGAATCGCTAGTAATCGTAGATCAGAATGC…
>246928 16SV6.GV14.G.56.030m.A_1629479
ACGCGCTGAACCTTACCTACCCTTGACATTGACAGAATCCTGTAGAGATACGGGAGTGCCTTCGGGCCTGGAAAACAGGTGCTGCATGGCTGTCGTCAGCTCGTGTCGTGAGATGTTGGGTTAAGTCCCGTAACGAGCGCAACCCTTGTCCTTAGTTGCCAGCGCGTAATGGCGGGGACTCTAAGGAGACTGCCGGTGACAAACCGGAGGAAGGTGGGGACGACGTCAAGTCATCATGGCCCTTATGGGTAGGGCTACACACGTGCTACAATGGGCAGTACAGAGGGTTGCAATGCCGCGAGGTGGAGCTAATCTCAGAAAACTGTTCGTAGTCCGGATCGCACTCTGCAACTCGAGTGCGTGAAGTCGGAATCGCTAGTAATCGCGGTTCAGAATGCC…
>246959 16SV6.GV14.G.34.020m.A_4250
ACGCGAGAAACCTTACCAGGGCTTAAATGTAGTGGGACAGGTCTAGAGATAGACCCTTCTTCGGACTCATTACAAGGTGCTGCATGGTTGTCGTCAGCTCGTGCCGTGAGGTGTCAGGTTAAGTCCTATAACGAGCGCAACCCCTATCGTTAGTTGCCAGCGAGTAATGTCGGGAACTCTAACGAAACTGCCAGTGCAAACTGTGAGGAAGGTGGGGATGACGTCAAATCATCACGGCCCTTACGTCCTGGGCTATACACGTGCTACAATGGCCGGTACAGAGAGCAACCACTTCGCAAGAAGGAGCGAATCTCTTAAAACCGGTCTCAGTTCGGATCGGAGTCTGCAACTCGACTCCGTGAAGCTGGAATCGCTAGTAATCGGATATCAGCCATGATC…
>246979 16SV6.GV14.G.01.200.C_2750636
ACGCGAAAAACCTTACCTAGGCTTAACATGTTTGGGAATCTCTATGAAAGTAGAGAGTGCCTTTCGGGGAACCCTTACGTAGGTGCTGCATGGCTGTCGTCAGCTCGTGTCGTGAGATGTCGGGTTAAGTCCCTTAACGAGCGAAACCCTTATCCCTAGTTGCCAGCGAGTCATGTCGGGGACTCTAGGGAGACTGCCGGTGTTAAACCGGAGGAAGGTGGGGATGACGTCAAGTCCTCATGGCCTTTATGCCTAGGGCTGCACACGTCCTACAATGCAACATACAAAGAGATGCGAAATCGCGAGATCAAGCAAATCCCAAAAAGTGTTGCTCAGTTCGGATTGCAGGCTGAAATTCGCCTGCATGAAGCCGGAATCGCTAGTAATCGCGGGTCAGCA…
>247055 16SV6.GV14.G.25.056m.C_407942
ACGCGTGGAACCTTACCAACCCTTGACATACTCGTCGTCGCTCCAGAGATGGAGCTTTCAGCTAGGCTGGACGAGATACAGGTGCTGCATGGCTGTCGTCAGCTCGTGTCGTGAGATGTTGGGTTAAGTCCCGCAACGAGCGCAACCCCTGTCCTATGTTGCCAGCAAGTAATGTTGGGGACTCATAGGAGACTGCCGGTGATAAACCGGAGGAAGGTGGGGACGACGTCAAGTCATCATGCCCCTTATGTCCAGGGCTGCACGCATGCTACAATGGCAAGTACAACGAGTCGCAATACCGCGAGGTGGAGCAAATCTCTTAAAGCTTGTCTCAGTTCGGATAGGAGTCTGCAACTCGACTCCTTGAAGTTGGAGTCGCTAGTAATCGCAAATCAGCAA…
>247193 16SV6.GV14.G.17.187m.B_178110
ACGCGAGGAACCTTACCAACACTTGACATGTTTGTCGCGACTCTAAGAAATTGGAGTCTTCGATTCGGCCGGACAAAACACAGGTGCTGCATGGCTGTCGTCAGCTCGTGTCGTGAGATGTTGGGTTAAGTCCCGCAACGAGCGCAACCCTCACTTTTAGTTGCCATCATTAAGTTGGGCACTCTAAAAGAACTGCCAGTGATAAGCTGGAGGAAGGTGGGGATGACGTCAAGTCCTCATGGCCCTTACGTGTTGGGCTACACACGTGCTACAATGGCACTTACAATAGGAAGCAAAGAGGCAACTCTAAGCAAAGCCTGAAAATGTGCCTCAGTTCGGATTGCACTCTGCAACTCGAGTGCATGAAGCTGGAATTACTAGTAATCGCGGATCAGCGCG…
>247304 16SV6.GV14.G.56.010m.A_5864013
ACGCGTGGAACCTTACCAATCCTTGACATCCAGAGAATCCTTTAGAAATAGAGGAGTGCCTTCGGGAACTCTGTGACAGGTGCTGCATGGCTGTCGTCAGCTCGTGTTGTGAAATGTTGGGTTAAGTCCCGTAACGAGCGCAACCCCTATCCTTAGTTACCAGCGGTTCGGCCGGGAACTCTAGGGAGACTGCCGGTGACAAACCGGAGGAAGGTGGGGACGACGTCAAGTCATCATGGCCCTTACGGATTGGGCTACACACGTGCTACAATGGGGTATACAGAGGGTTGCGAAGCCGCGAGGTGGAGCTAATCCCAGAAAGTATCGCGTAGTCCGGATTGGAGTCTGCAACTCGACTCCATGAAGTCGGAATCGCTAGTAATCGCGGATCAGAATGCC…
>247630 16SV6.GV14.G.40m.061m.B_2713675
ACGCGCGAAACCTTACCAACCCTTGACATCCTGTGCTACTACCAGAGATGGTACGTTCCCTTCGGGGACGCAGTGACAGGTGCTGCATGGCTGTCGTCAGCTCGTGCCGTGAGGTGTCAGGTTAAGTCCTATAACGAGCGCAACCCCTGTTGTTAGTTGCCAGCGAGTAATGTCGGGAACTCTAGCAAGACTGCCGGTGCAAACCGCGAGGAAGGTGGGGATGACGTCAAATCATCACGGCCCTTACGCCCTGGGCCACACACGTGCTACAATGGCAGGTACAGCAAGCAGCCACTGGGCGACCAGGAGCGAATCTTCAAACCCTATCACAGTTCGGATCGCAGTCTGCAACTCGACTGCGTGAAGCTGGAATCGCTAGTAATCGGATATCAGCCATGA…
>247661 16SV6.GV14.G.34.020m.A_16333
ACGCGTAAAACCTTACCTGCCCTTGACATCCTCGGAAGGGACCGGAAACGGACCTGTGCCTTCGGGAACCGAGAGACAGGTGCTGCATGGCTGTCGTCAGCTCGTGTCGTGAGATGTTGGGTTAAGTCCCGTAACGAGCGCAACCCCTATCCTTAGTTGCCATCAGTTCGGCTGGGAACTCTAGGGAGACTGCCGGTGACAAACCGGAGGAAGGTGGGGACGACGTCAAGTCATCATGGCCCTTATGGGCAGGGCTACACACGTGCTACAATGGCCGGTACAAAGGGCAGCGAAGCCGCAAGGTGAAGCGAATCTCACAAAACCGGTCGTAGTCCGGATTGCAGTCTGCAACTCGACTGCATGAAGCTGGAATCGCTAGTAATCGTGGATCAGAATGCC…
>248250 16SV6.GV14.G.17.187m.B_175733
ACGCGACAAACCTTACCTGGCCTTGACATGCAGAGAACTTTCCAGAGATGGATGGGTGCCTTCGGGAACTCTGACACAGGTGCTGCATGGCCGTCGTCAGCTCGTGTCGTGAGATGTTGGGTTAAGTCCCGTAACGAGCGCAACCCCTATCCCTAGTTGCTAGCAGTTCGGCTGAGAACTCTAGGGAGACTGCCGGTGACAAACCGGAGGAAGGTGGGGATGACGTCAGGTCATCATGGCCCTTACGGCCAGGGCTACACACGTGCTACAATGGCGCGCACAGAGGGCTGCAAACCCGCGAGGGGGAGCCAATCTCACAAAACGCGTCGTAGTCCGGATCGGAGTCTGCAACTCGACTCCGTGAAGTCGGAATCGCTAGTAATCGTGAATCAGAATGTC…
>248253 16SV6.GV14.G.26.500m.2A_2416909
ACGCGCGAAACCTTACCCGGGCTTGAAGTGCAAGTGATCAGCGATGAAAGTCGCCTTCCGCAAGGACACTTGTAGAGGTGCTGCATGGCTGTCGTCAGCTCGTGTCGTGAGATGTTGGGTTAAGTCCCGCAACGAGCGCAACCCTTGTCTGCTGTTGCCATCAGTTCGGCTGGGCACTCTGCAGAGACTGCCGGTGACAAACCGGAGGAAGGTGGGGATGACGTCAAGTCAGCATGGCCTTTATGTCCGGGGCTACACACGTGCTACAATGGCCGGTACAAAGCGTTGCGATCCCGCAAGGGGGAGCTAATCGCACAAAGCCGGTCTCAGTTCGGATTGCAGGCTGCAACTCGCCTGCATGAAGCTGGAATCGCTAGTAATCGCGGATCAGCATGCCGC…
>2484049 16SV6.GV14.G.38.060m.A_1441612
ACGCGTTAAACCTTACCAGGGCTTAAATGTAGATGGAATAATGTGGAAACATGTTAGCCTTCGGGCCGTCTACAAAGGTGCTGCATGGCTGTCGTCAGCTCGTGTCGTGAGGTGTTGGGTTAAGTCCCGCAACGAGCGCAACCCCTATCTTTAGTTGCCAGCGAGTAATGTCGGGGACTCTAAAGAAACTGCCTACGCAAGTAGAGAGGAAGGCGGGGACGACGTCAAGTCATCACGGCCCTTACGTCCTGGGCCACACACGTGCTACAATGGTAGATACAGAGGGCAGCTACCCCGCGAGGGGATGCGAATCTCGAAAGTCTATCTCAGTTCGGATTGGAGTCTGCAACTCGACTCCATGAAGCTGGAATCGCTAGTAATCGCGCATCAGCCATGGCG…
>248498 16SV6.GV14.G.25.200m.C_1369423
ACGCGCCAAACCTTACCCGGGCTTGAACAGCGAGTGATCATCGGTGAAAGCCGACTTCCGCAAGGACACTCGTAGAGGTGCTGCATGGCTGTCGTCAGCTCGTGTCGTGAGATGTTGAGTTAAGTCCCGCAACGAGCGCAACCCTTGTTCGCTGTTGCCATCAGTTCGGCTGGGCACTCTGCGAAGACTGCCGGTGATAAACCGGAGGAAGGTGGGGATGACGTCAAGTCAGCATGGCCTTTATGTCCGGGGCTACACACGTGCTACAATGGTCGGTACAGAGCGTCGCGAACTCGCGAGGGGGAGCTAATCGCACAAAACCGGTCTCAGTTCGGATTGTAGGCTGCAACTCGCCTGCATGAAGTTGGAATCGCTAGTAATCGCGGATCAGCATGCCGC…
>248590 16SV6.GV14.G.21.070m.A_7973308
ACGCGAAAAACCTTACCAACCCTTGACATCCTGATCGCGGTTACCAGAGATGGTTTCCTTCAGTTCGGCTGGATCAGTGACAGGTGCTGCATGGCTGTCGTCAGCTCGTGTCGTGAGATGTTCGGTTAAGTCCGGCAACGAGCGCAACCCACATCTTTAGTTGCCAGCAGTTCGGCTGGGCACTCTAAAGAAACTGCCCGTGATAAGCGGGAGGAAGGTGTGGATGACGTCAAGTCCTCATGGCCCTTACGGGTTGGGCTACACACGTGCTACAATGGCAGTGACAATGGGTGAATCCCAAAAAGCTGTCTCAGTTCGGATTGGGGTCTGCAACTCGACCCCATGAAGTCGGAATCGCTAGTAATCGTAGATCAGCATGCTACGGTGAATACGTTCCCG…
>248998 16SV6.GV14.G.78.200m.A_42542
ACGCGTGAAACCTTACCTGGGCTTAAATGTAGATTGACAGATTGGGAAACCAGTCCTTCTTCGGACAATCTACAAGGTGCTGCATGGCTGTCGTCAGCTCGTGCCGTGAGGTGTTGGGTTAAGTCCCGCAACGAGCGCAACCCCTATTCTTAGTTGCCAGCATGTAATGATGGGGACTCTAAGAAGACTGCCAGCGTAAGCTGTGAGGAAGGTGGGGATGACGTCAAGTCAGCACGGCCCTTACGTCCAGGGCTACACACGTGCTACAATGGCCAGTACAAAGGGCAGCTACATGGTGACATGATGCTAATCTCTAAAGCTGGTCTCAGTTCGGATCGGAGTCTGCAACTCGACTCCGTGAAGCTGGAATCGCTAGTAATCGCGTATCAGCAATGACGC…
>249224 16SV6.GV14.G.60.070m.B_317189
[truncated: 275,483 more rows]
